# Supplementary material for: A transcriptional plasticity-aware framework for RNA-seq differential expression analysis
Source: Brief Bioinform. 2025 Oct 20;26(5):bbaf557. doi: 10.1093/bib/bbaf557 (PMC12536879; doi:10.1093/bib/bbaf557)
Supplement: Table_S1_bbaf557 [file table_s1_bbaf557.xlsx]

## Sheet: M.tb
Table S1. RNA-seq samples of Mtb H37Rv involved in DE analysis
Run	Experiment	BioProject	PMID	Treat_1	Treat_2	Treat_3	Medium	Growth	Annotation	group	DE_index	DE_group	DE_contrast_index
SRR12192602	SRX8706435	PRJNA645312	34392160	WT			7H9			WT	1	c	1
SRR12192603	SRX8706436	PRJNA645312	34392160	WT			7H9			WT	1	c	1
SRR12192604	SRX8706437	PRJNA645312	34392160	WT			7H9			WT	1	c	1
SRR12192605	SRX8706438	PRJNA645312	34392160	Diethylenetriamine-nitric oxide			7H9			Environmental.Stress	1	t	1
SRR12192606	SRX8706439	PRJNA645312	34392160	Diethylenetriamine-nitric oxide			7H9			Environmental.Stress	1	t	1
SRR12192607	SRX8706440	PRJNA645312	34392160	Diethylenetriamine-nitric oxide			7H9			Environmental.Stress	1	t	1
SRR13019058	SRX9469993	PRJNA675843	34018220	WT			7H9	log		WT	2	c	2
SRR13019059	SRX9469994	PRJNA675843	34018220	WT			7H9	log		WT	2	c	2
SRR13019060	SRX9469995	PRJNA675843	34018220	WT			7H9	log		WT	2	c	2
SRR13019061	SRX9469996	PRJNA675843	34018220	CHP			7H9	log		Environmental.Stress	2	t	2
SRR13019062	SRX9469997	PRJNA675843	34018220	CHP			7H9	log		Environmental.Stress	2	t	2
SRR13019063	SRX9469998	PRJNA675843	34018220	CHP			7H9	log		Environmental.Stress	2	t	2
SRR13552887	SRX9951413	PRJNA694989	34873198	WT			7H9	log	4h	WT	3	c	3
SRR13552888	SRX9951414	PRJNA694989	34873198	WT			7H9	log	4h	WT	3	c	3
SRR13552889	SRX9951415	PRJNA694989	34873198	WT			7H9	log	4h	WT	3	c	3
SRR13552896	SRX9951422	PRJNA694989	34873198	Isoniazid			7H9	log	4h_0.18ug/ml	Drug	3	t	3
SRR13552897	SRX9951423	PRJNA694989	34873198	Isoniazid			7H9	log	4h_0.18ug/ml	Drug	3	t	3
SRR13552898	SRX9951424	PRJNA694989	34873198	Isoniazid			7H9	log	4h_0.18ug/ml	Drug	3	t	3
SRR13552890	SRX9951416	PRJNA694989	34873198	WT			7H9	log	24h	WT	4	c	4
SRR13552891	SRX9951417	PRJNA694989	34873198	WT			7H9	log	24h	WT	4	c	4
SRR13552892	SRX9951418	PRJNA694989	34873198	WT			7H9	log	24h	WT	4	c	4
SRR13552899	SRX9951425	PRJNA694989	34873198	Isoniazid			7H9	log	24h_0.18ug/ml	Drug	4	t	4
SRR13552900	SRX9951426	PRJNA694989	34873198	Isoniazid			7H9	log	24h_0.18ug/ml	Drug	4	t	4
SRR13552901	SRX9951427	PRJNA694989	34873198	Isoniazid			7H9	log	24h_0.18ug/ml	Drug	4	t	4
SRR13552893	SRX9951419	PRJNA694989	34873198	WT			7H9	log	72h	WT	5	c	5
SRR13552894	SRX9951420	PRJNA694989	34873198	WT			7H9	log	72h	WT	5	c	5
SRR13552895	SRX9951421	PRJNA694989	34873198	WT			7H9	log	72h	WT	5	c	5
SRR13552902	SRX9951428	PRJNA694989	34873198	Isoniazid			7H9	log	72h_0.18ug/ml	Drug	5	t	5
SRR13552903	SRX9951429	PRJNA694989	34873198	Isoniazid			7H9	log	72h_0.18ug/ml	Drug	5	t	5
SRR13552904	SRX9951430	PRJNA694989	34873198	Isoniazid			7H9	log	72h_0.18ug/ml	Drug	5	t	5
SRR13552887	SRX9951413	PRJNA694989	34873198	WT			7H9	log	4h	WT	6	c	6
SRR13552888	SRX9951414	PRJNA694989	34873198	WT			7H9	log	4h	WT	6	c	6
SRR13552889	SRX9951415	PRJNA694989	34873198	WT			7H9	log	4h	WT	6	c	6
SRR13552905	SRX9951431	PRJNA694989	34873198	Isoniazid			7H9	log	4h_1.8ug/ml	Drug	6	t	6
SRR13552906	SRX9951432	PRJNA694989	34873198	Isoniazid			7H9	log	4h_1.8ug/ml	Drug	6	t	6
SRR13552907	SRX9951433	PRJNA694989	34873198	Isoniazid			7H9	log	4h_1.8ug/ml	Drug	6	t	6
SRR13552890	SRX9951416	PRJNA694989	34873198	WT			7H9	log	24h	WT	7	c	7
SRR13552891	SRX9951417	PRJNA694989	34873198	WT			7H9	log	24h	WT	7	c	7
SRR13552892	SRX9951418	PRJNA694989	34873198	WT			7H9	log	24h	WT	7	c	7
SRR13552908	SRX9951434	PRJNA694989	34873198	Isoniazid			7H9	log	24h_1.8ug/ml	Drug	7	t	7
SRR13552909	SRX9951435	PRJNA694989	34873198	Isoniazid			7H9	log	24h_1.8ug/ml	Drug	7	t	7
SRR13552910	SRX9951436	PRJNA694989	34873198	Isoniazid			7H9	log	24h_1.8ug/ml	Drug	7	t	7
SRR13552893	SRX9951419	PRJNA694989	34873198	WT			7H9	log	72h	WT	8	c	8
SRR13552894	SRX9951420	PRJNA694989	34873198	WT			7H9	log	72h	WT	8	c	8
SRR13552895	SRX9951421	PRJNA694989	34873198	WT			7H9	log	72h	WT	8	c	8
SRR13552911	SRX9951437	PRJNA694989	34873198	Isoniazid			7H9	log	72h_1.8ug/ml	Drug	8	t	8
SRR13552912	SRX9951438	PRJNA694989	34873198	Isoniazid			7H9	log	72h_1.8ug/ml	Drug	8	t	8
SRR13552913	SRX9951439	PRJNA694989	34873198	Isoniazid			7H9	log	72h_1.8ug/ml	Drug	8	t	8
SRR13566036	SRX9964253	PRJNA695291	34873198	WT			7H9	log	4h	WT	9	c	9
SRR13566037	SRX9964254	PRJNA695291	34873198	WT			7H9	log	4h	WT	9	c	9
SRR13566038	SRX9964255	PRJNA695291	34873198	WT			7H9	log	4h	WT	9	c	9
SRR13566045	SRX9964262	PRJNA695291	34873198	Pretomanid			7H9	log	4h_0.7ug/ml	Drug	9	t	9
SRR13566046	SRX9964263	PRJNA695291	34873198	Pretomanid			7H9	log	4h_0.7ug/ml	Drug	9	t	9
SRR13566047	SRX9964264	PRJNA695291	34873198	Pretomanid			7H9	log	4h_0.7ug/ml	Drug	9	t	9
SRR13566039	SRX9964256	PRJNA695291	34873198	WT			7H9	log	24h	WT	10	c	10
SRR13566040	SRX9964257	PRJNA695291	34873198	WT			7H9	log	24h	WT	10	c	10
SRR13566041	SRX9964258	PRJNA695291	34873198	WT			7H9	log	24h	WT	10	c	10
SRR13566048	SRX9964265	PRJNA695291	34873198	Pretomanid			7H9	log	24h_0.7ug/ml	Drug	10	t	10
SRR13566049	SRX9964266	PRJNA695291	34873198	Pretomanid			7H9	log	24h_0.7ug/ml	Drug	10	t	10
SRR13566050	SRX9964267	PRJNA695291	34873198	Pretomanid			7H9	log	24h_0.7ug/ml	Drug	10	t	10
SRR13566042	SRX9964259	PRJNA695291	34873198	WT			7H9	log	72h	WT	11	c	11
SRR13566043	SRX9964260	PRJNA695291	34873198	WT			7H9	log	72h	WT	11	c	11
SRR13566044	SRX9964261	PRJNA695291	34873198	WT			7H9	log	72h	WT	11	c	11
SRR13566051	SRX9964268	PRJNA695291	34873198	Pretomanid			7H9	log	72h_0.7ug/ml	Drug	11	t	11
SRR13566052	SRX9964269	PRJNA695291	34873198	Pretomanid			7H9	log	72h_0.7ug/ml	Drug	11	t	11
SRR13566053	SRX9964270	PRJNA695291	34873198	Pretomanid			7H9	log	72h_0.7ug/ml	Drug	11	t	11
SRR13566036	SRX9964253	PRJNA695291	34873198	WT			7H9	log	4h	WT	12	c	12
SRR13566037	SRX9964254	PRJNA695291	34873198	WT			7H9	log	4h	WT	12	c	12
SRR13566038	SRX9964255	PRJNA695291	34873198	WT			7H9	log	4h	WT	12	c	12
SRR13566054	SRX9964271	PRJNA695291	34873198	Pretomanid			7H9	log	4h_3.5ug/ml	Drug	12	t	12
SRR13566055	SRX9964272	PRJNA695291	34873198	Pretomanid			7H9	log	4h_3.5ug/ml	Drug	12	t	12
SRR13566056	SRX9964273	PRJNA695291	34873198	Pretomanid			7H9	log	4h_3.5ug/ml	Drug	12	t	12
SRR13566039	SRX9964256	PRJNA695291	34873198	WT			7H9	log	24h	WT	13	c	13
SRR13566040	SRX9964257	PRJNA695291	34873198	WT			7H9	log	24h	WT	13	c	13
SRR13566041	SRX9964258	PRJNA695291	34873198	WT			7H9	log	24h	WT	13	c	13
SRR13566057	SRX9964274	PRJNA695291	34873198	Pretomanid			7H9	log	24h_3.5ug/ml	Drug	13	t	13
SRR13566058	SRX9964251	PRJNA695291	34873198	Pretomanid			7H9	log	24h_3.5ug/ml	Drug	13	t	13
SRR13566059	SRX9964252	PRJNA695291	34873198	Pretomanid			7H9	log	24h_3.5ug/ml	Drug	13	t	13
SRR13566042	SRX9964259	PRJNA695291	34873198	WT			7H9	log	72h	WT	14	c	14
SRR13566043	SRX9964260	PRJNA695291	34873198	WT			7H9	log	72h	WT	14	c	14
SRR13566044	SRX9964261	PRJNA695291	34873198	WT			7H9	log	72h	WT	14	c	14
SRR13566060	SRX9964275	PRJNA695291	34873198	Pretomanid			7H9	log	72h_3.5ug/ml	Drug	14	t	14
SRR13566061	SRX9964276	PRJNA695291	34873198	Pretomanid			7H9	log	72h_3.5ug/ml	Drug	14	t	14
SRR13566062	SRX9964277	PRJNA695291	34873198	Pretomanid			7H9	log	72h_3.5ug/ml	Drug	14	t	14
SRR13601475	SRX9995849	PRJNA698563	34873198	WT			7H9	log	4h	WT	15	c	15
SRR13601476	SRX9995850	PRJNA698563	34873198	WT			7H9	log	4h	WT	15	c	15
SRR13601477	SRX9995851	PRJNA698563	34873198	WT			7H9	log	4h	WT	15	c	15
SRR13601484	SRX9995858	PRJNA698563	34873198	Clofazamine			7H9	log	4h_0.73ug/ml	Drug	15	t	15
SRR13601485	SRX9995859	PRJNA698563	34873198	Clofazamine			7H9	log	4h_0.73ug/ml	Drug	15	t	15
SRR13601486	SRX9995860	PRJNA698563	34873198	Clofazamine			7H9	log	4h_0.73ug/ml	Drug	15	t	15
SRR13601478	SRX9995852	PRJNA698563	34873198	WT			7H9	log	24h	WT	16	c	16
SRR13601479	SRX9995853	PRJNA698563	34873198	WT			7H9	log	24h	WT	16	c	16
SRR13601480	SRX9995854	PRJNA698563	34873198	WT			7H9	log	24h	WT	16	c	16
SRR13601487	SRX9995861	PRJNA698563	34873198	Clofazamine			7H9	log	24h_0.73ug/ml	Drug	16	t	16
SRR13601488	SRX9995862	PRJNA698563	34873198	Clofazamine			7H9	log	24h_0.73ug/ml	Drug	16	t	16
SRR13601489	SRX9995863	PRJNA698563	34873198	Clofazamine			7H9	log	24h_0.73ug/ml	Drug	16	t	16
SRR13601481	SRX9995855	PRJNA698563	34873198	WT			7H9	log	72h	WT	17	c	17
SRR13601482	SRX9995856	PRJNA698563	34873198	WT			7H9	log	72h	WT	17	c	17
SRR13601483	SRX9995857	PRJNA698563	34873198	WT			7H9	log	72h	WT	17	c	17
SRR13601490	SRX9995864	PRJNA698563	34873198	Clofazamine			7H9	log	72h_0.73ug/ml	Drug	17	t	17
SRR13601491	SRX9995865	PRJNA698563	34873198	Clofazamine			7H9	log	72h_0.73ug/ml	Drug	17	t	17
SRR13601492	SRX9995866	PRJNA698563	34873198	Clofazamine			7H9	log	72h_0.73ug/ml	Drug	17	t	17
SRR13601475	SRX9995849	PRJNA698563	34873198	WT			7H9	log	4h	WT	18	c	18
SRR13601476	SRX9995850	PRJNA698563	34873198	WT			7H9	log	4h	WT	18	c	18
SRR13601477	SRX9995851	PRJNA698563	34873198	WT			7H9	log	4h	WT	18	c	18
SRR13601493	SRX9995847	PRJNA698563	34873198	Clofazamine			7H9	log	4h_3.65ug/ml	Drug	18	t	18
SRR13601494	SRX9995848	PRJNA698563	34873198	Clofazamine			7H9	log	4h_3.65ug/ml	Drug	18	t	18
SRR13601495	SRX9995867	PRJNA698563	34873198	Clofazamine			7H9	log	4h_3.65ug/ml	Drug	18	t	18
SRR13601478	SRX9995852	PRJNA698563	34873198	WT			7H9	log	24h	WT	19	c	19
SRR13601479	SRX9995853	PRJNA698563	34873198	WT			7H9	log	24h	WT	19	c	19
SRR13601480	SRX9995854	PRJNA698563	34873198	WT			7H9	log	24h	WT	19	c	19
SRR13601496	SRX9995868	PRJNA698563	34873198	Clofazamine			7H9	log	24h_3.65ug/ml	Drug	19	t	19
SRR13601497	SRX9995869	PRJNA698563	34873198	Clofazamine			7H9	log	24h_3.65ug/ml	Drug	19	t	19
SRR13601498	SRX9995870	PRJNA698563	34873198	Clofazamine			7H9	log	24h_3.65ug/ml	Drug	19	t	19
SRR13601481	SRX9995855	PRJNA698563	34873198	WT			7H9	log	72h	WT	20	c	20
SRR13601482	SRX9995856	PRJNA698563	34873198	WT			7H9	log	72h	WT	20	c	20
SRR13601483	SRX9995857	PRJNA698563	34873198	WT			7H9	log	72h	WT	20	c	20
SRR13601499	SRX9995871	PRJNA698563	34873198	Clofazamine			7H9	log	72h_3.65ug/ml	Drug	20	t	20
SRR13601500	SRX9995872	PRJNA698563	34873198	Clofazamine			7H9	log	72h_3.65ug/ml	Drug	20	t	20
SRR13601501	SRX9995873	PRJNA698563	34873198	Clofazamine			7H9	log	72h_3.65ug/ml	Drug	20	t	20
SRR1363497	SRX581828	PRJNA251986	25299337	WT	DMSO		7H9	log		WT	21	c	21
SRR1363498	SRX581828	PRJNA251986	25299337	WT	DMSO		7H9	log		WT	21	c	21
SRR1363499	SRX581829	PRJNA251986	25299337	WT	DMSO		7H9	log		WT	21	c	21
SRR1363500	SRX581829	PRJNA251986	25299337	WT	DMSO		7H9	log		WT	21	c	21
SRR1363501	SRX581830	PRJNA251986	25299337	BBH7			7H9	log		Drug	21	t	21
SRR1363502	SRX581831	PRJNA251986	25299337	BBH7			7H9	log		Drug	21	t	21
SRR1363497	SRX581828	PRJNA251986	25299337	WT	DMSO		7H9	log		WT	22	c	22
SRR1363498	SRX581828	PRJNA251986	25299337	WT	DMSO		7H9	log		WT	22	c	22
SRR1363499	SRX581829	PRJNA251986	25299337	WT	DMSO		7H9	log		WT	22	c	22
SRR1363500	SRX581829	PRJNA251986	25299337	WT	DMSO		7H9	log		WT	22	c	22
SRR1363503	SRX581832	PRJNA251986	25299337	BTP15			7H9	log		Drug	22	t	22
SRR1363504	SRX581832	PRJNA251986	25299337	BTP15			7H9	log		Drug	22	t	22
SRR1363505	SRX581833	PRJNA251986	25299337	BTP15			7H9	log		Drug	22	t	22
SRR13642772	SRX10039980	PRJNA699888	34873198	WT			7H9	log	4h	WT	23	c	23
SRR13642773	SRX10039981	PRJNA699888	34873198	WT			7H9	log	4h	WT	23	c	23
SRR13642774	SRX10039982	PRJNA699888	34873198	WT			7H9	log	4h	WT	23	c	23
SRR13642781	SRX10039989	PRJNA699888	34873198	Linezolid			7H9	log	4h_0.84ug/ml	Drug	23	t	23
SRR13642782	SRX10039990	PRJNA699888	34873198	Linezolid			7H9	log	4h_0.84ug/ml	Drug	23	t	23
SRR13642783	SRX10039991	PRJNA699888	34873198	Linezolid			7H9	log	4h_0.84ug/ml	Drug	23	t	23
SRR13642775	SRX10039983	PRJNA699888	34873198	WT			7H9	log	24h	WT	24	c	24
SRR13642776	SRX10039984	PRJNA699888	34873198	WT			7H9	log	24h	WT	24	c	24
SRR13642777	SRX10039985	PRJNA699888	34873198	WT			7H9	log	24h	WT	24	c	24
SRR13642784	SRX10039992	PRJNA699888	34873198	Linezolid			7H9	log	24h_0.84ug/ml	Drug	24	t	24
SRR13642785	SRX10039993	PRJNA699888	34873198	Linezolid			7H9	log	24h_0.84ug/ml	Drug	24	t	24
SRR13642786	SRX10039994	PRJNA699888	34873198	Linezolid			7H9	log	24h_0.84ug/ml	Drug	24	t	24
SRR13642778	SRX10039986	PRJNA699888	34873198	WT			7H9	log	72h	WT	25	c	25
SRR13642779	SRX10039987	PRJNA699888	34873198	WT			7H9	log	72h	WT	25	c	25
SRR13642780	SRX10039988	PRJNA699888	34873198	WT			7H9	log	72h	WT	25	c	25
SRR13642787	SRX10039995	PRJNA699888	34873198	Linezolid			7H9	log	72h_0.84ug/ml	Drug	25	t	25
SRR13642788	SRX10039996	PRJNA699888	34873198	Linezolid			7H9	log	72h_0.84ug/ml	Drug	25	t	25
SRR13642789	SRX10039997	PRJNA699888	34873198	Linezolid			7H9	log	72h_0.84ug/ml	Drug	25	t	25
SRR13642772	SRX10039980	PRJNA699888	34873198	WT			7H9	log	4h	WT	26	c	26
SRR13642773	SRX10039981	PRJNA699888	34873198	WT			7H9	log	4h	WT	26	c	26
SRR13642774	SRX10039982	PRJNA699888	34873198	WT			7H9	log	4h	WT	26	c	26
SRR13642790	SRX10039998	PRJNA699888	34873198	Linezolid			7H9	log	4h_4.2ug/ml	Drug	26	t	26
SRR13642791	SRX10039999	PRJNA699888	34873198	Linezolid			7H9	log	4h_4.2ug/ml	Drug	26	t	26
SRR13642792	SRX10040000	PRJNA699888	34873198	Linezolid			7H9	log	4h_4.2ug/ml	Drug	26	t	26
SRR13642775	SRX10039983	PRJNA699888	34873198	WT			7H9	log	24h	WT	27	c	27
SRR13642776	SRX10039984	PRJNA699888	34873198	WT			7H9	log	24h	WT	27	c	27
SRR13642777	SRX10039985	PRJNA699888	34873198	WT			7H9	log	24h	WT	27	c	27
SRR13642793	SRX10040001	PRJNA699888	34873198	Linezolid			7H9	log	24h_4.2ug/ml	Drug	27	t	27
SRR13642794	SRX10040002	PRJNA699888	34873198	Linezolid			7H9	log	24h_4.2ug/ml	Drug	27	t	27
SRR13642795	SRX10040003	PRJNA699888	34873198	Linezolid			7H9	log	24h_4.2ug/ml	Drug	27	t	27
SRR13642778	SRX10039986	PRJNA699888	34873198	WT			7H9	log	72h	WT	28	c	28
SRR13642779	SRX10039987	PRJNA699888	34873198	WT			7H9	log	72h	WT	28	c	28
SRR13642780	SRX10039988	PRJNA699888	34873198	WT			7H9	log	72h	WT	28	c	28
SRR13642796	SRX10040004	PRJNA699888	34873198	Linezolid			7H9	log	72h_4.2ug/ml	Drug	28	t	28
SRR13642797	SRX10040005	PRJNA699888	34873198	Linezolid			7H9	log	72h_4.2ug/ml	Drug	28	t	28
SRR13642798	SRX10040006	PRJNA699888	34873198	Linezolid			7H9	log	72h_4.2ug/ml	Drug	28	t	28
SRR13673711	SRX10063152	PRJNA701064	34873198	WT			7H9	log	4h	WT	29	c	29
SRR13673712	SRX10063153	PRJNA701064	34873198	WT			7H9	log	4h	WT	29	c	29
SRR13673713	SRX10063154	PRJNA701064	34873198	WT			7H9	log	4h	WT	29	c	29
SRR13673720	SRX10063161	PRJNA701064	34873198	Moxifloxacin			7H9	log	4h_0.12ug/ml	Drug	29	t	29
SRR13673721	SRX10063162	PRJNA701064	34873198	Moxifloxacin			7H9	log	4h_0.12ug/ml	Drug	29	t	29
SRR13673722	SRX10063163	PRJNA701064	34873198	Moxifloxacin			7H9	log	4h_0.12ug/ml	Drug	29	t	29
SRR13673714	SRX10063155	PRJNA701064	34873198	WT			7H9	log	24h	WT	30	c	30
SRR13673715	SRX10063156	PRJNA701064	34873198	WT			7H9	log	24h	WT	30	c	30
SRR13673716	SRX10063157	PRJNA701064	34873198	WT			7H9	log	24h	WT	30	c	30
SRR13673723	SRX10063164	PRJNA701064	34873198	Moxifloxacin			7H9	log	24h_0.12ug/ml	Drug	30	t	30
SRR13673724	SRX10063165	PRJNA701064	34873198	Moxifloxacin			7H9	log	24h_0.12ug/ml	Drug	30	t	30
SRR13673725	SRX10063166	PRJNA701064	34873198	Moxifloxacin			7H9	log	24h_0.12ug/ml	Drug	30	t	30
SRR13673717	SRX10063158	PRJNA701064	34873198	WT			7H9	log	72h	WT	31	c	31
SRR13673718	SRX10063159	PRJNA701064	34873198	WT			7H9	log	72h	WT	31	c	31
SRR13673719	SRX10063160	PRJNA701064	34873198	WT			7H9	log	72h	WT	31	c	31
SRR13673726	SRX10063167	PRJNA701064	34873198	Moxifloxacin			7H9	log	72h_0.12ug/ml	Drug	31	t	31
SRR13673727	SRX10063168	PRJNA701064	34873198	Moxifloxacin			7H9	log	72h_0.12ug/ml	Drug	31	t	31
SRR13673728	SRX10063169	PRJNA701064	34873198	Moxifloxacin			7H9	log	72h_0.12ug/ml	Drug	31	t	31
SRR13673711	SRX10063152	PRJNA701064	34873198	WT			7H9	log	4h	WT	32	c	32
SRR13673712	SRX10063153	PRJNA701064	34873198	WT			7H9	log	4h	WT	32	c	32
SRR13673713	SRX10063154	PRJNA701064	34873198	WT			7H9	log	4h	WT	32	c	32
SRR13673729	SRX10063170	PRJNA701064	34873198	Moxifloxacin			7H9	log	4h_0.3ug/ml	Drug	32	t	32
SRR13673730	SRX10063171	PRJNA701064	34873198	Moxifloxacin			7H9	log	4h_0.3ug/ml	Drug	32	t	32
SRR13673731	SRX10063172	PRJNA701064	34873198	Moxifloxacin			7H9	log	4h_0.3ug/ml	Drug	32	t	32
SRR13673714	SRX10063155	PRJNA701064	34873198	WT			7H9	log	24h	WT	33	c	33
SRR13673715	SRX10063156	PRJNA701064	34873198	WT			7H9	log	24h	WT	33	c	33
SRR13673716	SRX10063157	PRJNA701064	34873198	WT			7H9	log	24h	WT	33	c	33
SRR13673732	SRX10063173	PRJNA701064	34873198	Moxifloxacin			7H9	log	24h_0.3ug/ml	Drug	33	t	33
SRR13673733	SRX10063174	PRJNA701064	34873198	Moxifloxacin			7H9	log	24h_0.3ug/ml	Drug	33	t	33
SRR13673734	SRX10063175	PRJNA701064	34873198	Moxifloxacin			7H9	log	24h_0.3ug/ml	Drug	33	t	33
SRR13673717	SRX10063158	PRJNA701064	34873198	WT			7H9	log	72h	WT	34	c	34
SRR13673718	SRX10063159	PRJNA701064	34873198	WT			7H9	log	72h	WT	34	c	34
SRR13673719	SRX10063160	PRJNA701064	34873198	WT			7H9	log	72h	WT	34	c	34
SRR13673735	SRX10063176	PRJNA701064	34873198	Moxifloxacin			7H9	log	72h_0.3ug/ml	Drug	34	t	34
SRR13673736	SRX10063177	PRJNA701064	34873198	Moxifloxacin			7H9	log	72h_0.3ug/ml	Drug	34	t	34
SRR13678082	SRX10067487	PRJNA701251	34873198	WT			7H9	log	4h	WT	35	c	35
SRR13678083	SRX10067488	PRJNA701251	34873198	WT			7H9	log	4h	WT	35	c	35
SRR13678084	SRX10067489	PRJNA701251	34873198	WT			7H9	log	4h	WT	35	c	35
SRR13678091	SRX10067496	PRJNA701251	34873198	Bedaquiline			7H9	log	4h_5.75ug/ml	Drug	35	t	35
SRR13678092	SRX10067497	PRJNA701251	34873198	Bedaquiline			7H9	log	4h_5.75ug/ml	Drug	35	t	35
SRR13678093	SRX10067498	PRJNA701251	34873198	Bedaquiline			7H9	log	4h_5.75ug/ml	Drug	35	t	35
SRR13678085	SRX10067490	PRJNA701251	34873198	WT			7H9	log	24h	WT	36	c	36
SRR13678086	SRX10067491	PRJNA701251	34873198	WT			7H9	log	24h	WT	36	c	36
SRR13678087	SRX10067492	PRJNA701251	34873198	WT			7H9	log	24h	WT	36	c	36
SRR13678094	SRX10067499	PRJNA701251	34873198	Bedaquiline			7H9	log	24h_5.75ug/ml	Drug	36	t	36
SRR13678095	SRX10067500	PRJNA701251	34873198	Bedaquiline			7H9	log	24h_5.75ug/ml	Drug	36	t	36
SRR13678096	SRX10067501	PRJNA701251	34873198	Bedaquiline			7H9	log	24h_5.75ug/ml	Drug	36	t	36
SRR13678088	SRX10067493	PRJNA701251	34873198	WT			7H9	log	72h	WT	37	c	37
SRR13678089	SRX10067494	PRJNA701251	34873198	WT			7H9	log	72h	WT	37	c	37
SRR13678090	SRX10067495	PRJNA701251	34873198	WT			7H9	log	72h	WT	37	c	37
SRR13678097	SRX10067502	PRJNA701251	34873198	Bedaquiline			7H9	log	72h_5.75ug/ml	Drug	37	t	37
SRR13678098	SRX10067503	PRJNA701251	34873198	Bedaquiline			7H9	log	72h_5.75ug/ml	Drug	37	t	37
SRR13678099	SRX10067504	PRJNA701251	34873198	Bedaquiline			7H9	log	72h_5.75ug/ml	Drug	37	t	37
SRR13678082	SRX10067487	PRJNA701251	34873198	WT			7H9	log	4h	WT	38	c	38
SRR13678083	SRX10067488	PRJNA701251	34873198	WT			7H9	log	4h	WT	38	c	38
SRR13678084	SRX10067489	PRJNA701251	34873198	WT			7H9	log	4h	WT	38	c	38
SRR13678100	SRX10067505	PRJNA701251	34873198	Bedaquiline			7H9	log	4h_11.5ug/ml	Drug	38	t	38
SRR13678101	SRX10067506	PRJNA701251	34873198	Bedaquiline			7H9	log	4h_11.5ug/ml	Drug	38	t	38
SRR13678102	SRX10067507	PRJNA701251	34873198	Bedaquiline			7H9	log	4h_11.5ug/ml	Drug	38	t	38
SRR13678085	SRX10067490	PRJNA701251	34873198	WT			7H9	log	24h	WT	39	c	39
SRR13678086	SRX10067491	PRJNA701251	34873198	WT			7H9	log	24h	WT	39	c	39
SRR13678087	SRX10067492	PRJNA701251	34873198	WT			7H9	log	24h	WT	39	c	39
SRR13678103	SRX10067508	PRJNA701251	34873198	Bedaquiline			7H9	log	24h_11.5ug/ml	Drug	39	t	39
SRR13678104	SRX10067509	PRJNA701251	34873198	Bedaquiline			7H9	log	24h_11.5ug/ml	Drug	39	t	39
SRR13678105	SRX10067510	PRJNA701251	34873198	Bedaquiline			7H9	log	24h_11.5ug/ml	Drug	39	t	39
SRR13678088	SRX10067493	PRJNA701251	34873198	WT			7H9	log	72h	WT	40	c	40
SRR13678089	SRX10067494	PRJNA701251	34873198	WT			7H9	log	72h	WT	40	c	40
SRR13678090	SRX10067495	PRJNA701251	34873198	WT			7H9	log	72h	WT	40	c	40
SRR13678106	SRX10067511	PRJNA701251	34873198	Bedaquiline			7H9	log	72h_11.5ug/ml	Drug	40	t	40
SRR13678107	SRX10067512	PRJNA701251	34873198	Bedaquiline			7H9	log	72h_11.5ug/ml	Drug	40	t	40
SRR13678108	SRX10067513	PRJNA701251	34873198	Bedaquiline			7H9	log	72h_11.5ug/ml	Drug	40	t	40
SRR13687743	SRX10077071	PRJNA701434	34873198	WT			7H9	log	4h	WT	41	c	41
SRR13687744	SRX10077072	PRJNA701434	34873198	WT			7H9	log	4h	WT	41	c	41
SRR13687745	SRX10077073	PRJNA701434	34873198	WT			7H9	log	4h	WT	41	c	41
SRR13687752	SRX10077080	PRJNA701434	34873198	Rifampicin			7H9	log	4h_0.008ug/ml	Drug	41	t	41
SRR13687753	SRX10077081	PRJNA701434	34873198	Rifampicin			7H9	log	4h_0.008ug/ml	Drug	41	t	41
SRR13687754	SRX10077082	PRJNA701434	34873198	Rifampicin			7H9	log	4h_0.008ug/ml	Drug	41	t	41
SRR13687746	SRX10077074	PRJNA701434	34873198	WT			7H9	log	24h	WT	42	c	42
SRR13687747	SRX10077075	PRJNA701434	34873198	WT			7H9	log	24h	WT	42	c	42
SRR13687748	SRX10077076	PRJNA701434	34873198	WT			7H9	log	24h	WT	42	c	42
SRR13687755	SRX10077083	PRJNA701434	34873198	Rifampicin			7H9	log	24h_0.008ug/ml	Drug	42	t	42
SRR13687756	SRX10077084	PRJNA701434	34873198	Rifampicin			7H9	log	24h_0.008ug/ml	Drug	42	t	42
SRR13687757	SRX10077085	PRJNA701434	34873198	Rifampicin			7H9	log	24h_0.008ug/ml	Drug	42	t	42
SRR13687749	SRX10077077	PRJNA701434	34873198	WT			7H9	log	72h	WT	43	c	43
SRR13687750	SRX10077078	PRJNA701434	34873198	WT			7H9	log	72h	WT	43	c	43
SRR13687751	SRX10077079	PRJNA701434	34873198	WT			7H9	log	72h	WT	43	c	43
SRR13687758	SRX10077086	PRJNA701434	34873198	Rifampicin			7H9	log	72h_0.008ug/ml	Drug	43	t	43
SRR13687759	SRX10077087	PRJNA701434	34873198	Rifampicin			7H9	log	72h_0.008ug/ml	Drug	43	t	43
SRR13687760	SRX10077088	PRJNA701434	34873198	Rifampicin			7H9	log	72h_0.008ug/ml	Drug	43	t	43
SRR13687743	SRX10077071	PRJNA701434	34873198	WT			7H9	log	4h	WT	44	c	44
SRR13687744	SRX10077072	PRJNA701434	34873198	WT			7H9	log	4h	WT	44	c	44
SRR13687745	SRX10077073	PRJNA701434	34873198	WT			7H9	log	4h	WT	44	c	44
SRR13687761	SRX10077089	PRJNA701434	34873198	Rifampicin			7H9	log	4h_0.02ug/ml	Drug	44	t	44
SRR13687762	SRX10077090	PRJNA701434	34873198	Rifampicin			7H9	log	4h_0.02ug/ml	Drug	44	t	44
SRR13687763	SRX10077091	PRJNA701434	34873198	Rifampicin			7H9	log	4h_0.02ug/ml	Drug	44	t	44
SRR13687746	SRX10077074	PRJNA701434	34873198	WT			7H9	log	24h	WT	45	c	45
SRR13687747	SRX10077075	PRJNA701434	34873198	WT			7H9	log	24h	WT	45	c	45
SRR13687748	SRX10077076	PRJNA701434	34873198	WT			7H9	log	24h	WT	45	c	45
SRR13687764	SRX10077092	PRJNA701434	34873198	Rifampicin			7H9	log	24h_0.02ug/ml	Drug	45	t	45
SRR13687765	SRX10077093	PRJNA701434	34873198	Rifampicin			7H9	log	24h_0.02ug/ml	Drug	45	t	45
SRR13687766	SRX10077094	PRJNA701434	34873198	Rifampicin			7H9	log	24h_0.02ug/ml	Drug	45	t	45
SRR13687749	SRX10077077	PRJNA701434	34873198	WT			7H9	log	72h	WT	46	c	46
SRR13687750	SRX10077078	PRJNA701434	34873198	WT			7H9	log	72h	WT	46	c	46
SRR13687751	SRX10077079	PRJNA701434	34873198	WT			7H9	log	72h	WT	46	c	46
SRR13687767	SRX10077095	PRJNA701434	34873198	Rifampicin			7H9	log	72h_0.02ug/ml	Drug	46	t	46
SRR13687768	SRX10077096	PRJNA701434	34873198	Rifampicin			7H9	log	72h_0.02ug/ml	Drug	46	t	46
SRR13687769	SRX10077097	PRJNA701434	34873198	Rifampicin			7H9	log	72h_0.02ug/ml	Drug	46	t	46
SRR13696768	SRX10085977	PRJNA701584	34873198	WT			7H9	log	4h	WT	47	c	47
SRR13696769	SRX10085978	PRJNA701584	34873198	WT			7H9	log	4h	WT	47	c	47
SRR13696770	SRX10085961	PRJNA701584	34873198	WT			7H9	log	4h	WT	47	c	47
SRR13696777	SRX10085968	PRJNA701584	34873198	Pyrazinoic acid			7H9	log	4h	Drug	47	t	47
SRR13696778	SRX10085969	PRJNA701584	34873198	Pyrazinoic acid			7H9	log	4h	Drug	47	t	47
SRR13696779	SRX10085970	PRJNA701584	34873198	Pyrazinoic acid			7H9	log	4h	Drug	47	t	47
SRR13696771	SRX10085962	PRJNA701584	34873198	WT			7H9	log	24h	WT	48	c	48
SRR13696772	SRX10085963	PRJNA701584	34873198	WT			7H9	log	24h	WT	48	c	48
SRR13696773	SRX10085964	PRJNA701584	34873198	WT			7H9	log	24h	WT	48	c	48
SRR13696780	SRX10085971	PRJNA701584	34873198	Pyrazinoic acid			7H9	log	24h	Drug	48	t	48
SRR13696781	SRX10085972	PRJNA701584	34873198	Pyrazinoic acid			7H9	log	24h	Drug	48	t	48
SRR13696782	SRX10085973	PRJNA701584	34873198	Pyrazinoic acid			7H9	log	24h	Drug	48	t	48
SRR13696774	SRX10085965	PRJNA701584	34873198	WT			7H9	log	72h	WT	49	c	49
SRR13696775	SRX10085966	PRJNA701584	34873198	WT			7H9	log	72h	WT	49	c	49
SRR13696776	SRX10085967	PRJNA701584	34873198	WT			7H9	log	72h	WT	49	c	49
SRR13696783	SRX10085974	PRJNA701584	34873198	Pyrazinoic acid			7H9	log	72h	Drug	49	t	49
SRR13696784	SRX10085975	PRJNA701584	34873198	Pyrazinoic acid			7H9	log	72h	Drug	49	t	49
SRR13696785	SRX10085976	PRJNA701584	34873198	Pyrazinoic acid			7H9	log	72h	Drug	49	t	49
SRR13899311	SRX10278941	PRJNA707587	33989345	Zinc_replete				log		Nutrient	50	c	50
SRR13899312	SRX10278942	PRJNA707587	33989345	Zinc_replete				log		Nutrient	50	c	50
SRR13899313	SRX10278943	PRJNA707587	33989345	Zinc_replete				log		Nutrient	50	c	50
SRR13899314	SRX10278944	PRJNA707587	33989345	Zinc_limited				log		Nutrient	50	t	50
SRR13899315	SRX10278945	PRJNA707587	33989345	Zinc_limited				log		Nutrient	50	t	50
SRR13899316	SRX10278946	PRJNA707587	33989345	Zinc_limited				log		Nutrient	50	t	50
SRR14690790	SRX11028925	PRJNA733783	34117327	Glycerol				log		Nutrient	51	t	51
SRR14690791	SRX11028926	PRJNA733783	34117327	Glycerol				log		Nutrient	51	t	51
SRR14690792	SRX11028927	PRJNA733783	34117327	Glycerol				log		Nutrient	51	t	51
SRR14690796	SRX11028931	PRJNA733783	34117327	WT			7H9	log		WT	51	c	51
SRR14690797	SRX11028932	PRJNA733783	34117327	WT			7H9	log		WT	51	c	51
SRR14690798	SRX11028933	PRJNA733783	34117327	WT			7H9	log		WT	51	c	51
SRR14690793	SRX11028928	PRJNA733783	34117327	Cholesterol				log		Nutrient	52	t	52
SRR14690794	SRX11028929	PRJNA733783	34117327	Cholesterol				log		Nutrient	52	t	52
SRR14690795	SRX11028930	PRJNA733783	34117327	Cholesterol				log		Nutrient	52	t	52
SRR14690796	SRX11028931	PRJNA733783	34117327	WT			7H9	log		WT	52	c	52
SRR14690797	SRX11028932	PRJNA733783	34117327	WT			7H9	log		WT	52	c	52
SRR14690798	SRX11028933	PRJNA733783	34117327	WT			7H9	log		WT	52	c	52
SRR14690796	SRX11028931	PRJNA733783	34117327	WT			7H9	log		WT	53	c	53
SRR14690797	SRX11028932	PRJNA733783	34117327	WT			7H9	log		WT	53	c	53
SRR14690798	SRX11028933	PRJNA733783	34117327	WT			7H9	log		WT	53	c	53
SRR14690808	SRX11028943	PRJNA733783	34117327	VitB12			7H9	log		Nutrient	53	t	53
SRR14690809	SRX11028944	PRJNA733783	34117327	VitB12			7H9	log		Nutrient	53	t	53
SRR14690810	SRX11028945	PRJNA733783	34117327	VitB12			7H9	log		Nutrient	53	t	53
SRR1822433	SRX893995	PRJNA276810	26573524	WT			Sauton	log		WT	54	c	54
SRR1822434	SRX893996	PRJNA276810	26573524	WT			Sauton	log		WT	54	c	54
SRR1822435	SRX893997	PRJNA276810	26573524	WT			Sauton	log		WT	54	c	54
SRR1822436	SRX893998	PRJNA276810	26573524	Dormant early			Sauton	dormant early		Environmental.Stress	54	t	54
SRR1822437	SRX893999	PRJNA276810	26573524	Dormant early			Sauton	dormant early		Environmental.Stress	54	t	54
SRR1822438	SRX894000	PRJNA276810	26573524	Dormant early			Sauton	dormant early		Environmental.Stress	54	t	54
SRR1822433	SRX893995	PRJNA276810	26573524	WT			Sauton	log		WT	55	c	55
SRR1822434	SRX893996	PRJNA276810	26573524	WT			Sauton	log		WT	55	c	55
SRR1822435	SRX893997	PRJNA276810	26573524	WT			Sauton	log		WT	55	c	55
SRR1822442	SRX894004	PRJNA276810	26573524	Dormant late	Rifampicin		Sauton	dormant late		Environmental.Stress	55	t	55
SRR1822443	SRX894005	PRJNA276810	26573524	Dormant late	Rifampicin		Sauton	dormant late		Environmental.Stress	55	t	55
SRR1822444	SRX894006	PRJNA276810	26573524	Dormant late	Rifampicin		Sauton	dormant late		Environmental.Stress	55	t	55
SRR5163959	SRX2481052	PRJNA360809	29632245	Infect adipocytes	in vitro		DMEM		MOI of 1 for 24h	Infection	56	t	56
SRR5163961	SRX2481054	PRJNA360809	29632245	WT			DMEM			WT	56	c	56
SRR5163962	SRX2481055	PRJNA360809	29632245	Infect adipocytes	in vitro		DMEM		MOI of 1 for 24h	Infection	56	t	56
SRR5163964	SRX2481057	PRJNA360809	29632245	WT			DMEM			WT	56	c	56
SRR5163960	SRX2481053	PRJNA360809	29632245	Infect preadipocytes	in vitro		DMEM		MOI of 1 for 24h	Infection	57	t	57
SRR5163961	SRX2481054	PRJNA360809	29632245	WT			DMEM			WT	57	c	57
SRR5163963	SRX2481056	PRJNA360809	29632245	Infect preadipocytes	in vitro		DMEM		MOI of 1 for 24h	Infection	57	t	57
SRR5163964	SRX2481057	PRJNA360809	29632245	WT			DMEM			WT	57	c	57
SRR5318363	SRX2617827	PRJNA378382	28749949	WT			7H9			WT	58	c	58
SRR5318364	SRX2617828	PRJNA378382	28749949	WT			7H9			WT	58	c	58
SRR5318365	SRX2617829	PRJNA378382	28749949	WT			7H9			WT	58	c	58
SRR5318366	SRX2617830	PRJNA378382	28749949	2B8			7H9		2h	Drug	58	t	58
SRR5318367	SRX2617831	PRJNA378382	28749949	2B8			7H9		2h	Drug	58	t	58
SRR5318363	SRX2617827	PRJNA378382	28749949	WT			7H9			WT	59	c	59
SRR5318364	SRX2617828	PRJNA378382	28749949	WT			7H9			WT	59	c	59
SRR5318365	SRX2617829	PRJNA378382	28749949	WT			7H9			WT	59	c	59
SRR5318368	SRX2617832	PRJNA378382	28749949	2B8			7H9		24h	Drug	59	t	59
SRR5318369	SRX2617833	PRJNA378382	28749949	2B8			7H9		24h	Drug	59	t	59
SRR7443722	SRX4314261	PRJNA478238	32348771	WT			7H9			WT	60	c	60
SRR7443723	SRX4314262	PRJNA478238	32348771	WT			7H9			WT	60	c	60
SRR7443724	SRX4314263	PRJNA478238	32348771	WT			7H9			WT	60	c	60
SRR7443725	SRX4314264	PRJNA478238	32348771	WT			7H9			WT	60	c	60
SRR7443726	SRX4314265	PRJNA478238	32348771	WT			7H9			WT	60	c	60
SRR7443727	SRX4314266	PRJNA478238	32348771	WT			7H9			WT	60	c	60
SRR7443752	SRX4314291	PRJNA478238	32348771	Hypoxia			7H9		Hypoxia_early	Environmental.Stress	60	t	60
SRR7443753	SRX4314292	PRJNA478238	32348771	Hypoxia			7H9		Hypoxia_early	Environmental.Stress	60	t	60
SRR7443754	SRX4314293	PRJNA478238	32348771	Hypoxia			7H9		Hypoxia_early	Environmental.Stress	60	t	60
SRR7443758	SRX4314297	PRJNA478238	32348771	Hypoxia			7H9		Hypoxia_early	Environmental.Stress	60	t	60
SRR7443759	SRX4314298	PRJNA478238	32348771	Hypoxia			7H9		Hypoxia_early	Environmental.Stress	60	t	60
SRR7443760	SRX4314299	PRJNA478238	32348771	Hypoxia			7H9		Hypoxia_early	Environmental.Stress	60	t	60
SRR7443761	SRX4314300	PRJNA478238	32348771	Hypoxia			7H9		Hypoxia_early	Environmental.Stress	60	t	60
SRR7443762	SRX4314301	PRJNA478238	32348771	Hypoxia			7H9		Hypoxia_early	Environmental.Stress	60	t	60
SRR7443763	SRX4314302	PRJNA478238	32348771	Hypoxia			7H9		Hypoxia_early	Environmental.Stress	60	t	60
SRR7443764	SRX4314303	PRJNA478238	32348771	Hypoxia			7H9		Hypoxia_early	Environmental.Stress	60	t	60
SRR7443765	SRX4314304	PRJNA478238	32348771	Hypoxia			7H9		Hypoxia_early	Environmental.Stress	60	t	60
SRR7443766	SRX4314305	PRJNA478238	32348771	Hypoxia			7H9		Hypoxia_early	Environmental.Stress	60	t	60
SRR7443722	SRX4314261	PRJNA478238	32348771	WT			7H9			WT	61	c	61
SRR7443723	SRX4314262	PRJNA478238	32348771	WT			7H9			WT	61	c	61
SRR7443724	SRX4314263	PRJNA478238	32348771	WT			7H9			WT	61	c	61
SRR7443725	SRX4314264	PRJNA478238	32348771	WT			7H9			WT	61	c	61
SRR7443726	SRX4314265	PRJNA478238	32348771	WT			7H9			WT	61	c	61
SRR7443727	SRX4314266	PRJNA478238	32348771	WT			7H9			WT	61	c	61
SRR7443746	SRX4314285	PRJNA478238	32348771	Hypoxia			7H9		Hypoxia_late	Environmental.Stress	61	t	61
SRR7443747	SRX4314286	PRJNA478238	32348771	Hypoxia			7H9		Hypoxia_late	Environmental.Stress	61	t	61
SRR7443748	SRX4314287	PRJNA478238	32348771	Hypoxia			7H9		Hypoxia_late	Environmental.Stress	61	t	61
SRR7443749	SRX4314288	PRJNA478238	32348771	Hypoxia			7H9		Hypoxia_late	Environmental.Stress	61	t	61
SRR7443750	SRX4314289	PRJNA478238	32348771	Hypoxia			7H9		Hypoxia_late	Environmental.Stress	61	t	61
SRR7443751	SRX4314290	PRJNA478238	32348771	Hypoxia			7H9		Hypoxia_late	Environmental.Stress	61	t	61
SRR7443755	SRX4314294	PRJNA478238	32348771	Hypoxia			7H9		Hypoxia_late	Environmental.Stress	61	t	61
SRR7443756	SRX4314295	PRJNA478238	32348771	Hypoxia			7H9		Hypoxia_late	Environmental.Stress	61	t	61
SRR7443757	SRX4314296	PRJNA478238	32348771	Hypoxia			7H9		Hypoxia_late	Environmental.Stress	61	t	61
SRR7443779	SRX4314318	PRJNA478238	32348771	Hypoxia			7H9		Hypoxia_late	Environmental.Stress	61	t	61
SRR7443780	SRX4314319	PRJNA478238	32348771	Hypoxia			7H9		Hypoxia_late	Environmental.Stress	61	t	61
SRR7443781	SRX4314320	PRJNA478238	32348771	Hypoxia			7H9		Hypoxia_late	Environmental.Stress	61	t	61
SRR7443782	SRX4314321	PRJNA478238	32348771	Hypoxia			7H9		Hypoxia_late	Environmental.Stress	61	t	61
SRR7443783	SRX4314322	PRJNA478238	32348771	Hypoxia			7H9		Hypoxia_late	Environmental.Stress	61	t	61
SRR7443784	SRX4314323	PRJNA478238	32348771	Hypoxia			7H9		Hypoxia_late	Environmental.Stress	61	t	61
SRR7443785	SRX4314324	PRJNA478238	32348771	Hypoxia			7H9		Hypoxia_late	Environmental.Stress	61	t	61
SRR7443786	SRX4314325	PRJNA478238	32348771	Hypoxia			7H9		Hypoxia_late	Environmental.Stress	61	t	61
SRR7443787	SRX4314326	PRJNA478238	32348771	Hypoxia			7H9		Hypoxia_late	Environmental.Stress	61	t	61
SRR7443722	SRX4314261	PRJNA478238	32348771	WT			7H9			WT	62	c	62
SRR7443723	SRX4314262	PRJNA478238	32348771	WT			7H9			WT	62	c	62
SRR7443724	SRX4314263	PRJNA478238	32348771	WT			7H9			WT	62	c	62
SRR7443725	SRX4314264	PRJNA478238	32348771	WT			7H9			WT	62	c	62
SRR7443726	SRX4314265	PRJNA478238	32348771	WT			7H9			WT	62	c	62
SRR7443727	SRX4314266	PRJNA478238	32348771	WT			7H9			WT	62	c	62
SRR7443767	SRX4314306	PRJNA478238	32348771	Hypoxia			7H9		Hypoxia_mid	Environmental.Stress	62	t	62
SRR7443768	SRX4314307	PRJNA478238	32348771	Hypoxia			7H9		Hypoxia_mid	Environmental.Stress	62	t	62
SRR7443769	SRX4314308	PRJNA478238	32348771	Hypoxia			7H9		Hypoxia_mid	Environmental.Stress	62	t	62
SRR7443770	SRX4314309	PRJNA478238	32348771	Hypoxia			7H9		Hypoxia_mid	Environmental.Stress	62	t	62
SRR7443771	SRX4314310	PRJNA478238	32348771	Hypoxia			7H9		Hypoxia_mid	Environmental.Stress	62	t	62
SRR7443772	SRX4314311	PRJNA478238	32348771	Hypoxia			7H9		Hypoxia_mid	Environmental.Stress	62	t	62
SRR7443773	SRX4314312	PRJNA478238	32348771	Hypoxia			7H9		Hypoxia_mid	Environmental.Stress	62	t	62
SRR7443774	SRX4314313	PRJNA478238	32348771	Hypoxia			7H9		Hypoxia_mid	Environmental.Stress	62	t	62
SRR7443775	SRX4314314	PRJNA478238	32348771	Hypoxia			7H9		Hypoxia_mid	Environmental.Stress	62	t	62
SRR7443776	SRX4314315	PRJNA478238	32348771	Hypoxia			7H9		Hypoxia_mid	Environmental.Stress	62	t	62
SRR7443777	SRX4314316	PRJNA478238	32348771	Hypoxia			7H9		Hypoxia_mid	Environmental.Stress	62	t	62
SRR7443778	SRX4314317	PRJNA478238	32348771	Hypoxia			7H9		Hypoxia_mid	Environmental.Stress	62	t	62
SRR7443722	SRX4314261	PRJNA478238	32348771	WT			7H9			WT	63	c	63
SRR7443723	SRX4314262	PRJNA478238	32348771	WT			7H9			WT	63	c	63
SRR7443724	SRX4314263	PRJNA478238	32348771	WT			7H9			WT	63	c	63
SRR7443725	SRX4314264	PRJNA478238	32348771	WT			7H9			WT	63	c	63
SRR7443726	SRX4314265	PRJNA478238	32348771	WT			7H9			WT	63	c	63
SRR7443727	SRX4314266	PRJNA478238	32348771	WT			7H9			WT	63	c	63
SRR7443728	SRX4314267	PRJNA478238	32348771	Hypoxia			7H9		Oxygen_depletion	Environmental.Stress	63	t	63
SRR7443729	SRX4314268	PRJNA478238	32348771	Hypoxia			7H9		Oxygen_depletion	Environmental.Stress	63	t	63
SRR7443730	SRX4314269	PRJNA478238	32348771	Hypoxia			7H9		Oxygen_depletion	Environmental.Stress	63	t	63
SRR7443731	SRX4314270	PRJNA478238	32348771	Hypoxia			7H9		Oxygen_depletion	Environmental.Stress	63	t	63
SRR7443732	SRX4314271	PRJNA478238	32348771	Hypoxia			7H9		Oxygen_depletion	Environmental.Stress	63	t	63
SRR7443733	SRX4314272	PRJNA478238	32348771	Hypoxia			7H9		Oxygen_depletion	Environmental.Stress	63	t	63
SRR7443734	SRX4314273	PRJNA478238	32348771	Hypoxia			7H9		Oxygen_depletion	Environmental.Stress	63	t	63
SRR7443735	SRX4314274	PRJNA478238	32348771	Hypoxia			7H9		Oxygen_depletion	Environmental.Stress	63	t	63
SRR7443736	SRX4314275	PRJNA478238	32348771	Hypoxia			7H9		Oxygen_depletion	Environmental.Stress	63	t	63
SRR7443737	SRX4314276	PRJNA478238	32348771	Hypoxia			7H9		Oxygen_depletion	Environmental.Stress	63	t	63
SRR7443738	SRX4314277	PRJNA478238	32348771	Hypoxia			7H9		Oxygen_depletion	Environmental.Stress	63	t	63
SRR7443739	SRX4314278	PRJNA478238	32348771	Hypoxia			7H9		Oxygen_depletion	Environmental.Stress	63	t	63
SRR7443740	SRX4314279	PRJNA478238	32348771	Hypoxia			7H9		Oxygen_depletion	Environmental.Stress	63	t	63
SRR7443741	SRX4314280	PRJNA478238	32348771	Hypoxia			7H9		Oxygen_depletion	Environmental.Stress	63	t	63
SRR7443742	SRX4314281	PRJNA478238	32348771	Hypoxia			7H9		Oxygen_depletion	Environmental.Stress	63	t	63
SRR7443743	SRX4314282	PRJNA478238	32348771	Hypoxia			7H9		Oxygen_depletion	Environmental.Stress	63	t	63
SRR7443744	SRX4314283	PRJNA478238	32348771	Hypoxia			7H9		Oxygen_depletion	Environmental.Stress	63	t	63
SRR7443745	SRX4314284	PRJNA478238	32348771	Hypoxia			7H9		Oxygen_depletion	Environmental.Stress	63	t	63
SRR7443722	SRX4314261	PRJNA478238	32348771	WT			7H9			WT	64	c	64
SRR7443723	SRX4314262	PRJNA478238	32348771	WT			7H9			WT	64	c	64
SRR7443724	SRX4314263	PRJNA478238	32348771	WT			7H9			WT	64	c	64
SRR7443725	SRX4314264	PRJNA478238	32348771	WT			7H9			WT	64	c	64
SRR7443726	SRX4314265	PRJNA478238	32348771	WT			7H9			WT	64	c	64
SRR7443727	SRX4314266	PRJNA478238	32348771	WT			7H9			WT	64	c	64
SRR7443788	SRX4314327	PRJNA478238	32348771	Reaeration			7H9		Reaeration	Environmental.Stress	64	t	64
SRR7443789	SRX4314328	PRJNA478238	32348771	Reaeration			7H9		Reaeration	Environmental.Stress	64	t	64
SRR7443790	SRX4314329	PRJNA478238	32348771	Reaeration			7H9		Reaeration	Environmental.Stress	64	t	64
SRR7443791	SRX4314330	PRJNA478238	32348771	Reaeration			7H9		Reaeration	Environmental.Stress	64	t	64
SRR7443792	SRX4314331	PRJNA478238	32348771	Reaeration			7H9		Reaeration	Environmental.Stress	64	t	64
SRR7443793	SRX4314332	PRJNA478238	32348771	Reaeration			7H9		Reaeration	Environmental.Stress	64	t	64
SRR7443794	SRX4314333	PRJNA478238	32348771	Reaeration			7H9		Reaeration	Environmental.Stress	64	t	64
SRR7443795	SRX4314334	PRJNA478238	32348771	Reaeration			7H9		Reaeration	Environmental.Stress	64	t	64
SRR7443796	SRX4314335	PRJNA478238	32348771	Reaeration			7H9		Reaeration	Environmental.Stress	64	t	64
SRR7443797	SRX4314336	PRJNA478238	32348771	Reaeration			7H9		Reaeration	Environmental.Stress	64	t	64
SRR7443798	SRX4314337	PRJNA478238	32348771	Reaeration			7H9		Reaeration	Environmental.Stress	64	t	64
SRR7443799	SRX4314338	PRJNA478238	32348771	Reaeration			7H9		Reaeration	Environmental.Stress	64	t	64
SRR7443800	SRX4314339	PRJNA478238	32348771	Reaeration			7H9		Reaeration	Environmental.Stress	64	t	64
SRR7443801	SRX4314340	PRJNA478238	32348771	Reaeration			7H9		Reaeration	Environmental.Stress	64	t	64
SRR7443802	SRX4314341	PRJNA478238	32348771	Reaeration			7H9		Reaeration	Environmental.Stress	64	t	64
SRR7444071	SRX4314610	PRJNA478245	30833303	WT			7H9	log	2h	WT	65	c	65
SRR7444072	SRX4314611	PRJNA478245	30833303	WT			7H9	log	2h	WT	65	c	65
SRR7444073	SRX4314612	PRJNA478245	30833303	WT			7H9	log	2h	WT	65	c	65
SRR7444074	SRX4314613	PRJNA478245	30833303	Infect BMDM	in vitro		7H9	log	MOI of 10 for 2h; Path-seq	Infection	65	t	65
SRR7444075	SRX4314614	PRJNA478245	30833303	Infect BMDM	in vitro		7H9	log	MOI of 10 for 2h; Path-seq	Infection	65	t	65
SRR7444076	SRX4314615	PRJNA478245	30833303	Infect BMDM	in vitro		7H9	log	MOI of 10 for 2h; Path-seq	Infection	65	t	65
SRR7444080	SRX4314619	PRJNA478245	30833303	WT			7H9	log	8h	WT	66	c	66
SRR7444081	SRX4314620	PRJNA478245	30833303	WT			7H9	log	8h	WT	66	c	66
SRR7444083	SRX4314622	PRJNA478245	30833303	Infect BMDM	in vitro		7H9	log	MOI of 10 for 8h; Path-seq	Infection	66	t	66
SRR7444084	SRX4314623	PRJNA478245	30833303	Infect BMDM	in vitro		7H9	log	MOI of 10 for 8h; Path-seq	Infection	66	t	66
SRR7444085	SRX4314624	PRJNA478245	30833303	Infect BMDM	in vitro		7H9	log	MOI of 10 for 8h; Path-seq	Infection	66	t	66
SRR7444089	SRX4314628	PRJNA478245	30833303	WT			7H9	log	24h	WT	67	c	67
SRR7444090	SRX4314629	PRJNA478245	30833303	WT			7H9	log	24h	WT	67	c	67
SRR7444091	SRX4314630	PRJNA478245	30833303	WT			7H9	log	24h	WT	67	c	67
SRR7444092	SRX4314631	PRJNA478245	30833303	Infect BMDM	in vitro		7H9	log	MOI of 10 for 24h; Path-seq	Infection	67	t	67
SRR7444093	SRX4314632	PRJNA478245	30833303	Infect BMDM	in vitro		7H9	log	MOI of 10 for 24h; Path-seq	Infection	67	t	67
SRR7444094	SRX4314633	PRJNA478245	30833303	Infect BMDM	in vitro		7H9	log	MOI of 10 for 24h; Path-seq	Infection	67	t	67
SRR7634495	SRX4498216	PRJNA484003	31719182	WT			7H9	log	0day	WT	68	c	68
SRR7634497	SRX4498218	PRJNA484003	31719182	WT			7H9	log	0day	WT	68	c	68
SRR7634499	SRX4498220	PRJNA484003	31719182	WT			7H9	log	0day	WT	68	c	68
SRR7634501	SRX4498222	PRJNA484003	31719182	WT			7H9	log	0day	WT	68	c	68
SRR7634503	SRX4498224	PRJNA484003	31719182	Delamanid			7H9	log	0day	Drug	68	t	68
SRR7634505	SRX4498226	PRJNA484003	31719182	Delamanid			7H9	log	0day	Drug	68	t	68
SRR7634507	SRX4498228	PRJNA484003	31719182	Delamanid			7H9	log	0day	Drug	68	t	68
SRR7634509	SRX4498230	PRJNA484003	31719182	Delamanid			7H9	log	0day	Drug	68	t	68
SRR7634748	SRX4498308	PRJNA484017	31719182	WT			7H9	log	0day	WT	69	c	69
SRR7634750	SRX4498310	PRJNA484017	31719182	WT			7H9	log	0day	WT	69	c	69
SRR7634752	SRX4498312	PRJNA484017	31719182	WT			7H9	log	0day	WT	69	c	69
SRR7634754	SRX4498314	PRJNA484017	31719182	WT			7H9	log	0day	WT	69	c	69
SRR7634756	SRX4498316	PRJNA484017	31719182	Sutezolid			7H9	log	0day	Drug	69	t	69
SRR7634758	SRX4498318	PRJNA484017	31719182	Sutezolid			7H9	log	0day	Drug	69	t	69
SRR7634760	SRX4498320	PRJNA484017	31719182	Sutezolid			7H9	log	0day	Drug	69	t	69
SRR7634762	SRX4498322	PRJNA484017	31719182	Sutezolid			7H9	log	0day	Drug	69	t	69
SRR7634764	SRX4498324	PRJNA484020	31719182	WT			7H9	log	0day	WT	70	c	70
SRR7634766	SRX4498326	PRJNA484020	31719182	WT			7H9	log	0day	WT	70	c	70
SRR7634768	SRX4498328	PRJNA484020	31719182	WT			7H9	log	0day	WT	70	c	70
SRR7634770	SRX4498330	PRJNA484020	31719182	WT			7H9	log	0day	WT	70	c	70
SRR7634772	SRX4498332	PRJNA484020	31719182	Verapamil			7H9	log	0day	Drug	70	t	70
SRR7634774	SRX4498334	PRJNA484020	31719182	Verapamil			7H9	log	0day	Drug	70	t	70
SRR7634775	SRX4498335	PRJNA484020	31719182	Verapamil			7H9	log	0day	Drug	70	t	70
SRR7634777	SRX4498337	PRJNA484020	31719182	Verapamil			7H9	log	0day	Drug	70	t	70
SRR7642039	SRX4505474	PRJNA484385	31719182	WT			7H9	log	0day	WT	71	c	71
SRR7642041	SRX4505476	PRJNA484385	31719182	WT			7H9	log	0day	WT	71	c	71
SRR7642043	SRX4505478	PRJNA484385	31719182	WT			7H9	log	0day	WT	71	c	71
SRR7642045	SRX4505480	PRJNA484385	31719182	WT			7H9	log	0day	WT	71	c	71
SRR7642047	SRX4505482	PRJNA484385	31719182	Ethambutol			7H9	log	0day	Drug	71	t	71
SRR7642049	SRX4505484	PRJNA484385	31719182	Ethambutol			7H9	log	0day	Drug	71	t	71
SRR7642051	SRX4505486	PRJNA484385	31719182	Ethambutol			7H9	log	0day	Drug	71	t	71
SRR7642053	SRX4505473	PRJNA484385	31719182	Ethambutol			7H9	log	0day	Drug	71	t	71
SRR7642641	SRX4506075	PRJNA484402	31719182	WT			7H9	log	0day	WT	72	c	72
SRR7642643	SRX4506077	PRJNA484402	31719182	WT			7H9	log	0day	WT	72	c	72
SRR7642645	SRX4506079	PRJNA484402	31719182	WT			7H9	log	0day	WT	72	c	72
SRR7642647	SRX4506081	PRJNA484402	31719182	WT			7H9	log	0day	WT	72	c	72
SRR7642649	SRX4506083	PRJNA484402	31719182	Dapsone			7H9	log	0day	Drug	72	t	72
SRR7642651	SRX4506085	PRJNA484402	31719182	Dapsone			7H9	log	0day	Drug	72	t	72
SRR7642653	SRX4506087	PRJNA484402	31719182	Dapsone			7H9	log	0day	Drug	72	t	72
SRR7642655	SRX4506089	PRJNA484402	31719182	Dapsone			7H9	log	0day	Drug	72	t	72
SRR7642837	SRX4506271	PRJNA484403	31719182	WT			7H9	log	0day	WT	73	c	73
SRR7642839	SRX4506273	PRJNA484403	31719182	WT			7H9	log	0day	WT	73	c	73
SRR7642840	SRX4506274	PRJNA484403	31719182	WT			7H9	log	0day	WT	73	c	73
SRR7642842	SRX4506276	PRJNA484403	31719182	WT			7H9	log	0day	WT	73	c	73
SRR7642844	SRX4506278	PRJNA484403	31719182	Linezolid			7H9	log	0day	Drug	73	t	73
SRR7642846	SRX4506280	PRJNA484403	31719182	Linezolid			7H9	log	0day	Drug	73	t	73
SRR7642848	SRX4506282	PRJNA484403	31719182	Linezolid			7H9	log	0day	Drug	73	t	73
SRR7642850	SRX4506284	PRJNA484403	31719182	Linezolid			7H9	log	0day	Drug	73	t	73
SRR7642910	SRX4506344	PRJNA484405	31719182	WT			7H9	log	0day	WT	74	c	74
SRR7642912	SRX4506346	PRJNA484405	31719182	WT			7H9	log	0day	WT	74	c	74
SRR7642914	SRX4506348	PRJNA484405	31719182	WT			7H9	log	0day	WT	74	c	74
SRR7642916	SRX4506350	PRJNA484405	31719182	Sulfamethoxazole			7H9	log	0day	Drug	74	t	74
SRR7642918	SRX4506352	PRJNA484405	31719182	Sulfamethoxazole			7H9	log	0day	Drug	74	t	74
SRR7642920	SRX4506354	PRJNA484405	31719182	Sulfamethoxazole			7H9	log	0day	Drug	74	t	74
SRR7792246	SRX4647114	PRJNA489616	31719182	Drug_CLA			7H9	log	0day	Drug	76	t	75
SRR7792247	SRX4647115	PRJNA489616	31719182	Drug_CLA			7H9	log	0day	Drug	76	t	75
SRR7792248	SRX4647116	PRJNA489616	31719182	Drug_CLA			7H9	log	0day	Drug	76	t	75
SRR7792249	SRX4647117	PRJNA489616	31719182	WT			7H9	log	0day	WT	76	c	75
SRR7792250	SRX4647118	PRJNA489616	31719182	WT			7H9	log	0day	WT	76	c	75
SRR7792266	SRX4647134	PRJNA489615	31719182	Drug_P218			7H9	log	0day	Drug	77	t	76
SRR7792267	SRX4647135	PRJNA489615	31719182	Drug_P218			7H9	log	0day	Drug	77	t	76
SRR7792268	SRX4647136	PRJNA489615	31719182	Drug_P218			7H9	log	0day	Drug	77	t	76
SRR7792269	SRX4647137	PRJNA489615	31719182	Drug_P218			7H9	log	0day	Drug	77	t	76
SRR7792270	SRX4647138	PRJNA489615	31719182	WT			7H9	log	0day	WT	77	c	76
SRR7792271	SRX4647139	PRJNA489615	31719182	WT			7H9	log	0day	WT	77	c	76
SRR7792272	SRX4647140	PRJNA489615	31719182	WT			7H9	log	0day	WT	77	c	76
SRR7792273	SRX4647141	PRJNA489615	31719182	WT			7H9	log	0day	WT	77	c	76
SRR7792274	SRX4647142	PRJNA489617	31719182	WT			7H9	log	0day	WT	78	c	77
SRR7792275	SRX4647143	PRJNA489617	31719182	WT			7H9	log	0day	WT	78	c	77
SRR7792276	SRX4647144	PRJNA489617	31719182	WT			7H9	log	0day	WT	78	c	77
SRR7792277	SRX4647145	PRJNA489617	31719182	Drug_BTZ043			7H9	log	0day	Drug	78	t	77
SRR7792278	SRX4647146	PRJNA489617	31719182	Drug_BTZ043			7H9	log	0day	Drug	78	t	77
SRR7792279	SRX4647147	PRJNA489617	31719182	Drug_BTZ043			7H9	log	0day	Drug	78	t	77
SRR7634496	SRX4498217	PRJNA484003	31719182	WT			7H9	log	1day	WT	79	c	78
SRR7634498	SRX4498219	PRJNA484003	31719182	WT			7H9	log	1day	WT	79	c	78
SRR7634500	SRX4498221	PRJNA484003	31719182	WT			7H9	log	1day	WT	79	c	78
SRR7634502	SRX4498223	PRJNA484003	31719182	WT			7H9	log	1day	WT	79	c	78
SRR7634504	SRX4498225	PRJNA484003	31719182	Delamanid			7H9	log	1day	Drug	79	t	78
SRR7634506	SRX4498227	PRJNA484003	31719182	Delamanid			7H9	log	1day	Drug	79	t	78
SRR7634508	SRX4498229	PRJNA484003	31719182	Delamanid			7H9	log	1day	Drug	79	t	78
SRR7634510	SRX4498231	PRJNA484003	31719182	Delamanid			7H9	log	1day	Drug	79	t	78
SRR7634749	SRX4498309	PRJNA484017	31719182	WT			7H9	log	1day	WT	80	c	79
SRR7634751	SRX4498311	PRJNA484017	31719182	WT			7H9	log	1day	WT	80	c	79
SRR7634753	SRX4498313	PRJNA484017	31719182	WT			7H9	log	1day	WT	80	c	79
SRR7634755	SRX4498315	PRJNA484017	31719182	WT			7H9	log	1day	WT	80	c	79
SRR7634757	SRX4498317	PRJNA484017	31719182	Sutezolid			7H9	log	1day	Drug	80	t	79
SRR7634759	SRX4498319	PRJNA484017	31719182	Sutezolid			7H9	log	1day	Drug	80	t	79
SRR7634761	SRX4498321	PRJNA484017	31719182	Sutezolid			7H9	log	1day	Drug	80	t	79
SRR7634763	SRX4498323	PRJNA484017	31719182	Sutezolid			7H9	log	1day	Drug	80	t	79
SRR7634765	SRX4498325	PRJNA484020	31719182	WT			7H9	log	1day	WT	81	c	80
SRR7634767	SRX4498327	PRJNA484020	31719182	WT			7H9	log	1day	WT	81	c	80
SRR7634769	SRX4498329	PRJNA484020	31719182	WT			7H9	log	1day	WT	81	c	80
SRR7634771	SRX4498331	PRJNA484020	31719182	WT			7H9	log	1day	WT	81	c	80
SRR7634773	SRX4498333	PRJNA484020	31719182	Verapamil			7H9	log	1day	Drug	81	t	80
SRR7634776	SRX4498336	PRJNA484020	31719182	Verapamil			7H9	log	1day	Drug	81	t	80
SRR7634778	SRX4498338	PRJNA484020	31719182	Verapamil			7H9	log	1day	Drug	81	t	80
SRR7642040	SRX4505475	PRJNA484385	31719182	WT			7H9	log	1day	WT	82	c	81
SRR7642042	SRX4505477	PRJNA484385	31719182	WT			7H9	log	1day	WT	82	c	81
SRR7642044	SRX4505479	PRJNA484385	31719182	WT			7H9	log	1day	WT	82	c	81
SRR7642046	SRX4505481	PRJNA484385	31719182	WT			7H9	log	1day	WT	82	c	81
SRR7642048	SRX4505483	PRJNA484385	31719182	Ethambutol			7H9	log	1day	Drug	82	t	81
SRR7642050	SRX4505485	PRJNA484385	31719182	Ethambutol			7H9	log	1day	Drug	82	t	81
SRR7642052	SRX4505487	PRJNA484385	31719182	Ethambutol			7H9	log	1day	Drug	82	t	81
SRR7642054	SRX4505488	PRJNA484385	31719182	Ethambutol			7H9	log	1day	Drug	82	t	81
SRR7642642	SRX4506076	PRJNA484402	31719182	WT			7H9	log	1day	WT	83	c	82
SRR7642644	SRX4506078	PRJNA484402	31719182	WT			7H9	log	1day	WT	83	c	82
SRR7642646	SRX4506080	PRJNA484402	31719182	WT			7H9	log	1day	WT	83	c	82
SRR7642648	SRX4506082	PRJNA484402	31719182	WT			7H9	log	1day	WT	83	c	82
SRR7642650	SRX4506084	PRJNA484402	31719182	Dapsone			7H9	log	1day	Drug	83	t	82
SRR7642652	SRX4506086	PRJNA484402	31719182	Dapsone			7H9	log	1day	Drug	83	t	82
SRR7642654	SRX4506088	PRJNA484402	31719182	Dapsone			7H9	log	1day	Drug	83	t	82
SRR7642656	SRX4506090	PRJNA484402	31719182	Dapsone			7H9	log	1day	Drug	83	t	82
SRR7642838	SRX4506272	PRJNA484403	31719182	WT			7H9	log	1day	WT	84	c	83
SRR7642841	SRX4506275	PRJNA484403	31719182	WT			7H9	log	1day	WT	84	c	83
SRR7642843	SRX4506277	PRJNA484403	31719182	WT			7H9	log	1day	WT	84	c	83
SRR7642845	SRX4506279	PRJNA484403	31719182	Linezolid			7H9	log	1day	Drug	84	t	83
SRR7642847	SRX4506281	PRJNA484403	31719182	Linezolid			7H9	log	1day	Drug	84	t	83
SRR7642849	SRX4506283	PRJNA484403	31719182	Linezolid			7H9	log	1day	Drug	84	t	83
SRR7642851	SRX4506285	PRJNA484403	31719182	Linezolid			7H9	log	1day	Drug	84	t	83
SRR7642911	SRX4506345	PRJNA484405	31719182	WT			7H9	log	1day	WT	85	c	84
SRR7642913	SRX4506347	PRJNA484405	31719182	WT			7H9	log	1day	WT	85	c	84
SRR7642915	SRX4506349	PRJNA484405	31719182	WT			7H9	log	1day	WT	85	c	84
SRR7642917	SRX4506351	PRJNA484405	31719182	Sulfamethoxazole			7H9	log	1day	Drug	85	t	84
SRR7642919	SRX4506353	PRJNA484405	31719182	Sulfamethoxazole			7H9	log	1day	Drug	85	t	84
SRR7642921	SRX4506355	PRJNA484405	31719182	Sulfamethoxazole			7H9	log	1day	Drug	85	t	84
SRR7792251	SRX4647119	PRJNA489616	31719182	WT			7H9	log	1day	WT	87	c	85
SRR7792252	SRX4647120	PRJNA489616	31719182	Drug_CLA			7H9	log	1day	Drug	87	t	85
SRR7792253	SRX4647121	PRJNA489616	31719182	Drug_CLA			7H9	log	1day	Drug	87	t	85
SRR7792254	SRX4647122	PRJNA489616	31719182	Drug_CLA			7H9	log	1day	Drug	87	t	85
SRR7792255	SRX4647123	PRJNA489616	31719182	WT			7H9	log	1day	WT	87	c	85
SRR7792256	SRX4647124	PRJNA489616	31719182	WT			7H9	log	1day	WT	87	c	85
SRR7792257	SRX4647125	PRJNA489616	31719182	WT			7H9	log	1day	WT	87	c	85
SRR7792258	SRX4647126	PRJNA489615	31719182	Drug_P218			7H9	log	1day	Drug	88	t	86
SRR7792259	SRX4647127	PRJNA489615	31719182	Drug_P218			7H9	log	1day	Drug	88	t	86
SRR7792260	SRX4647128	PRJNA489615	31719182	Drug_P218			7H9	log	1day	Drug	88	t	86
SRR7792261	SRX4647129	PRJNA489615	31719182	Drug_P218			7H9	log	1day	Drug	88	t	86
SRR7792262	SRX4647130	PRJNA489615	31719182	WT			7H9	log	1day	WT	88	c	86
SRR7792263	SRX4647131	PRJNA489615	31719182	WT			7H9	log	1day	WT	88	c	86
SRR7792264	SRX4647132	PRJNA489615	31719182	WT			7H9	log	1day	WT	88	c	86
SRR7792265	SRX4647133	PRJNA489615	31719182	WT			7H9	log	1day	WT	88	c	86
SRR7792280	SRX4647148	PRJNA489617	31719182	WT			7H9	log	1day	WT	89	c	87
SRR7792281	SRX4647149	PRJNA489617	31719182	WT			7H9	log	1day	WT	89	c	87
SRR7792282	SRX4647150	PRJNA489617	31719182	WT			7H9	log	1day	WT	89	c	87
SRR7792283	SRX4647151	PRJNA489617	31719182	WT			7H9	log	1day	WT	89	c	87
SRR7792284	SRX4647152	PRJNA489617	31719182	Drug_BTZ043			7H9	log	1day	Drug	89	t	87
SRR7792285	SRX4647153	PRJNA489617	31719182	Drug_BTZ043			7H9	log	1day	Drug	89	t	87
SRR7792286	SRX4647154	PRJNA489617	31719182	Drug_BTZ043			7H9	log	1day	Drug	89	t	87
SRR7792287	SRX4647155	PRJNA489617	31719182	Drug_BTZ043			7H9	log	1day	Drug	89	t	87
SRR8272000	SRX5088611	PRJNA507986	31723039	WT				log		WT	90	c	88
SRR8272001	SRX5088612	PRJNA507986	31723039	WT				log		WT	90	c	88
SRR8272002	SRX5088613	PRJNA507986	31723039	Infect THP-1 macrophage E_MSH reduced	in vitro			log	E_MSH reduced	Infection	90	t	88
SRR8272003	SRX5088614	PRJNA507986	31723039	Infect THP-1 macrophage E_MSH reduced	in vitro			log	E_MSH reduced	Infection	90	t	88
SRR8272000	SRX5088611	PRJNA507986	31723039	WT				log		WT	91	c	89
SRR8272001	SRX5088612	PRJNA507986	31723039	WT				log		WT	91	c	89
SRR8272004	SRX5088615	PRJNA507986	31723039	Infect THP-1 macrophage E_MSH basal	in vitro			log	E_MSH basal	Infection	91	t	89
SRR8272005	SRX5088616	PRJNA507986	31723039	Infect THP-1 macrophage E_MSH basal	in vitro			log	E_MSH basal	Infection	91	t	89
SRR998928	SRX357082	PRJNA219730	24145454	WT			7H9			WT	92	c	90
SRR998929	SRX357083	PRJNA219730	24145454	WT			7H9			WT	92	c	90
SRR998930	SRX357084	PRJNA219730	24145454	WT			7H9			WT	92	c	90
SRR998931	SRX357085	PRJNA219730	24145454	Nitrate			7H9			Nutrient	92	t	90
SRR998932	SRX357086	PRJNA219730	24145454	Nitrate			7H9			Nutrient	92	t	90
SRR998933	SRX357087	PRJNA219730	24145454	Nitrate			7H9			Nutrient	92	t	90
SRR5689224	SRX2923393	PRJNA390669	29247215	WT	Dextrose		Dubos	log		WT	93	c	91
SRR5689225	SRX2923394	PRJNA390669	29247215	WT	Dextrose		Dubos	log		WT	93	c	91
SRR5689226	SRX2923395	PRJNA390669	29247215	WT	Dextrose		Dubos	stationary		WT	93	t	91
SRR5689227	SRX2923396	PRJNA390669	29247215	WT	Dextrose		Dubos	stationary		WT	93	t	91
SRR5689224	SRX2923393	PRJNA390669	29247215	WT	Dextrose		Dubos	log		WT	94	c	92
SRR5689225	SRX2923394	PRJNA390669	29247215	WT	Dextrose		Dubos	log		WT	94	c	92
SRR5689228	SRX2923397	PRJNA390669	29247215	Hypoxia	Dextrose		Dubos	NRP1		Environmental.Stress	94	t	92
SRR5689229	SRX2923398	PRJNA390669	29247215	Hypoxia	Dextrose		Dubos	NRP1		Environmental.Stress	94	t	92
SRR5689230	SRX2923400	PRJNA390669	29247215	WT	Lipid		Dubos	log		WT	95	c	93
SRR5689231	SRX2923401	PRJNA390669	29247215	WT	Lipid		Dubos	log		WT	95	c	93
SRR5689232	SRX2923402	PRJNA390669	29247215	WT	Lipid		Dubos	stationary		WT	95	t	93
SRR5689233	SRX2923403	PRJNA390669	29247215	WT	Lipid		Dubos	stationary		WT	95	t	93
SRR5689230	SRX2923400	PRJNA390669	29247215	WT	Lipid		Dubos	log		WT	96	c	94
SRR5689231	SRX2923401	PRJNA390669	29247215	WT	Lipid		Dubos	log		WT	96	c	94
SRR5689234	SRX2923404	PRJNA390669	29247215	Hypoxia	Lipid		Dubos	NRP1		Environmental.Stress	96	t	94
SRR5689235	SRX2923405	PRJNA390669	29247215	Hypoxia	Lipid		Dubos	NRP1		Environmental.Stress	96	t	94
SRR6360037	SRX3456099	PRJNA421561	29661879	WT			7H9		4h	WT	97	c	95
SRR6360038	SRX3456100	PRJNA421561	29661879	WT			7H9		4h	WT	97	c	95
SRR6360039	SRX3456101	PRJNA421561	29661879	WT			7H9		4h	WT	97	c	95
SRR6360040	SRX3456102	PRJNA421561	29661879	Ciprofloxacin			7H9		4h	Drug	97	t	95
SRR6360041	SRX3456103	PRJNA421561	29661879	Ciprofloxacin			7H9		4h	Drug	97	t	95
SRR6360042	SRX3456104	PRJNA421561	29661879	Ciprofloxacin			7H9		4h	Drug	97	t	95
SRR6360037	SRX3456099	PRJNA421561	29661879	WT			7H9		4h	WT	98	c	96
SRR6360038	SRX3456100	PRJNA421561	29661879	WT			7H9		4h	WT	98	c	96
SRR6360039	SRX3456101	PRJNA421561	29661879	WT			7H9		4h	WT	98	c	96
SRR6360043	SRX3456105	PRJNA421561	29661879	Isoniazid			7H9		4h	Drug	98	t	96
SRR6360044	SRX3456106	PRJNA421561	29661879	Isoniazid			7H9		4h	Drug	98	t	96
SRR6360045	SRX3456107	PRJNA421561	29661879	Isoniazid			7H9		4h	Drug	98	t	96
SRR6360037	SRX3456099	PRJNA421561	29661879	WT			7H9		4h	WT	99	c	97
SRR6360038	SRX3456100	PRJNA421561	29661879	WT			7H9		4h	WT	99	c	97
SRR6360039	SRX3456101	PRJNA421561	29661879	WT			7H9		4h	WT	99	c	97
SRR6360046	SRX3456108	PRJNA421561	29661879	Ethambutol			7H9		4h	Drug	99	t	97
SRR6360047	SRX3456109	PRJNA421561	29661879	Ethambutol			7H9		4h	Drug	99	t	97
SRR6360048	SRX3456110	PRJNA421561	29661879	Ethambutol			7H9		4h	Drug	99	t	97
SRR6360037	SRX3456099	PRJNA421561	29661879	WT			7H9		4h	WT	100	c	98
SRR6360038	SRX3456100	PRJNA421561	29661879	WT			7H9		4h	WT	100	c	98
SRR6360039	SRX3456101	PRJNA421561	29661879	WT			7H9		4h	WT	100	c	98
SRR6360049	SRX3456111	PRJNA421561	29661879	Streptomycin			7H9		4h	Drug	100	t	98
SRR6360050	SRX3456112	PRJNA421561	29661879	Streptomycin			7H9		4h	Drug	100	t	98
SRR6360051	SRX3456113	PRJNA421561	29661879	Streptomycin			7H9		4h	Drug	100	t	98
SRR6360055	SRX3456117	PRJNA421561	29661879	WT			7H9		24h	WT	101	c	99
SRR6360056	SRX3456118	PRJNA421561	29661879	WT			7H9		24h	WT	101	c	99
SRR6360057	SRX3456119	PRJNA421561	29661879	WT			7H9		24h	WT	101	c	99
SRR6360058	SRX3456120	PRJNA421561	29661879	Ciprofloxacin			7H9		24h	Drug	101	t	99
SRR6360059	SRX3456121	PRJNA421561	29661879	Ciprofloxacin			7H9		24h	Drug	101	t	99
SRR6360060	SRX3456122	PRJNA421561	29661879	Ciprofloxacin			7H9		24h	Drug	101	t	99
SRR6360055	SRX3456117	PRJNA421561	29661879	WT			7H9		24h	WT	102	c	100
SRR6360056	SRX3456118	PRJNA421561	29661879	WT			7H9		24h	WT	102	c	100
SRR6360057	SRX3456119	PRJNA421561	29661879	WT			7H9		24h	WT	102	c	100
SRR6360061	SRX3456123	PRJNA421561	29661879	Isoniazid			7H9		24h	Drug	102	t	100
SRR6360062	SRX3456124	PRJNA421561	29661879	Isoniazid			7H9		24h	Drug	102	t	100
SRR6360063	SRX3456125	PRJNA421561	29661879	Isoniazid			7H9		24h	Drug	102	t	100
SRR6360055	SRX3456117	PRJNA421561	29661879	WT			7H9		24h	WT	103	c	101
SRR6360056	SRX3456118	PRJNA421561	29661879	WT			7H9		24h	WT	103	c	101
SRR6360057	SRX3456119	PRJNA421561	29661879	WT			7H9		24h	WT	103	c	101
SRR6360064	SRX3456126	PRJNA421561	29661879	Ethambutol			7H9		24h	Drug	103	t	101
SRR6360065	SRX3456127	PRJNA421561	29661879	Ethambutol			7H9		24h	Drug	103	t	101
SRR6360066	SRX3456128	PRJNA421561	29661879	Ethambutol			7H9		24h	Drug	103	t	101
SRR6360055	SRX3456117	PRJNA421561	29661879	WT			7H9		24h	WT	104	c	102
SRR6360056	SRX3456118	PRJNA421561	29661879	WT			7H9		24h	WT	104	c	102
SRR6360057	SRX3456119	PRJNA421561	29661879	WT			7H9		24h	WT	104	c	102
SRR6360067	SRX3456129	PRJNA421561	29661879	Streptomycin			7H9		24h	Drug	104	t	102
SRR6360068	SRX3456130	PRJNA421561	29661879	Streptomycin			7H9		24h	Drug	104	t	102
SRR6360069	SRX3456131	PRJNA421561	29661879	Streptomycin			7H9		24h	Drug	104	t	102
SRR6713303	SRX3686743	PRJNA433880	29511081	Compound T10			7H9		20uM_12h_F	Drug	105	t	103
SRR6713304	SRX3686744	PRJNA433880	29511081	Compound T10			7H9		20uM_12h_F	Drug	105	t	103
SRR6713305	SRX3686745	PRJNA433880	29511081	Compound T10			7H9		20uM_12h_F	Drug	105	t	103
SRR6713321	SRX3686761	PRJNA433880	29511081	WT			7H9			WT	105	c	103
SRR6713322	SRX3686762	PRJNA433880	29511081	WT			7H9			WT	105	c	103
SRR6713323	SRX3686763	PRJNA433880	29511081	WT			7H9			WT	105	c	103
SRR6713306	SRX3686746	PRJNA433880	29511081	Compound T4			7H9		20uM_12h_F	Drug	106	t	104
SRR6713307	SRX3686747	PRJNA433880	29511081	Compound T4			7H9		20uM_12h_F	Drug	106	t	104
SRR6713308	SRX3686748	PRJNA433880	29511081	Compound T4			7H9		20uM_12h_F	Drug	106	t	104
SRR6713321	SRX3686761	PRJNA433880	29511081	WT			7H9			WT	106	c	104
SRR6713322	SRX3686762	PRJNA433880	29511081	WT			7H9			WT	106	c	104
SRR6713323	SRX3686763	PRJNA433880	29511081	WT			7H9			WT	106	c	104
SRR6713309	SRX3686749	PRJNA433880	29511081	Compound T10			7H9		20uM_24h_F	Drug	107	t	105
SRR6713310	SRX3686750	PRJNA433880	29511081	Compound T10			7H9		20uM_24h_F	Drug	107	t	105
SRR6713311	SRX3686751	PRJNA433880	29511081	Compound T10			7H9		20uM_24h_F	Drug	107	t	105
SRR6713321	SRX3686761	PRJNA433880	29511081	WT			7H9			WT	107	c	105
SRR6713322	SRX3686762	PRJNA433880	29511081	WT			7H9			WT	107	c	105
SRR6713323	SRX3686763	PRJNA433880	29511081	WT			7H9			WT	107	c	105
SRR6713312	SRX3686752	PRJNA433880	29511081	Compound T4			7H9		20uM_24h_F	Drug	108	t	106
SRR6713313	SRX3686753	PRJNA433880	29511081	Compound T4			7H9		20uM_24h_F	Drug	108	t	106
SRR6713314	SRX3686754	PRJNA433880	29511081	Compound T4			7H9		20uM_24h_F	Drug	108	t	106
SRR6713321	SRX3686761	PRJNA433880	29511081	WT			7H9			WT	108	c	106
SRR6713322	SRX3686762	PRJNA433880	29511081	WT			7H9			WT	108	c	106
SRR6713323	SRX3686763	PRJNA433880	29511081	WT			7H9			WT	108	c	106
SRR6713315	SRX3686755	PRJNA433880	29511081	Compound T10			7H9		20uM_48h_F	Drug	109	t	107
SRR6713316	SRX3686756	PRJNA433880	29511081	Compound T10			7H9		20uM_48h_F	Drug	109	t	107
SRR6713317	SRX3686757	PRJNA433880	29511081	Compound T10			7H9		20uM_48h_F	Drug	109	t	107
SRR6713321	SRX3686761	PRJNA433880	29511081	WT			7H9			WT	109	c	107
SRR6713322	SRX3686762	PRJNA433880	29511081	WT			7H9			WT	109	c	107
SRR6713323	SRX3686763	PRJNA433880	29511081	WT			7H9			WT	109	c	107
SRR6713318	SRX3686758	PRJNA433880	29511081	Compound T4			7H9		20uM_48h_F	Drug	110	t	108
SRR6713319	SRX3686759	PRJNA433880	29511081	Compound T4			7H9		20uM_48h_F	Drug	110	t	108
SRR6713320	SRX3686760	PRJNA433880	29511081	Compound T4			7H9		20uM_48h_F	Drug	110	t	108
SRR6713321	SRX3686761	PRJNA433880	29511081	WT			7H9			WT	110	c	108
SRR6713322	SRX3686762	PRJNA433880	29511081	WT			7H9			WT	110	c	108
SRR6713323	SRX3686763	PRJNA433880	29511081	WT			7H9			WT	110	c	108
SRR6713324	SRX3686764	PRJNA433880	29511081	WT			7H9			WT	111	c	109
SRR6713325	SRX3686765	PRJNA433880	29511081	WT			7H9			WT	111	c	109
SRR6713326	SRX3686766	PRJNA433880	29511081	WT			7H9			WT	111	c	109
SRR6713327	SRX3686767	PRJNA433880	29511081	WT			7H9			WT	111	c	109
SRR6713328	SRX3686768	PRJNA433880	29511081	WT			7H9			WT	111	c	109
SRR6713329	SRX3686769	PRJNA433880	29511081	WT			7H9			WT	111	c	109
SRR6713330	SRX3686770	PRJNA433880	29511081	Compound T10			7H9		20uM_12h_H	Drug	111	t	109
SRR6713331	SRX3686771	PRJNA433880	29511081	Compound T10			7H9		20uM_12h_H	Drug	111	t	109
SRR6713332	SRX3686772	PRJNA433880	29511081	Compound T10			7H9		20uM_12h_H	Drug	111	t	109
SRR6713324	SRX3686764	PRJNA433880	29511081	WT			7H9			WT	112	c	110
SRR6713325	SRX3686765	PRJNA433880	29511081	WT			7H9			WT	112	c	110
SRR6713326	SRX3686766	PRJNA433880	29511081	WT			7H9			WT	112	c	110
SRR6713327	SRX3686767	PRJNA433880	29511081	WT			7H9			WT	112	c	110
SRR6713328	SRX3686768	PRJNA433880	29511081	WT			7H9			WT	112	c	110
SRR6713329	SRX3686769	PRJNA433880	29511081	WT			7H9			WT	112	c	110
SRR6713333	SRX3686773	PRJNA433880	29511081	Compound T4			7H9		20uM_12h_H	Drug	112	t	110
SRR6713334	SRX3686774	PRJNA433880	29511081	Compound T4			7H9		20uM_12h_H	Drug	112	t	110
SRR6713335	SRX3686775	PRJNA433880	29511081	Compound T4			7H9		20uM_12h_H	Drug	112	t	110
SRR6713324	SRX3686764	PRJNA433880	29511081	WT			7H9			WT	113	c	111
SRR6713325	SRX3686765	PRJNA433880	29511081	WT			7H9			WT	113	c	111
SRR6713326	SRX3686766	PRJNA433880	29511081	WT			7H9			WT	113	c	111
SRR6713327	SRX3686767	PRJNA433880	29511081	WT			7H9			WT	113	c	111
SRR6713328	SRX3686768	PRJNA433880	29511081	WT			7H9			WT	113	c	111
SRR6713329	SRX3686769	PRJNA433880	29511081	WT			7H9			WT	113	c	111
SRR6713336	SRX3686776	PRJNA433880	29511081	Compound T10			7H9		20uM_24h_H	Drug	113	t	111
SRR6713337	SRX3686777	PRJNA433880	29511081	Compound T10			7H9		20uM_24h_H	Drug	113	t	111
SRR6713338	SRX3686778	PRJNA433880	29511081	Compound T10			7H9		20uM_24h_H	Drug	113	t	111
SRR6713324	SRX3686764	PRJNA433880	29511081	WT			7H9			WT	114	c	112
SRR6713325	SRX3686765	PRJNA433880	29511081	WT			7H9			WT	114	c	112
SRR6713326	SRX3686766	PRJNA433880	29511081	WT			7H9			WT	114	c	112
SRR6713327	SRX3686767	PRJNA433880	29511081	WT			7H9			WT	114	c	112
SRR6713328	SRX3686768	PRJNA433880	29511081	WT			7H9			WT	114	c	112
SRR6713329	SRX3686769	PRJNA433880	29511081	WT			7H9			WT	114	c	112
SRR6713339	SRX3686779	PRJNA433880	29511081	Compound T4			7H9		20uM_24h_H	Drug	114	t	112
SRR6713340	SRX3686780	PRJNA433880	29511081	Compound T4			7H9		20uM_24h_H	Drug	114	t	112
SRR6713341	SRX3686781	PRJNA433880	29511081	Compound T4			7H9		20uM_24h_H	Drug	114	t	112
SRR6713324	SRX3686764	PRJNA433880	29511081	WT			7H9			WT	115	c	113
SRR6713325	SRX3686765	PRJNA433880	29511081	WT			7H9			WT	115	c	113
SRR6713326	SRX3686766	PRJNA433880	29511081	WT			7H9			WT	115	c	113
SRR6713327	SRX3686767	PRJNA433880	29511081	WT			7H9			WT	115	c	113
SRR6713328	SRX3686768	PRJNA433880	29511081	WT			7H9			WT	115	c	113
SRR6713329	SRX3686769	PRJNA433880	29511081	WT			7H9			WT	115	c	113
SRR6713342	SRX3686782	PRJNA433880	29511081	Compound T10			7H9		20uM_48h_H	Drug	115	t	113
SRR6713343	SRX3686783	PRJNA433880	29511081	Compound T10			7H9		20uM_48h_H	Drug	115	t	113
SRR6713344	SRX3686784	PRJNA433880	29511081	Compound T10			7H9		20uM_48h_H	Drug	115	t	113
SRR6713324	SRX3686764	PRJNA433880	29511081	WT			7H9			WT	116	c	114
SRR6713325	SRX3686765	PRJNA433880	29511081	WT			7H9			WT	116	c	114
SRR6713326	SRX3686766	PRJNA433880	29511081	WT			7H9			WT	116	c	114
SRR6713327	SRX3686767	PRJNA433880	29511081	WT			7H9			WT	116	c	114
SRR6713328	SRX3686768	PRJNA433880	29511081	WT			7H9			WT	116	c	114
SRR6713329	SRX3686769	PRJNA433880	29511081	WT			7H9			WT	116	c	114
SRR6713345	SRX3686785	PRJNA433880	29511081	Compound T4			7H9		20uM_48h_H	Drug	116	t	114
SRR6713346	SRX3686786	PRJNA433880	29511081	Compound T4			7H9		20uM_48h_H	Drug	116	t	114
SRR6713347	SRX3686787	PRJNA433880	29511081	Compound T4			7H9		20uM_48h_H	Drug	116	t	114
SRR6713348	SRX3686788	PRJNA433880	29511081	WT			7H9			WT	117	c	115
SRR6713349	SRX3686789	PRJNA433880	29511081	WT			7H9			WT	117	c	115
SRR6713350	SRX3686790	PRJNA433880	29511081	WT			7H9			WT	117	c	115
SRR6713351	SRX3686791	PRJNA433880	29511081	WT			7H9			WT	117	c	115
SRR6713352	SRX3686792	PRJNA433880	29511081	WT			7H9			WT	117	c	115
SRR6713353	SRX3686793	PRJNA433880	29511081	WT			7H9			WT	117	c	115
SRR6713354	SRX3686794	PRJNA433880	29511081	Compound T10			7H9		20uM_12h_I	Drug	117	t	115
SRR6713355	SRX3686795	PRJNA433880	29511081	Compound T10			7H9		20uM_12h_I	Drug	117	t	115
SRR6713356	SRX3686796	PRJNA433880	29511081	Compound T10			7H9		20uM_12h_I	Drug	117	t	115
SRR6713348	SRX3686788	PRJNA433880	29511081	WT			7H9			WT	118	c	116
SRR6713349	SRX3686789	PRJNA433880	29511081	WT			7H9			WT	118	c	116
SRR6713350	SRX3686790	PRJNA433880	29511081	WT			7H9			WT	118	c	116
SRR6713351	SRX3686791	PRJNA433880	29511081	WT			7H9			WT	118	c	116
SRR6713352	SRX3686792	PRJNA433880	29511081	WT			7H9			WT	118	c	116
SRR6713353	SRX3686793	PRJNA433880	29511081	WT			7H9			WT	118	c	116
SRR6713357	SRX3686797	PRJNA433880	29511081	Compound T4			7H9		20uM_12h_I	Drug	118	t	116
SRR6713358	SRX3686798	PRJNA433880	29511081	Compound T4			7H9		20uM_12h_I	Drug	118	t	116
SRR6713359	SRX3686799	PRJNA433880	29511081	Compound T4			7H9		20uM_12h_I	Drug	118	t	116
SRR6713348	SRX3686788	PRJNA433880	29511081	WT			7H9			WT	119	c	117
SRR6713349	SRX3686789	PRJNA433880	29511081	WT			7H9			WT	119	c	117
SRR6713350	SRX3686790	PRJNA433880	29511081	WT			7H9			WT	119	c	117
SRR6713351	SRX3686791	PRJNA433880	29511081	WT			7H9			WT	119	c	117
SRR6713352	SRX3686792	PRJNA433880	29511081	WT			7H9			WT	119	c	117
SRR6713353	SRX3686793	PRJNA433880	29511081	WT			7H9			WT	119	c	117
SRR6713360	SRX3686800	PRJNA433880	29511081	Compound T10			7H9		20uM_24h_I	Drug	119	t	117
SRR6713361	SRX3686801	PRJNA433880	29511081	Compound T10			7H9		20uM_24h_I	Drug	119	t	117
SRR6713348	SRX3686788	PRJNA433880	29511081	WT			7H9			WT	120	c	118
SRR6713349	SRX3686789	PRJNA433880	29511081	WT			7H9			WT	120	c	118
SRR6713350	SRX3686790	PRJNA433880	29511081	WT			7H9			WT	120	c	118
SRR6713351	SRX3686791	PRJNA433880	29511081	WT			7H9			WT	120	c	118
SRR6713352	SRX3686792	PRJNA433880	29511081	WT			7H9			WT	120	c	118
SRR6713353	SRX3686793	PRJNA433880	29511081	WT			7H9			WT	120	c	118
SRR6713364	SRX3686804	PRJNA433880	29511081	Compound T4			7H9		20uM_24h_I	Drug	120	t	118
SRR6713365	SRX3686805	PRJNA433880	29511081	Compound T4			7H9		20uM_24h_I	Drug	120	t	118
SRR6713366	SRX3686806	PRJNA433880	29511081	Compound T4			7H9		20uM_24h_I	Drug	120	t	118
SRR6713348	SRX3686788	PRJNA433880	29511081	WT			7H9			WT	121	c	119
SRR6713349	SRX3686789	PRJNA433880	29511081	WT			7H9			WT	121	c	119
SRR6713350	SRX3686790	PRJNA433880	29511081	WT			7H9			WT	121	c	119
SRR6713351	SRX3686791	PRJNA433880	29511081	WT			7H9			WT	121	c	119
SRR6713352	SRX3686792	PRJNA433880	29511081	WT			7H9			WT	121	c	119
SRR6713353	SRX3686793	PRJNA433880	29511081	WT			7H9			WT	121	c	119
SRR6713367	SRX3686807	PRJNA433880	29511081	Compound T10			7H9		20uM_48h_I	Drug	121	t	119
SRR6713368	SRX3686808	PRJNA433880	29511081	Compound T10			7H9		20uM_48h_I	Drug	121	t	119
SRR6713369	SRX3686809	PRJNA433880	29511081	Compound T10			7H9		20uM_48h_I	Drug	121	t	119
SRR6713348	SRX3686788	PRJNA433880	29511081	WT			7H9			WT	122	c	120
SRR6713349	SRX3686789	PRJNA433880	29511081	WT			7H9			WT	122	c	120
SRR6713350	SRX3686790	PRJNA433880	29511081	WT			7H9			WT	122	c	120
SRR6713351	SRX3686791	PRJNA433880	29511081	WT			7H9			WT	122	c	120
SRR6713352	SRX3686792	PRJNA433880	29511081	WT			7H9			WT	122	c	120
SRR6713353	SRX3686793	PRJNA433880	29511081	WT			7H9			WT	122	c	120
SRR6713370	SRX3686810	PRJNA433880	29511081	Compound T4			7H9		20uM_48h_I	Drug	122	t	120
SRR6713371	SRX3686811	PRJNA433880	29511081	Compound T4			7H9		20uM_48h_I	Drug	122	t	120
SRR6713372	SRX3686812	PRJNA433880	29511081	Compound T4			7H9		20uM_48h_I	Drug	122	t	120
SRR7064995	SRX3995804	PRJNA453604	30301850	WT			7H9	log		WT	123	c	121
SRR7064996	SRX3995805	PRJNA453604	30301850	WT			7H9	log		WT	123	c	121
SRR7064997	SRX3995806	PRJNA453604	30301850	Ax35			7H9	log	MIC of 10	Drug	123	t	121
SRR7064998	SRX3995807	PRJNA453604	30301850	Ax35			7H9	log	MIC of 10	Drug	123	t	121
SRR7064995	SRX3995804	PRJNA453604	30301850	WT			7H9	log		WT	124	c	122
SRR7064996	SRX3995805	PRJNA453604	30301850	WT			7H9	log		WT	124	c	122
SRR7064999	SRX3995808	PRJNA453604	30301850	Ax35			7H9	log	MIC of 30	Drug	124	t	122
SRR7065000	SRX3995809	PRJNA453604	30301850	Ax35			7H9	log	MIC of 30	Drug	124	t	122
SRR8262954	SRX5079919	PRJNA507615	30563908	WT			7H9			WT	125	c	123
SRR8262955	SRX5079920	PRJNA507615	30563908	WT			7H9			WT	125	c	123
SRR8262956	SRX5079921	PRJNA507615	30563908	WT			7H9			WT	125	c	123
SRR8262957	SRX5079922	PRJNA507615	30563908	Drug_DG167			7H9			Drug	125	t	123
SRR8262958	SRX5079923	PRJNA507615	30563908	Drug_DG167			7H9			Drug	125	t	123
SRR8262959	SRX5079924	PRJNA507615	30563908	Drug_DG167			7H9			Drug	125	t	123
SRR8262954	SRX5079919	PRJNA507615	30563908	WT			7H9			WT	126	c	124
SRR8262955	SRX5079920	PRJNA507615	30563908	WT			7H9			WT	126	c	124
SRR8262956	SRX5079921	PRJNA507615	30563908	WT			7H9			WT	126	c	124
SRR8262960	SRX5079925	PRJNA507615	30563908	Isoniazid			7H9			Drug	126	t	124
SRR8262961	SRX5079926	PRJNA507615	30563908	Isoniazid			7H9			Drug	126	t	124
SRR8262962	SRX5079927	PRJNA507615	30563908	Isoniazid			7H9			Drug	126	t	124
SRR8262954	SRX5079919	PRJNA507615	30563908	WT			7H9			WT	127	c	125
SRR8262955	SRX5079920	PRJNA507615	30563908	WT			7H9			WT	127	c	125
SRR8262956	SRX5079921	PRJNA507615	30563908	WT			7H9			WT	127	c	125
SRR8262963	SRX5079928	PRJNA507615	30563908	Drug_DG167	Isoniazid		7H9			Drug	127	t	125
SRR8262964	SRX5079929	PRJNA507615	30563908	Drug_DG167	Isoniazid		7H9			Drug	127	t	125
SRR8262965	SRX5079930	PRJNA507615	30563908	Drug_DG167	Isoniazid		7H9			Drug	127	t	125
SRR8274771	SRX5089861	PRJNA508198	31378263	Delamanid			7H9	log	24h	Drug	128	t	126
SRR8274772	SRX5089862	PRJNA508198	31378263	Delamanid			7H9	log	24h	Drug	128	t	126
SRR8274773	SRX5089863	PRJNA508198	31378263	Delamanid			7H9	log	24h	Drug	128	t	126
SRR8274774	SRX5089864	PRJNA508198	31378263	WT	DMSO		7H9	log	24h	WT	128	c	126
SRR8274775	SRX5089865	PRJNA508198	31378263	WT	DMSO		7H9	log	24h	WT	128	c	126
SRR8274776	SRX5089866	PRJNA508198	31378263	Delamanid			7H9	log	6h	Drug	129	t	127
SRR8274777	SRX5089867	PRJNA508198	31378263	Delamanid			7H9	log	6h	Drug	129	t	127
SRR8274778	SRX5089868	PRJNA508198	31378263	Delamanid			7H9	log	6h	Drug	129	t	127
SRR8274779	SRX5089869	PRJNA508198	31378263	WT	DMSO		7H9	log	6h	WT	129	c	127
SRR8274780	SRX5089870	PRJNA508198	31378263	WT	DMSO		7H9	log	6h	WT	129	c	127
SRR8274781	SRX5089871	PRJNA508198	31378263	WT	DMSO		7H9	log	6h	WT	129	c	127

## Sheet: E.coli
Table S1. RNA-seq samples of E. coli MG1655 involved in DE analysis
Experiment	GEO	SRX	Run	project_reference	DE_contrast_index	DE_index	DE_group	sample_id	study	project	condition	rep_id	Strain.Description	Strain	Culture.Type	Evolved.Sample	Base.Media	Temperature.(C)	pH	Carbon.Source.(g/L)	Nitrogen.Source.(g/L)	Electron.Acceptor	Trace.Element.Mixture	Supplement	Antibiotic.for.selection	Growth.Rate.(1/hr)	Isolate.Type	Additional.Details	Sequencing.Machine	LibraryLayout	Platform	Biological.Replicates	DOI	R1	R2	contact	creator
p1k_00003	GSE54900	SRX469840	SRR1168135	p1k_00005;p1k_00006	1	1	c	fur__wt_dpd__1	Fur	fur	wt_dpd	1	Escherichia coli K-12 MG1655	MG1655	Batch	No	M9	37	7	glucose(2)	NH4Cl(1)	O2	NA	DPD (0.2mM)	NA	0	NA	NA	MiSeq	PAIRED	ILLUMINA	2	‑_ doi.org/10.1038/ncomms5910	s3://precise-db/raw_data/fur/WTDPD1_S1_L001_R1_001.fastq.gz	s3://precise-db/raw_data/fur/WTDPD1_S1_L001_R2_001.fastq.gz	Sangwoo Seo	Sangwoo Seo
p1k_00004	GSE54900	SRX469841	SRR1168136	p1k_00005;p1k_00006	1	1	c	fur__wt_dpd__2	Fur	fur	wt_dpd	2	Escherichia coli K-12 MG1655	MG1655	Batch	No	M9	37	7	glucose(2)	NH4Cl(1)	O2	NA	DPD (0.2mM)	NA	0	NA	NA	MiSeq	PAIRED	ILLUMINA	2	‑_ doi.org/10.1038/ncomms5910	s3://precise-db/raw_data/fur/WTDPD2_S1_L001_R1_001.fastq.gz	s3://precise-db/raw_data/fur/WTDPD2_S1_L001_R2_001.fastq.gz	Sangwoo Seo	Sangwoo Seo
p1k_00007	GSE54900	SRX469844	SRR1168139	p1k_00005;p1k_00006	1	1	t	fur__delfur_dpd__1	Fur	fur	delfur_dpd	1	Escherichia coli K-12 MG1655 del_fur	MG1655	Batch	No	M9	37	7	glucose(2)	NH4Cl(1)	O2	NA	DPD (0.2mM)	Kanamycin (50 ug/mL)	0	NA	NA	MiSeq	PAIRED	ILLUMINA	2	‑_ doi.org/10.1038/ncomms5910	s3://precise-db/raw_data/fur/delfurDPD1_S2_L001_R1_001.fastq.gz	s3://precise-db/raw_data/fur/delfurDPD1_S2_L001_R2_001.fastq.gz	Sangwoo Seo	Sangwoo Seo
p1k_00008	GSE54900	SRX469845	SRR1168140	p1k_00005;p1k_00006	1	1	t	fur__delfur_dpd__2	Fur	fur	delfur_dpd	2	Escherichia coli K-12 MG1655 del_fur	MG1655	Batch	No	M9	37	7	glucose(2)	NH4Cl(1)	O2	NA	DPD (0.2mM)	Kanamycin (50 ug/mL)	0	NA	NA	MiSeq	PAIRED	ILLUMINA	2	‑_ doi.org/10.1038/ncomms5910	s3://precise-db/raw_data/fur/delfurDPD2_S2_L001_R1_001.fastq.gz	s3://precise-db/raw_data/fur/delfurDPD2_S2_L001_R2_001.fastq.gz	Sangwoo Seo	Sangwoo Seo
p1k_00005	GSE54900	SRX469838	SRR1168133	p1k_00005;p1k_00006	2	2	c	fur__wt_fe__1	Fur	fur	wt_fe	1	Escherichia coli K-12 MG1655	MG1655	Batch	No	M9	37	7	glucose(2)	NH4Cl(1)	O2	NA	FeCl2 (0.1mM)	NA	1.06	NA	NA	MiSeq	PAIRED	ILLUMINA	2	‑_ doi.org/10.1038/ncomms5910	s3://precise-db/raw_data/fur/WT-Fe2-1_S1_L001_R1_001.fastq.gz	s3://precise-db/raw_data/fur/WT-Fe2-1_S1_L001_R2_001.fastq.gz	Sangwoo Seo	Sangwoo Seo
p1k_00006	GSE54900	SRX469839	SRR1168134	p1k_00005;p1k_00006	2	2	c	fur__wt_fe__2	Fur	fur	wt_fe	2	Escherichia coli K-12 MG1655	MG1655	Batch	No	M9	37	7	glucose(2)	NH4Cl(1)	O2	NA	FeCl2 (0.1mM)	NA	1.06	NA	NA	MiSeq	PAIRED	ILLUMINA	2	‑_ doi.org/10.1038/ncomms5910	s3://precise-db/raw_data/fur/WT-FE2-2_S2_L001_R1_001.fastq.gz	s3://precise-db/raw_data/fur/WT-FE2-2_S2_L001_R2_001.fastq.gz	Sangwoo Seo	Sangwoo Seo
p1k_00009	GSE54900	SRX469842	SRR1168137	p1k_00005;p1k_00006	2	2	t	fur__delfur_fe2__1	Fur	fur	delfur_fe2	1	Escherichia coli K-12 MG1655 del_fur	MG1655	Batch	No	M9	37	7	glucose(2)	NH4Cl(1)	O2	NA	FeCl2 (0.1mM)	Kanamycin (50 ug/mL)	0.62	NA	NA	MiSeq	PAIRED	ILLUMINA	2	‑_ doi.org/10.1038/ncomms5910	s3://precise-db/raw_data/fur/del-fur-Fe2-1_S1_L001_R1_001.fastq.gz	s3://precise-db/raw_data/fur/del-fur-Fe2-1_S1_L001_R2_001.fastq.gz	Sangwoo Seo	Sangwoo Seo
p1k_00010	GSE54900	SRX469843	SRR1168138	p1k_00005;p1k_00006	2	2	t	fur__delfur_fe2__2	Fur	fur	delfur_fe2	2	Escherichia coli K-12 MG1655 del_fur	MG1655	Batch	No	M9	37	7	glucose(2)	NH4Cl(1)	O2	NA	FeCl2 (0.1mM)	Kanamycin (50 ug/mL)	0.62	NA	NA	MiSeq	PAIRED	ILLUMINA	2	‑_ doi.org/10.1038/ncomms5910	s3://precise-db/raw_data/fur/del-fur-Fe2-2_S2_L001_R1_001.fastq.gz	s3://precise-db/raw_data/fur/del-fur-Fe2-2_S2_L001_R2_001.fastq.gz	Sangwoo Seo	Sangwoo Seo
p1k_00011	GSE66482	SRX895926	SRR1824557	p1k_00011;p1k_00012	3	3	c	acid__wt_ph5__1	Acid	acid	wt_ph5	1	Escherichia coli K-12 MG1655	MG1655	Batch	No	M9	37	5.5	glucose(2)	NH4Cl(1)	O2	NA	NA	NA	NA	NA	NA	MiSeq	PAIRED	ILLUMINA	2	‑_ doi.org/10.1038/ncomms8970	s3://precise-db/raw_data/acid/RNAseq-WT-pH-5-5-1_S1_L001_R1_001.fastq.gz	s3://precise-db/raw_data/acid/RNAseq-WT-pH-5-5-1_S1_L001_R2_001.fastq.gz	Sangwoo Seo	Sangwoo Seo
p1k_00012	GSE66482	SRX895927	SRR1824558	p1k_00011;p1k_00012	3	3	c	acid__wt_ph5__2	Acid	acid	wt_ph5	2	Escherichia coli K-12 MG1655	MG1655	Batch	No	M9	37	5.5	glucose(2)	NH4Cl(1)	O2	NA	NA	NA	NA	NA	NA	MiSeq	PAIRED	ILLUMINA	2	‑_ doi.org/10.1038/ncomms8970	s3://precise-db/raw_data/acid/RNAseq-WT-pH-5-5-2_S2_L001_R1_001.fastq.gz	s3://precise-db/raw_data/acid/RNAseq-WT-pH-5-5-2_S2_L001_R2_001.fastq.gz	Sangwoo Seo	Sangwoo Seo
p1k_00013	GSE66482	SRX895932	SRR1824563	p1k_00011;p1k_00012	3	3	t	acid__delgadx_ph5__1	Acid	acid	delgadx_ph5	1	Escherichia coli K-12 MG1655 del_gadX	MG1655	Batch	No	M9	37	5.5	glucose(2)	NH4Cl(1)	O2	NA	NA	Kanamycin (50 ug/mL)	NA	NA	NA	MiSeq	PAIRED	ILLUMINA	2	‑_ doi.org/10.1038/ncomms8970	s3://precise-db/raw_data/acid/RNAseq-dgadX-pH-5-5-1_S1_L001_R1_001.fastq.gz	s3://precise-db/raw_data/acid/RNAseq-dgadX-pH-5-5-1_S1_L001_R2_001.fastq.gz	Sangwoo Seo	Sangwoo Seo
p1k_00014	GSE66482	SRX895933	SRR1824564	p1k_00011;p1k_00012	3	3	t	acid__delgadx_ph5__2	Acid	acid	delgadx_ph5	2	Escherichia coli K-12 MG1655 del_gadX	MG1655	Batch	No	M9	37	5.5	glucose(2)	NH4Cl(1)	O2	NA	NA	Kanamycin (50 ug/mL)	NA	NA	NA	MiSeq	PAIRED	ILLUMINA	2	‑_ doi.org/10.1038/ncomms8970	s3://precise-db/raw_data/acid/RNAseq-dgadX-pH-5-5-2_S2_L001_R1_001.fastq.gz	s3://precise-db/raw_data/acid/RNAseq-dgadX-pH-5-5-2_S2_L001_R2_001.fastq.gz	Sangwoo Seo	Sangwoo Seo
p1k_00011	GSE66482	SRX895926	SRR1824557	p1k_00011;p1k_00012	4	4	c	acid__wt_ph5__1	Acid	acid	wt_ph5	1	Escherichia coli K-12 MG1655	MG1655	Batch	No	M9	37	5.5	glucose(2)	NH4Cl(1)	O2	NA	NA	NA	NA	NA	NA	MiSeq	PAIRED	ILLUMINA	2	‑_ doi.org/10.1038/ncomms8970	s3://precise-db/raw_data/acid/RNAseq-WT-pH-5-5-1_S1_L001_R1_001.fastq.gz	s3://precise-db/raw_data/acid/RNAseq-WT-pH-5-5-1_S1_L001_R2_001.fastq.gz	Sangwoo Seo	Sangwoo Seo
p1k_00012	GSE66482	SRX895927	SRR1824558	p1k_00011;p1k_00012	4	4	c	acid__wt_ph5__2	Acid	acid	wt_ph5	2	Escherichia coli K-12 MG1655	MG1655	Batch	No	M9	37	5.5	glucose(2)	NH4Cl(1)	O2	NA	NA	NA	NA	NA	NA	MiSeq	PAIRED	ILLUMINA	2	‑_ doi.org/10.1038/ncomms8970	s3://precise-db/raw_data/acid/RNAseq-WT-pH-5-5-2_S2_L001_R1_001.fastq.gz	s3://precise-db/raw_data/acid/RNAseq-WT-pH-5-5-2_S2_L001_R2_001.fastq.gz	Sangwoo Seo	Sangwoo Seo
p1k_00015	GSE66482	SRX895930	SRR1824561	p1k_00011;p1k_00012	4	4	t	acid__delgadw_ph5__1	Acid	acid	delgadw_ph5	1	Escherichia coli K-12 MG1655 del_gadW	MG1655	Batch	No	M9	37	5.5	glucose(2)	NH4Cl(1)	O2	NA	NA	Kanamycin (50 ug/mL)	NA	NA	NA	MiSeq	PAIRED	ILLUMINA	2	‑_ doi.org/10.1038/ncomms8970	s3://precise-db/raw_data/acid/RNAseq-dgadW-pH-5-5-1_S1_L001_R1_001.fastq.gz	s3://precise-db/raw_data/acid/RNAseq-dgadW-pH-5-5-1_S1_L001_R2_001.fastq.gz	Sangwoo Seo	Sangwoo Seo
p1k_00016	GSE66482	SRX895931	SRR1824562	p1k_00011;p1k_00012	4	4	t	acid__delgadw_ph5__2	Acid	acid	delgadw_ph5	2	Escherichia coli K-12 MG1655 del_gadW	MG1655	Batch	No	M9	37	5.5	glucose(2)	NH4Cl(1)	O2	NA	NA	Kanamycin (50 ug/mL)	NA	NA	NA	MiSeq	PAIRED	ILLUMINA	2	‑_ doi.org/10.1038/ncomms8970	s3://precise-db/raw_data/acid/RNAseq-dgadW-pH-5-5-2_S2_L001_R1_001.fastq.gz	s3://precise-db/raw_data/acid/RNAseq-dgadW-pH-5-5-2_S2_L001_R2_001.fastq.gz	Sangwoo Seo	Sangwoo Seo
p1k_00011	GSE66482	SRX895926	SRR1824557	p1k_00011;p1k_00012	5	5	c	acid__wt_ph5__1	Acid	acid	wt_ph5	1	Escherichia coli K-12 MG1655	MG1655	Batch	No	M9	37	5.5	glucose(2)	NH4Cl(1)	O2	NA	NA	NA	NA	NA	NA	MiSeq	PAIRED	ILLUMINA	2	‑_ doi.org/10.1038/ncomms8970	s3://precise-db/raw_data/acid/RNAseq-WT-pH-5-5-1_S1_L001_R1_001.fastq.gz	s3://precise-db/raw_data/acid/RNAseq-WT-pH-5-5-1_S1_L001_R2_001.fastq.gz	Sangwoo Seo	Sangwoo Seo
p1k_00012	GSE66482	SRX895927	SRR1824558	p1k_00011;p1k_00012	5	5	c	acid__wt_ph5__2	Acid	acid	wt_ph5	2	Escherichia coli K-12 MG1655	MG1655	Batch	No	M9	37	5.5	glucose(2)	NH4Cl(1)	O2	NA	NA	NA	NA	NA	NA	MiSeq	PAIRED	ILLUMINA	2	‑_ doi.org/10.1038/ncomms8970	s3://precise-db/raw_data/acid/RNAseq-WT-pH-5-5-2_S2_L001_R1_001.fastq.gz	s3://precise-db/raw_data/acid/RNAseq-WT-pH-5-5-2_S2_L001_R2_001.fastq.gz	Sangwoo Seo	Sangwoo Seo
p1k_00017	GSE66482	SRX895928	SRR1824559	p1k_00011;p1k_00012	5	5	t	acid__delgade_ph5__1	Acid	acid	delgade_ph5	1	Escherichia coli K-12 MG1655 del_gadE	MG1655	Batch	No	M9	37	5.5	glucose(2)	NH4Cl(1)	O2	NA	NA	Kanamycin (50 ug/mL)	NA	NA	NA	MiSeq	PAIRED	ILLUMINA	2	‑_ doi.org/10.1038/ncomms8970	s3://precise-db/raw_data/acid/RNAseq-dgadE-pH-5-5-1_S1_L001_R1_001.fastq.gz	s3://precise-db/raw_data/acid/RNAseq-dgadE-pH-5-5-1_S1_L001_R2_001.fastq.gz	Sangwoo Seo	Sangwoo Seo
p1k_00018	GSE66482	SRX895929	SRR1824560	p1k_00011;p1k_00012	5	5	t	acid__delgade_ph5__2	Acid	acid	delgade_ph5	2	Escherichia coli K-12 MG1655 del_gadE	MG1655	Batch	No	M9	37	5.5	glucose(2)	NH4Cl(1)	O2	NA	NA	Kanamycin (50 ug/mL)	NA	NA	NA	MiSeq	PAIRED	ILLUMINA	2	‑_ doi.org/10.1038/ncomms8970	s3://precise-db/raw_data/acid/RNAseq-dgadE-pH-5-5-2_S2_L001_R1_001.fastq.gz	s3://precise-db/raw_data/acid/RNAseq-dgadE-pH-5-5-2_S2_L001_R2_001.fastq.gz	Sangwoo Seo	Sangwoo Seo
p1k_00019	GSE65711	SRX871628	SRR1796598	p1k_00019;p1k_00020	6	6	c	oxidative__wt_pq__1	Oxidative	oxidative	wt_pq	1	Escherichia coli K-12 MG1655	MG1655	Batch	No	M9	37	7	glucose(2)	NH4Cl(1)	O2	NA	PQ (250uM)	NA	0	NA	NA	MiSeq	PAIRED	ILLUMINA	2	‑_ doi.org/10.1016/j.celrep.2015.07.043	s3://precise-db/raw_data/oxidative/WT-PQ-RNAseq-1_S1_L001_R1_001.fastq.gz	s3://precise-db/raw_data/oxidative/WT-PQ-RNAseq-1_S1_L001_R2_001.fastq.gz	Sangwoo Seo	Sangwoo Seo
p1k_00020	GSE65711	SRX871629	SRR1796599	p1k_00019;p1k_00020	6	6	c	oxidative__wt_pq__2	Oxidative	oxidative	wt_pq	2	Escherichia coli K-12 MG1655	MG1655	Batch	No	M9	37	7	glucose(2)	NH4Cl(1)	O2	NA	PQ (250uM)	NA	0	NA	NA	MiSeq	PAIRED	ILLUMINA	2	‑_ doi.org/10.1016/j.celrep.2015.07.043	s3://precise-db/raw_data/oxidative/WT-PQ-RNAseq-2_S2_L001_R1_001.fastq.gz	s3://precise-db/raw_data/oxidative/WT-PQ-RNAseq-2_S2_L001_R2_001.fastq.gz	Sangwoo Seo	Sangwoo Seo
p1k_00021	GSE65711	SRX871630	SRR1796600	p1k_00019;p1k_00020	6	6	t	oxidative__deloxyr_pq__1	Oxidative	oxidative	deloxyr_pq	1	Escherichia coli K-12 MG1655 del_oxyR	MG1655	Batch	No	M9	37	7	glucose(2)	NH4Cl(1)	O2	NA	PQ (250uM)	Kanamycin (50 ug/mL)	0	NA	NA	MiSeq	PAIRED	ILLUMINA	2	‑_ doi.org/10.1016/j.celrep.2015.07.043	s3://precise-db/raw_data/oxidative/oxyR-PQ-RNAseq-1_S3_L001_R1_001.fastq.gz	s3://precise-db/raw_data/oxidative/oxyR-PQ-RNAseq-1_S3_L001_R2_001.fastq.gz	Sangwoo Seo	Sangwoo Seo
p1k_00022	GSE65711	SRX871631	SRR1796601	p1k_00019;p1k_00020	6	6	t	oxidative__deloxyr_pq__2	Oxidative	oxidative	deloxyr_pq	2	Escherichia coli K-12 MG1655 del_oxyR	MG1655	Batch	No	M9	37	7	glucose(2)	NH4Cl(1)	O2	NA	PQ (250uM)	Kanamycin (50 ug/mL)	0	NA	NA	MiSeq	PAIRED	ILLUMINA	2	‑_ doi.org/10.1016/j.celrep.2015.07.043	s3://precise-db/raw_data/oxidative/oxyR-PQ-RNAseq-2_S1_L001_R1_001.fastq.gz	s3://precise-db/raw_data/oxidative/oxyR-PQ-RNAseq-2_S1_L001_R2_001.fastq.gz	Sangwoo Seo	Sangwoo Seo
p1k_00019	GSE65711	SRX871628	SRR1796598	p1k_00019;p1k_00020	7	7	c	oxidative__wt_pq__1	Oxidative	oxidative	wt_pq	1	Escherichia coli K-12 MG1655	MG1655	Batch	No	M9	37	7	glucose(2)	NH4Cl(1)	O2	NA	PQ (250uM)	NA	0	NA	NA	MiSeq	PAIRED	ILLUMINA	2	‑_ doi.org/10.1016/j.celrep.2015.07.043	s3://precise-db/raw_data/oxidative/WT-PQ-RNAseq-1_S1_L001_R1_001.fastq.gz	s3://precise-db/raw_data/oxidative/WT-PQ-RNAseq-1_S1_L001_R2_001.fastq.gz	Sangwoo Seo	Sangwoo Seo
p1k_00020	GSE65711	SRX871629	SRR1796599	p1k_00019;p1k_00020	7	7	c	oxidative__wt_pq__2	Oxidative	oxidative	wt_pq	2	Escherichia coli K-12 MG1655	MG1655	Batch	No	M9	37	7	glucose(2)	NH4Cl(1)	O2	NA	PQ (250uM)	NA	0	NA	NA	MiSeq	PAIRED	ILLUMINA	2	‑_ doi.org/10.1016/j.celrep.2015.07.043	s3://precise-db/raw_data/oxidative/WT-PQ-RNAseq-2_S2_L001_R1_001.fastq.gz	s3://precise-db/raw_data/oxidative/WT-PQ-RNAseq-2_S2_L001_R2_001.fastq.gz	Sangwoo Seo	Sangwoo Seo
p1k_00023	GSE65711	SRX871632	SRR1796602	p1k_00019;p1k_00020	7	7	t	oxidative__delsoxr_pq__1	Oxidative	oxidative	delsoxr_pq	1	Escherichia coli K-12 MG1655 del_soxR	MG1655	Batch	No	M9	37	7	glucose(2)	NH4Cl(1)	O2	NA	PQ (250uM)	Kanamycin (50 ug/mL)	0	NA	NA	MiSeq	PAIRED	ILLUMINA	2	‑_ doi.org/10.1016/j.celrep.2015.07.043	s3://precise-db/raw_data/oxidative/soxR-PQ-RNAseq-1_S2_L001_R1_001.fastq.gz	s3://precise-db/raw_data/oxidative/soxR-PQ-RNAseq-1_S2_L001_R2_001.fastq.gz	Sangwoo Seo	Sangwoo Seo
p1k_00024	GSE65711	SRX871633	SRR1796603	p1k_00019;p1k_00020	7	7	t	oxidative__delsoxr_pq__2	Oxidative	oxidative	delsoxr_pq	2	Escherichia coli K-12 MG1655 del_soxR	MG1655	Batch	No	M9	37	7	glucose(2)	NH4Cl(1)	O2	NA	PQ (250uM)	Kanamycin (50 ug/mL)	0	NA	NA	MiSeq	PAIRED	ILLUMINA	2	‑_ doi.org/10.1016/j.celrep.2015.07.043	s3://precise-db/raw_data/oxidative/soxR-PQ-RNAseq-2_S3_L001_R1_001.fastq.gz	s3://precise-db/raw_data/oxidative/soxR-PQ-RNAseq-2_S3_L001_R2_001.fastq.gz	Sangwoo Seo	Sangwoo Seo
p1k_00019	GSE65711	SRX871628	SRR1796598	p1k_00019;p1k_00020	8	8	c	oxidative__wt_pq__1	Oxidative	oxidative	wt_pq	1	Escherichia coli K-12 MG1655	MG1655	Batch	No	M9	37	7	glucose(2)	NH4Cl(1)	O2	NA	PQ (250uM)	NA	0	NA	NA	MiSeq	PAIRED	ILLUMINA	2	‑_ doi.org/10.1016/j.celrep.2015.07.043	s3://precise-db/raw_data/oxidative/WT-PQ-RNAseq-1_S1_L001_R1_001.fastq.gz	s3://precise-db/raw_data/oxidative/WT-PQ-RNAseq-1_S1_L001_R2_001.fastq.gz	Sangwoo Seo	Sangwoo Seo
p1k_00020	GSE65711	SRX871629	SRR1796599	p1k_00019;p1k_00020	8	8	c	oxidative__wt_pq__2	Oxidative	oxidative	wt_pq	2	Escherichia coli K-12 MG1655	MG1655	Batch	No	M9	37	7	glucose(2)	NH4Cl(1)	O2	NA	PQ (250uM)	NA	0	NA	NA	MiSeq	PAIRED	ILLUMINA	2	‑_ doi.org/10.1016/j.celrep.2015.07.043	s3://precise-db/raw_data/oxidative/WT-PQ-RNAseq-2_S2_L001_R1_001.fastq.gz	s3://precise-db/raw_data/oxidative/WT-PQ-RNAseq-2_S2_L001_R2_001.fastq.gz	Sangwoo Seo	Sangwoo Seo
p1k_00025	GSE65711	SRX871634	SRR1796604	p1k_00019;p1k_00020	8	8	t	oxidative__delsoxs_pq__1	Oxidative	oxidative	delsoxs_pq	1	Escherichia coli K-12 MG1655 del_soxS	MG1655	Batch	No	M9	37	7	glucose(2)	NH4Cl(1)	O2	NA	PQ (250uM)	Kanamycin (50 ug/mL)	0	NA	NA	MiSeq	PAIRED	ILLUMINA	2	‑_ doi.org/10.1016/j.celrep.2015.07.043	s3://precise-db/raw_data/oxidative/soxS-PQ-RNAseq-1_S1_L001_R1_001.fastq.gz	s3://precise-db/raw_data/oxidative/soxS-PQ-RNAseq-1_S1_L001_R2_001.fastq.gz	Sangwoo Seo	Sangwoo Seo
p1k_00026	GSE65711	SRX871635	SRR1796605	p1k_00019;p1k_00020	8	8	t	oxidative__delsoxs_pq__2	Oxidative	oxidative	delsoxs_pq	2	Escherichia coli K-12 MG1655 del_soxS	MG1655	Batch	No	M9	37	7	glucose(2)	NH4Cl(1)	O2	NA	PQ (250uM)	Kanamycin (50 ug/mL)	0	NA	NA	MiSeq	PAIRED	ILLUMINA	2	‑_ doi.org/10.1016/j.celrep.2015.07.043	s3://precise-db/raw_data/oxidative/soxS-PQ-RNAseq-2_S2_L001_R1_001.fastq.gz	s3://precise-db/raw_data/oxidative/soxS-PQ-RNAseq-2_S2_L001_R2_001.fastq.gz	Sangwoo Seo	Sangwoo Seo
p1k_00050	GSE122211	SRX4985299	SRR8164484	p1k_00050;p1k_00051	9	14	c	omics__wt_glu__1	Omics	omics	wt_glu	1	Escherichia coli K-12 MG1655	MG1655	Batch	No	M9	37	7	glucose(4)	NH4Cl(1)	O2	sauer trace element mixture	glutamate (10mM)	NA	NA	NA	NA	MiSeq	PAIRED	ILLUMINA	2	‑_ doi.org/10.1038/s41467-019-13483-w	s3://precise-db/raw_data/omics/supplementation-glutamate-1_S1_L001_R1_001.fastq.gz	s3://precise-db/raw_data/omics/supplementation-glutamate-1_S1_L001_R2_001.fastq.gz	Donghyuk Kim	Donghyuk Kim
p1k_00051	GSE122211	SRX4985300	SRR8164485	p1k_00050;p1k_00051	9	14	c	omics__wt_glu__2	Omics	omics	wt_glu	2	Escherichia coli K-12 MG1655	MG1655	Batch	No	M9	37	7	glucose(4)	NH4Cl(1)	O2	sauer trace element mixture	glutamate (10mM)	NA	NA	NA	NA	MiSeq	PAIRED	ILLUMINA	2	‑_ doi.org/10.1038/s41467-019-13483-w	s3://precise-db/raw_data/omics/supplementation-glutamate-2_S2_L001_R1_001.fastq.gz	s3://precise-db/raw_data/omics/supplementation-glutamate-2_S2_L001_R2_001.fastq.gz	Donghyuk Kim	Donghyuk Kim
p1k_00052	GSE59760	SRX661397	SRR1525108	p1k_00050;p1k_00051	9	14	t	omics__wt_gly__1	Omics	omics	wt_gly	1	Escherichia coli K-12 MG1655	MG1655	Batch	No	M9	37	7	glucose(4)	NH4Cl(1)	O2	sauer trace element mixture	glycine (10mM)	NA	NA	NA	NA	MiSeq	PAIRED	ILLUMINA	2	‑_ doi.org/10.1038/ncomms13091	s3://precise-db/raw_data/omics/supplementation-glycine-1_S1_L001_R1_001.fastq.gz	s3://precise-db/raw_data/omics/supplementation-glycine-1_S1_L001_R2_001.fastq.gz	Donghyuk Kim	Donghyuk Kim
p1k_00053	GSE59760	SRX661398	SRR1525109	p1k_00050;p1k_00051	9	14	t	omics__wt_gly__2	Omics	omics	wt_gly	2	Escherichia coli K-12 MG1655	MG1655	Batch	No	M9	37	7	glucose(4)	NH4Cl(1)	O2	sauer trace element mixture	glycine (10mM)	NA	NA	NA	NA	MiSeq	PAIRED	ILLUMINA	2	‑_ doi.org/10.1038/ncomms13091	s3://precise-db/raw_data/omics/supplementation-glycine-2_S2_L001_R1_001.fastq.gz	s3://precise-db/raw_data/omics/supplementation-glycine-2_S2_L001_R2_001.fastq.gz	Donghyuk Kim	Donghyuk Kim
p1k_00050	GSE122211	SRX4985299	SRR8164484	p1k_00050;p1k_00051	10	15	c	omics__wt_glu__1	Omics	omics	wt_glu	1	Escherichia coli K-12 MG1655	MG1655	Batch	No	M9	37	7	glucose(4)	NH4Cl(1)	O2	sauer trace element mixture	glutamate (10mM)	NA	NA	NA	NA	MiSeq	PAIRED	ILLUMINA	2	‑_ doi.org/10.1038/s41467-019-13483-w	s3://precise-db/raw_data/omics/supplementation-glutamate-1_S1_L001_R1_001.fastq.gz	s3://precise-db/raw_data/omics/supplementation-glutamate-1_S1_L001_R2_001.fastq.gz	Donghyuk Kim	Donghyuk Kim
p1k_00051	GSE122211	SRX4985300	SRR8164485	p1k_00050;p1k_00051	10	15	c	omics__wt_glu__2	Omics	omics	wt_glu	2	Escherichia coli K-12 MG1655	MG1655	Batch	No	M9	37	7	glucose(4)	NH4Cl(1)	O2	sauer trace element mixture	glutamate (10mM)	NA	NA	NA	NA	MiSeq	PAIRED	ILLUMINA	2	‑_ doi.org/10.1038/s41467-019-13483-w	s3://precise-db/raw_data/omics/supplementation-glutamate-2_S2_L001_R1_001.fastq.gz	s3://precise-db/raw_data/omics/supplementation-glutamate-2_S2_L001_R2_001.fastq.gz	Donghyuk Kim	Donghyuk Kim
p1k_00054	GSE59760	SRX661399	SRR1525110	p1k_00050;p1k_00051	10	15	t	omics__wt_thr__1	Omics	omics	wt_thr	1	Escherichia coli K-12 MG1655	MG1655	Batch	No	M9	37	7	glucose(4)	NH4Cl(1)	O2	sauer trace element mixture	threonine (10mM)	NA	NA	NA	NA	MiSeq	PAIRED	ILLUMINA	2	‑_ doi.org/10.1038/ncomms13091	s3://precise-db/raw_data/omics/supplementation-threonine-1_S1_L001_R1_001.fastq.gz	s3://precise-db/raw_data/omics/supplementation-threonine-1_S1_L001_R2_001.fastq.gz	Donghyuk Kim	Donghyuk Kim
p1k_00055	GSE59760	SRX661400	SRR1525111	p1k_00050;p1k_00051	10	15	t	omics__wt_thr__2	Omics	omics	wt_thr	2	Escherichia coli K-12 MG1655	MG1655	Batch	No	M9	37	7	glucose(4)	NH4Cl(1)	O2	sauer trace element mixture	threonine (10mM)	NA	NA	NA	NA	MiSeq	PAIRED	ILLUMINA	2	‑_ doi.org/10.1038/ncomms13091	s3://precise-db/raw_data/omics/supplementation-threonine-2_S2_L001_R1_001.fastq.gz	s3://precise-db/raw_data/omics/supplementation-threonine-2_S2_L001_R2_001.fastq.gz	Donghyuk Kim	Donghyuk Kim
p1k_00191	GSE111094	SRX3741941	SRR6781997	p1k_00191;p1k_00192	11	20	c	ytf__wt_glc__1	yTF	ytf	wt_glc	1	Escherichia coli K-12 MG1655	MG1655	Batch	No	M9	37	7	glucose(2)	NH4Cl(1)	O2	sauer trace element mixture	NA	NA	0.69	NA	NA	HiSeq 4000	PAIRED	ILLUMINA	2	‑_ doi.org/10.1093/nar/gky752	s3://precise-db/raw_data/ytf/SRR6781997_1.fastq.gz	s3://precise-db/raw_data/ytf/SRR6781997_2.fastq.gz	Ye Gao	Ye Gao
p1k_00192	GSE111094	SRX3741942	SRR6781998	p1k_00191;p1k_00192	11	20	c	ytf__wt_glc__2	yTF	ytf	wt_glc	2	Escherichia coli K-12 MG1655	MG1655	Batch	No	M9	37	7	glucose(2)	NH4Cl(1)	O2	sauer trace element mixture	NA	NA	0.68	NA	NA	HiSeq 4000	PAIRED	ILLUMINA	2	‑_ doi.org/10.1093/nar/gky752	s3://precise-db/raw_data/ytf/SRR6781998_1.fastq.gz	s3://precise-db/raw_data/ytf/SRR6781998_2.fastq.gz	Ye Gao	Ye Gao
p1k_00193	GSE111094	SRX3741943	SRR6781999	p1k_00191;p1k_00192	11	20	t	ytf__delyafC__1	yTF	ytf	delyafC	1	Escherichia coli K-12 MG1655 del_yafC	MG1655	Batch	No	M9	37	7	glucose(2)	NH4Cl(1)	O2	sauer trace element mixture	NA	Kanamycin	0.66	NA	NA	HiSeq 4000	PAIRED	ILLUMINA	2	‑_ doi.org/10.1093/nar/gky752	s3://precise-db/raw_data/ytf/SRR6781999_1.fastq.gz	s3://precise-db/raw_data/ytf/SRR6781999_2.fastq.gz	Ye Gao	Ye Gao
p1k_00194	GSE111094	SRX3741944	SRR6782000	p1k_00191;p1k_00192	11	20	t	ytf__delyafC__2	yTF	ytf	delyafC	2	Escherichia coli K-12 MG1655 del_yafC	MG1655	Batch	No	M9	37	7	glucose(2)	NH4Cl(1)	O2	sauer trace element mixture	NA	Kanamycin	0.66	NA	NA	HiSeq 4000	PAIRED	ILLUMINA	2	‑_ doi.org/10.1093/nar/gky752	s3://precise-db/raw_data/ytf/SRR6782000_1.fastq.gz	s3://precise-db/raw_data/ytf/SRR6782000_2.fastq.gz	Ye Gao	Ye Gao
p1k_00191	GSE111094	SRX3741941	SRR6781997	p1k_00191;p1k_00192	12	21	c	ytf__wt_glc__1	yTF	ytf	wt_glc	1	Escherichia coli K-12 MG1655	MG1655	Batch	No	M9	37	7	glucose(2)	NH4Cl(1)	O2	sauer trace element mixture	NA	NA	0.69	NA	NA	HiSeq 4000	PAIRED	ILLUMINA	2	‑_ doi.org/10.1093/nar/gky752	s3://precise-db/raw_data/ytf/SRR6781997_1.fastq.gz	s3://precise-db/raw_data/ytf/SRR6781997_2.fastq.gz	Ye Gao	Ye Gao
p1k_00192	GSE111094	SRX3741942	SRR6781998	p1k_00191;p1k_00192	12	21	c	ytf__wt_glc__2	yTF	ytf	wt_glc	2	Escherichia coli K-12 MG1655	MG1655	Batch	No	M9	37	7	glucose(2)	NH4Cl(1)	O2	sauer trace element mixture	NA	NA	0.68	NA	NA	HiSeq 4000	PAIRED	ILLUMINA	2	‑_ doi.org/10.1093/nar/gky752	s3://precise-db/raw_data/ytf/SRR6781998_1.fastq.gz	s3://precise-db/raw_data/ytf/SRR6781998_2.fastq.gz	Ye Gao	Ye Gao
p1k_00195	GSE111094	SRX3741945	SRR6782001	p1k_00191;p1k_00192	12	21	t	ytf__delyeiE__1	yTF	ytf	delyeiE	1	Escherichia coli K-12 MG1655 del_yeiE	MG1655	Batch	No	M9	37	7	glucose(2)	NH4Cl(1)	O2	sauer trace element mixture	NA	Kanamycin	0.68	NA	NA	HiSeq 4000	PAIRED	ILLUMINA	2	‑_ doi.org/10.1093/nar/gky752	s3://precise-db/raw_data/ytf/SRR6782001_1.fastq.gz	s3://precise-db/raw_data/ytf/SRR6782001_2.fastq.gz	Ye Gao	Ye Gao
p1k_00196	GSE111094	SRX3741946	SRR6782002	p1k_00191;p1k_00192	12	21	t	ytf__delyeiE__2	yTF	ytf	delyeiE	2	Escherichia coli K-12 MG1655 del_yeiE	MG1655	Batch	No	M9	37	7	glucose(2)	NH4Cl(1)	O2	sauer trace element mixture	NA	Kanamycin	0.67	NA	NA	HiSeq 4000	PAIRED	ILLUMINA	2	‑_ doi.org/10.1093/nar/gky752	s3://precise-db/raw_data/ytf/SRR6782002_1.fastq.gz	s3://precise-db/raw_data/ytf/SRR6782002_2.fastq.gz	Ye Gao	Ye Gao
p1k_00191	GSE111094	SRX3741941	SRR6781997	p1k_00191;p1k_00192	13	22	c	ytf__wt_glc__1	yTF	ytf	wt_glc	1	Escherichia coli K-12 MG1655	MG1655	Batch	No	M9	37	7	glucose(2)	NH4Cl(1)	O2	sauer trace element mixture	NA	NA	0.69	NA	NA	HiSeq 4000	PAIRED	ILLUMINA	2	‑_ doi.org/10.1093/nar/gky752	s3://precise-db/raw_data/ytf/SRR6781997_1.fastq.gz	s3://precise-db/raw_data/ytf/SRR6781997_2.fastq.gz	Ye Gao	Ye Gao
p1k_00192	GSE111094	SRX3741942	SRR6781998	p1k_00191;p1k_00192	13	22	c	ytf__wt_glc__2	yTF	ytf	wt_glc	2	Escherichia coli K-12 MG1655	MG1655	Batch	No	M9	37	7	glucose(2)	NH4Cl(1)	O2	sauer trace element mixture	NA	NA	0.68	NA	NA	HiSeq 4000	PAIRED	ILLUMINA	2	‑_ doi.org/10.1093/nar/gky752	s3://precise-db/raw_data/ytf/SRR6781998_1.fastq.gz	s3://precise-db/raw_data/ytf/SRR6781998_2.fastq.gz	Ye Gao	Ye Gao
p1k_00197	GSE111094	SRX3741947	SRR6782003	p1k_00191;p1k_00192	13	22	t	ytf__delyiaJ__1	yTF	ytf	delyiaJ	1	Escherichia coli K-12 MG1655 del_yiaJ	MG1655	Batch	No	M9	37	7	glucose(2)	NH4Cl(1)	O2	sauer trace element mixture	NA	Kanamycin	0.66	NA	NA	HiSeq 4000	PAIRED	ILLUMINA	2	‑_ doi.org/10.1093/nar/gky752	s3://precise-db/raw_data/ytf/SRR6782003_1.fastq.gz	s3://precise-db/raw_data/ytf/SRR6782003_2.fastq.gz	Ye Gao	Ye Gao
p1k_00198	GSE111094	SRX3741948	SRR6782004	p1k_00191;p1k_00192	13	22	t	ytf__delyiaJ__2	yTF	ytf	delyiaJ	2	Escherichia coli K-12 MG1655 del_yiaJ	MG1655	Batch	No	M9	37	7	glucose(2)	NH4Cl(1)	O2	sauer trace element mixture	NA	Kanamycin	0.66	NA	NA	HiSeq 4000	PAIRED	ILLUMINA	2	‑_ doi.org/10.1093/nar/gky752	s3://precise-db/raw_data/ytf/SRR6782004_1.fastq.gz	s3://precise-db/raw_data/ytf/SRR6782004_2.fastq.gz	Ye Gao	Ye Gao
p1k_00191	GSE111094	SRX3741941	SRR6781997	p1k_00191;p1k_00192	14	23	c	ytf__wt_glc__1	yTF	ytf	wt_glc	1	Escherichia coli K-12 MG1655	MG1655	Batch	No	M9	37	7	glucose(2)	NH4Cl(1)	O2	sauer trace element mixture	NA	NA	0.69	NA	NA	HiSeq 4000	PAIRED	ILLUMINA	2	‑_ doi.org/10.1093/nar/gky752	s3://precise-db/raw_data/ytf/SRR6781997_1.fastq.gz	s3://precise-db/raw_data/ytf/SRR6781997_2.fastq.gz	Ye Gao	Ye Gao
p1k_00192	GSE111094	SRX3741942	SRR6781998	p1k_00191;p1k_00192	14	23	c	ytf__wt_glc__2	yTF	ytf	wt_glc	2	Escherichia coli K-12 MG1655	MG1655	Batch	No	M9	37	7	glucose(2)	NH4Cl(1)	O2	sauer trace element mixture	NA	NA	0.68	NA	NA	HiSeq 4000	PAIRED	ILLUMINA	2	‑_ doi.org/10.1093/nar/gky752	s3://precise-db/raw_data/ytf/SRR6781998_1.fastq.gz	s3://precise-db/raw_data/ytf/SRR6781998_2.fastq.gz	Ye Gao	Ye Gao
p1k_00199	GSE111094	SRX3741949	SRR6782005	p1k_00191;p1k_00192	14	23	t	ytf__delyieP__1	yTF	ytf	delyieP	1	Escherichia coli K-12 MG1655 del_yieP	MG1655	Batch	No	M9	37	7	glucose(2)	NH4Cl(1)	O2	sauer trace element mixture	NA	Kanamycin	0.67	NA	NA	HiSeq 4000	PAIRED	ILLUMINA	2	‑_ doi.org/10.1093/nar/gky752	s3://precise-db/raw_data/ytf/SRR6782005_1.fastq.gz	s3://precise-db/raw_data/ytf/SRR6782005_2.fastq.gz	Ye Gao	Ye Gao
p1k_00200	GSE111094	SRX3741950	SRR6782006	p1k_00191;p1k_00192	14	23	t	ytf__delyieP__2	yTF	ytf	delyieP	2	Escherichia coli K-12 MG1655 del_yieP	MG1655	Batch	No	M9	37	7	glucose(2)	NH4Cl(1)	O2	sauer trace element mixture	NA	Kanamycin	0.66	NA	NA	HiSeq 4000	PAIRED	ILLUMINA	2	‑_ doi.org/10.1093/nar/gky752	s3://precise-db/raw_data/ytf/SRR6782006_1.fastq.gz	s3://precise-db/raw_data/ytf/SRR6782006_2.fastq.gz	Ye Gao	Ye Gao
p1k_00191	GSE111094	SRX3741941	SRR6781997	p1k_00191;p1k_00192	15	24	c	ytf__wt_glc__1	yTF	ytf	wt_glc	1	Escherichia coli K-12 MG1655	MG1655	Batch	No	M9	37	7	glucose(2)	NH4Cl(1)	O2	sauer trace element mixture	NA	NA	0.69	NA	NA	HiSeq 4000	PAIRED	ILLUMINA	2	‑_ doi.org/10.1093/nar/gky752	s3://precise-db/raw_data/ytf/SRR6781997_1.fastq.gz	s3://precise-db/raw_data/ytf/SRR6781997_2.fastq.gz	Ye Gao	Ye Gao
p1k_00192	GSE111094	SRX3741942	SRR6781998	p1k_00191;p1k_00192	15	24	c	ytf__wt_glc__2	yTF	ytf	wt_glc	2	Escherichia coli K-12 MG1655	MG1655	Batch	No	M9	37	7	glucose(2)	NH4Cl(1)	O2	sauer trace element mixture	NA	NA	0.68	NA	NA	HiSeq 4000	PAIRED	ILLUMINA	2	‑_ doi.org/10.1093/nar/gky752	s3://precise-db/raw_data/ytf/SRR6781998_1.fastq.gz	s3://precise-db/raw_data/ytf/SRR6781998_2.fastq.gz	Ye Gao	Ye Gao
p1k_00201	GSE111094	SRX3989000	SRR7057985	p1k_00191;p1k_00192	15	24	t	ytf__wt_ph5__1	yTF	ytf	wt_ph5	1	Escherichia coli K-12 MG1655	MG1655	Batch	No	M9	37	5.5	glucose(2)	NH4Cl(1)	O2	sauer trace element mixture	NA	Kanamycin	0.49	NA	NA	HiSeq 4000	PAIRED	ILLUMINA	2	‑_ doi.org/10.1093/nar/gky752	s3://precise-db/raw_data/ytf/SRR7057985_1.fastq.gz	s3://precise-db/raw_data/ytf/SRR7057985_2.fastq.gz	Ye Gao	Ye Gao
p1k_00202	GSE111094	SRX3989001	SRR7057986	p1k_00191;p1k_00192	15	24	t	ytf__wt_ph5__2	yTF	ytf	wt_ph5	2	Escherichia coli K-12 MG1655	MG1655	Batch	No	M9	37	5.5	glucose(2)	NH4Cl(1)	O2	sauer trace element mixture	NA	Kanamycin	0.48	NA	NA	HiSeq 4000	PAIRED	ILLUMINA	2	‑_ doi.org/10.1093/nar/gky752	s3://precise-db/raw_data/ytf/SRR7057986_1.fastq.gz	s3://precise-db/raw_data/ytf/SRR7057986_2.fastq.gz	Ye Gao	Ye Gao
p1k_00191	GSE111094	SRX3741941	SRR6781997	p1k_00191;p1k_00192	16	25	c	ytf__wt_glc__1	yTF	ytf	wt_glc	1	Escherichia coli K-12 MG1655	MG1655	Batch	No	M9	37	7	glucose(2)	NH4Cl(1)	O2	sauer trace element mixture	NA	NA	0.69	NA	NA	HiSeq 4000	PAIRED	ILLUMINA	2	‑_ doi.org/10.1093/nar/gky752	s3://precise-db/raw_data/ytf/SRR6781997_1.fastq.gz	s3://precise-db/raw_data/ytf/SRR6781997_2.fastq.gz	Ye Gao	Ye Gao
p1k_00192	GSE111094	SRX3741942	SRR6781998	p1k_00191;p1k_00192	16	25	c	ytf__wt_glc__2	yTF	ytf	wt_glc	2	Escherichia coli K-12 MG1655	MG1655	Batch	No	M9	37	7	glucose(2)	NH4Cl(1)	O2	sauer trace element mixture	NA	NA	0.68	NA	NA	HiSeq 4000	PAIRED	ILLUMINA	2	‑_ doi.org/10.1093/nar/gky752	s3://precise-db/raw_data/ytf/SRR6781998_1.fastq.gz	s3://precise-db/raw_data/ytf/SRR6781998_2.fastq.gz	Ye Gao	Ye Gao
p1k_00203	GSE111094	SRX3989002	SRR7057987	p1k_00191;p1k_00192	16	25	t	ytf__wt_ph8__1	yTF	ytf	wt_ph8	1	Escherichia coli K-12 MG1655	MG1655	Batch	No	M9	37	8.5	glucose(2)	NH4Cl(1)	O2	sauer trace element mixture	NA	Kanamycin	0.65	NA	NA	HiSeq 4000	PAIRED	ILLUMINA	2	‑_ doi.org/10.1093/nar/gky752	s3://precise-db/raw_data/ytf/SRR7057987_1.fastq.gz	s3://precise-db/raw_data/ytf/SRR7057987_2.fastq.gz	Ye Gao	Ye Gao
p1k_00204	GSE111094	SRX3989003	SRR7057988	p1k_00191;p1k_00192	16	25	t	ytf__wt_ph8__2	yTF	ytf	wt_ph8	2	Escherichia coli K-12 MG1655	MG1655	Batch	No	M9	37	8.5	glucose(2)	NH4Cl(1)	O2	sauer trace element mixture	NA	Kanamycin	0.65	NA	NA	HiSeq 4000	PAIRED	ILLUMINA	2	‑_ doi.org/10.1093/nar/gky752	s3://precise-db/raw_data/ytf/SRR7057988_1.fastq.gz	s3://precise-db/raw_data/ytf/SRR7057988_2.fastq.gz	Ye Gao	Ye Gao
p1k_00191	GSE111094	SRX3741941	SRR6781997	p1k_00191;p1k_00192	17	26	c	ytf__wt_glc__1	yTF	ytf	wt_glc	1	Escherichia coli K-12 MG1655	MG1655	Batch	No	M9	37	7	glucose(2)	NH4Cl(1)	O2	sauer trace element mixture	NA	NA	0.69	NA	NA	HiSeq 4000	PAIRED	ILLUMINA	2	‑_ doi.org/10.1093/nar/gky752	s3://precise-db/raw_data/ytf/SRR6781997_1.fastq.gz	s3://precise-db/raw_data/ytf/SRR6781997_2.fastq.gz	Ye Gao	Ye Gao
p1k_00192	GSE111094	SRX3741942	SRR6781998	p1k_00191;p1k_00192	17	26	c	ytf__wt_glc__2	yTF	ytf	wt_glc	2	Escherichia coli K-12 MG1655	MG1655	Batch	No	M9	37	7	glucose(2)	NH4Cl(1)	O2	sauer trace element mixture	NA	NA	0.68	NA	NA	HiSeq 4000	PAIRED	ILLUMINA	2	‑_ doi.org/10.1093/nar/gky752	s3://precise-db/raw_data/ytf/SRR6781998_1.fastq.gz	s3://precise-db/raw_data/ytf/SRR6781998_2.fastq.gz	Ye Gao	Ye Gao
p1k_00205	GSE111094	SRX3989004	SRR7057989	p1k_00191;p1k_00192	17	26	t	ytf__delybaO__1	yTF	ytf	delybaO	1	Escherichia coli K-12 MG1655 del_ybaO	MG1655	Batch	No	M9	37	7	glucose(2)	NH4Cl(1)	O2	sauer trace element mixture	NA	Kanamycin	0.62	NA	NA	HiSeq 4000	PAIRED	ILLUMINA	2	‑_ doi.org/10.1093/nar/gky752	s3://precise-db/raw_data/ytf/SRR7057989_1.fastq.gz	s3://precise-db/raw_data/ytf/SRR7057989_2.fastq.gz	Ye Gao	Ye Gao
p1k_00206	GSE111094	SRX3989005	SRR7057990	p1k_00191;p1k_00192	17	26	t	ytf__delybaO__2	yTF	ytf	delybaO	2	Escherichia coli K-12 MG1655 del_ybaO	MG1655	Batch	No	M9	37	7	glucose(2)	NH4Cl(1)	O2	sauer trace element mixture	NA	Kanamycin	0.62	NA	NA	HiSeq 4000	PAIRED	ILLUMINA	2	‑_ doi.org/10.1093/nar/gky752	s3://precise-db/raw_data/ytf/SRR7057990_1.fastq.gz	s3://precise-db/raw_data/ytf/SRR7057990_2.fastq.gz	Ye Gao	Ye Gao
p1k_00191	GSE111094	SRX3741941	SRR6781997	p1k_00191;p1k_00192	18	27	c	ytf__wt_glc__1	yTF	ytf	wt_glc	1	Escherichia coli K-12 MG1655	MG1655	Batch	No	M9	37	7	glucose(2)	NH4Cl(1)	O2	sauer trace element mixture	NA	NA	0.69	NA	NA	HiSeq 4000	PAIRED	ILLUMINA	2	‑_ doi.org/10.1093/nar/gky752	s3://precise-db/raw_data/ytf/SRR6781997_1.fastq.gz	s3://precise-db/raw_data/ytf/SRR6781997_2.fastq.gz	Ye Gao	Ye Gao
p1k_00192	GSE111094	SRX3741942	SRR6781998	p1k_00191;p1k_00192	18	27	c	ytf__wt_glc__2	yTF	ytf	wt_glc	2	Escherichia coli K-12 MG1655	MG1655	Batch	No	M9	37	7	glucose(2)	NH4Cl(1)	O2	sauer trace element mixture	NA	NA	0.68	NA	NA	HiSeq 4000	PAIRED	ILLUMINA	2	‑_ doi.org/10.1093/nar/gky752	s3://precise-db/raw_data/ytf/SRR6781998_1.fastq.gz	s3://precise-db/raw_data/ytf/SRR6781998_2.fastq.gz	Ye Gao	Ye Gao
p1k_00207	GSE111094	SRX3989006	SRR7057991	p1k_00191;p1k_00192	18	27	t	ytf__delybaQ__1	yTF	ytf	delybaQ	1	Escherichia coli K-12 MG1655 del_ybaQ	MG1655	Batch	No	M9	37	7	glucose(2)	NH4Cl(1)	O2	sauer trace element mixture	NA	Kanamycin	0.65	NA	NA	HiSeq 4000	PAIRED	ILLUMINA	2	‑_ doi.org/10.1093/nar/gky752	s3://precise-db/raw_data/ytf/SRR7057991_1.fastq.gz	s3://precise-db/raw_data/ytf/SRR7057991_2.fastq.gz	Ye Gao	Ye Gao
p1k_00208	GSE111094	SRX3989007	SRR7057992	p1k_00191;p1k_00192	18	27	t	ytf__delybaQ__2	yTF	ytf	delybaQ	2	Escherichia coli K-12 MG1655 del_ybaQ	MG1655	Batch	No	M9	37	7	glucose(2)	NH4Cl(1)	O2	sauer trace element mixture	NA	Kanamycin	0.66	NA	NA	HiSeq 4000	PAIRED	ILLUMINA	2	‑_ doi.org/10.1093/nar/gky752	s3://precise-db/raw_data/ytf/SRR7057992_1.fastq.gz	s3://precise-db/raw_data/ytf/SRR7057992_2.fastq.gz	Ye Gao	Ye Gao
p1k_00191	GSE111094	SRX3741941	SRR6781997	p1k_00191;p1k_00192	19	28	c	ytf__wt_glc__1	yTF	ytf	wt_glc	1	Escherichia coli K-12 MG1655	MG1655	Batch	No	M9	37	7	glucose(2)	NH4Cl(1)	O2	sauer trace element mixture	NA	NA	0.69	NA	NA	HiSeq 4000	PAIRED	ILLUMINA	2	‑_ doi.org/10.1093/nar/gky752	s3://precise-db/raw_data/ytf/SRR6781997_1.fastq.gz	s3://precise-db/raw_data/ytf/SRR6781997_2.fastq.gz	Ye Gao	Ye Gao
p1k_00192	GSE111094	SRX3741942	SRR6781998	p1k_00191;p1k_00192	19	28	c	ytf__wt_glc__2	yTF	ytf	wt_glc	2	Escherichia coli K-12 MG1655	MG1655	Batch	No	M9	37	7	glucose(2)	NH4Cl(1)	O2	sauer trace element mixture	NA	NA	0.68	NA	NA	HiSeq 4000	PAIRED	ILLUMINA	2	‑_ doi.org/10.1093/nar/gky752	s3://precise-db/raw_data/ytf/SRR6781998_1.fastq.gz	s3://precise-db/raw_data/ytf/SRR6781998_2.fastq.gz	Ye Gao	Ye Gao
p1k_00209	GSE111094	SRX3989008	SRR7057993	p1k_00191;p1k_00192	19	28	t	ytf__delybiH__1	yTF	ytf	delybiH	1	Escherichia coli K-12 MG1655 del_ybiH	MG1655	Batch	No	M9	37	7	glucose(2)	NH4Cl(1)	O2	sauer trace element mixture	NA	Kanamycin	0.66	NA	NA	HiSeq 4000	PAIRED	ILLUMINA	2	‑_ doi.org/10.1093/nar/gky752	s3://precise-db/raw_data/ytf/SRR7057993_1.fastq.gz	s3://precise-db/raw_data/ytf/SRR7057993_2.fastq.gz	Ye Gao	Ye Gao
p1k_00210	GSE111094	SRX3989009	SRR7057994	p1k_00191;p1k_00192	19	28	t	ytf__delybiH__2	yTF	ytf	delybiH	2	Escherichia coli K-12 MG1655 del_ybiH	MG1655	Batch	No	M9	37	7	glucose(2)	NH4Cl(1)	O2	sauer trace element mixture	NA	Kanamycin	0.67	NA	NA	HiSeq 4000	PAIRED	ILLUMINA	2	‑_ doi.org/10.1093/nar/gky752	s3://precise-db/raw_data/ytf/SRR7057994_1.fastq.gz	s3://precise-db/raw_data/ytf/SRR7057994_2.fastq.gz	Ye Gao	Ye Gao
p1k_00191	GSE111094	SRX3741941	SRR6781997	p1k_00191;p1k_00192	20	29	c	ytf__wt_glc__1	yTF	ytf	wt_glc	1	Escherichia coli K-12 MG1655	MG1655	Batch	No	M9	37	7	glucose(2)	NH4Cl(1)	O2	sauer trace element mixture	NA	NA	0.69	NA	NA	HiSeq 4000	PAIRED	ILLUMINA	2	‑_ doi.org/10.1093/nar/gky752	s3://precise-db/raw_data/ytf/SRR6781997_1.fastq.gz	s3://precise-db/raw_data/ytf/SRR6781997_2.fastq.gz	Ye Gao	Ye Gao
p1k_00192	GSE111094	SRX3741942	SRR6781998	p1k_00191;p1k_00192	20	29	c	ytf__wt_glc__2	yTF	ytf	wt_glc	2	Escherichia coli K-12 MG1655	MG1655	Batch	No	M9	37	7	glucose(2)	NH4Cl(1)	O2	sauer trace element mixture	NA	NA	0.68	NA	NA	HiSeq 4000	PAIRED	ILLUMINA	2	‑_ doi.org/10.1093/nar/gky752	s3://precise-db/raw_data/ytf/SRR6781998_1.fastq.gz	s3://precise-db/raw_data/ytf/SRR6781998_2.fastq.gz	Ye Gao	Ye Gao
p1k_00211	GSE111094	SRX3989010	SRR7057995	p1k_00191;p1k_00192	20	29	t	ytf__delydcI_ph5__1	yTF	ytf	delydcI_ph5	1	Escherichia coli K-12 MG1655 del_ydcI	MG1655	Batch	No	M9	37	5.5	glucose(2)	NH4Cl(1)	O2	sauer trace element mixture	NA	Kanamycin	0.38	NA	NA	HiSeq 4000	PAIRED	ILLUMINA	2	‑_ doi.org/10.1093/nar/gky752	s3://precise-db/raw_data/ytf/SRR7057995_1.fastq.gz	s3://precise-db/raw_data/ytf/SRR7057995_2.fastq.gz	Ye Gao	Ye Gao
p1k_00212	GSE111094	SRX3989011	SRR7057996	p1k_00191;p1k_00192	20	29	t	ytf__delydcI_ph5__2	yTF	ytf	delydcI_ph5	2	Escherichia coli K-12 MG1655 del_ydcI	MG1655	Batch	No	M9	37	5.5	glucose(2)	NH4Cl(1)	O2	sauer trace element mixture	NA	Kanamycin	0.39	NA	NA	HiSeq 4000	PAIRED	ILLUMINA	2	‑_ doi.org/10.1093/nar/gky752	s3://precise-db/raw_data/ytf/SRR7057996_1.fastq.gz	s3://precise-db/raw_data/ytf/SRR7057996_2.fastq.gz	Ye Gao	Ye Gao
p1k_00191	GSE111094	SRX3741941	SRR6781997	p1k_00191;p1k_00192	21	30	c	ytf__wt_glc__1	yTF	ytf	wt_glc	1	Escherichia coli K-12 MG1655	MG1655	Batch	No	M9	37	7	glucose(2)	NH4Cl(1)	O2	sauer trace element mixture	NA	NA	0.69	NA	NA	HiSeq 4000	PAIRED	ILLUMINA	2	‑_ doi.org/10.1093/nar/gky752	s3://precise-db/raw_data/ytf/SRR6781997_1.fastq.gz	s3://precise-db/raw_data/ytf/SRR6781997_2.fastq.gz	Ye Gao	Ye Gao
p1k_00192	GSE111094	SRX3741942	SRR6781998	p1k_00191;p1k_00192	21	30	c	ytf__wt_glc__2	yTF	ytf	wt_glc	2	Escherichia coli K-12 MG1655	MG1655	Batch	No	M9	37	7	glucose(2)	NH4Cl(1)	O2	sauer trace element mixture	NA	NA	0.68	NA	NA	HiSeq 4000	PAIRED	ILLUMINA	2	‑_ doi.org/10.1093/nar/gky752	s3://precise-db/raw_data/ytf/SRR6781998_1.fastq.gz	s3://precise-db/raw_data/ytf/SRR6781998_2.fastq.gz	Ye Gao	Ye Gao
p1k_00213	GSE111094	SRX3989012	SRR7057997	p1k_00191;p1k_00192	21	30	t	ytf__delydcI_ph8__1	yTF	ytf	delydcI_ph8	1	Escherichia coli K-12 MG1655 del_ydcI	MG1655	Batch	No	M9	37	8.5	glucose(2)	NH4Cl(1)	O2	sauer trace element mixture	NA	Kanamycin	0.52	NA	NA	HiSeq 4000	PAIRED	ILLUMINA	2	‑_ doi.org/10.1093/nar/gky752	s3://precise-db/raw_data/ytf/SRR7057997_1.fastq.gz	s3://precise-db/raw_data/ytf/SRR7057997_2.fastq.gz	Ye Gao	Ye Gao
p1k_00214	GSE111094	SRX3989013	SRR7057998	p1k_00191;p1k_00192	21	30	t	ytf__delydcI_ph8__2	yTF	ytf	delydcI_ph8	2	Escherichia coli K-12 MG1655 del_ydcI	MG1655	Batch	No	M9	37	8.5	glucose(2)	NH4Cl(1)	O2	sauer trace element mixture	NA	Kanamycin	0.52	NA	NA	HiSeq 4000	PAIRED	ILLUMINA	2	‑_ doi.org/10.1093/nar/gky752	s3://precise-db/raw_data/ytf/SRR7057998_1.fastq.gz	s3://precise-db/raw_data/ytf/SRR7057998_2.fastq.gz	Ye Gao	Ye Gao
p1k_00191	GSE111094	SRX3741941	SRR6781997	p1k_00191;p1k_00192	22	31	c	ytf__wt_glc__1	yTF	ytf	wt_glc	1	Escherichia coli K-12 MG1655	MG1655	Batch	No	M9	37	7	glucose(2)	NH4Cl(1)	O2	sauer trace element mixture	NA	NA	0.69	NA	NA	HiSeq 4000	PAIRED	ILLUMINA	2	‑_ doi.org/10.1093/nar/gky752	s3://precise-db/raw_data/ytf/SRR6781997_1.fastq.gz	s3://precise-db/raw_data/ytf/SRR6781997_2.fastq.gz	Ye Gao	Ye Gao
p1k_00192	GSE111094	SRX3741942	SRR6781998	p1k_00191;p1k_00192	22	31	c	ytf__wt_glc__2	yTF	ytf	wt_glc	2	Escherichia coli K-12 MG1655	MG1655	Batch	No	M9	37	7	glucose(2)	NH4Cl(1)	O2	sauer trace element mixture	NA	NA	0.68	NA	NA	HiSeq 4000	PAIRED	ILLUMINA	2	‑_ doi.org/10.1093/nar/gky752	s3://precise-db/raw_data/ytf/SRR6781998_1.fastq.gz	s3://precise-db/raw_data/ytf/SRR6781998_2.fastq.gz	Ye Gao	Ye Gao
p1k_00215	GSE111094	SRX3989014	SRR7057999	p1k_00191;p1k_00192	22	31	t	ytf__delyddM__1	yTF	ytf	delyddM	1	Escherichia coli K-12 MG1655 del_yddM	MG1655	Batch	No	M9	37	7	glucose(2)	NH4Cl(1)	O2	sauer trace element mixture	NA	Kanamycin	0.65	NA	NA	HiSeq 4000	PAIRED	ILLUMINA	2	‑_ doi.org/10.1093/nar/gky752	s3://precise-db/raw_data/ytf/SRR7057999_1.fastq.gz	s3://precise-db/raw_data/ytf/SRR7057999_2.fastq.gz	Ye Gao	Ye Gao
p1k_00216	GSE111094	SRX3989015	SRR7058000	p1k_00191;p1k_00192	22	31	t	ytf__delyddM__2	yTF	ytf	delyddM	2	Escherichia coli K-12 MG1655 del_yddM	MG1655	Batch	No	M9	37	7	glucose(2)	NH4Cl(1)	O2	sauer trace element mixture	NA	Kanamycin	0.65	NA	NA	HiSeq 4000	PAIRED	ILLUMINA	2	‑_ doi.org/10.1093/nar/gky752	s3://precise-db/raw_data/ytf/SRR7058000_1.fastq.gz	s3://precise-db/raw_data/ytf/SRR7058000_2.fastq.gz	Ye Gao	Ye Gao
p1k_00191	GSE111094	SRX3741941	SRR6781997	p1k_00191;p1k_00192	23	32	c	ytf__wt_glc__1	yTF	ytf	wt_glc	1	Escherichia coli K-12 MG1655	MG1655	Batch	No	M9	37	7	glucose(2)	NH4Cl(1)	O2	sauer trace element mixture	NA	NA	0.69	NA	NA	HiSeq 4000	PAIRED	ILLUMINA	2	‑_ doi.org/10.1093/nar/gky752	s3://precise-db/raw_data/ytf/SRR6781997_1.fastq.gz	s3://precise-db/raw_data/ytf/SRR6781997_2.fastq.gz	Ye Gao	Ye Gao
p1k_00192	GSE111094	SRX3741942	SRR6781998	p1k_00191;p1k_00192	23	32	c	ytf__wt_glc__2	yTF	ytf	wt_glc	2	Escherichia coli K-12 MG1655	MG1655	Batch	No	M9	37	7	glucose(2)	NH4Cl(1)	O2	sauer trace element mixture	NA	NA	0.68	NA	NA	HiSeq 4000	PAIRED	ILLUMINA	2	‑_ doi.org/10.1093/nar/gky752	s3://precise-db/raw_data/ytf/SRR6781998_1.fastq.gz	s3://precise-db/raw_data/ytf/SRR6781998_2.fastq.gz	Ye Gao	Ye Gao
p1k_00217	GSE111094	SRX3989016	SRR7058001	p1k_00191;p1k_00192	23	32	t	ytf__delyheO__1	yTF	ytf	delyheO	1	Escherichia coli K-12 MG1655 del_yheO	MG1655	Batch	No	M9	37	7	glucose(2)	NH4Cl(1)	O2	sauer trace element mixture	NA	Kanamycin	0.66	NA	NA	HiSeq 4000	PAIRED	ILLUMINA	2	‑_ doi.org/10.1093/nar/gky752	s3://precise-db/raw_data/ytf/SRR7058001_1.fastq.gz	s3://precise-db/raw_data/ytf/SRR7058001_2.fastq.gz	Ye Gao	Ye Gao
p1k_00218	GSE111094	SRX3989017	SRR7058002	p1k_00191;p1k_00192	23	32	t	ytf__delyheO__2	yTF	ytf	delyheO	2	Escherichia coli K-12 MG1655 del_yheO	MG1655	Batch	No	M9	37	7	glucose(2)	NH4Cl(1)	O2	sauer trace element mixture	NA	Kanamycin	0.65	NA	NA	HiSeq 4000	PAIRED	ILLUMINA	2	‑_ doi.org/10.1093/nar/gky752	s3://precise-db/raw_data/ytf/SRR7058002_1.fastq.gz	s3://precise-db/raw_data/ytf/SRR7058002_2.fastq.gz	Ye Gao	Ye Gao
p1k_00161	GSE122295	SRX4993780	SRR8173227	p1k_00161;p1k_00162;p1k_00163;p1k_00164	24	40	c	ica__wt_glc__1	ICA	ica	wt_glc	1	Escherichia coli K-12 MG1655	MG1655	Batch	No	M9	37	7	glucose(2)	NH4Cl(1)	O2	sauer trace element mixture	NA	NA	0.58	NA	NA	HiSeq 4000	PAIRED	ILLUMINA	4	‑_ doi.org/10.1038/s41467-019-13483-w	s3://precise-db/raw_data/ica/ICA_HRS_Control11_1M9GlucoseAerobicrep1_S48_L002_R1_001.fastq	s3://precise-db/raw_data/ica/ICA_HRS_Control11_1M9GlucoseAerobicrep1_S48_L002_R2_001.fastq	Anand Sastry	Ying Hefner
p1k_00162	GSE122295	SRX4993781	SRR8173228	p1k_00161;p1k_00162;p1k_00163;p1k_00164	24	40	c	ica__wt_glc__2	ICA	ica	wt_glc	2	Escherichia coli K-12 MG1655	MG1655	Batch	No	M9	37	7	glucose(2)	NH4Cl(1)	O2	sauer trace element mixture	NA	NA	0.58	NA	NA	HiSeq 4000	PAIRED	ILLUMINA	4	‑_ doi.org/10.1038/s41467-019-13483-w	s3://precise-db/raw_data/ica/ICA_HRS_Control11_2M9GlucoseAerobicrep2_S49_L002_R1_001.fastq	s3://precise-db/raw_data/ica/ICA_HRS_Control11_2M9GlucoseAerobicrep2_S49_L002_R2_001.fastq	Anand Sastry	Ying Hefner
p1k_00163	GSE122295	SRX4993782	SRR8173229	p1k_00161;p1k_00162;p1k_00163;p1k_00164	24	40	c	ica__wt_glc__3	ICA	ica	wt_glc	3	Escherichia coli K-12 MG1655	MG1655	Batch	No	M9	37	7	glucose(2)	NH4Cl(1)	O2	sauer trace element mixture	NA	NA	0.66	NA	NA	HiSeq 4000	PAIRED	ILLUMINA	4	‑_ doi.org/10.1038/s41467-019-13483-w	s3://precise-db/raw_data/ica/ICA_HRS_Control15rep1_S14_L007_R1_001.fastq	s3://precise-db/raw_data/ica/ICA_HRS_Control15rep1_S14_L007_R2_001.fastq	Anand Sastry	Ying Hefner
p1k_00164	GSE122295	SRX4993783	SRR8173230	p1k_00161;p1k_00162;p1k_00163;p1k_00164	24	40	c	ica__wt_glc__4	ICA	ica	wt_glc	4	Escherichia coli K-12 MG1655	MG1655	Batch	No	M9	37	7	glucose(2)	NH4Cl(1)	O2	sauer trace element mixture	NA	NA	0.66	NA	NA	HiSeq 4000	PAIRED	ILLUMINA	4	‑_ doi.org/10.1038/s41467-019-13483-w	s3://precise-db/raw_data/ica/ICA_HRS_Control15rep2_S6_L007_R1_001.fastq	s3://precise-db/raw_data/ica/ICA_HRS_Control15rep2_S6_L007_R2_001.fastq	Anand Sastry	Ying Hefner
p1k_00165	GSE122295	SRX4993784	SRR8173231	p1k_00161;p1k_00162;p1k_00163;p1k_00164	24	40	t	ica__arg_sbt__1	ICA	ica	arg_sbt	1	Escherichia coli K-12 MG1655	MG1655	Batch	No	M9	37	7	sorbitol(4)	NH4Cl(1)	O2	sauer trace element mixture	L-arginine (5.75mM)	NA	0.27	NA	NA	HiSeq 4000	PAIRED	ILLUMINA	2	‑_ doi.org/10.1038/s41467-019-13483-w	s3://precise-db/raw_data/ica/ICA_HRS_ArgenineSorbitolSupplementationrep1_S36_L002_R1_001.fastq	s3://precise-db/raw_data/ica/ICA_HRS_ArgenineSorbitolSupplementationrep1_S36_L002_R2_001.fastq	Anand Sastry	Ying Hefner
p1k_00166	GSE122295	SRX4993785	SRR8173232	p1k_00161;p1k_00162;p1k_00163;p1k_00164	24	40	t	ica__arg_sbt__2	ICA	ica	arg_sbt	2	Escherichia coli K-12 MG1655	MG1655	Batch	No	M9	37	7	sorbitol(4)	NH4Cl(1)	O2	sauer trace element mixture	L-arginine (5.75mM)	NA	0.27	NA	NA	HiSeq 4000	PAIRED	ILLUMINA	2	‑_ doi.org/10.1038/s41467-019-13483-w	s3://precise-db/raw_data/ica/ICA_HRS_ArgenineSorbitolSupplementationrep2_S37_L002_R1_001.fastq	s3://precise-db/raw_data/ica/ICA_HRS_ArgenineSorbitolSupplementationrep2_S37_L002_R2_001.fastq	Anand Sastry	Ying Hefner
p1k_00161	GSE122295	SRX4993780	SRR8173227	p1k_00161;p1k_00162;p1k_00163;p1k_00164	25	41	c	ica__wt_glc__1	ICA	ica	wt_glc	1	Escherichia coli K-12 MG1655	MG1655	Batch	No	M9	37	7	glucose(2)	NH4Cl(1)	O2	sauer trace element mixture	NA	NA	0.58	NA	NA	HiSeq 4000	PAIRED	ILLUMINA	4	‑_ doi.org/10.1038/s41467-019-13483-w	s3://precise-db/raw_data/ica/ICA_HRS_Control11_1M9GlucoseAerobicrep1_S48_L002_R1_001.fastq	s3://precise-db/raw_data/ica/ICA_HRS_Control11_1M9GlucoseAerobicrep1_S48_L002_R2_001.fastq	Anand Sastry	Ying Hefner
p1k_00162	GSE122295	SRX4993781	SRR8173228	p1k_00161;p1k_00162;p1k_00163;p1k_00164	25	41	c	ica__wt_glc__2	ICA	ica	wt_glc	2	Escherichia coli K-12 MG1655	MG1655	Batch	No	M9	37	7	glucose(2)	NH4Cl(1)	O2	sauer trace element mixture	NA	NA	0.58	NA	NA	HiSeq 4000	PAIRED	ILLUMINA	4	‑_ doi.org/10.1038/s41467-019-13483-w	s3://precise-db/raw_data/ica/ICA_HRS_Control11_2M9GlucoseAerobicrep2_S49_L002_R1_001.fastq	s3://precise-db/raw_data/ica/ICA_HRS_Control11_2M9GlucoseAerobicrep2_S49_L002_R2_001.fastq	Anand Sastry	Ying Hefner
p1k_00163	GSE122295	SRX4993782	SRR8173229	p1k_00161;p1k_00162;p1k_00163;p1k_00164	25	41	c	ica__wt_glc__3	ICA	ica	wt_glc	3	Escherichia coli K-12 MG1655	MG1655	Batch	No	M9	37	7	glucose(2)	NH4Cl(1)	O2	sauer trace element mixture	NA	NA	0.66	NA	NA	HiSeq 4000	PAIRED	ILLUMINA	4	‑_ doi.org/10.1038/s41467-019-13483-w	s3://precise-db/raw_data/ica/ICA_HRS_Control15rep1_S14_L007_R1_001.fastq	s3://precise-db/raw_data/ica/ICA_HRS_Control15rep1_S14_L007_R2_001.fastq	Anand Sastry	Ying Hefner
p1k_00164	GSE122295	SRX4993783	SRR8173230	p1k_00161;p1k_00162;p1k_00163;p1k_00164	25	41	c	ica__wt_glc__4	ICA	ica	wt_glc	4	Escherichia coli K-12 MG1655	MG1655	Batch	No	M9	37	7	glucose(2)	NH4Cl(1)	O2	sauer trace element mixture	NA	NA	0.66	NA	NA	HiSeq 4000	PAIRED	ILLUMINA	4	‑_ doi.org/10.1038/s41467-019-13483-w	s3://precise-db/raw_data/ica/ICA_HRS_Control15rep2_S6_L007_R1_001.fastq	s3://precise-db/raw_data/ica/ICA_HRS_Control15rep2_S6_L007_R2_001.fastq	Anand Sastry	Ying Hefner
p1k_00167	GSE122295	SRX4993786	SRR8173233	p1k_00161;p1k_00162;p1k_00163;p1k_00164	25	41	t	ica__cytd_rib__1	ICA	ica	cytd_rib	1	Escherichia coli K-12 MG1655	MG1655	Batch	No	M9	37	7	D-ribose(4)	NH4Cl(1)	O2	sauer trace element mixture	cytidine (1mM)	NA	0.31	NA	NA	HiSeq 4000	PAIRED	ILLUMINA	2	‑_ doi.org/10.1038/s41467-019-13483-w	s3://precise-db/raw_data/ica/ICA_HRS_CytidineD_riboseSupplementationrep1_S46_L002_R1_001.fastq	s3://precise-db/raw_data/ica/ICA_HRS_CytidineD_riboseSupplementationrep1_S46_L002_R2_001.fastq	Anand Sastry	Ying Hefner
p1k_00168	GSE122295	SRX4993787	SRR8173234	p1k_00161;p1k_00162;p1k_00163;p1k_00164	25	41	t	ica__cytd_rib__2	ICA	ica	cytd_rib	2	Escherichia coli K-12 MG1655	MG1655	Batch	No	M9	37	7	D-ribose(4)	NH4Cl(1)	O2	sauer trace element mixture	cytidine (1mM)	NA	0.31	NA	NA	HiSeq 4000	PAIRED	ILLUMINA	2	‑_ doi.org/10.1038/s41467-019-13483-w	s3://precise-db/raw_data/ica/ICA_HRS_CytidineD_riboseSupplementationrep2_S47_L002_R1_001.fastq	s3://precise-db/raw_data/ica/ICA_HRS_CytidineD_riboseSupplementationrep2_S47_L002_R2_001.fastq	Anand Sastry	Ying Hefner
p1k_00161	GSE122295	SRX4993780	SRR8173227	p1k_00161;p1k_00162;p1k_00163;p1k_00164	26	42	c	ica__wt_glc__1	ICA	ica	wt_glc	1	Escherichia coli K-12 MG1655	MG1655	Batch	No	M9	37	7	glucose(2)	NH4Cl(1)	O2	sauer trace element mixture	NA	NA	0.58	NA	NA	HiSeq 4000	PAIRED	ILLUMINA	4	‑_ doi.org/10.1038/s41467-019-13483-w	s3://precise-db/raw_data/ica/ICA_HRS_Control11_1M9GlucoseAerobicrep1_S48_L002_R1_001.fastq	s3://precise-db/raw_data/ica/ICA_HRS_Control11_1M9GlucoseAerobicrep1_S48_L002_R2_001.fastq	Anand Sastry	Ying Hefner
p1k_00162	GSE122295	SRX4993781	SRR8173228	p1k_00161;p1k_00162;p1k_00163;p1k_00164	26	42	c	ica__wt_glc__2	ICA	ica	wt_glc	2	Escherichia coli K-12 MG1655	MG1655	Batch	No	M9	37	7	glucose(2)	NH4Cl(1)	O2	sauer trace element mixture	NA	NA	0.58	NA	NA	HiSeq 4000	PAIRED	ILLUMINA	4	‑_ doi.org/10.1038/s41467-019-13483-w	s3://precise-db/raw_data/ica/ICA_HRS_Control11_2M9GlucoseAerobicrep2_S49_L002_R1_001.fastq	s3://precise-db/raw_data/ica/ICA_HRS_Control11_2M9GlucoseAerobicrep2_S49_L002_R2_001.fastq	Anand Sastry	Ying Hefner
p1k_00163	GSE122295	SRX4993782	SRR8173229	p1k_00161;p1k_00162;p1k_00163;p1k_00164	26	42	c	ica__wt_glc__3	ICA	ica	wt_glc	3	Escherichia coli K-12 MG1655	MG1655	Batch	No	M9	37	7	glucose(2)	NH4Cl(1)	O2	sauer trace element mixture	NA	NA	0.66	NA	NA	HiSeq 4000	PAIRED	ILLUMINA	4	‑_ doi.org/10.1038/s41467-019-13483-w	s3://precise-db/raw_data/ica/ICA_HRS_Control15rep1_S14_L007_R1_001.fastq	s3://precise-db/raw_data/ica/ICA_HRS_Control15rep1_S14_L007_R2_001.fastq	Anand Sastry	Ying Hefner
p1k_00164	GSE122295	SRX4993783	SRR8173230	p1k_00161;p1k_00162;p1k_00163;p1k_00164	26	42	c	ica__wt_glc__4	ICA	ica	wt_glc	4	Escherichia coli K-12 MG1655	MG1655	Batch	No	M9	37	7	glucose(2)	NH4Cl(1)	O2	sauer trace element mixture	NA	NA	0.66	NA	NA	HiSeq 4000	PAIRED	ILLUMINA	4	‑_ doi.org/10.1038/s41467-019-13483-w	s3://precise-db/raw_data/ica/ICA_HRS_Control15rep2_S6_L007_R1_001.fastq	s3://precise-db/raw_data/ica/ICA_HRS_Control15rep2_S6_L007_R2_001.fastq	Anand Sastry	Ying Hefner
p1k_00169	GSE122295	SRX4993788	SRR8173235	p1k_00161;p1k_00162;p1k_00163;p1k_00164	26	42	t	ica__gth__1	ICA	ica	gth	1	Escherichia coli K-12 MG1655	MG1655	Batch	No	M9	37	7	glucose(2)	NH4Cl(1)	O2	sauer trace element mixture w/o MgSO4	glutathione (1mM)	NA	0.07	NA	NA	HiSeq 4000	PAIRED	ILLUMINA	2	‑_ doi.org/10.1038/s41467-019-13483-w	s3://precise-db/raw_data/ica/ICA_HRS_Glutathione_SO4rep1_S15_L007_R1_001.fastq	s3://precise-db/raw_data/ica/ICA_HRS_Glutathione_SO4rep1_S15_L007_R2_001.fastq	Anand Sastry	Ying Hefner
p1k_00170	GSE122295	SRX4993789	SRR8173236	p1k_00161;p1k_00162;p1k_00163;p1k_00164	26	42	t	ica__gth__2	ICA	ica	gth	2	Escherichia coli K-12 MG1655	MG1655	Batch	No	M9	37	7	glucose(2)	NH4Cl(1)	O2	sauer trace element mixture w/o MgSO4	glutathione (1mM)	NA	0.07	NA	NA	HiSeq 4000	PAIRED	ILLUMINA	2	‑_ doi.org/10.1038/s41467-019-13483-w	s3://precise-db/raw_data/ica/ICA_HRS_Glutathione_SO4rep2_S10_L007_R1_001.fastq	s3://precise-db/raw_data/ica/ICA_HRS_Glutathione_SO4rep2_S10_L007_R2_001.fastq	Anand Sastry	Ying Hefner
p1k_00161	GSE122295	SRX4993780	SRR8173227	p1k_00161;p1k_00162;p1k_00163;p1k_00164	27	43	c	ica__wt_glc__1	ICA	ica	wt_glc	1	Escherichia coli K-12 MG1655	MG1655	Batch	No	M9	37	7	glucose(2)	NH4Cl(1)	O2	sauer trace element mixture	NA	NA	0.58	NA	NA	HiSeq 4000	PAIRED	ILLUMINA	4	‑_ doi.org/10.1038/s41467-019-13483-w	s3://precise-db/raw_data/ica/ICA_HRS_Control11_1M9GlucoseAerobicrep1_S48_L002_R1_001.fastq	s3://precise-db/raw_data/ica/ICA_HRS_Control11_1M9GlucoseAerobicrep1_S48_L002_R2_001.fastq	Anand Sastry	Ying Hefner
p1k_00162	GSE122295	SRX4993781	SRR8173228	p1k_00161;p1k_00162;p1k_00163;p1k_00164	27	43	c	ica__wt_glc__2	ICA	ica	wt_glc	2	Escherichia coli K-12 MG1655	MG1655	Batch	No	M9	37	7	glucose(2)	NH4Cl(1)	O2	sauer trace element mixture	NA	NA	0.58	NA	NA	HiSeq 4000	PAIRED	ILLUMINA	4	‑_ doi.org/10.1038/s41467-019-13483-w	s3://precise-db/raw_data/ica/ICA_HRS_Control11_2M9GlucoseAerobicrep2_S49_L002_R1_001.fastq	s3://precise-db/raw_data/ica/ICA_HRS_Control11_2M9GlucoseAerobicrep2_S49_L002_R2_001.fastq	Anand Sastry	Ying Hefner
p1k_00163	GSE122295	SRX4993782	SRR8173229	p1k_00161;p1k_00162;p1k_00163;p1k_00164	27	43	c	ica__wt_glc__3	ICA	ica	wt_glc	3	Escherichia coli K-12 MG1655	MG1655	Batch	No	M9	37	7	glucose(2)	NH4Cl(1)	O2	sauer trace element mixture	NA	NA	0.66	NA	NA	HiSeq 4000	PAIRED	ILLUMINA	4	‑_ doi.org/10.1038/s41467-019-13483-w	s3://precise-db/raw_data/ica/ICA_HRS_Control15rep1_S14_L007_R1_001.fastq	s3://precise-db/raw_data/ica/ICA_HRS_Control15rep1_S14_L007_R2_001.fastq	Anand Sastry	Ying Hefner
p1k_00164	GSE122295	SRX4993783	SRR8173230	p1k_00161;p1k_00162;p1k_00163;p1k_00164	27	43	c	ica__wt_glc__4	ICA	ica	wt_glc	4	Escherichia coli K-12 MG1655	MG1655	Batch	No	M9	37	7	glucose(2)	NH4Cl(1)	O2	sauer trace element mixture	NA	NA	0.66	NA	NA	HiSeq 4000	PAIRED	ILLUMINA	4	‑_ doi.org/10.1038/s41467-019-13483-w	s3://precise-db/raw_data/ica/ICA_HRS_Control15rep2_S6_L007_R1_001.fastq	s3://precise-db/raw_data/ica/ICA_HRS_Control15rep2_S6_L007_R2_001.fastq	Anand Sastry	Ying Hefner
p1k_00171	GSE122295	SRX4993790	SRR8173237	p1k_00161;p1k_00162;p1k_00163;p1k_00164	27	43	t	ica__leu_glcr__1	ICA	ica	leu_glcr	1	Escherichia coli K-12 MG1655	MG1655	Batch	No	M9	37	7	glucarate(4)	NH4Cl(1)	O2	sauer trace element mixture	leucine (10mM)	NA	0.29	NA	NA	HiSeq 4000	PAIRED	ILLUMINA	2	‑_ doi.org/10.1038/s41467-019-13483-w	s3://precise-db/raw_data/ica/ICA_HRS_LeucineSaccharicAcidSupplementationrep1_S34_L002_R1_001.fastq	s3://precise-db/raw_data/ica/ICA_HRS_LeucineSaccharicAcidSupplementationrep1_S34_L002_R2_001.fastq	Anand Sastry	Ying Hefner
p1k_00172	GSE122295	SRX4993791	SRR8173238	p1k_00161;p1k_00162;p1k_00163;p1k_00164	27	43	t	ica__leu_glcr__2	ICA	ica	leu_glcr	2	Escherichia coli K-12 MG1655	MG1655	Batch	No	M9	37	7	glucarate(4)	NH4Cl(1)	O2	sauer trace element mixture	leucine (10mM)	NA	0.29	NA	NA	HiSeq 4000	PAIRED	ILLUMINA	2	‑_ doi.org/10.1038/s41467-019-13483-w	s3://precise-db/raw_data/ica/ICA_HRS_LeucineSaccharicAcidSupplementationrep2_S35_L002_R1_001.fastq	s3://precise-db/raw_data/ica/ICA_HRS_LeucineSaccharicAcidSupplementationrep2_S35_L002_R2_001.fastq	Anand Sastry	Ying Hefner
p1k_00161	GSE122295	SRX4993780	SRR8173227	p1k_00161;p1k_00162;p1k_00163;p1k_00164	28	44	c	ica__wt_glc__1	ICA	ica	wt_glc	1	Escherichia coli K-12 MG1655	MG1655	Batch	No	M9	37	7	glucose(2)	NH4Cl(1)	O2	sauer trace element mixture	NA	NA	0.58	NA	NA	HiSeq 4000	PAIRED	ILLUMINA	4	‑_ doi.org/10.1038/s41467-019-13483-w	s3://precise-db/raw_data/ica/ICA_HRS_Control11_1M9GlucoseAerobicrep1_S48_L002_R1_001.fastq	s3://precise-db/raw_data/ica/ICA_HRS_Control11_1M9GlucoseAerobicrep1_S48_L002_R2_001.fastq	Anand Sastry	Ying Hefner
p1k_00162	GSE122295	SRX4993781	SRR8173228	p1k_00161;p1k_00162;p1k_00163;p1k_00164	28	44	c	ica__wt_glc__2	ICA	ica	wt_glc	2	Escherichia coli K-12 MG1655	MG1655	Batch	No	M9	37	7	glucose(2)	NH4Cl(1)	O2	sauer trace element mixture	NA	NA	0.58	NA	NA	HiSeq 4000	PAIRED	ILLUMINA	4	‑_ doi.org/10.1038/s41467-019-13483-w	s3://precise-db/raw_data/ica/ICA_HRS_Control11_2M9GlucoseAerobicrep2_S49_L002_R1_001.fastq	s3://precise-db/raw_data/ica/ICA_HRS_Control11_2M9GlucoseAerobicrep2_S49_L002_R2_001.fastq	Anand Sastry	Ying Hefner
p1k_00163	GSE122295	SRX4993782	SRR8173229	p1k_00161;p1k_00162;p1k_00163;p1k_00164	28	44	c	ica__wt_glc__3	ICA	ica	wt_glc	3	Escherichia coli K-12 MG1655	MG1655	Batch	No	M9	37	7	glucose(2)	NH4Cl(1)	O2	sauer trace element mixture	NA	NA	0.66	NA	NA	HiSeq 4000	PAIRED	ILLUMINA	4	‑_ doi.org/10.1038/s41467-019-13483-w	s3://precise-db/raw_data/ica/ICA_HRS_Control15rep1_S14_L007_R1_001.fastq	s3://precise-db/raw_data/ica/ICA_HRS_Control15rep1_S14_L007_R2_001.fastq	Anand Sastry	Ying Hefner
p1k_00164	GSE122295	SRX4993783	SRR8173230	p1k_00161;p1k_00162;p1k_00163;p1k_00164	28	44	c	ica__wt_glc__4	ICA	ica	wt_glc	4	Escherichia coli K-12 MG1655	MG1655	Batch	No	M9	37	7	glucose(2)	NH4Cl(1)	O2	sauer trace element mixture	NA	NA	0.66	NA	NA	HiSeq 4000	PAIRED	ILLUMINA	4	‑_ doi.org/10.1038/s41467-019-13483-w	s3://precise-db/raw_data/ica/ICA_HRS_Control15rep2_S6_L007_R1_001.fastq	s3://precise-db/raw_data/ica/ICA_HRS_Control15rep2_S6_L007_R2_001.fastq	Anand Sastry	Ying Hefner
p1k_00173	GSE122295	SRX4993792	SRR8173239	p1k_00161;p1k_00162;p1k_00163;p1k_00164	28	44	t	ica__met_glc__1	ICA	ica	met_glc	1	Escherichia coli K-12 MG1655	MG1655	Batch	No	M9	37	7	glucose(2)	NH4Cl(1)	O2	sauer trace element mixture	methionine (5mM)	NA	0.74	NA	NA	HiSeq 4000	PAIRED	ILLUMINA	2	‑_ doi.org/10.1038/s41467-019-13483-w	s3://precise-db/raw_data/ica/ICA_HRS_MethionineGlucoseSupplementationrep1_S38_L002_R1_001.fastq	s3://precise-db/raw_data/ica/ICA_HRS_MethionineGlucoseSupplementationrep1_S38_L002_R2_001.fastq	Anand Sastry	Ying Hefner
p1k_00174	GSE122295	SRX4993793	SRR8173240	p1k_00161;p1k_00162;p1k_00163;p1k_00164	28	44	t	ica__met_glc__2	ICA	ica	met_glc	2	Escherichia coli K-12 MG1655	MG1655	Batch	No	M9	37	7	glucose(2)	NH4Cl(1)	O2	sauer trace element mixture	methionine (5mM)	NA	0.74	NA	NA	HiSeq 4000	PAIRED	ILLUMINA	2	‑_ doi.org/10.1038/s41467-019-13483-w	s3://precise-db/raw_data/ica/ICA_HRS_MethionineGlucoseSupplementationrep2_S39_L002_R1_001.fastq	s3://precise-db/raw_data/ica/ICA_HRS_MethionineGlucoseSupplementationrep2_S39_L002_R2_001.fastq	Anand Sastry	Ying Hefner
p1k_00161	GSE122295	SRX4993780	SRR8173227	p1k_00161;p1k_00162;p1k_00163;p1k_00164	29	45	c	ica__wt_glc__1	ICA	ica	wt_glc	1	Escherichia coli K-12 MG1655	MG1655	Batch	No	M9	37	7	glucose(2)	NH4Cl(1)	O2	sauer trace element mixture	NA	NA	0.58	NA	NA	HiSeq 4000	PAIRED	ILLUMINA	4	‑_ doi.org/10.1038/s41467-019-13483-w	s3://precise-db/raw_data/ica/ICA_HRS_Control11_1M9GlucoseAerobicrep1_S48_L002_R1_001.fastq	s3://precise-db/raw_data/ica/ICA_HRS_Control11_1M9GlucoseAerobicrep1_S48_L002_R2_001.fastq	Anand Sastry	Ying Hefner
p1k_00162	GSE122295	SRX4993781	SRR8173228	p1k_00161;p1k_00162;p1k_00163;p1k_00164	29	45	c	ica__wt_glc__2	ICA	ica	wt_glc	2	Escherichia coli K-12 MG1655	MG1655	Batch	No	M9	37	7	glucose(2)	NH4Cl(1)	O2	sauer trace element mixture	NA	NA	0.58	NA	NA	HiSeq 4000	PAIRED	ILLUMINA	4	‑_ doi.org/10.1038/s41467-019-13483-w	s3://precise-db/raw_data/ica/ICA_HRS_Control11_2M9GlucoseAerobicrep2_S49_L002_R1_001.fastq	s3://precise-db/raw_data/ica/ICA_HRS_Control11_2M9GlucoseAerobicrep2_S49_L002_R2_001.fastq	Anand Sastry	Ying Hefner
p1k_00163	GSE122295	SRX4993782	SRR8173229	p1k_00161;p1k_00162;p1k_00163;p1k_00164	29	45	c	ica__wt_glc__3	ICA	ica	wt_glc	3	Escherichia coli K-12 MG1655	MG1655	Batch	No	M9	37	7	glucose(2)	NH4Cl(1)	O2	sauer trace element mixture	NA	NA	0.66	NA	NA	HiSeq 4000	PAIRED	ILLUMINA	4	‑_ doi.org/10.1038/s41467-019-13483-w	s3://precise-db/raw_data/ica/ICA_HRS_Control15rep1_S14_L007_R1_001.fastq	s3://precise-db/raw_data/ica/ICA_HRS_Control15rep1_S14_L007_R2_001.fastq	Anand Sastry	Ying Hefner
p1k_00164	GSE122295	SRX4993783	SRR8173230	p1k_00161;p1k_00162;p1k_00163;p1k_00164	29	45	c	ica__wt_glc__4	ICA	ica	wt_glc	4	Escherichia coli K-12 MG1655	MG1655	Batch	No	M9	37	7	glucose(2)	NH4Cl(1)	O2	sauer trace element mixture	NA	NA	0.66	NA	NA	HiSeq 4000	PAIRED	ILLUMINA	4	‑_ doi.org/10.1038/s41467-019-13483-w	s3://precise-db/raw_data/ica/ICA_HRS_Control15rep2_S6_L007_R1_001.fastq	s3://precise-db/raw_data/ica/ICA_HRS_Control15rep2_S6_L007_R2_001.fastq	Anand Sastry	Ying Hefner
p1k_00175	GSE122295	SRX4993794	SRR8173241	p1k_00161;p1k_00162;p1k_00163;p1k_00164	29	45	t	ica__no3_anaero__1	ICA	ica	no3_anaero	1	Escherichia coli K-12 MG1655	MG1655	Batch	No	M9	37	7	glucose(2)	NH4Cl(1)	KNO3(20mM)	sauer trace element mixture	NA	NA	0.35	NA	NA	HiSeq 4000	PAIRED	ILLUMINA	2	‑_ doi.org/10.1038/s41467-019-13483-w	s3://precise-db/raw_data/ica/ICA_HRS_Nitrateanaerobicrep1_S5_L007_R1_001.fastq	s3://precise-db/raw_data/ica/ICA_HRS_Nitrateanaerobicrep1_S5_L007_R2_001.fastq	Anand Sastry	Ying Hefner
p1k_00176	GSE122295	SRX4993795	SRR8173242	p1k_00161;p1k_00162;p1k_00163;p1k_00164	29	45	t	ica__no3_anaero__2	ICA	ica	no3_anaero	2	Escherichia coli K-12 MG1655	MG1655	Batch	No	M9	37	7	glucose(2)	NH4Cl(1)	KNO3(20mM)	sauer trace element mixture	NA	NA	0.35	NA	NA	HiSeq 4000	PAIRED	ILLUMINA	2	‑_ doi.org/10.1038/s41467-019-13483-w	s3://precise-db/raw_data/ica/ICA_HRS_Nitrateanaerobicrep2_S3_L007_R1_001.fastq	s3://precise-db/raw_data/ica/ICA_HRS_Nitrateanaerobicrep2_S3_L007_R2_001.fastq	Anand Sastry	Ying Hefner
p1k_00161	GSE122295	SRX4993780	SRR8173227	p1k_00161;p1k_00162;p1k_00163;p1k_00164	30	46	c	ica__wt_glc__1	ICA	ica	wt_glc	1	Escherichia coli K-12 MG1655	MG1655	Batch	No	M9	37	7	glucose(2)	NH4Cl(1)	O2	sauer trace element mixture	NA	NA	0.58	NA	NA	HiSeq 4000	PAIRED	ILLUMINA	4	‑_ doi.org/10.1038/s41467-019-13483-w	s3://precise-db/raw_data/ica/ICA_HRS_Control11_1M9GlucoseAerobicrep1_S48_L002_R1_001.fastq	s3://precise-db/raw_data/ica/ICA_HRS_Control11_1M9GlucoseAerobicrep1_S48_L002_R2_001.fastq	Anand Sastry	Ying Hefner
p1k_00162	GSE122295	SRX4993781	SRR8173228	p1k_00161;p1k_00162;p1k_00163;p1k_00164	30	46	c	ica__wt_glc__2	ICA	ica	wt_glc	2	Escherichia coli K-12 MG1655	MG1655	Batch	No	M9	37	7	glucose(2)	NH4Cl(1)	O2	sauer trace element mixture	NA	NA	0.58	NA	NA	HiSeq 4000	PAIRED	ILLUMINA	4	‑_ doi.org/10.1038/s41467-019-13483-w	s3://precise-db/raw_data/ica/ICA_HRS_Control11_2M9GlucoseAerobicrep2_S49_L002_R1_001.fastq	s3://precise-db/raw_data/ica/ICA_HRS_Control11_2M9GlucoseAerobicrep2_S49_L002_R2_001.fastq	Anand Sastry	Ying Hefner
p1k_00163	GSE122295	SRX4993782	SRR8173229	p1k_00161;p1k_00162;p1k_00163;p1k_00164	30	46	c	ica__wt_glc__3	ICA	ica	wt_glc	3	Escherichia coli K-12 MG1655	MG1655	Batch	No	M9	37	7	glucose(2)	NH4Cl(1)	O2	sauer trace element mixture	NA	NA	0.66	NA	NA	HiSeq 4000	PAIRED	ILLUMINA	4	‑_ doi.org/10.1038/s41467-019-13483-w	s3://precise-db/raw_data/ica/ICA_HRS_Control15rep1_S14_L007_R1_001.fastq	s3://precise-db/raw_data/ica/ICA_HRS_Control15rep1_S14_L007_R2_001.fastq	Anand Sastry	Ying Hefner
p1k_00164	GSE122295	SRX4993783	SRR8173230	p1k_00161;p1k_00162;p1k_00163;p1k_00164	30	46	c	ica__wt_glc__4	ICA	ica	wt_glc	4	Escherichia coli K-12 MG1655	MG1655	Batch	No	M9	37	7	glucose(2)	NH4Cl(1)	O2	sauer trace element mixture	NA	NA	0.66	NA	NA	HiSeq 4000	PAIRED	ILLUMINA	4	‑_ doi.org/10.1038/s41467-019-13483-w	s3://precise-db/raw_data/ica/ICA_HRS_Control15rep2_S6_L007_R1_001.fastq	s3://precise-db/raw_data/ica/ICA_HRS_Control15rep2_S6_L007_R2_001.fastq	Anand Sastry	Ying Hefner
p1k_00177	GSE122295	SRX4993796	SRR8173243	p1k_00161;p1k_00162;p1k_00163;p1k_00164	30	46	t	ica__phe_acgam__1	ICA	ica	phe_acgam	1	Escherichia coli K-12 MG1655	MG1655	Batch	No	M9	37	7	N-acetylglucosamine(4)	NH4Cl(1)	O2	sauer trace element mixture	phenylalanine (5mM)	NA	0.63	NA	NA	HiSeq 4000	PAIRED	ILLUMINA	2	‑_ doi.org/10.1038/s41467-019-13483-w	s3://precise-db/raw_data/ica/ICA_HRS_PhenylalanineN_acetylglucosamineSupplementationrep1_S42_L002_R1_001.fastq	s3://precise-db/raw_data/ica/ICA_HRS_PhenylalanineN_acetylglucosamineSupplementationrep1_S42_L002_R2_001.fastq	Anand Sastry	Ying Hefner
p1k_00178	GSE122295	SRX4993797	SRR8173244	p1k_00161;p1k_00162;p1k_00163;p1k_00164	30	46	t	ica__phe_acgam__2	ICA	ica	phe_acgam	2	Escherichia coli K-12 MG1655	MG1655	Batch	No	M9	37	7	N-acetylglucosamine(4)	NH4Cl(1)	O2	sauer trace element mixture	phenylalanine (5mM)	NA	0.63	NA	NA	HiSeq 4000	PAIRED	ILLUMINA	2	‑_ doi.org/10.1038/s41467-019-13483-w	s3://precise-db/raw_data/ica/ICA_HRS_PhenylalanineN_acetylglucosamineSupplementationrep2_S43_L002_R1_001.fastq	s3://precise-db/raw_data/ica/ICA_HRS_PhenylalanineN_acetylglucosamineSupplementationrep2_S43_L002_R2_001.fastq	Anand Sastry	Ying Hefner
p1k_00161	GSE122295	SRX4993780	SRR8173227	p1k_00161;p1k_00162;p1k_00163;p1k_00164	31	47	c	ica__wt_glc__1	ICA	ica	wt_glc	1	Escherichia coli K-12 MG1655	MG1655	Batch	No	M9	37	7	glucose(2)	NH4Cl(1)	O2	sauer trace element mixture	NA	NA	0.58	NA	NA	HiSeq 4000	PAIRED	ILLUMINA	4	‑_ doi.org/10.1038/s41467-019-13483-w	s3://precise-db/raw_data/ica/ICA_HRS_Control11_1M9GlucoseAerobicrep1_S48_L002_R1_001.fastq	s3://precise-db/raw_data/ica/ICA_HRS_Control11_1M9GlucoseAerobicrep1_S48_L002_R2_001.fastq	Anand Sastry	Ying Hefner
p1k_00162	GSE122295	SRX4993781	SRR8173228	p1k_00161;p1k_00162;p1k_00163;p1k_00164	31	47	c	ica__wt_glc__2	ICA	ica	wt_glc	2	Escherichia coli K-12 MG1655	MG1655	Batch	No	M9	37	7	glucose(2)	NH4Cl(1)	O2	sauer trace element mixture	NA	NA	0.58	NA	NA	HiSeq 4000	PAIRED	ILLUMINA	4	‑_ doi.org/10.1038/s41467-019-13483-w	s3://precise-db/raw_data/ica/ICA_HRS_Control11_2M9GlucoseAerobicrep2_S49_L002_R1_001.fastq	s3://precise-db/raw_data/ica/ICA_HRS_Control11_2M9GlucoseAerobicrep2_S49_L002_R2_001.fastq	Anand Sastry	Ying Hefner
p1k_00163	GSE122295	SRX4993782	SRR8173229	p1k_00161;p1k_00162;p1k_00163;p1k_00164	31	47	c	ica__wt_glc__3	ICA	ica	wt_glc	3	Escherichia coli K-12 MG1655	MG1655	Batch	No	M9	37	7	glucose(2)	NH4Cl(1)	O2	sauer trace element mixture	NA	NA	0.66	NA	NA	HiSeq 4000	PAIRED	ILLUMINA	4	‑_ doi.org/10.1038/s41467-019-13483-w	s3://precise-db/raw_data/ica/ICA_HRS_Control15rep1_S14_L007_R1_001.fastq	s3://precise-db/raw_data/ica/ICA_HRS_Control15rep1_S14_L007_R2_001.fastq	Anand Sastry	Ying Hefner
p1k_00164	GSE122295	SRX4993783	SRR8173230	p1k_00161;p1k_00162;p1k_00163;p1k_00164	31	47	c	ica__wt_glc__4	ICA	ica	wt_glc	4	Escherichia coli K-12 MG1655	MG1655	Batch	No	M9	37	7	glucose(2)	NH4Cl(1)	O2	sauer trace element mixture	NA	NA	0.66	NA	NA	HiSeq 4000	PAIRED	ILLUMINA	4	‑_ doi.org/10.1038/s41467-019-13483-w	s3://precise-db/raw_data/ica/ICA_HRS_Control15rep2_S6_L007_R1_001.fastq	s3://precise-db/raw_data/ica/ICA_HRS_Control15rep2_S6_L007_R2_001.fastq	Anand Sastry	Ying Hefner
p1k_00179	GSE122295	SRX4993798	SRR8173245	p1k_00161;p1k_00162;p1k_00163;p1k_00164	31	47	t	ica__thm_gal__1	ICA	ica	thm_gal	1	Escherichia coli K-12 MG1655	MG1655	Batch	No	M9	37	7	galactose(4)	NH4Cl(1)	O2	sauer trace element mixture	thiamine (1uM)	NA	0.34	NA	NA	HiSeq 4000	PAIRED	ILLUMINA	2	‑_ doi.org/10.1038/s41467-019-13483-w	s3://precise-db/raw_data/ica/ICA_HRS_ThiamineGalactoseSupplementationrep1_S40_L002_R1_001.fastq	s3://precise-db/raw_data/ica/ICA_HRS_ThiamineGalactoseSupplementationrep1_S40_L002_R2_001.fastq	Anand Sastry	Ying Hefner
p1k_00180	GSE122295	SRX4993799	SRR8173246	p1k_00161;p1k_00162;p1k_00163;p1k_00164	31	47	t	ica__thm_gal__2	ICA	ica	thm_gal	2	Escherichia coli K-12 MG1655	MG1655	Batch	No	M9	37	7	galactose(4)	NH4Cl(1)	O2	sauer trace element mixture	thiamine (1uM)	NA	0.34	NA	NA	HiSeq 4000	PAIRED	ILLUMINA	2	‑_ doi.org/10.1038/s41467-019-13483-w	s3://precise-db/raw_data/ica/ICA_HRS_ThiamineGalactoseSupplementationrep2_S41_L002_R1_001.fastq	s3://precise-db/raw_data/ica/ICA_HRS_ThiamineGalactoseSupplementationrep2_S41_L002_R2_001.fastq	Anand Sastry	Ying Hefner
p1k_00161	GSE122295	SRX4993780	SRR8173227	p1k_00161;p1k_00162;p1k_00163;p1k_00164	32	48	c	ica__wt_glc__1	ICA	ica	wt_glc	1	Escherichia coli K-12 MG1655	MG1655	Batch	No	M9	37	7	glucose(2)	NH4Cl(1)	O2	sauer trace element mixture	NA	NA	0.58	NA	NA	HiSeq 4000	PAIRED	ILLUMINA	4	‑_ doi.org/10.1038/s41467-019-13483-w	s3://precise-db/raw_data/ica/ICA_HRS_Control11_1M9GlucoseAerobicrep1_S48_L002_R1_001.fastq	s3://precise-db/raw_data/ica/ICA_HRS_Control11_1M9GlucoseAerobicrep1_S48_L002_R2_001.fastq	Anand Sastry	Ying Hefner
p1k_00162	GSE122295	SRX4993781	SRR8173228	p1k_00161;p1k_00162;p1k_00163;p1k_00164	32	48	c	ica__wt_glc__2	ICA	ica	wt_glc	2	Escherichia coli K-12 MG1655	MG1655	Batch	No	M9	37	7	glucose(2)	NH4Cl(1)	O2	sauer trace element mixture	NA	NA	0.58	NA	NA	HiSeq 4000	PAIRED	ILLUMINA	4	‑_ doi.org/10.1038/s41467-019-13483-w	s3://precise-db/raw_data/ica/ICA_HRS_Control11_2M9GlucoseAerobicrep2_S49_L002_R1_001.fastq	s3://precise-db/raw_data/ica/ICA_HRS_Control11_2M9GlucoseAerobicrep2_S49_L002_R2_001.fastq	Anand Sastry	Ying Hefner
p1k_00163	GSE122295	SRX4993782	SRR8173229	p1k_00161;p1k_00162;p1k_00163;p1k_00164	32	48	c	ica__wt_glc__3	ICA	ica	wt_glc	3	Escherichia coli K-12 MG1655	MG1655	Batch	No	M9	37	7	glucose(2)	NH4Cl(1)	O2	sauer trace element mixture	NA	NA	0.66	NA	NA	HiSeq 4000	PAIRED	ILLUMINA	4	‑_ doi.org/10.1038/s41467-019-13483-w	s3://precise-db/raw_data/ica/ICA_HRS_Control15rep1_S14_L007_R1_001.fastq	s3://precise-db/raw_data/ica/ICA_HRS_Control15rep1_S14_L007_R2_001.fastq	Anand Sastry	Ying Hefner
p1k_00164	GSE122295	SRX4993783	SRR8173230	p1k_00161;p1k_00162;p1k_00163;p1k_00164	32	48	c	ica__wt_glc__4	ICA	ica	wt_glc	4	Escherichia coli K-12 MG1655	MG1655	Batch	No	M9	37	7	glucose(2)	NH4Cl(1)	O2	sauer trace element mixture	NA	NA	0.66	NA	NA	HiSeq 4000	PAIRED	ILLUMINA	4	‑_ doi.org/10.1038/s41467-019-13483-w	s3://precise-db/raw_data/ica/ICA_HRS_Control15rep2_S6_L007_R1_001.fastq	s3://precise-db/raw_data/ica/ICA_HRS_Control15rep2_S6_L007_R2_001.fastq	Anand Sastry	Ying Hefner
p1k_00181	GSE122295	SRX4993800	SRR8173247	p1k_00161;p1k_00162;p1k_00163;p1k_00164	32	48	t	ica__tyr_glcn__1	ICA	ica	tyr_glcn	1	Escherichia coli K-12 MG1655	MG1655	Batch	No	M9	37	7	gluconate(4)	NH4Cl(1)	O2	sauer trace element mixture	tyrosine (5mM)	NA	0.57	NA	NA	HiSeq 4000	PAIRED	ILLUMINA	2	‑_ doi.org/10.1038/s41467-019-13483-w	s3://precise-db/raw_data/ica/ICA_HRS_TyrosineD_gluconateSupplementationrep1_S44_L002_R1_001.fastq	s3://precise-db/raw_data/ica/ICA_HRS_TyrosineD_gluconateSupplementationrep1_S44_L002_R2_001.fastq	Anand Sastry	Ying Hefner
p1k_00182	GSE122295	SRX4993801	SRR8173248	p1k_00161;p1k_00162;p1k_00163;p1k_00164	32	48	t	ica__tyr_glcn__2	ICA	ica	tyr_glcn	2	Escherichia coli K-12 MG1655	MG1655	Batch	No	M9	37	7	gluconate(4)	NH4Cl(1)	O2	sauer trace element mixture	tyrosine (5mM)	NA	0.57	NA	NA	HiSeq 4000	PAIRED	ILLUMINA	2	‑_ doi.org/10.1038/s41467-019-13483-w	s3://precise-db/raw_data/ica/ICA_HRS_TyrosineD_gluconateSupplementationrep2_S45_L002_R1_001.fastq	s3://precise-db/raw_data/ica/ICA_HRS_TyrosineD_gluconateSupplementationrep2_S45_L002_R2_001.fastq	Anand Sastry	Ying Hefner
p1k_00161	GSE122295	SRX4993780	SRR8173227	p1k_00161;p1k_00162;p1k_00163;p1k_00164	33	49	c	ica__wt_glc__1	ICA	ica	wt_glc	1	Escherichia coli K-12 MG1655	MG1655	Batch	No	M9	37	7	glucose(2)	NH4Cl(1)	O2	sauer trace element mixture	NA	NA	0.58	NA	NA	HiSeq 4000	PAIRED	ILLUMINA	4	‑_ doi.org/10.1038/s41467-019-13483-w	s3://precise-db/raw_data/ica/ICA_HRS_Control11_1M9GlucoseAerobicrep1_S48_L002_R1_001.fastq	s3://precise-db/raw_data/ica/ICA_HRS_Control11_1M9GlucoseAerobicrep1_S48_L002_R2_001.fastq	Anand Sastry	Ying Hefner
p1k_00162	GSE122295	SRX4993781	SRR8173228	p1k_00161;p1k_00162;p1k_00163;p1k_00164	33	49	c	ica__wt_glc__2	ICA	ica	wt_glc	2	Escherichia coli K-12 MG1655	MG1655	Batch	No	M9	37	7	glucose(2)	NH4Cl(1)	O2	sauer trace element mixture	NA	NA	0.58	NA	NA	HiSeq 4000	PAIRED	ILLUMINA	4	‑_ doi.org/10.1038/s41467-019-13483-w	s3://precise-db/raw_data/ica/ICA_HRS_Control11_2M9GlucoseAerobicrep2_S49_L002_R1_001.fastq	s3://precise-db/raw_data/ica/ICA_HRS_Control11_2M9GlucoseAerobicrep2_S49_L002_R2_001.fastq	Anand Sastry	Ying Hefner
p1k_00163	GSE122295	SRX4993782	SRR8173229	p1k_00161;p1k_00162;p1k_00163;p1k_00164	33	49	c	ica__wt_glc__3	ICA	ica	wt_glc	3	Escherichia coli K-12 MG1655	MG1655	Batch	No	M9	37	7	glucose(2)	NH4Cl(1)	O2	sauer trace element mixture	NA	NA	0.66	NA	NA	HiSeq 4000	PAIRED	ILLUMINA	4	‑_ doi.org/10.1038/s41467-019-13483-w	s3://precise-db/raw_data/ica/ICA_HRS_Control15rep1_S14_L007_R1_001.fastq	s3://precise-db/raw_data/ica/ICA_HRS_Control15rep1_S14_L007_R2_001.fastq	Anand Sastry	Ying Hefner
p1k_00164	GSE122295	SRX4993783	SRR8173230	p1k_00161;p1k_00162;p1k_00163;p1k_00164	33	49	c	ica__wt_glc__4	ICA	ica	wt_glc	4	Escherichia coli K-12 MG1655	MG1655	Batch	No	M9	37	7	glucose(2)	NH4Cl(1)	O2	sauer trace element mixture	NA	NA	0.66	NA	NA	HiSeq 4000	PAIRED	ILLUMINA	4	‑_ doi.org/10.1038/s41467-019-13483-w	s3://precise-db/raw_data/ica/ICA_HRS_Control15rep2_S6_L007_R1_001.fastq	s3://precise-db/raw_data/ica/ICA_HRS_Control15rep2_S6_L007_R2_001.fastq	Anand Sastry	Ying Hefner
p1k_00183	GSE122295	SRX4993802	SRR8173249	p1k_00161;p1k_00162;p1k_00163;p1k_00164	33	49	t	ica__ura_pyr__1	ICA	ica	ura_pyr	1	Escherichia coli K-12 MG1655	MG1655	Batch	No	M9	37	7	pyruvate(3.3)	NH4Cl(1)	O2	sauer trace element mixture	uracil (1 mM)	NA	0.27	NA	NA	HiSeq 4000	PAIRED	ILLUMINA	2	‑_ doi.org/10.1038/s41467-019-13483-w	s3://precise-db/raw_data/ica/ICA_HRS_UracilwithSodiumPyruvaterep1_S7_L007_R1_001.fastq	s3://precise-db/raw_data/ica/ICA_HRS_UracilwithSodiumPyruvaterep1_S7_L007_R2_001.fastq	Anand Sastry	Ying Hefner
p1k_00184	GSE122295	SRX4993803	SRR8173250	p1k_00161;p1k_00162;p1k_00163;p1k_00164	33	49	t	ica__ura_pyr__2	ICA	ica	ura_pyr	2	Escherichia coli K-12 MG1655	MG1655	Batch	No	M9	37	7	pyruvate(3.3)	NH4Cl(1)	O2	sauer trace element mixture	uracil (1 mM)	NA	0.27	NA	NA	HiSeq 4000	PAIRED	ILLUMINA	2	‑_ doi.org/10.1038/s41467-019-13483-w	s3://precise-db/raw_data/ica/ICA_HRS_UracilwithSodiumPyruvaterep2_S2_L007_R1_001.fastq	s3://precise-db/raw_data/ica/ICA_HRS_UracilwithSodiumPyruvaterep2_S2_L007_R2_001.fastq	Anand Sastry	Ying Hefner
p1k_00185	GSE122295	SRX5975758	SRR9204648	p1k_00161;p1k_00162;p1k_00163;p1k_00164	34	51	c	ica__wt_glc__5	ICA	ica	wt_glc	5	Escherichia coli K-12 MG1655	MG1655	Batch	No	M9	37	7	glucose(2)	NH4Cl(1)	O2	sauer trace element mixture	NA	NA	0.63	NA	NA	HiSeq 4000	PAIRED	ILLUMINA	2	‑_ doi.org/10.1038/s41467-019-13483-w	s3://precise-db/raw_data/ica/PAL001_S28_L002_R1_001.fastq.gz	s3://precise-db/raw_data/ica/PAL001_S28_L002_R2_001.fastq.gz	Anand Sastry	Ying Hefner
p1k_00186	GSE122295	SRX5975759	SRR9204649	p1k_00161;p1k_00162;p1k_00163;p1k_00164	34	51	c	ica__wt_glc__6	ICA	ica	wt_glc	6	Escherichia coli K-12 MG1655	MG1655	Batch	No	M9	37	7	glucose(2)	NH4Cl(1)	O2	sauer trace element mixture	NA	NA	0.63	NA	NA	HiSeq 4000	PAIRED	ILLUMINA	2	‑_ doi.org/10.1038/s41467-019-13483-w	s3://precise-db/raw_data/ica/PAL002_S29_L002_R1_001.fastq.gz	s3://precise-db/raw_data/ica/PAL002_S29_L002_R2_001.fastq.gz	Anand Sastry	Ying Hefner
p1k_00189	GSE122295	SRX5975762	SRR9204652	p1k_00161;p1k_00162;p1k_00163;p1k_00164	34	51	t	ica__ade_glc__1	ICA	ica	ade_glc	1	Escherichia coli K-12 MG1655	MG1655	Batch	No	M9	37	7	glucose(2)	NH4Cl(1)	O2	sauer trace element mixture	adenine (100mg/L)	NA	0.78	NA	NA	HiSeq 4000	PAIRED	ILLUMINA	2	‑_ doi.org/10.1038/s41467-019-13483-w	s3://precise-db/raw_data/ica/PAL010_S37_L002_R1_001.fastq.gz	s3://precise-db/raw_data/ica/PAL010_S37_L002_R2_001.fastq.gz	Anand Sastry	Sibei (Julia) Xu
p1k_00190	GSE122295	SRX5975763	SRR9204653	p1k_00161;p1k_00162;p1k_00163;p1k_00164	34	51	t	ica__ade_glc__2	ICA	ica	ade_glc	2	Escherichia coli K-12 MG1655	MG1655	Batch	No	M9	37	7	glucose(2)	NH4Cl(1)	O2	sauer trace element mixture	adenine (100mg/L)	NA	0.78	NA	NA	HiSeq 4000	PAIRED	ILLUMINA	2	‑_ doi.org/10.1038/s41467-019-13483-w	s3://precise-db/raw_data/ica/PAL011_S38_L002_R1_001.fastq.gz	s3://precise-db/raw_data/ica/PAL011_S38_L002_R2_001.fastq.gz	Anand Sastry	Sibei (Julia) Xu
p1k_00616	GSE133607	NA	NA	p1k_00708;p1k_00709	35	52	t	pcoli__atASMT_325G__1	pColi	pcoli	atASMT_325G	1	Escherichia coli K-12 MG1655 atASMT_325G	MG1655	Batch	No	M9	37	7	glycerol(4)	NH4Cl(1)	O2	NA	rhamnose(0.1)	Carbenicillin(50)	0.52857	Clonal	Cells grown till OD 0.3, rhamnose added to 0.1g/L, and harvested after 2 hours	NA	PAIRED	ILLUMINA	2	‑_ doi.org/10.1016/j.ymben.2020.07.002	s3://precise-db/raw_data/pcoli/atASMT-325G-1_S14_L001_R1_001.fastq.gz;s3://precise-db/raw_data/pcoli/atASMT-325G-1_S14_L002_R1_001.fastq.gz;s3://precise-db/raw_data/pcoli/atASMT-325G-1_S14_L003_R1_001.fastq.gz;s3://precise-db/raw_data/pcoli/atASMT-325G-1_S14_L004_R1_001.fastq.gz	s3://precise-db/raw_data/pcoli/atASMT-325G-1_S14_L001_R2_001.fastq.gz;s3://precise-db/raw_data/pcoli/atASMT-325G-1_S14_L002_R2_001.fastq.gz;s3://precise-db/raw_data/pcoli/atASMT-325G-1_S14_L003_R2_001.fastq.gz;s3://precise-db/raw_data/pcoli/atASMT-325G-1_S14_L004_R2_001.fastq.gz	Justin Tan	Justin Tan
p1k_00617	GSE133607	NA	NA	p1k_00708;p1k_00709	35	52	t	pcoli__atASMT_325G__2	pColi	pcoli	atASMT_325G	2	Escherichia coli K-12 MG1655 atASMT_325G	MG1655	Batch	No	M9	37	7	glycerol(4)	NH4Cl(1)	O2	NA	rhamnose(0.1)	Carbenicillin(50)	0.532303	Clonal	Cells grown till OD 0.3, rhamnose added to 0.1g/L, and harvested after 2 hours	NA	PAIRED	ILLUMINA	2	‑_ doi.org/10.1016/j.ymben.2020.07.002	s3://precise-db/raw_data/pcoli/atASMT-325G-2_S15_L001_R1_001.fastq.gz;s3://precise-db/raw_data/pcoli/atASMT-325G-2_S15_L002_R1_001.fastq.gz;s3://precise-db/raw_data/pcoli/atASMT-325G-2_S15_L003_R1_001.fastq.gz;s3://precise-db/raw_data/pcoli/atASMT-325G-2_S15_L004_R1_001.fastq.gz	s3://precise-db/raw_data/pcoli/atASMT-325G-2_S15_L001_R2_001.fastq.gz;s3://precise-db/raw_data/pcoli/atASMT-325G-2_S15_L002_R2_001.fastq.gz;s3://precise-db/raw_data/pcoli/atASMT-325G-2_S15_L003_R2_001.fastq.gz;s3://precise-db/raw_data/pcoli/atASMT-325G-2_S15_L004_R2_001.fastq.gz	Justin Tan	Justin Tan
p1k_00708	GSE133607	NA	NA	p1k_00708;p1k_00709	35	52	c	pcoli__WT__1	pColi	pcoli	WT	1	Escherichia coli K-12 MG1655	MG1655	Batch	No	M9	37	7	glycerol(4)	NH4Cl(1)	O2	NA	rhamnose(0.1)	Carbenicillin(50)	0.643883	Clonal	Cells grown till OD 0.3, rhamnose added to 0.1g/L, and harvested after 2 hours	NA	PAIRED	ILLUMINA	2	‑_ doi.org/10.1016/j.ymben.2020.07.002	s3://precise-db/raw_data/pcoli/Gly2-WT-1_S21_L001_R1_001.fastq.gz;s3://precise-db/raw_data/pcoli/Gly2-WT-1_S21_L002_R1_001.fastq.gz;s3://precise-db/raw_data/pcoli/Gly2-WT-1_S21_L003_R1_001.fastq.gz;s3://precise-db/raw_data/pcoli/Gly2-WT-1_S21_L004_R1_001.fastq.gz	s3://precise-db/raw_data/pcoli/Gly2-WT-1_S21_L001_R2_001.fastq.gz;s3://precise-db/raw_data/pcoli/Gly2-WT-1_S21_L002_R2_001.fastq.gz;s3://precise-db/raw_data/pcoli/Gly2-WT-1_S21_L003_R2_001.fastq.gz;s3://precise-db/raw_data/pcoli/Gly2-WT-1_S21_L004_R2_001.fastq.gz	Justin Tan	Justin Tan
p1k_00709	GSE133607	NA	NA	p1k_00708;p1k_00709	35	52	c	pcoli__WT__2	pColi	pcoli	WT	2	Escherichia coli K-12 MG1655	MG1655	Batch	No	M9	37	7	glycerol(4)	NH4Cl(1)	O2	NA	rhamnose(0.1)	Carbenicillin(50)	0.58855	Clonal	Cells grown till OD 0.3, rhamnose added to 0.1g/L, and harvested after 2 hours	NA	PAIRED	ILLUMINA	2	‑_ doi.org/10.1016/j.ymben.2020.07.002	s3://precise-db/raw_data/pcoli/Gly2-WT-2_S22_L001_R1_001.fastq.gz;s3://precise-db/raw_data/pcoli/Gly2-WT-2_S22_L002_R1_001.fastq.gz;s3://precise-db/raw_data/pcoli/Gly2-WT-2_S22_L003_R1_001.fastq.gz;s3://precise-db/raw_data/pcoli/Gly2-WT-2_S22_L004_R1_001.fastq.gz	s3://precise-db/raw_data/pcoli/Gly2-WT-2_S22_L001_R2_001.fastq.gz;s3://precise-db/raw_data/pcoli/Gly2-WT-2_S22_L002_R2_001.fastq.gz;s3://precise-db/raw_data/pcoli/Gly2-WT-2_S22_L003_R2_001.fastq.gz;s3://precise-db/raw_data/pcoli/Gly2-WT-2_S22_L004_R2_001.fastq.gz	Justin Tan	Justin Tan
p1k_00618	GSE133607	NA	NA	p1k_00708;p1k_00709	36	53	t	pcoli__bpTDC__1	pColi	pcoli	bpTDC	1	Escherichia coli K-12 MG1655 bpTDC	MG1655	Batch	No	M9	37	7	glycerol(4)	NH4Cl(1)	O2	NA	rhamnose(0.1)	Carbenicillin(50)	0.669764	Clonal	Cells grown till OD 0.3, rhamnose added to 0.1g/L, and harvested after 2 hours	NA	PAIRED	ILLUMINA	2	‑_ doi.org/10.1016/j.ymben.2020.07.002	s3://precise-db/raw_data/pcoli/bpTDC-1_S15_L001_R1_001.fastq.gz;s3://precise-db/raw_data/pcoli/bpTDC-1_S15_L002_R1_001.fastq.gz;s3://precise-db/raw_data/pcoli/bpTDC-1_S15_L003_R1_001.fastq.gz;s3://precise-db/raw_data/pcoli/bpTDC-1_S15_L004_R1_001.fastq.gz	s3://precise-db/raw_data/pcoli/bpTDC-1_S15_L001_R2_001.fastq.gz;s3://precise-db/raw_data/pcoli/bpTDC-1_S15_L002_R2_001.fastq.gz;s3://precise-db/raw_data/pcoli/bpTDC-1_S15_L003_R2_001.fastq.gz;s3://precise-db/raw_data/pcoli/bpTDC-1_S15_L004_R2_001.fastq.gz	Justin Tan	Justin Tan
p1k_00619	GSE133607	NA	NA	p1k_00708;p1k_00709	36	53	t	pcoli__bpTDC__2	pColi	pcoli	bpTDC	2	Escherichia coli K-12 MG1655 bpTDC	MG1655	Batch	No	M9	37	7	glycerol(4)	NH4Cl(1)	O2	NA	rhamnose(0.1)	Carbenicillin(50)	0.642599	Clonal	Cells grown till OD 0.3, rhamnose added to 0.1g/L, and harvested after 2 hours	NA	PAIRED	ILLUMINA	2	‑_ doi.org/10.1016/j.ymben.2020.07.002	s3://precise-db/raw_data/pcoli/bpTDC-2_S16_L001_R1_001.fastq.gz;s3://precise-db/raw_data/pcoli/bpTDC-2_S16_L002_R1_001.fastq.gz;s3://precise-db/raw_data/pcoli/bpTDC-2_S16_L003_R1_001.fastq.gz;s3://precise-db/raw_data/pcoli/bpTDC-2_S16_L004_R1_001.fastq.gz	s3://precise-db/raw_data/pcoli/bpTDC-2_S16_L001_R2_001.fastq.gz;s3://precise-db/raw_data/pcoli/bpTDC-2_S16_L002_R2_001.fastq.gz;s3://precise-db/raw_data/pcoli/bpTDC-2_S16_L003_R2_001.fastq.gz;s3://precise-db/raw_data/pcoli/bpTDC-2_S16_L004_R2_001.fastq.gz	Justin Tan	Justin Tan
p1k_00708	GSE133607	NA	NA	p1k_00708;p1k_00709	36	53	c	pcoli__WT__1	pColi	pcoli	WT	1	Escherichia coli K-12 MG1655	MG1655	Batch	No	M9	37	7	glycerol(4)	NH4Cl(1)	O2	NA	rhamnose(0.1)	Carbenicillin(50)	0.643883	Clonal	Cells grown till OD 0.3, rhamnose added to 0.1g/L, and harvested after 2 hours	NA	PAIRED	ILLUMINA	2	‑_ doi.org/10.1016/j.ymben.2020.07.002	s3://precise-db/raw_data/pcoli/Gly2-WT-1_S21_L001_R1_001.fastq.gz;s3://precise-db/raw_data/pcoli/Gly2-WT-1_S21_L002_R1_001.fastq.gz;s3://precise-db/raw_data/pcoli/Gly2-WT-1_S21_L003_R1_001.fastq.gz;s3://precise-db/raw_data/pcoli/Gly2-WT-1_S21_L004_R1_001.fastq.gz	s3://precise-db/raw_data/pcoli/Gly2-WT-1_S21_L001_R2_001.fastq.gz;s3://precise-db/raw_data/pcoli/Gly2-WT-1_S21_L002_R2_001.fastq.gz;s3://precise-db/raw_data/pcoli/Gly2-WT-1_S21_L003_R2_001.fastq.gz;s3://precise-db/raw_data/pcoli/Gly2-WT-1_S21_L004_R2_001.fastq.gz	Justin Tan	Justin Tan
p1k_00709	GSE133607	NA	NA	p1k_00708;p1k_00709	36	53	c	pcoli__WT__2	pColi	pcoli	WT	2	Escherichia coli K-12 MG1655	MG1655	Batch	No	M9	37	7	glycerol(4)	NH4Cl(1)	O2	NA	rhamnose(0.1)	Carbenicillin(50)	0.58855	Clonal	Cells grown till OD 0.3, rhamnose added to 0.1g/L, and harvested after 2 hours	NA	PAIRED	ILLUMINA	2	‑_ doi.org/10.1016/j.ymben.2020.07.002	s3://precise-db/raw_data/pcoli/Gly2-WT-2_S22_L001_R1_001.fastq.gz;s3://precise-db/raw_data/pcoli/Gly2-WT-2_S22_L002_R1_001.fastq.gz;s3://precise-db/raw_data/pcoli/Gly2-WT-2_S22_L003_R1_001.fastq.gz;s3://precise-db/raw_data/pcoli/Gly2-WT-2_S22_L004_R1_001.fastq.gz	s3://precise-db/raw_data/pcoli/Gly2-WT-2_S22_L001_R2_001.fastq.gz;s3://precise-db/raw_data/pcoli/Gly2-WT-2_S22_L002_R2_001.fastq.gz;s3://precise-db/raw_data/pcoli/Gly2-WT-2_S22_L003_R2_001.fastq.gz;s3://precise-db/raw_data/pcoli/Gly2-WT-2_S22_L004_R2_001.fastq.gz	Justin Tan	Justin Tan
p1k_00620	GSE133607	NA	NA	p1k_00708;p1k_00709	37	54	t	pcoli__BRCA__1	pColi	pcoli	BRCA	1	Escherichia coli K-12 MG1655 BRCA	MG1655	Batch	No	M9	37	7	glycerol(4)	NH4Cl(1)	O2	NA	rhamnose(0.1)	Carbenicillin(50)	0.581244	Clonal	Cells grown till OD 0.3, rhamnose added to 0.1g/L, and harvested after 2 hours	NA	PAIRED	ILLUMINA	2	‑_ doi.org/10.1016/j.ymben.2020.07.002	s3://precise-db/raw_data/pcoli/BRCA-1_S1_L001_R1_001.fastq.gz;s3://precise-db/raw_data/pcoli/BRCA-1_S1_L002_R1_001.fastq.gz;s3://precise-db/raw_data/pcoli/BRCA-1_S1_L003_R1_001.fastq.gz;s3://precise-db/raw_data/pcoli/BRCA-1_S1_L004_R1_001.fastq.gz	s3://precise-db/raw_data/pcoli/BRCA-1_S1_L001_R2_001.fastq.gz;s3://precise-db/raw_data/pcoli/BRCA-1_S1_L002_R2_001.fastq.gz;s3://precise-db/raw_data/pcoli/BRCA-1_S1_L003_R2_001.fastq.gz;s3://precise-db/raw_data/pcoli/BRCA-1_S1_L004_R2_001.fastq.gz	Justin Tan	Justin Tan
p1k_00621	GSE133607	NA	NA	p1k_00708;p1k_00709	37	54	t	pcoli__BRCA__2	pColi	pcoli	BRCA	2	Escherichia coli K-12 MG1655 BRCA	MG1655	Batch	No	M9	37	7	glycerol(4)	NH4Cl(1)	O2	NA	rhamnose(0.1)	Carbenicillin(50)	0.580883	Clonal	Cells grown till OD 0.3, rhamnose added to 0.1g/L, and harvested after 2 hours	NA	PAIRED	ILLUMINA	2	‑_ doi.org/10.1016/j.ymben.2020.07.002	s3://precise-db/raw_data/pcoli/BRCA-2_S2_L001_R1_001.fastq.gz;s3://precise-db/raw_data/pcoli/BRCA-2_S2_L002_R1_001.fastq.gz;s3://precise-db/raw_data/pcoli/BRCA-2_S2_L003_R1_001.fastq.gz;s3://precise-db/raw_data/pcoli/BRCA-2_S2_L004_R1_001.fastq.gz	s3://precise-db/raw_data/pcoli/BRCA-2_S2_L001_R2_001.fastq.gz;s3://precise-db/raw_data/pcoli/BRCA-2_S2_L002_R2_001.fastq.gz;s3://precise-db/raw_data/pcoli/BRCA-2_S2_L003_R2_001.fastq.gz;s3://precise-db/raw_data/pcoli/BRCA-2_S2_L004_R2_001.fastq.gz	Justin Tan	Justin Tan
p1k_00708	GSE133607	NA	NA	p1k_00708;p1k_00709	37	54	c	pcoli__WT__1	pColi	pcoli	WT	1	Escherichia coli K-12 MG1655	MG1655	Batch	No	M9	37	7	glycerol(4)	NH4Cl(1)	O2	NA	rhamnose(0.1)	Carbenicillin(50)	0.643883	Clonal	Cells grown till OD 0.3, rhamnose added to 0.1g/L, and harvested after 2 hours	NA	PAIRED	ILLUMINA	2	‑_ doi.org/10.1016/j.ymben.2020.07.002	s3://precise-db/raw_data/pcoli/Gly2-WT-1_S21_L001_R1_001.fastq.gz;s3://precise-db/raw_data/pcoli/Gly2-WT-1_S21_L002_R1_001.fastq.gz;s3://precise-db/raw_data/pcoli/Gly2-WT-1_S21_L003_R1_001.fastq.gz;s3://precise-db/raw_data/pcoli/Gly2-WT-1_S21_L004_R1_001.fastq.gz	s3://precise-db/raw_data/pcoli/Gly2-WT-1_S21_L001_R2_001.fastq.gz;s3://precise-db/raw_data/pcoli/Gly2-WT-1_S21_L002_R2_001.fastq.gz;s3://precise-db/raw_data/pcoli/Gly2-WT-1_S21_L003_R2_001.fastq.gz;s3://precise-db/raw_data/pcoli/Gly2-WT-1_S21_L004_R2_001.fastq.gz	Justin Tan	Justin Tan
p1k_00709	GSE133607	NA	NA	p1k_00708;p1k_00709	37	54	c	pcoli__WT__2	pColi	pcoli	WT	2	Escherichia coli K-12 MG1655	MG1655	Batch	No	M9	37	7	glycerol(4)	NH4Cl(1)	O2	NA	rhamnose(0.1)	Carbenicillin(50)	0.58855	Clonal	Cells grown till OD 0.3, rhamnose added to 0.1g/L, and harvested after 2 hours	NA	PAIRED	ILLUMINA	2	‑_ doi.org/10.1016/j.ymben.2020.07.002	s3://precise-db/raw_data/pcoli/Gly2-WT-2_S22_L001_R1_001.fastq.gz;s3://precise-db/raw_data/pcoli/Gly2-WT-2_S22_L002_R1_001.fastq.gz;s3://precise-db/raw_data/pcoli/Gly2-WT-2_S22_L003_R1_001.fastq.gz;s3://precise-db/raw_data/pcoli/Gly2-WT-2_S22_L004_R1_001.fastq.gz	s3://precise-db/raw_data/pcoli/Gly2-WT-2_S22_L001_R2_001.fastq.gz;s3://precise-db/raw_data/pcoli/Gly2-WT-2_S22_L002_R2_001.fastq.gz;s3://precise-db/raw_data/pcoli/Gly2-WT-2_S22_L003_R2_001.fastq.gz;s3://precise-db/raw_data/pcoli/Gly2-WT-2_S22_L004_R2_001.fastq.gz	Justin Tan	Justin Tan
p1k_00622	GSE133607	NA	NA	p1k_00708;p1k_00709	38	55	t	pcoli__BRCActrl__1	pColi	pcoli	BRCActrl	1	Escherichia coli K-12 MG1655 BRCA_optimized	MG1655	Batch	No	M9	37	7	glycerol(4)	NH4Cl(1)	O2	NA	rhamnose(0.1)	Carbenicillin(50)	0.54066	Clonal	Cells grown till OD 0.3, rhamnose added to 0.1g/L, and harvested after 2 hours	NA	PAIRED	ILLUMINA	4	‑_ doi.org/10.1016/j.ymben.2020.07.002	s3://precise-db/raw_data/pcoli/BRCActrl-1_S7_L001_R1_001.fastq.gz;s3://precise-db/raw_data/pcoli/BRCActrl-1_S7_L002_R1_001.fastq.gz;s3://precise-db/raw_data/pcoli/BRCActrl-1_S7_L003_R1_001.fastq.gz;s3://precise-db/raw_data/pcoli/BRCActrl-1_S7_L004_R1_001.fastq.gz	s3://precise-db/raw_data/pcoli/BRCActrl-1_S7_L001_R2_001.fastq.gz;s3://precise-db/raw_data/pcoli/BRCActrl-1_S7_L002_R2_001.fastq.gz;s3://precise-db/raw_data/pcoli/BRCActrl-1_S7_L003_R2_001.fastq.gz;s3://precise-db/raw_data/pcoli/BRCActrl-1_S7_L004_R2_001.fastq.gz	Justin Tan	Justin Tan
p1k_00623	GSE133607	NA	NA	p1k_00708;p1k_00709	38	55	t	pcoli__BRCActrl__2	pColi	pcoli	BRCActrl	2	Escherichia coli K-12 MG1655 BRCA_optimized	MG1655	Batch	No	M9	37	7	glycerol(4)	NH4Cl(1)	O2	NA	rhamnose(0.1)	Carbenicillin(50)	0.539516	Clonal	Cells grown till OD 0.3, rhamnose added to 0.1g/L, and harvested after 2 hours	NA	PAIRED	ILLUMINA	4	‑_ doi.org/10.1016/j.ymben.2020.07.002	s3://precise-db/raw_data/pcoli/BRCActrl-2_S8_L001_R1_001.fastq.gz;s3://precise-db/raw_data/pcoli/BRCActrl-2_S8_L002_R1_001.fastq.gz;s3://precise-db/raw_data/pcoli/BRCActrl-2_S8_L003_R1_001.fastq.gz;s3://precise-db/raw_data/pcoli/BRCActrl-2_S8_L004_R1_001.fastq.gz	s3://precise-db/raw_data/pcoli/BRCActrl-2_S8_L001_R2_001.fastq.gz;s3://precise-db/raw_data/pcoli/BRCActrl-2_S8_L002_R2_001.fastq.gz;s3://precise-db/raw_data/pcoli/BRCActrl-2_S8_L003_R2_001.fastq.gz;s3://precise-db/raw_data/pcoli/BRCActrl-2_S8_L004_R2_001.fastq.gz	Justin Tan	Justin Tan
p1k_00708	GSE133607	NA	NA	p1k_00708;p1k_00709	38	55	c	pcoli__WT__1	pColi	pcoli	WT	1	Escherichia coli K-12 MG1655	MG1655	Batch	No	M9	37	7	glycerol(4)	NH4Cl(1)	O2	NA	rhamnose(0.1)	Carbenicillin(50)	0.643883	Clonal	Cells grown till OD 0.3, rhamnose added to 0.1g/L, and harvested after 2 hours	NA	PAIRED	ILLUMINA	2	‑_ doi.org/10.1016/j.ymben.2020.07.002	s3://precise-db/raw_data/pcoli/Gly2-WT-1_S21_L001_R1_001.fastq.gz;s3://precise-db/raw_data/pcoli/Gly2-WT-1_S21_L002_R1_001.fastq.gz;s3://precise-db/raw_data/pcoli/Gly2-WT-1_S21_L003_R1_001.fastq.gz;s3://precise-db/raw_data/pcoli/Gly2-WT-1_S21_L004_R1_001.fastq.gz	s3://precise-db/raw_data/pcoli/Gly2-WT-1_S21_L001_R2_001.fastq.gz;s3://precise-db/raw_data/pcoli/Gly2-WT-1_S21_L002_R2_001.fastq.gz;s3://precise-db/raw_data/pcoli/Gly2-WT-1_S21_L003_R2_001.fastq.gz;s3://precise-db/raw_data/pcoli/Gly2-WT-1_S21_L004_R2_001.fastq.gz	Justin Tan	Justin Tan
p1k_00709	GSE133607	NA	NA	p1k_00708;p1k_00709	38	55	c	pcoli__WT__2	pColi	pcoli	WT	2	Escherichia coli K-12 MG1655	MG1655	Batch	No	M9	37	7	glycerol(4)	NH4Cl(1)	O2	NA	rhamnose(0.1)	Carbenicillin(50)	0.58855	Clonal	Cells grown till OD 0.3, rhamnose added to 0.1g/L, and harvested after 2 hours	NA	PAIRED	ILLUMINA	2	‑_ doi.org/10.1016/j.ymben.2020.07.002	s3://precise-db/raw_data/pcoli/Gly2-WT-2_S22_L001_R1_001.fastq.gz;s3://precise-db/raw_data/pcoli/Gly2-WT-2_S22_L002_R1_001.fastq.gz;s3://precise-db/raw_data/pcoli/Gly2-WT-2_S22_L003_R1_001.fastq.gz;s3://precise-db/raw_data/pcoli/Gly2-WT-2_S22_L004_R1_001.fastq.gz	s3://precise-db/raw_data/pcoli/Gly2-WT-2_S22_L001_R2_001.fastq.gz;s3://precise-db/raw_data/pcoli/Gly2-WT-2_S22_L002_R2_001.fastq.gz;s3://precise-db/raw_data/pcoli/Gly2-WT-2_S22_L003_R2_001.fastq.gz;s3://precise-db/raw_data/pcoli/Gly2-WT-2_S22_L004_R2_001.fastq.gz	Justin Tan	Justin Tan
p1k_00624	GSE133607	NA	NA	p1k_00708;p1k_00709	39	56	t	pcoli__BRCAswap__1	pColi	pcoli	BRCAswap	1	Escherichia coli K-12 MG1655 BRCA_swap	MG1655	Batch	No	M9	37	7	glycerol(4)	NH4Cl(1)	O2	NA	rhamnose(0.1)	Carbenicillin(50)	0.57474	Clonal	Cells grown till OD 0.3, rhamnose added to 0.1g/L, and harvested after 2 hours	NA	PAIRED	ILLUMINA	2	‑_ doi.org/10.1016/j.ymben.2020.07.002	s3://precise-db/raw_data/pcoli/BRCAswap-3_S19_L001_R1_001.fastq.gz;s3://precise-db/raw_data/pcoli/BRCAswap-3_S19_L002_R1_001.fastq.gz;s3://precise-db/raw_data/pcoli/BRCAswap-3_S19_L003_R1_001.fastq.gz;s3://precise-db/raw_data/pcoli/BRCAswap-3_S19_L004_R1_001.fastq.gz	s3://precise-db/raw_data/pcoli/BRCAswap-3_S19_L001_R2_001.fastq.gz;s3://precise-db/raw_data/pcoli/BRCAswap-3_S19_L002_R2_001.fastq.gz;s3://precise-db/raw_data/pcoli/BRCAswap-3_S19_L003_R2_001.fastq.gz;s3://precise-db/raw_data/pcoli/BRCAswap-3_S19_L004_R2_001.fastq.gz	Justin Tan	Justin Tan
p1k_00625	GSE133607	NA	NA	p1k_00708;p1k_00709	39	56	t	pcoli__BRCAswap__2	pColi	pcoli	BRCAswap	2	Escherichia coli K-12 MG1655 BRCA_swap	MG1655	Batch	No	M9	37	7	glycerol(4)	NH4Cl(1)	O2	NA	rhamnose(0.1)	Carbenicillin(50)	0.573701	Clonal	Cells grown till OD 0.3, rhamnose added to 0.1g/L, and harvested after 2 hours	NA	PAIRED	ILLUMINA	2	‑_ doi.org/10.1016/j.ymben.2020.07.002	s3://precise-db/raw_data/pcoli/BRCAswap-4_S20_L001_R1_001.fastq.gz;s3://precise-db/raw_data/pcoli/BRCAswap-4_S20_L002_R1_001.fastq.gz;s3://precise-db/raw_data/pcoli/BRCAswap-4_S20_L003_R1_001.fastq.gz;s3://precise-db/raw_data/pcoli/BRCAswap-4_S20_L004_R1_001.fastq.gz	s3://precise-db/raw_data/pcoli/BRCAswap-4_S20_L001_R2_001.fastq.gz;s3://precise-db/raw_data/pcoli/BRCAswap-4_S20_L002_R2_001.fastq.gz;s3://precise-db/raw_data/pcoli/BRCAswap-4_S20_L003_R2_001.fastq.gz;s3://precise-db/raw_data/pcoli/BRCAswap-4_S20_L004_R2_001.fastq.gz	Justin Tan	Justin Tan
p1k_00708	GSE133607	NA	NA	p1k_00708;p1k_00709	39	56	c	pcoli__WT__1	pColi	pcoli	WT	1	Escherichia coli K-12 MG1655	MG1655	Batch	No	M9	37	7	glycerol(4)	NH4Cl(1)	O2	NA	rhamnose(0.1)	Carbenicillin(50)	0.643883	Clonal	Cells grown till OD 0.3, rhamnose added to 0.1g/L, and harvested after 2 hours	NA	PAIRED	ILLUMINA	2	‑_ doi.org/10.1016/j.ymben.2020.07.002	s3://precise-db/raw_data/pcoli/Gly2-WT-1_S21_L001_R1_001.fastq.gz;s3://precise-db/raw_data/pcoli/Gly2-WT-1_S21_L002_R1_001.fastq.gz;s3://precise-db/raw_data/pcoli/Gly2-WT-1_S21_L003_R1_001.fastq.gz;s3://precise-db/raw_data/pcoli/Gly2-WT-1_S21_L004_R1_001.fastq.gz	s3://precise-db/raw_data/pcoli/Gly2-WT-1_S21_L001_R2_001.fastq.gz;s3://precise-db/raw_data/pcoli/Gly2-WT-1_S21_L002_R2_001.fastq.gz;s3://precise-db/raw_data/pcoli/Gly2-WT-1_S21_L003_R2_001.fastq.gz;s3://precise-db/raw_data/pcoli/Gly2-WT-1_S21_L004_R2_001.fastq.gz	Justin Tan	Justin Tan
p1k_00709	GSE133607	NA	NA	p1k_00708;p1k_00709	39	56	c	pcoli__WT__2	pColi	pcoli	WT	2	Escherichia coli K-12 MG1655	MG1655	Batch	No	M9	37	7	glycerol(4)	NH4Cl(1)	O2	NA	rhamnose(0.1)	Carbenicillin(50)	0.58855	Clonal	Cells grown till OD 0.3, rhamnose added to 0.1g/L, and harvested after 2 hours	NA	PAIRED	ILLUMINA	2	‑_ doi.org/10.1016/j.ymben.2020.07.002	s3://precise-db/raw_data/pcoli/Gly2-WT-2_S22_L001_R1_001.fastq.gz;s3://precise-db/raw_data/pcoli/Gly2-WT-2_S22_L002_R1_001.fastq.gz;s3://precise-db/raw_data/pcoli/Gly2-WT-2_S22_L003_R1_001.fastq.gz;s3://precise-db/raw_data/pcoli/Gly2-WT-2_S22_L004_R1_001.fastq.gz	s3://precise-db/raw_data/pcoli/Gly2-WT-2_S22_L001_R2_001.fastq.gz;s3://precise-db/raw_data/pcoli/Gly2-WT-2_S22_L002_R2_001.fastq.gz;s3://precise-db/raw_data/pcoli/Gly2-WT-2_S22_L003_R2_001.fastq.gz;s3://precise-db/raw_data/pcoli/Gly2-WT-2_S22_L004_R2_001.fastq.gz	Justin Tan	Justin Tan
p1k_00626	GSE133607	NA	NA	p1k_00708;p1k_00709	40	57	t	pcoli__btAANAT__1	pColi	pcoli	btAANAT	1	Escherichia coli K-12 MG1655 btAANAT	MG1655	Batch	No	M9	37	7	glycerol(4)	NH4Cl(1)	O2	NA	rhamnose(0.1)	Carbenicillin(50)	0.61156	Clonal	Cells grown till OD 0.3, rhamnose added to 0.1g/L, and harvested after 2 hours	NA	PAIRED	ILLUMINA	2	‑_ doi.org/10.1016/j.ymben.2020.07.002	s3://precise-db/raw_data/pcoli/btAANAT_1_S21_L001_R1_001.fastq.gz;s3://precise-db/raw_data/pcoli/btAANAT_1_S21_L002_R1_001.fastq.gz;s3://precise-db/raw_data/pcoli/btAANAT_1_S21_L003_R1_001.fastq.gz;s3://precise-db/raw_data/pcoli/btAANAT_1_S21_L004_R1_001.fastq.gz	s3://precise-db/raw_data/pcoli/btAANAT_1_S21_L001_R2_001.fastq.gz;s3://precise-db/raw_data/pcoli/btAANAT_1_S21_L002_R2_001.fastq.gz;s3://precise-db/raw_data/pcoli/btAANAT_1_S21_L003_R2_001.fastq.gz;s3://precise-db/raw_data/pcoli/btAANAT_1_S21_L004_R2_001.fastq.gz	Justin Tan	Justin Tan
p1k_00627	GSE133607	NA	NA	p1k_00708;p1k_00709	40	57	t	pcoli__btAANAT__2	pColi	pcoli	btAANAT	2	Escherichia coli K-12 MG1655 btAANAT	MG1655	Batch	No	M9	37	7	glycerol(4)	NH4Cl(1)	O2	NA	rhamnose(0.1)	Carbenicillin(50)	0.599375	Clonal	Cells grown till OD 0.3, rhamnose added to 0.1g/L, and harvested after 2 hours	NA	PAIRED	ILLUMINA	2	‑_ doi.org/10.1016/j.ymben.2020.07.002	s3://precise-db/raw_data/pcoli/btAANAT_2_S22_L001_R1_001.fastq.gz;s3://precise-db/raw_data/pcoli/btAANAT_2_S22_L002_R1_001.fastq.gz;s3://precise-db/raw_data/pcoli/btAANAT_2_S22_L003_R1_001.fastq.gz;s3://precise-db/raw_data/pcoli/btAANAT_2_S22_L004_R1_001.fastq.gz	s3://precise-db/raw_data/pcoli/btAANAT_2_S22_L001_R2_001.fastq.gz;s3://precise-db/raw_data/pcoli/btAANAT_2_S22_L002_R2_001.fastq.gz;s3://precise-db/raw_data/pcoli/btAANAT_2_S22_L003_R2_001.fastq.gz;s3://precise-db/raw_data/pcoli/btAANAT_2_S22_L004_R2_001.fastq.gz	Justin Tan	Justin Tan
p1k_00708	GSE133607	NA	NA	p1k_00708;p1k_00709	40	57	c	pcoli__WT__1	pColi	pcoli	WT	1	Escherichia coli K-12 MG1655	MG1655	Batch	No	M9	37	7	glycerol(4)	NH4Cl(1)	O2	NA	rhamnose(0.1)	Carbenicillin(50)	0.643883	Clonal	Cells grown till OD 0.3, rhamnose added to 0.1g/L, and harvested after 2 hours	NA	PAIRED	ILLUMINA	2	‑_ doi.org/10.1016/j.ymben.2020.07.002	s3://precise-db/raw_data/pcoli/Gly2-WT-1_S21_L001_R1_001.fastq.gz;s3://precise-db/raw_data/pcoli/Gly2-WT-1_S21_L002_R1_001.fastq.gz;s3://precise-db/raw_data/pcoli/Gly2-WT-1_S21_L003_R1_001.fastq.gz;s3://precise-db/raw_data/pcoli/Gly2-WT-1_S21_L004_R1_001.fastq.gz	s3://precise-db/raw_data/pcoli/Gly2-WT-1_S21_L001_R2_001.fastq.gz;s3://precise-db/raw_data/pcoli/Gly2-WT-1_S21_L002_R2_001.fastq.gz;s3://precise-db/raw_data/pcoli/Gly2-WT-1_S21_L003_R2_001.fastq.gz;s3://precise-db/raw_data/pcoli/Gly2-WT-1_S21_L004_R2_001.fastq.gz	Justin Tan	Justin Tan
p1k_00709	GSE133607	NA	NA	p1k_00708;p1k_00709	40	57	c	pcoli__WT__2	pColi	pcoli	WT	2	Escherichia coli K-12 MG1655	MG1655	Batch	No	M9	37	7	glycerol(4)	NH4Cl(1)	O2	NA	rhamnose(0.1)	Carbenicillin(50)	0.58855	Clonal	Cells grown till OD 0.3, rhamnose added to 0.1g/L, and harvested after 2 hours	NA	PAIRED	ILLUMINA	2	‑_ doi.org/10.1016/j.ymben.2020.07.002	s3://precise-db/raw_data/pcoli/Gly2-WT-2_S22_L001_R1_001.fastq.gz;s3://precise-db/raw_data/pcoli/Gly2-WT-2_S22_L002_R1_001.fastq.gz;s3://precise-db/raw_data/pcoli/Gly2-WT-2_S22_L003_R1_001.fastq.gz;s3://precise-db/raw_data/pcoli/Gly2-WT-2_S22_L004_R1_001.fastq.gz	s3://precise-db/raw_data/pcoli/Gly2-WT-2_S22_L001_R2_001.fastq.gz;s3://precise-db/raw_data/pcoli/Gly2-WT-2_S22_L002_R2_001.fastq.gz;s3://precise-db/raw_data/pcoli/Gly2-WT-2_S22_L003_R2_001.fastq.gz;s3://precise-db/raw_data/pcoli/Gly2-WT-2_S22_L004_R2_001.fastq.gz	Justin Tan	Justin Tan
p1k_00628	GSE133607	NA	NA	p1k_00708;p1k_00709	41	58	t	pcoli__btASMT__1	pColi	pcoli	btASMT	1	Escherichia coli K-12 MG1655 btASMT	MG1655	Batch	No	M9	37	7	glycerol(4)	NH4Cl(1)	O2	NA	rhamnose(0.1)	Carbenicillin(50)	0.613998	Clonal	Cells grown till OD 0.3, rhamnose added to 0.1g/L, and harvested after 2 hours	NA	PAIRED	ILLUMINA	2	‑_ doi.org/10.1016/j.ymben.2020.07.002	s3://precise-db/raw_data/pcoli/btASMT_1_S19_L001_R1_001.fastq.gz;s3://precise-db/raw_data/pcoli/btASMT_1_S19_L002_R1_001.fastq.gz;s3://precise-db/raw_data/pcoli/btASMT_1_S19_L003_R1_001.fastq.gz;s3://precise-db/raw_data/pcoli/btASMT_1_S19_L004_R1_001.fastq.gz	s3://precise-db/raw_data/pcoli/btASMT_1_S19_L001_R2_001.fastq.gz;s3://precise-db/raw_data/pcoli/btASMT_1_S19_L002_R2_001.fastq.gz;s3://precise-db/raw_data/pcoli/btASMT_1_S19_L003_R2_001.fastq.gz;s3://precise-db/raw_data/pcoli/btASMT_1_S19_L004_R2_001.fastq.gz	Justin Tan	Justin Tan
p1k_00629	GSE133607	NA	NA	p1k_00708;p1k_00709	41	58	t	pcoli__btASMT__2	pColi	pcoli	btASMT	2	Escherichia coli K-12 MG1655 btASMT	MG1655	Batch	No	M9	37	7	glycerol(4)	NH4Cl(1)	O2	NA	rhamnose(0.1)	Carbenicillin(50)	0.618937	Clonal	Cells grown till OD 0.3, rhamnose added to 0.1g/L, and harvested after 2 hours	NA	PAIRED	ILLUMINA	2	‑_ doi.org/10.1016/j.ymben.2020.07.002	s3://precise-db/raw_data/pcoli/btASMT_2_S20_L001_R1_001.fastq.gz;s3://precise-db/raw_data/pcoli/btASMT_2_S20_L002_R1_001.fastq.gz;s3://precise-db/raw_data/pcoli/btASMT_2_S20_L003_R1_001.fastq.gz;s3://precise-db/raw_data/pcoli/btASMT_2_S20_L004_R1_001.fastq.gz	s3://precise-db/raw_data/pcoli/btASMT_2_S20_L001_R2_001.fastq.gz;s3://precise-db/raw_data/pcoli/btASMT_2_S20_L002_R2_001.fastq.gz;s3://precise-db/raw_data/pcoli/btASMT_2_S20_L003_R2_001.fastq.gz;s3://precise-db/raw_data/pcoli/btASMT_2_S20_L004_R2_001.fastq.gz	Justin Tan	Justin Tan
p1k_00708	GSE133607	NA	NA	p1k_00708;p1k_00709	41	58	c	pcoli__WT__1	pColi	pcoli	WT	1	Escherichia coli K-12 MG1655	MG1655	Batch	No	M9	37	7	glycerol(4)	NH4Cl(1)	O2	NA	rhamnose(0.1)	Carbenicillin(50)	0.643883	Clonal	Cells grown till OD 0.3, rhamnose added to 0.1g/L, and harvested after 2 hours	NA	PAIRED	ILLUMINA	2	‑_ doi.org/10.1016/j.ymben.2020.07.002	s3://precise-db/raw_data/pcoli/Gly2-WT-1_S21_L001_R1_001.fastq.gz;s3://precise-db/raw_data/pcoli/Gly2-WT-1_S21_L002_R1_001.fastq.gz;s3://precise-db/raw_data/pcoli/Gly2-WT-1_S21_L003_R1_001.fastq.gz;s3://precise-db/raw_data/pcoli/Gly2-WT-1_S21_L004_R1_001.fastq.gz	s3://precise-db/raw_data/pcoli/Gly2-WT-1_S21_L001_R2_001.fastq.gz;s3://precise-db/raw_data/pcoli/Gly2-WT-1_S21_L002_R2_001.fastq.gz;s3://precise-db/raw_data/pcoli/Gly2-WT-1_S21_L003_R2_001.fastq.gz;s3://precise-db/raw_data/pcoli/Gly2-WT-1_S21_L004_R2_001.fastq.gz	Justin Tan	Justin Tan
p1k_00709	GSE133607	NA	NA	p1k_00708;p1k_00709	41	58	c	pcoli__WT__2	pColi	pcoli	WT	2	Escherichia coli K-12 MG1655	MG1655	Batch	No	M9	37	7	glycerol(4)	NH4Cl(1)	O2	NA	rhamnose(0.1)	Carbenicillin(50)	0.58855	Clonal	Cells grown till OD 0.3, rhamnose added to 0.1g/L, and harvested after 2 hours	NA	PAIRED	ILLUMINA	2	‑_ doi.org/10.1016/j.ymben.2020.07.002	s3://precise-db/raw_data/pcoli/Gly2-WT-2_S22_L001_R1_001.fastq.gz;s3://precise-db/raw_data/pcoli/Gly2-WT-2_S22_L002_R1_001.fastq.gz;s3://precise-db/raw_data/pcoli/Gly2-WT-2_S22_L003_R1_001.fastq.gz;s3://precise-db/raw_data/pcoli/Gly2-WT-2_S22_L004_R1_001.fastq.gz	s3://precise-db/raw_data/pcoli/Gly2-WT-2_S22_L001_R2_001.fastq.gz;s3://precise-db/raw_data/pcoli/Gly2-WT-2_S22_L002_R2_001.fastq.gz;s3://precise-db/raw_data/pcoli/Gly2-WT-2_S22_L003_R2_001.fastq.gz;s3://precise-db/raw_data/pcoli/Gly2-WT-2_S22_L004_R2_001.fastq.gz	Justin Tan	Justin Tan
p1k_00630	GSE133607	NA	NA	p1k_00708;p1k_00709	42	59	t	pcoli__CC1__1	pColi	pcoli	CC1	1	Escherichia coli K-12 MG1655 CC1	MG1655	Batch	No	M9	37	7	glycerol(4)	NH4Cl(1)	O2	NA	rhamnose(0.1)	Carbenicillin(50)	0.642599	Clonal	Cells grown till OD 0.3, rhamnose added to 0.1g/L, and harvested after 2 hours	NA	PAIRED	ILLUMINA	6	‑_ doi.org/10.1016/j.ymben.2020.07.002	s3://precise-db/raw_data/pcoli/CC1-Set4-1_S19_L001_R1_001.fastq.gz;s3://precise-db/raw_data/pcoli/CC1-Set4-1_S19_L002_R1_001.fastq.gz;s3://precise-db/raw_data/pcoli/CC1-Set4-1_S19_L003_R1_001.fastq.gz;s3://precise-db/raw_data/pcoli/CC1-Set4-1_S19_L004_R1_001.fastq.gz	s3://precise-db/raw_data/pcoli/CC1-Set4-1_S19_L001_R2_001.fastq.gz;s3://precise-db/raw_data/pcoli/CC1-Set4-1_S19_L002_R2_001.fastq.gz;s3://precise-db/raw_data/pcoli/CC1-Set4-1_S19_L003_R2_001.fastq.gz;s3://precise-db/raw_data/pcoli/CC1-Set4-1_S19_L004_R2_001.fastq.gz	Justin Tan	Justin Tan
p1k_00631	GSE133607	NA	NA	p1k_00708;p1k_00709	42	59	t	pcoli__CC1__2	pColi	pcoli	CC1	2	Escherichia coli K-12 MG1655 CC1	MG1655	Batch	No	M9	37	7	glycerol(4)	NH4Cl(1)	O2	NA	rhamnose(0.1)	Carbenicillin(50)	0.596039	Clonal	Cells grown till OD 0.3, rhamnose added to 0.1g/L, and harvested after 2 hours	NA	PAIRED	ILLUMINA	6	‑_ doi.org/10.1016/j.ymben.2020.07.002	s3://precise-db/raw_data/pcoli/CC1-2_S18_L001_R1_001.fastq.gz;s3://precise-db/raw_data/pcoli/CC1-2_S18_L002_R1_001.fastq.gz;s3://precise-db/raw_data/pcoli/CC1-2_S18_L003_R1_001.fastq.gz;s3://precise-db/raw_data/pcoli/CC1-2_S18_L004_R1_001.fastq.gz	s3://precise-db/raw_data/pcoli/CC1-2_S18_L001_R2_001.fastq.gz;s3://precise-db/raw_data/pcoli/CC1-2_S18_L002_R2_001.fastq.gz;s3://precise-db/raw_data/pcoli/CC1-2_S18_L003_R2_001.fastq.gz;s3://precise-db/raw_data/pcoli/CC1-2_S18_L004_R2_001.fastq.gz	Justin Tan	Justin Tan
p1k_00708	GSE133607	NA	NA	p1k_00708;p1k_00709	42	59	c	pcoli__WT__1	pColi	pcoli	WT	1	Escherichia coli K-12 MG1655	MG1655	Batch	No	M9	37	7	glycerol(4)	NH4Cl(1)	O2	NA	rhamnose(0.1)	Carbenicillin(50)	0.643883	Clonal	Cells grown till OD 0.3, rhamnose added to 0.1g/L, and harvested after 2 hours	NA	PAIRED	ILLUMINA	2	‑_ doi.org/10.1016/j.ymben.2020.07.002	s3://precise-db/raw_data/pcoli/Gly2-WT-1_S21_L001_R1_001.fastq.gz;s3://precise-db/raw_data/pcoli/Gly2-WT-1_S21_L002_R1_001.fastq.gz;s3://precise-db/raw_data/pcoli/Gly2-WT-1_S21_L003_R1_001.fastq.gz;s3://precise-db/raw_data/pcoli/Gly2-WT-1_S21_L004_R1_001.fastq.gz	s3://precise-db/raw_data/pcoli/Gly2-WT-1_S21_L001_R2_001.fastq.gz;s3://precise-db/raw_data/pcoli/Gly2-WT-1_S21_L002_R2_001.fastq.gz;s3://precise-db/raw_data/pcoli/Gly2-WT-1_S21_L003_R2_001.fastq.gz;s3://precise-db/raw_data/pcoli/Gly2-WT-1_S21_L004_R2_001.fastq.gz	Justin Tan	Justin Tan
p1k_00709	GSE133607	NA	NA	p1k_00708;p1k_00709	42	59	c	pcoli__WT__2	pColi	pcoli	WT	2	Escherichia coli K-12 MG1655	MG1655	Batch	No	M9	37	7	glycerol(4)	NH4Cl(1)	O2	NA	rhamnose(0.1)	Carbenicillin(50)	0.58855	Clonal	Cells grown till OD 0.3, rhamnose added to 0.1g/L, and harvested after 2 hours	NA	PAIRED	ILLUMINA	2	‑_ doi.org/10.1016/j.ymben.2020.07.002	s3://precise-db/raw_data/pcoli/Gly2-WT-2_S22_L001_R1_001.fastq.gz;s3://precise-db/raw_data/pcoli/Gly2-WT-2_S22_L002_R1_001.fastq.gz;s3://precise-db/raw_data/pcoli/Gly2-WT-2_S22_L003_R1_001.fastq.gz;s3://precise-db/raw_data/pcoli/Gly2-WT-2_S22_L004_R1_001.fastq.gz	s3://precise-db/raw_data/pcoli/Gly2-WT-2_S22_L001_R2_001.fastq.gz;s3://precise-db/raw_data/pcoli/Gly2-WT-2_S22_L002_R2_001.fastq.gz;s3://precise-db/raw_data/pcoli/Gly2-WT-2_S22_L003_R2_001.fastq.gz;s3://precise-db/raw_data/pcoli/Gly2-WT-2_S22_L004_R2_001.fastq.gz	Justin Tan	Justin Tan
p1k_00632	GSE133607	NA	NA	p1k_00708;p1k_00709	43	60	t	pcoli__ccCOMT__1	pColi	pcoli	ccCOMT	1	Escherichia coli K-12 MG1655 ccCOMT	MG1655	Batch	No	M9	37	7	glycerol(4)	NH4Cl(1)	O2	NA	rhamnose(0.1)	Carbenicillin(50)	0.655446	Clonal	Cells grown till OD 0.3, rhamnose added to 0.1g/L, and harvested after 2 hours	NA	PAIRED	ILLUMINA	2	‑_ doi.org/10.1016/j.ymben.2020.07.002	s3://precise-db/raw_data/pcoli/ccCOMT-1_S7_L001_R1_001.fastq.gz;s3://precise-db/raw_data/pcoli/ccCOMT-1_S7_L002_R1_001.fastq.gz;s3://precise-db/raw_data/pcoli/ccCOMT-1_S7_L003_R1_001.fastq.gz;s3://precise-db/raw_data/pcoli/ccCOMT-1_S7_L004_R1_001.fastq.gz	s3://precise-db/raw_data/pcoli/ccCOMT-1_S7_L001_R2_001.fastq.gz;s3://precise-db/raw_data/pcoli/ccCOMT-1_S7_L002_R2_001.fastq.gz;s3://precise-db/raw_data/pcoli/ccCOMT-1_S7_L003_R2_001.fastq.gz;s3://precise-db/raw_data/pcoli/ccCOMT-1_S7_L004_R2_001.fastq.gz	Justin Tan	Justin Tan
p1k_00633	GSE133607	NA	NA	p1k_00708;p1k_00709	43	60	t	pcoli__ccCOMT__2	pColi	pcoli	ccCOMT	2	Escherichia coli K-12 MG1655 ccCOMT	MG1655	Batch	No	M9	37	7	glycerol(4)	NH4Cl(1)	O2	NA	rhamnose(0.1)	Carbenicillin(50)	0.659748	Clonal	Cells grown till OD 0.3, rhamnose added to 0.1g/L, and harvested after 2 hours	NA	PAIRED	ILLUMINA	2	‑_ doi.org/10.1016/j.ymben.2020.07.002	s3://precise-db/raw_data/pcoli/ccCOMT-2-rerun-Set8-8_S8_L001_R1_001.fastq.gz;s3://precise-db/raw_data/pcoli/ccCOMT-2-rerun-Set8-8_S8_L002_R1_001.fastq.gz;s3://precise-db/raw_data/pcoli/ccCOMT-2-rerun-Set8-8_S8_L003_R1_001.fastq.gz;s3://precise-db/raw_data/pcoli/ccCOMT-2-rerun-Set8-8_S8_L004_R1_001.fastq.gz	s3://precise-db/raw_data/pcoli/ccCOMT-2-rerun-Set8-8_S8_L001_R2_001.fastq.gz;s3://precise-db/raw_data/pcoli/ccCOMT-2-rerun-Set8-8_S8_L002_R2_001.fastq.gz;s3://precise-db/raw_data/pcoli/ccCOMT-2-rerun-Set8-8_S8_L003_R2_001.fastq.gz;s3://precise-db/raw_data/pcoli/ccCOMT-2-rerun-Set8-8_S8_L004_R2_001.fastq.gz	Justin Tan	Justin Tan
p1k_00708	GSE133607	NA	NA	p1k_00708;p1k_00709	43	60	c	pcoli__WT__1	pColi	pcoli	WT	1	Escherichia coli K-12 MG1655	MG1655	Batch	No	M9	37	7	glycerol(4)	NH4Cl(1)	O2	NA	rhamnose(0.1)	Carbenicillin(50)	0.643883	Clonal	Cells grown till OD 0.3, rhamnose added to 0.1g/L, and harvested after 2 hours	NA	PAIRED	ILLUMINA	2	‑_ doi.org/10.1016/j.ymben.2020.07.002	s3://precise-db/raw_data/pcoli/Gly2-WT-1_S21_L001_R1_001.fastq.gz;s3://precise-db/raw_data/pcoli/Gly2-WT-1_S21_L002_R1_001.fastq.gz;s3://precise-db/raw_data/pcoli/Gly2-WT-1_S21_L003_R1_001.fastq.gz;s3://precise-db/raw_data/pcoli/Gly2-WT-1_S21_L004_R1_001.fastq.gz	s3://precise-db/raw_data/pcoli/Gly2-WT-1_S21_L001_R2_001.fastq.gz;s3://precise-db/raw_data/pcoli/Gly2-WT-1_S21_L002_R2_001.fastq.gz;s3://precise-db/raw_data/pcoli/Gly2-WT-1_S21_L003_R2_001.fastq.gz;s3://precise-db/raw_data/pcoli/Gly2-WT-1_S21_L004_R2_001.fastq.gz	Justin Tan	Justin Tan
p1k_00709	GSE133607	NA	NA	p1k_00708;p1k_00709	43	60	c	pcoli__WT__2	pColi	pcoli	WT	2	Escherichia coli K-12 MG1655	MG1655	Batch	No	M9	37	7	glycerol(4)	NH4Cl(1)	O2	NA	rhamnose(0.1)	Carbenicillin(50)	0.58855	Clonal	Cells grown till OD 0.3, rhamnose added to 0.1g/L, and harvested after 2 hours	NA	PAIRED	ILLUMINA	2	‑_ doi.org/10.1016/j.ymben.2020.07.002	s3://precise-db/raw_data/pcoli/Gly2-WT-2_S22_L001_R1_001.fastq.gz;s3://precise-db/raw_data/pcoli/Gly2-WT-2_S22_L002_R1_001.fastq.gz;s3://precise-db/raw_data/pcoli/Gly2-WT-2_S22_L003_R1_001.fastq.gz;s3://precise-db/raw_data/pcoli/Gly2-WT-2_S22_L004_R1_001.fastq.gz	s3://precise-db/raw_data/pcoli/Gly2-WT-2_S22_L001_R2_001.fastq.gz;s3://precise-db/raw_data/pcoli/Gly2-WT-2_S22_L002_R2_001.fastq.gz;s3://precise-db/raw_data/pcoli/Gly2-WT-2_S22_L003_R2_001.fastq.gz;s3://precise-db/raw_data/pcoli/Gly2-WT-2_S22_L004_R2_001.fastq.gz	Justin Tan	Justin Tan
p1k_00634	GSE133607	NA	NA	p1k_00708;p1k_00709	44	61	t	pcoli__ckDDC__1	pColi	pcoli	ckDDC	1	Escherichia coli K-12 MG1655 ckDDC	MG1655	Batch	No	M9	37	7	glycerol(4)	NH4Cl(1)	O2	NA	rhamnose(0.1)	Carbenicillin(50)	0.623537	Clonal	Cells grown till OD 0.3, rhamnose added to 0.1g/L, and harvested after 2 hours	NA	PAIRED	ILLUMINA	2	‑_ doi.org/10.1016/j.ymben.2020.07.002	s3://precise-db/raw_data/pcoli/ckDDC_1_S13_L001_R1_001.fastq.gz;s3://precise-db/raw_data/pcoli/ckDDC_1_S13_L002_R1_001.fastq.gz;s3://precise-db/raw_data/pcoli/ckDDC_1_S13_L003_R1_001.fastq.gz;s3://precise-db/raw_data/pcoli/ckDDC_1_S13_L004_R1_001.fastq.gz	s3://precise-db/raw_data/pcoli/ckDDC_1_S13_L001_R2_001.fastq.gz;s3://precise-db/raw_data/pcoli/ckDDC_1_S13_L002_R2_001.fastq.gz;s3://precise-db/raw_data/pcoli/ckDDC_1_S13_L003_R2_001.fastq.gz;s3://precise-db/raw_data/pcoli/ckDDC_1_S13_L004_R2_001.fastq.gz	Justin Tan	Justin Tan
p1k_00635	GSE133607	NA	NA	p1k_00708;p1k_00709	44	61	t	pcoli__ckDDC__2	pColi	pcoli	ckDDC	2	Escherichia coli K-12 MG1655 ckDDC	MG1655	Batch	No	M9	37	7	glycerol(4)	NH4Cl(1)	O2	NA	rhamnose(0.1)	Carbenicillin(50)	0.618031	Clonal	Cells grown till OD 0.3, rhamnose added to 0.1g/L, and harvested after 2 hours	NA	PAIRED	ILLUMINA	2	‑_ doi.org/10.1016/j.ymben.2020.07.002	s3://precise-db/raw_data/pcoli/ckDDC_2_S14_L001_R1_001.fastq.gz;s3://precise-db/raw_data/pcoli/ckDDC_2_S14_L002_R1_001.fastq.gz;s3://precise-db/raw_data/pcoli/ckDDC_2_S14_L003_R1_001.fastq.gz;s3://precise-db/raw_data/pcoli/ckDDC_2_S14_L004_R1_001.fastq.gz	s3://precise-db/raw_data/pcoli/ckDDC_2_S14_L001_R2_001.fastq.gz;s3://precise-db/raw_data/pcoli/ckDDC_2_S14_L002_R2_001.fastq.gz;s3://precise-db/raw_data/pcoli/ckDDC_2_S14_L003_R2_001.fastq.gz;s3://precise-db/raw_data/pcoli/ckDDC_2_S14_L004_R2_001.fastq.gz	Justin Tan	Justin Tan
p1k_00708	GSE133607	NA	NA	p1k_00708;p1k_00709	44	61	c	pcoli__WT__1	pColi	pcoli	WT	1	Escherichia coli K-12 MG1655	MG1655	Batch	No	M9	37	7	glycerol(4)	NH4Cl(1)	O2	NA	rhamnose(0.1)	Carbenicillin(50)	0.643883	Clonal	Cells grown till OD 0.3, rhamnose added to 0.1g/L, and harvested after 2 hours	NA	PAIRED	ILLUMINA	2	‑_ doi.org/10.1016/j.ymben.2020.07.002	s3://precise-db/raw_data/pcoli/Gly2-WT-1_S21_L001_R1_001.fastq.gz;s3://precise-db/raw_data/pcoli/Gly2-WT-1_S21_L002_R1_001.fastq.gz;s3://precise-db/raw_data/pcoli/Gly2-WT-1_S21_L003_R1_001.fastq.gz;s3://precise-db/raw_data/pcoli/Gly2-WT-1_S21_L004_R1_001.fastq.gz	s3://precise-db/raw_data/pcoli/Gly2-WT-1_S21_L001_R2_001.fastq.gz;s3://precise-db/raw_data/pcoli/Gly2-WT-1_S21_L002_R2_001.fastq.gz;s3://precise-db/raw_data/pcoli/Gly2-WT-1_S21_L003_R2_001.fastq.gz;s3://precise-db/raw_data/pcoli/Gly2-WT-1_S21_L004_R2_001.fastq.gz	Justin Tan	Justin Tan
p1k_00709	GSE133607	NA	NA	p1k_00708;p1k_00709	44	61	c	pcoli__WT__2	pColi	pcoli	WT	2	Escherichia coli K-12 MG1655	MG1655	Batch	No	M9	37	7	glycerol(4)	NH4Cl(1)	O2	NA	rhamnose(0.1)	Carbenicillin(50)	0.58855	Clonal	Cells grown till OD 0.3, rhamnose added to 0.1g/L, and harvested after 2 hours	NA	PAIRED	ILLUMINA	2	‑_ doi.org/10.1016/j.ymben.2020.07.002	s3://precise-db/raw_data/pcoli/Gly2-WT-2_S22_L001_R1_001.fastq.gz;s3://precise-db/raw_data/pcoli/Gly2-WT-2_S22_L002_R1_001.fastq.gz;s3://precise-db/raw_data/pcoli/Gly2-WT-2_S22_L003_R1_001.fastq.gz;s3://precise-db/raw_data/pcoli/Gly2-WT-2_S22_L004_R1_001.fastq.gz	s3://precise-db/raw_data/pcoli/Gly2-WT-2_S22_L001_R2_001.fastq.gz;s3://precise-db/raw_data/pcoli/Gly2-WT-2_S22_L002_R2_001.fastq.gz;s3://precise-db/raw_data/pcoli/Gly2-WT-2_S22_L003_R2_001.fastq.gz;s3://precise-db/raw_data/pcoli/Gly2-WT-2_S22_L004_R2_001.fastq.gz	Justin Tan	Justin Tan
p1k_00636	GSE133607	NA	NA	p1k_00708;p1k_00709	45	62	t	pcoli__CNTF_belt__1	pColi	pcoli	CNTF_belt	1	Escherichia coli K-12 MG1655 CNTF_belt	MG1655	Batch	No	M9	37	7	glycerol(4)	NH4Cl(1)	O2	NA	rhamnose(0.1)	Carbenicillin(50)	0.573719	Clonal	Cells grown till OD 0.3, rhamnose added to 0.1g/L, and harvested after 2 hours	NA	PAIRED	ILLUMINA	2	‑_ doi.org/10.1016/j.ymben.2020.07.002	s3://precise-db/raw_data/pcoli/CNTF_belt_1_S17_L001_R1_001.fastq.gz;s3://precise-db/raw_data/pcoli/CNTF_belt_1_S17_L002_R1_001.fastq.gz;s3://precise-db/raw_data/pcoli/CNTF_belt_1_S17_L003_R1_001.fastq.gz;s3://precise-db/raw_data/pcoli/CNTF_belt_1_S17_L004_R1_001.fastq.gz	s3://precise-db/raw_data/pcoli/CNTF_belt_1_S17_L001_R2_001.fastq.gz;s3://precise-db/raw_data/pcoli/CNTF_belt_1_S17_L002_R2_001.fastq.gz;s3://precise-db/raw_data/pcoli/CNTF_belt_1_S17_L003_R2_001.fastq.gz;s3://precise-db/raw_data/pcoli/CNTF_belt_1_S17_L004_R2_001.fastq.gz	Justin Tan	Justin Tan
p1k_00637	GSE133607	NA	NA	p1k_00708;p1k_00709	45	62	t	pcoli__CNTF_belt__2	pColi	pcoli	CNTF_belt	2	Escherichia coli K-12 MG1655 CNTF_belt	MG1655	Batch	No	M9	37	7	glycerol(4)	NH4Cl(1)	O2	NA	rhamnose(0.1)	Carbenicillin(50)	0.572102	Clonal	Cells grown till OD 0.3, rhamnose added to 0.1g/L, and harvested after 2 hours	NA	PAIRED	ILLUMINA	2	‑_ doi.org/10.1016/j.ymben.2020.07.002	s3://precise-db/raw_data/pcoli/CNTF_belt_2_S18_L001_R1_001.fastq.gz;s3://precise-db/raw_data/pcoli/CNTF_belt_2_S18_L002_R1_001.fastq.gz;s3://precise-db/raw_data/pcoli/CNTF_belt_2_S18_L003_R1_001.fastq.gz;s3://precise-db/raw_data/pcoli/CNTF_belt_2_S18_L004_R1_001.fastq.gz	s3://precise-db/raw_data/pcoli/CNTF_belt_2_S18_L001_R2_001.fastq.gz;s3://precise-db/raw_data/pcoli/CNTF_belt_2_S18_L002_R2_001.fastq.gz;s3://precise-db/raw_data/pcoli/CNTF_belt_2_S18_L003_R2_001.fastq.gz;s3://precise-db/raw_data/pcoli/CNTF_belt_2_S18_L004_R2_001.fastq.gz	Justin Tan	Justin Tan
p1k_00708	GSE133607	NA	NA	p1k_00708;p1k_00709	45	62	c	pcoli__WT__1	pColi	pcoli	WT	1	Escherichia coli K-12 MG1655	MG1655	Batch	No	M9	37	7	glycerol(4)	NH4Cl(1)	O2	NA	rhamnose(0.1)	Carbenicillin(50)	0.643883	Clonal	Cells grown till OD 0.3, rhamnose added to 0.1g/L, and harvested after 2 hours	NA	PAIRED	ILLUMINA	2	‑_ doi.org/10.1016/j.ymben.2020.07.002	s3://precise-db/raw_data/pcoli/Gly2-WT-1_S21_L001_R1_001.fastq.gz;s3://precise-db/raw_data/pcoli/Gly2-WT-1_S21_L002_R1_001.fastq.gz;s3://precise-db/raw_data/pcoli/Gly2-WT-1_S21_L003_R1_001.fastq.gz;s3://precise-db/raw_data/pcoli/Gly2-WT-1_S21_L004_R1_001.fastq.gz	s3://precise-db/raw_data/pcoli/Gly2-WT-1_S21_L001_R2_001.fastq.gz;s3://precise-db/raw_data/pcoli/Gly2-WT-1_S21_L002_R2_001.fastq.gz;s3://precise-db/raw_data/pcoli/Gly2-WT-1_S21_L003_R2_001.fastq.gz;s3://precise-db/raw_data/pcoli/Gly2-WT-1_S21_L004_R2_001.fastq.gz	Justin Tan	Justin Tan
p1k_00709	GSE133607	NA	NA	p1k_00708;p1k_00709	45	62	c	pcoli__WT__2	pColi	pcoli	WT	2	Escherichia coli K-12 MG1655	MG1655	Batch	No	M9	37	7	glycerol(4)	NH4Cl(1)	O2	NA	rhamnose(0.1)	Carbenicillin(50)	0.58855	Clonal	Cells grown till OD 0.3, rhamnose added to 0.1g/L, and harvested after 2 hours	NA	PAIRED	ILLUMINA	2	‑_ doi.org/10.1016/j.ymben.2020.07.002	s3://precise-db/raw_data/pcoli/Gly2-WT-2_S22_L001_R1_001.fastq.gz;s3://precise-db/raw_data/pcoli/Gly2-WT-2_S22_L002_R1_001.fastq.gz;s3://precise-db/raw_data/pcoli/Gly2-WT-2_S22_L003_R1_001.fastq.gz;s3://precise-db/raw_data/pcoli/Gly2-WT-2_S22_L004_R1_001.fastq.gz	s3://precise-db/raw_data/pcoli/Gly2-WT-2_S22_L001_R2_001.fastq.gz;s3://precise-db/raw_data/pcoli/Gly2-WT-2_S22_L002_R2_001.fastq.gz;s3://precise-db/raw_data/pcoli/Gly2-WT-2_S22_L003_R2_001.fastq.gz;s3://precise-db/raw_data/pcoli/Gly2-WT-2_S22_L004_R2_001.fastq.gz	Justin Tan	Justin Tan
p1k_00638	GSE133607	NA	NA	p1k_00708;p1k_00709	46	63	t	pcoli__cobPNMT__1	pColi	pcoli	cobPNMT	1	Escherichia coli K-12 MG1655 cobPNMT	MG1655	Batch	No	M9	37	7	glycerol(4)	NH4Cl(1)	O2	NA	rhamnose(0.1)	Carbenicillin(50)	0.591134	Clonal	Cells grown till OD 0.3, rhamnose added to 0.1g/L, and harvested after 2 hours	NA	PAIRED	ILLUMINA	2	‑_ doi.org/10.1016/j.ymben.2020.07.002	s3://precise-db/raw_data/pcoli/cobPNMT-1_S11_L001_R1_001.fastq.gz;s3://precise-db/raw_data/pcoli/cobPNMT-1_S11_L002_R1_001.fastq.gz;s3://precise-db/raw_data/pcoli/cobPNMT-1_S11_L003_R1_001.fastq.gz;s3://precise-db/raw_data/pcoli/cobPNMT-1_S11_L004_R1_001.fastq.gz	s3://precise-db/raw_data/pcoli/cobPNMT-1_S11_L001_R2_001.fastq.gz;s3://precise-db/raw_data/pcoli/cobPNMT-1_S11_L002_R2_001.fastq.gz;s3://precise-db/raw_data/pcoli/cobPNMT-1_S11_L003_R2_001.fastq.gz;s3://precise-db/raw_data/pcoli/cobPNMT-1_S11_L004_R2_001.fastq.gz	Justin Tan	Justin Tan
p1k_00639	GSE133607	NA	NA	p1k_00708;p1k_00709	46	63	t	pcoli__cobPNMT__2	pColi	pcoli	cobPNMT	2	Escherichia coli K-12 MG1655 cobPNMT	MG1655	Batch	No	M9	37	7	glycerol(4)	NH4Cl(1)	O2	NA	rhamnose(0.1)	Carbenicillin(50)	0.596333	Clonal	Cells grown till OD 0.3, rhamnose added to 0.1g/L, and harvested after 2 hours	NA	PAIRED	ILLUMINA	2	‑_ doi.org/10.1016/j.ymben.2020.07.002	s3://precise-db/raw_data/pcoli/cobPNMT-2_S12_L001_R1_001.fastq.gz;s3://precise-db/raw_data/pcoli/cobPNMT-2_S12_L002_R1_001.fastq.gz;s3://precise-db/raw_data/pcoli/cobPNMT-2_S12_L003_R1_001.fastq.gz;s3://precise-db/raw_data/pcoli/cobPNMT-2_S12_L004_R1_001.fastq.gz	s3://precise-db/raw_data/pcoli/cobPNMT-2_S12_L001_R2_001.fastq.gz;s3://precise-db/raw_data/pcoli/cobPNMT-2_S12_L002_R2_001.fastq.gz;s3://precise-db/raw_data/pcoli/cobPNMT-2_S12_L003_R2_001.fastq.gz;s3://precise-db/raw_data/pcoli/cobPNMT-2_S12_L004_R2_001.fastq.gz	Justin Tan	Justin Tan
p1k_00708	GSE133607	NA	NA	p1k_00708;p1k_00709	46	63	c	pcoli__WT__1	pColi	pcoli	WT	1	Escherichia coli K-12 MG1655	MG1655	Batch	No	M9	37	7	glycerol(4)	NH4Cl(1)	O2	NA	rhamnose(0.1)	Carbenicillin(50)	0.643883	Clonal	Cells grown till OD 0.3, rhamnose added to 0.1g/L, and harvested after 2 hours	NA	PAIRED	ILLUMINA	2	‑_ doi.org/10.1016/j.ymben.2020.07.002	s3://precise-db/raw_data/pcoli/Gly2-WT-1_S21_L001_R1_001.fastq.gz;s3://precise-db/raw_data/pcoli/Gly2-WT-1_S21_L002_R1_001.fastq.gz;s3://precise-db/raw_data/pcoli/Gly2-WT-1_S21_L003_R1_001.fastq.gz;s3://precise-db/raw_data/pcoli/Gly2-WT-1_S21_L004_R1_001.fastq.gz	s3://precise-db/raw_data/pcoli/Gly2-WT-1_S21_L001_R2_001.fastq.gz;s3://precise-db/raw_data/pcoli/Gly2-WT-1_S21_L002_R2_001.fastq.gz;s3://precise-db/raw_data/pcoli/Gly2-WT-1_S21_L003_R2_001.fastq.gz;s3://precise-db/raw_data/pcoli/Gly2-WT-1_S21_L004_R2_001.fastq.gz	Justin Tan	Justin Tan
p1k_00709	GSE133607	NA	NA	p1k_00708;p1k_00709	46	63	c	pcoli__WT__2	pColi	pcoli	WT	2	Escherichia coli K-12 MG1655	MG1655	Batch	No	M9	37	7	glycerol(4)	NH4Cl(1)	O2	NA	rhamnose(0.1)	Carbenicillin(50)	0.58855	Clonal	Cells grown till OD 0.3, rhamnose added to 0.1g/L, and harvested after 2 hours	NA	PAIRED	ILLUMINA	2	‑_ doi.org/10.1016/j.ymben.2020.07.002	s3://precise-db/raw_data/pcoli/Gly2-WT-2_S22_L001_R1_001.fastq.gz;s3://precise-db/raw_data/pcoli/Gly2-WT-2_S22_L002_R1_001.fastq.gz;s3://precise-db/raw_data/pcoli/Gly2-WT-2_S22_L003_R1_001.fastq.gz;s3://precise-db/raw_data/pcoli/Gly2-WT-2_S22_L004_R1_001.fastq.gz	s3://precise-db/raw_data/pcoli/Gly2-WT-2_S22_L001_R2_001.fastq.gz;s3://precise-db/raw_data/pcoli/Gly2-WT-2_S22_L002_R2_001.fastq.gz;s3://precise-db/raw_data/pcoli/Gly2-WT-2_S22_L003_R2_001.fastq.gz;s3://precise-db/raw_data/pcoli/Gly2-WT-2_S22_L004_R2_001.fastq.gz	Justin Tan	Justin Tan
p1k_00640	GSE133607	NA	NA	p1k_00708;p1k_00709	47	64	t	pcoli__cvPhhB__1	pColi	pcoli	cvPhhB	1	Escherichia coli K-12 MG1655 cvPhhB	MG1655	Batch	No	M9	37	7	glycerol(4)	NH4Cl(1)	O2	NA	rhamnose(0.1)	Carbenicillin(50)	0.655751	Clonal	Cells grown till OD 0.3, rhamnose added to 0.1g/L, and harvested after 2 hours	NA	PAIRED	ILLUMINA	2	‑_ doi.org/10.1016/j.ymben.2020.07.002	s3://precise-db/raw_data/pcoli/cvPhhB_1_S11_L001_R1_001.fastq.gz;s3://precise-db/raw_data/pcoli/cvPhhB_1_S11_L002_R1_001.fastq.gz;s3://precise-db/raw_data/pcoli/cvPhhB_1_S11_L003_R1_001.fastq.gz;s3://precise-db/raw_data/pcoli/cvPhhB_1_S11_L004_R1_001.fastq.gz	s3://precise-db/raw_data/pcoli/cvPhhB_1_S11_L001_R2_001.fastq.gz;s3://precise-db/raw_data/pcoli/cvPhhB_1_S11_L002_R2_001.fastq.gz;s3://precise-db/raw_data/pcoli/cvPhhB_1_S11_L003_R2_001.fastq.gz;s3://precise-db/raw_data/pcoli/cvPhhB_1_S11_L004_R2_001.fastq.gz	Justin Tan	Justin Tan
p1k_00641	GSE133607	NA	NA	p1k_00708;p1k_00709	47	64	t	pcoli__cvPhhB__2	pColi	pcoli	cvPhhB	2	Escherichia coli K-12 MG1655 cvPhhB	MG1655	Batch	No	M9	37	7	glycerol(4)	NH4Cl(1)	O2	NA	rhamnose(0.1)	Carbenicillin(50)	0.644655	Clonal	Cells grown till OD 0.3, rhamnose added to 0.1g/L, and harvested after 2 hours	NA	PAIRED	ILLUMINA	2	‑_ doi.org/10.1016/j.ymben.2020.07.002	s3://precise-db/raw_data/pcoli/cvPhhB_2_S12_L001_R1_001.fastq.gz;s3://precise-db/raw_data/pcoli/cvPhhB_2_S12_L002_R1_001.fastq.gz;s3://precise-db/raw_data/pcoli/cvPhhB_2_S12_L003_R1_001.fastq.gz;s3://precise-db/raw_data/pcoli/cvPhhB_2_S12_L004_R1_001.fastq.gz	s3://precise-db/raw_data/pcoli/cvPhhB_2_S12_L001_R2_001.fastq.gz;s3://precise-db/raw_data/pcoli/cvPhhB_2_S12_L002_R2_001.fastq.gz;s3://precise-db/raw_data/pcoli/cvPhhB_2_S12_L003_R2_001.fastq.gz;s3://precise-db/raw_data/pcoli/cvPhhB_2_S12_L004_R2_001.fastq.gz	Justin Tan	Justin Tan
p1k_00708	GSE133607	NA	NA	p1k_00708;p1k_00709	47	64	c	pcoli__WT__1	pColi	pcoli	WT	1	Escherichia coli K-12 MG1655	MG1655	Batch	No	M9	37	7	glycerol(4)	NH4Cl(1)	O2	NA	rhamnose(0.1)	Carbenicillin(50)	0.643883	Clonal	Cells grown till OD 0.3, rhamnose added to 0.1g/L, and harvested after 2 hours	NA	PAIRED	ILLUMINA	2	‑_ doi.org/10.1016/j.ymben.2020.07.002	s3://precise-db/raw_data/pcoli/Gly2-WT-1_S21_L001_R1_001.fastq.gz;s3://precise-db/raw_data/pcoli/Gly2-WT-1_S21_L002_R1_001.fastq.gz;s3://precise-db/raw_data/pcoli/Gly2-WT-1_S21_L003_R1_001.fastq.gz;s3://precise-db/raw_data/pcoli/Gly2-WT-1_S21_L004_R1_001.fastq.gz	s3://precise-db/raw_data/pcoli/Gly2-WT-1_S21_L001_R2_001.fastq.gz;s3://precise-db/raw_data/pcoli/Gly2-WT-1_S21_L002_R2_001.fastq.gz;s3://precise-db/raw_data/pcoli/Gly2-WT-1_S21_L003_R2_001.fastq.gz;s3://precise-db/raw_data/pcoli/Gly2-WT-1_S21_L004_R2_001.fastq.gz	Justin Tan	Justin Tan
p1k_00709	GSE133607	NA	NA	p1k_00708;p1k_00709	47	64	c	pcoli__WT__2	pColi	pcoli	WT	2	Escherichia coli K-12 MG1655	MG1655	Batch	No	M9	37	7	glycerol(4)	NH4Cl(1)	O2	NA	rhamnose(0.1)	Carbenicillin(50)	0.58855	Clonal	Cells grown till OD 0.3, rhamnose added to 0.1g/L, and harvested after 2 hours	NA	PAIRED	ILLUMINA	2	‑_ doi.org/10.1016/j.ymben.2020.07.002	s3://precise-db/raw_data/pcoli/Gly2-WT-2_S22_L001_R1_001.fastq.gz;s3://precise-db/raw_data/pcoli/Gly2-WT-2_S22_L002_R1_001.fastq.gz;s3://precise-db/raw_data/pcoli/Gly2-WT-2_S22_L003_R1_001.fastq.gz;s3://precise-db/raw_data/pcoli/Gly2-WT-2_S22_L004_R1_001.fastq.gz	s3://precise-db/raw_data/pcoli/Gly2-WT-2_S22_L001_R2_001.fastq.gz;s3://precise-db/raw_data/pcoli/Gly2-WT-2_S22_L002_R2_001.fastq.gz;s3://precise-db/raw_data/pcoli/Gly2-WT-2_S22_L003_R2_001.fastq.gz;s3://precise-db/raw_data/pcoli/Gly2-WT-2_S22_L004_R2_001.fastq.gz	Justin Tan	Justin Tan
p1k_00642	GSE133607	NA	NA	p1k_00708;p1k_00709	48	65	t	pcoli__ggAANAT__1	pColi	pcoli	ggAANAT	1	Escherichia coli K-12 MG1655 ggAANAT	MG1655	Batch	No	M9	37	7	glycerol(4)	NH4Cl(1)	O2	NA	rhamnose(0.1)	Carbenicillin(50)	0.621184	Clonal	Cells grown till OD 0.3, rhamnose added to 0.1g/L, and harvested after 2 hours	NA	PAIRED	ILLUMINA	2	‑_ doi.org/10.1016/j.ymben.2020.07.002	s3://precise-db/raw_data/pcoli/ggAANAT-1_S3_L001_R1_001.fastq.gz;s3://precise-db/raw_data/pcoli/ggAANAT-1_S3_L002_R1_001.fastq.gz;s3://precise-db/raw_data/pcoli/ggAANAT-1_S3_L003_R1_001.fastq.gz;s3://precise-db/raw_data/pcoli/ggAANAT-1_S3_L004_R1_001.fastq.gz	s3://precise-db/raw_data/pcoli/ggAANAT-1_S3_L001_R2_001.fastq.gz;s3://precise-db/raw_data/pcoli/ggAANAT-1_S3_L002_R2_001.fastq.gz;s3://precise-db/raw_data/pcoli/ggAANAT-1_S3_L003_R2_001.fastq.gz;s3://precise-db/raw_data/pcoli/ggAANAT-1_S3_L004_R2_001.fastq.gz	Justin Tan	Justin Tan
p1k_00643	GSE133607	NA	NA	p1k_00708;p1k_00709	48	65	t	pcoli__ggAANAT__2	pColi	pcoli	ggAANAT	2	Escherichia coli K-12 MG1655 ggAANAT	MG1655	Batch	No	M9	37	7	glycerol(4)	NH4Cl(1)	O2	NA	rhamnose(0.1)	Carbenicillin(50)	0.622522	Clonal	Cells grown till OD 0.3, rhamnose added to 0.1g/L, and harvested after 2 hours	NA	PAIRED	ILLUMINA	2	‑_ doi.org/10.1016/j.ymben.2020.07.002	s3://precise-db/raw_data/pcoli/ggAANAT-2_S4_L001_R1_001.fastq.gz;s3://precise-db/raw_data/pcoli/ggAANAT-2_S4_L002_R1_001.fastq.gz;s3://precise-db/raw_data/pcoli/ggAANAT-2_S4_L003_R1_001.fastq.gz;s3://precise-db/raw_data/pcoli/ggAANAT-2_S4_L004_R1_001.fastq.gz	s3://precise-db/raw_data/pcoli/ggAANAT-2_S4_L001_R2_001.fastq.gz;s3://precise-db/raw_data/pcoli/ggAANAT-2_S4_L002_R2_001.fastq.gz;s3://precise-db/raw_data/pcoli/ggAANAT-2_S4_L003_R2_001.fastq.gz;s3://precise-db/raw_data/pcoli/ggAANAT-2_S4_L004_R2_001.fastq.gz	Justin Tan	Justin Tan
p1k_00708	GSE133607	NA	NA	p1k_00708;p1k_00709	48	65	c	pcoli__WT__1	pColi	pcoli	WT	1	Escherichia coli K-12 MG1655	MG1655	Batch	No	M9	37	7	glycerol(4)	NH4Cl(1)	O2	NA	rhamnose(0.1)	Carbenicillin(50)	0.643883	Clonal	Cells grown till OD 0.3, rhamnose added to 0.1g/L, and harvested after 2 hours	NA	PAIRED	ILLUMINA	2	‑_ doi.org/10.1016/j.ymben.2020.07.002	s3://precise-db/raw_data/pcoli/Gly2-WT-1_S21_L001_R1_001.fastq.gz;s3://precise-db/raw_data/pcoli/Gly2-WT-1_S21_L002_R1_001.fastq.gz;s3://precise-db/raw_data/pcoli/Gly2-WT-1_S21_L003_R1_001.fastq.gz;s3://precise-db/raw_data/pcoli/Gly2-WT-1_S21_L004_R1_001.fastq.gz	s3://precise-db/raw_data/pcoli/Gly2-WT-1_S21_L001_R2_001.fastq.gz;s3://precise-db/raw_data/pcoli/Gly2-WT-1_S21_L002_R2_001.fastq.gz;s3://precise-db/raw_data/pcoli/Gly2-WT-1_S21_L003_R2_001.fastq.gz;s3://precise-db/raw_data/pcoli/Gly2-WT-1_S21_L004_R2_001.fastq.gz	Justin Tan	Justin Tan
p1k_00709	GSE133607	NA	NA	p1k_00708;p1k_00709	48	65	c	pcoli__WT__2	pColi	pcoli	WT	2	Escherichia coli K-12 MG1655	MG1655	Batch	No	M9	37	7	glycerol(4)	NH4Cl(1)	O2	NA	rhamnose(0.1)	Carbenicillin(50)	0.58855	Clonal	Cells grown till OD 0.3, rhamnose added to 0.1g/L, and harvested after 2 hours	NA	PAIRED	ILLUMINA	2	‑_ doi.org/10.1016/j.ymben.2020.07.002	s3://precise-db/raw_data/pcoli/Gly2-WT-2_S22_L001_R1_001.fastq.gz;s3://precise-db/raw_data/pcoli/Gly2-WT-2_S22_L002_R1_001.fastq.gz;s3://precise-db/raw_data/pcoli/Gly2-WT-2_S22_L003_R1_001.fastq.gz;s3://precise-db/raw_data/pcoli/Gly2-WT-2_S22_L004_R1_001.fastq.gz	s3://precise-db/raw_data/pcoli/Gly2-WT-2_S22_L001_R2_001.fastq.gz;s3://precise-db/raw_data/pcoli/Gly2-WT-2_S22_L002_R2_001.fastq.gz;s3://precise-db/raw_data/pcoli/Gly2-WT-2_S22_L003_R2_001.fastq.gz;s3://precise-db/raw_data/pcoli/Gly2-WT-2_S22_L004_R2_001.fastq.gz	Justin Tan	Justin Tan
p1k_00644	GSE133607	NA	NA	p1k_00708;p1k_00709	49	66	t	pcoli__ggTPH__1	pColi	pcoli	ggTPH	1	Escherichia coli K-12 MG1655 ggTPH	MG1655	Batch	No	M9	37	7	glycerol(4)	NH4Cl(1)	O2	NA	rhamnose(0.1)	Carbenicillin(50)	0.50674	Clonal	Cells grown till OD 0.3, rhamnose added to 0.1g/L, and harvested after 2 hours	NA	PAIRED	ILLUMINA	2	‑_ doi.org/10.1016/j.ymben.2020.07.002	s3://precise-db/raw_data/pcoli/ggTPH-1_S7_L001_R1_001.fastq.gz;s3://precise-db/raw_data/pcoli/ggTPH-1_S7_L002_R1_001.fastq.gz;s3://precise-db/raw_data/pcoli/ggTPH-1_S7_L003_R1_001.fastq.gz;s3://precise-db/raw_data/pcoli/ggTPH-1_S7_L004_R1_001.fastq.gz	s3://precise-db/raw_data/pcoli/ggTPH-1_S7_L001_R2_001.fastq.gz;s3://precise-db/raw_data/pcoli/ggTPH-1_S7_L002_R2_001.fastq.gz;s3://precise-db/raw_data/pcoli/ggTPH-1_S7_L003_R2_001.fastq.gz;s3://precise-db/raw_data/pcoli/ggTPH-1_S7_L004_R2_001.fastq.gz	Justin Tan	Justin Tan
p1k_00645	GSE133607	NA	NA	p1k_00708;p1k_00709	49	66	t	pcoli__ggTPH__2	pColi	pcoli	ggTPH	2	Escherichia coli K-12 MG1655 ggTPH	MG1655	Batch	No	M9	37	7	glycerol(4)	NH4Cl(1)	O2	NA	rhamnose(0.1)	Carbenicillin(50)	0.484818	Clonal	Cells grown till OD 0.3, rhamnose added to 0.1g/L, and harvested after 2 hours	NA	PAIRED	ILLUMINA	2	‑_ doi.org/10.1016/j.ymben.2020.07.002	s3://precise-db/raw_data/pcoli/ggTPH-2_S9_L001_R1_001.fastq.gz;s3://precise-db/raw_data/pcoli/ggTPH-2_S9_L002_R1_001.fastq.gz;s3://precise-db/raw_data/pcoli/ggTPH-2_S9_L003_R1_001.fastq.gz;s3://precise-db/raw_data/pcoli/ggTPH-2_S9_L004_R1_001.fastq.gz	s3://precise-db/raw_data/pcoli/ggTPH-2_S9_L001_R2_001.fastq.gz;s3://precise-db/raw_data/pcoli/ggTPH-2_S9_L002_R2_001.fastq.gz;s3://precise-db/raw_data/pcoli/ggTPH-2_S9_L003_R2_001.fastq.gz;s3://precise-db/raw_data/pcoli/ggTPH-2_S9_L004_R2_001.fastq.gz	Justin Tan	Justin Tan
p1k_00708	GSE133607	NA	NA	p1k_00708;p1k_00709	49	66	c	pcoli__WT__1	pColi	pcoli	WT	1	Escherichia coli K-12 MG1655	MG1655	Batch	No	M9	37	7	glycerol(4)	NH4Cl(1)	O2	NA	rhamnose(0.1)	Carbenicillin(50)	0.643883	Clonal	Cells grown till OD 0.3, rhamnose added to 0.1g/L, and harvested after 2 hours	NA	PAIRED	ILLUMINA	2	‑_ doi.org/10.1016/j.ymben.2020.07.002	s3://precise-db/raw_data/pcoli/Gly2-WT-1_S21_L001_R1_001.fastq.gz;s3://precise-db/raw_data/pcoli/Gly2-WT-1_S21_L002_R1_001.fastq.gz;s3://precise-db/raw_data/pcoli/Gly2-WT-1_S21_L003_R1_001.fastq.gz;s3://precise-db/raw_data/pcoli/Gly2-WT-1_S21_L004_R1_001.fastq.gz	s3://precise-db/raw_data/pcoli/Gly2-WT-1_S21_L001_R2_001.fastq.gz;s3://precise-db/raw_data/pcoli/Gly2-WT-1_S21_L002_R2_001.fastq.gz;s3://precise-db/raw_data/pcoli/Gly2-WT-1_S21_L003_R2_001.fastq.gz;s3://precise-db/raw_data/pcoli/Gly2-WT-1_S21_L004_R2_001.fastq.gz	Justin Tan	Justin Tan
p1k_00709	GSE133607	NA	NA	p1k_00708;p1k_00709	49	66	c	pcoli__WT__2	pColi	pcoli	WT	2	Escherichia coli K-12 MG1655	MG1655	Batch	No	M9	37	7	glycerol(4)	NH4Cl(1)	O2	NA	rhamnose(0.1)	Carbenicillin(50)	0.58855	Clonal	Cells grown till OD 0.3, rhamnose added to 0.1g/L, and harvested after 2 hours	NA	PAIRED	ILLUMINA	2	‑_ doi.org/10.1016/j.ymben.2020.07.002	s3://precise-db/raw_data/pcoli/Gly2-WT-2_S22_L001_R1_001.fastq.gz;s3://precise-db/raw_data/pcoli/Gly2-WT-2_S22_L002_R1_001.fastq.gz;s3://precise-db/raw_data/pcoli/Gly2-WT-2_S22_L003_R1_001.fastq.gz;s3://precise-db/raw_data/pcoli/Gly2-WT-2_S22_L004_R1_001.fastq.gz	s3://precise-db/raw_data/pcoli/Gly2-WT-2_S22_L001_R2_001.fastq.gz;s3://precise-db/raw_data/pcoli/Gly2-WT-2_S22_L002_R2_001.fastq.gz;s3://precise-db/raw_data/pcoli/Gly2-WT-2_S22_L003_R2_001.fastq.gz;s3://precise-db/raw_data/pcoli/Gly2-WT-2_S22_L004_R2_001.fastq.gz	Justin Tan	Justin Tan
p1k_00646	GSE133607	NA	NA	p1k_00708;p1k_00709	50	67	t	pcoli__hsAANAT__1	pColi	pcoli	hsAANAT	1	Escherichia coli K-12 MG1655 hsAANAT	MG1655	Batch	No	M9	37	7	glycerol(4)	NH4Cl(1)	O2	NA	rhamnose(0.1)	Carbenicillin(50)	0.404376	Clonal	Cells grown till OD 0.3, rhamnose added to 0.1g/L, and harvested after 2 hours	NA	PAIRED	ILLUMINA	2	‑_ doi.org/10.1016/j.ymben.2020.07.002	s3://precise-db/raw_data/pcoli/hsAANAT-Set2-3_S18_L001_R1_001.fastq.gz;s3://precise-db/raw_data/pcoli/hsAANAT-Set2-3_S18_L002_R1_001.fastq.gz;s3://precise-db/raw_data/pcoli/hsAANAT-Set2-3_S18_L003_R1_001.fastq.gz;s3://precise-db/raw_data/pcoli/hsAANAT-Set2-3_S18_L004_R1_001.fastq.gz	s3://precise-db/raw_data/pcoli/hsAANAT-Set2-3_S18_L001_R2_001.fastq.gz;s3://precise-db/raw_data/pcoli/hsAANAT-Set2-3_S18_L002_R2_001.fastq.gz;s3://precise-db/raw_data/pcoli/hsAANAT-Set2-3_S18_L003_R2_001.fastq.gz;s3://precise-db/raw_data/pcoli/hsAANAT-Set2-3_S18_L004_R2_001.fastq.gz	Justin Tan	Justin Tan
p1k_00647	GSE133607	NA	NA	p1k_00708;p1k_00709	50	67	t	pcoli__hsAANAT__2	pColi	pcoli	hsAANAT	2	Escherichia coli K-12 MG1655 hsAANAT	MG1655	Batch	No	M9	37	7	glycerol(4)	NH4Cl(1)	O2	NA	rhamnose(0.1)	Carbenicillin(50)	0.394807	Clonal	Cells grown till OD 0.3, rhamnose added to 0.1g/L, and harvested after 2 hours	NA	PAIRED	ILLUMINA	2	‑_ doi.org/10.1016/j.ymben.2020.07.002	s3://precise-db/raw_data/pcoli/hsAANAT-2_S12_L001_R1_001.fastq.gz;s3://precise-db/raw_data/pcoli/hsAANAT-2_S12_L002_R1_001.fastq.gz;s3://precise-db/raw_data/pcoli/hsAANAT-2_S12_L003_R1_001.fastq.gz;s3://precise-db/raw_data/pcoli/hsAANAT-2_S12_L004_R1_001.fastq.gz	s3://precise-db/raw_data/pcoli/hsAANAT-2_S12_L001_R2_001.fastq.gz;s3://precise-db/raw_data/pcoli/hsAANAT-2_S12_L002_R2_001.fastq.gz;s3://precise-db/raw_data/pcoli/hsAANAT-2_S12_L003_R2_001.fastq.gz;s3://precise-db/raw_data/pcoli/hsAANAT-2_S12_L004_R2_001.fastq.gz	Justin Tan	Justin Tan
p1k_00708	GSE133607	NA	NA	p1k_00708;p1k_00709	50	67	c	pcoli__WT__1	pColi	pcoli	WT	1	Escherichia coli K-12 MG1655	MG1655	Batch	No	M9	37	7	glycerol(4)	NH4Cl(1)	O2	NA	rhamnose(0.1)	Carbenicillin(50)	0.643883	Clonal	Cells grown till OD 0.3, rhamnose added to 0.1g/L, and harvested after 2 hours	NA	PAIRED	ILLUMINA	2	‑_ doi.org/10.1016/j.ymben.2020.07.002	s3://precise-db/raw_data/pcoli/Gly2-WT-1_S21_L001_R1_001.fastq.gz;s3://precise-db/raw_data/pcoli/Gly2-WT-1_S21_L002_R1_001.fastq.gz;s3://precise-db/raw_data/pcoli/Gly2-WT-1_S21_L003_R1_001.fastq.gz;s3://precise-db/raw_data/pcoli/Gly2-WT-1_S21_L004_R1_001.fastq.gz	s3://precise-db/raw_data/pcoli/Gly2-WT-1_S21_L001_R2_001.fastq.gz;s3://precise-db/raw_data/pcoli/Gly2-WT-1_S21_L002_R2_001.fastq.gz;s3://precise-db/raw_data/pcoli/Gly2-WT-1_S21_L003_R2_001.fastq.gz;s3://precise-db/raw_data/pcoli/Gly2-WT-1_S21_L004_R2_001.fastq.gz	Justin Tan	Justin Tan
p1k_00709	GSE133607	NA	NA	p1k_00708;p1k_00709	50	67	c	pcoli__WT__2	pColi	pcoli	WT	2	Escherichia coli K-12 MG1655	MG1655	Batch	No	M9	37	7	glycerol(4)	NH4Cl(1)	O2	NA	rhamnose(0.1)	Carbenicillin(50)	0.58855	Clonal	Cells grown till OD 0.3, rhamnose added to 0.1g/L, and harvested after 2 hours	NA	PAIRED	ILLUMINA	2	‑_ doi.org/10.1016/j.ymben.2020.07.002	s3://precise-db/raw_data/pcoli/Gly2-WT-2_S22_L001_R1_001.fastq.gz;s3://precise-db/raw_data/pcoli/Gly2-WT-2_S22_L002_R1_001.fastq.gz;s3://precise-db/raw_data/pcoli/Gly2-WT-2_S22_L003_R1_001.fastq.gz;s3://precise-db/raw_data/pcoli/Gly2-WT-2_S22_L004_R1_001.fastq.gz	s3://precise-db/raw_data/pcoli/Gly2-WT-2_S22_L001_R2_001.fastq.gz;s3://precise-db/raw_data/pcoli/Gly2-WT-2_S22_L002_R2_001.fastq.gz;s3://precise-db/raw_data/pcoli/Gly2-WT-2_S22_L003_R2_001.fastq.gz;s3://precise-db/raw_data/pcoli/Gly2-WT-2_S22_L004_R2_001.fastq.gz	Justin Tan	Justin Tan
p1k_00648	GSE133607	NA	NA	p1k_00708;p1k_00709	51	68	t	pcoli__hsASMT__1	pColi	pcoli	hsASMT	1	Escherichia coli K-12 MG1655 hsASMT	MG1655	Batch	No	M9	37	7	glycerol(4)	NH4Cl(1)	O2	NA	rhamnose(0.1)	Carbenicillin(50)	0.616497	Clonal	Cells grown till OD 0.3, rhamnose added to 0.1g/L, and harvested after 2 hours	NA	PAIRED	ILLUMINA	2	‑_ doi.org/10.1016/j.ymben.2020.07.002	s3://precise-db/raw_data/pcoli/hsASMT-1_S3_L001_R1_001.fastq.gz;s3://precise-db/raw_data/pcoli/hsASMT-1_S3_L002_R1_001.fastq.gz;s3://precise-db/raw_data/pcoli/hsASMT-1_S3_L003_R1_001.fastq.gz;s3://precise-db/raw_data/pcoli/hsASMT-1_S3_L004_R1_001.fastq.gz	s3://precise-db/raw_data/pcoli/hsASMT-1_S3_L001_R2_001.fastq.gz;s3://precise-db/raw_data/pcoli/hsASMT-1_S3_L002_R2_001.fastq.gz;s3://precise-db/raw_data/pcoli/hsASMT-1_S3_L003_R2_001.fastq.gz;s3://precise-db/raw_data/pcoli/hsASMT-1_S3_L004_R2_001.fastq.gz	Justin Tan	Justin Tan
p1k_00649	GSE133607	NA	NA	p1k_00708;p1k_00709	51	68	t	pcoli__hsASMT__2	pColi	pcoli	hsASMT	2	Escherichia coli K-12 MG1655 hsASMT	MG1655	Batch	No	M9	37	7	glycerol(4)	NH4Cl(1)	O2	NA	rhamnose(0.1)	Carbenicillin(50)	0.623535	Clonal	Cells grown till OD 0.3, rhamnose added to 0.1g/L, and harvested after 2 hours	NA	PAIRED	ILLUMINA	2	‑_ doi.org/10.1016/j.ymben.2020.07.002	s3://precise-db/raw_data/pcoli/hsASMT-2_S4_L001_R1_001.fastq.gz;s3://precise-db/raw_data/pcoli/hsASMT-2_S4_L002_R1_001.fastq.gz;s3://precise-db/raw_data/pcoli/hsASMT-2_S4_L003_R1_001.fastq.gz;s3://precise-db/raw_data/pcoli/hsASMT-2_S4_L004_R1_001.fastq.gz	s3://precise-db/raw_data/pcoli/hsASMT-2_S4_L001_R2_001.fastq.gz;s3://precise-db/raw_data/pcoli/hsASMT-2_S4_L002_R2_001.fastq.gz;s3://precise-db/raw_data/pcoli/hsASMT-2_S4_L003_R2_001.fastq.gz;s3://precise-db/raw_data/pcoli/hsASMT-2_S4_L004_R2_001.fastq.gz	Justin Tan	Justin Tan
p1k_00708	GSE133607	NA	NA	p1k_00708;p1k_00709	51	68	c	pcoli__WT__1	pColi	pcoli	WT	1	Escherichia coli K-12 MG1655	MG1655	Batch	No	M9	37	7	glycerol(4)	NH4Cl(1)	O2	NA	rhamnose(0.1)	Carbenicillin(50)	0.643883	Clonal	Cells grown till OD 0.3, rhamnose added to 0.1g/L, and harvested after 2 hours	NA	PAIRED	ILLUMINA	2	‑_ doi.org/10.1016/j.ymben.2020.07.002	s3://precise-db/raw_data/pcoli/Gly2-WT-1_S21_L001_R1_001.fastq.gz;s3://precise-db/raw_data/pcoli/Gly2-WT-1_S21_L002_R1_001.fastq.gz;s3://precise-db/raw_data/pcoli/Gly2-WT-1_S21_L003_R1_001.fastq.gz;s3://precise-db/raw_data/pcoli/Gly2-WT-1_S21_L004_R1_001.fastq.gz	s3://precise-db/raw_data/pcoli/Gly2-WT-1_S21_L001_R2_001.fastq.gz;s3://precise-db/raw_data/pcoli/Gly2-WT-1_S21_L002_R2_001.fastq.gz;s3://precise-db/raw_data/pcoli/Gly2-WT-1_S21_L003_R2_001.fastq.gz;s3://precise-db/raw_data/pcoli/Gly2-WT-1_S21_L004_R2_001.fastq.gz	Justin Tan	Justin Tan
p1k_00709	GSE133607	NA	NA	p1k_00708;p1k_00709	51	68	c	pcoli__WT__2	pColi	pcoli	WT	2	Escherichia coli K-12 MG1655	MG1655	Batch	No	M9	37	7	glycerol(4)	NH4Cl(1)	O2	NA	rhamnose(0.1)	Carbenicillin(50)	0.58855	Clonal	Cells grown till OD 0.3, rhamnose added to 0.1g/L, and harvested after 2 hours	NA	PAIRED	ILLUMINA	2	‑_ doi.org/10.1016/j.ymben.2020.07.002	s3://precise-db/raw_data/pcoli/Gly2-WT-2_S22_L001_R1_001.fastq.gz;s3://precise-db/raw_data/pcoli/Gly2-WT-2_S22_L002_R1_001.fastq.gz;s3://precise-db/raw_data/pcoli/Gly2-WT-2_S22_L003_R1_001.fastq.gz;s3://precise-db/raw_data/pcoli/Gly2-WT-2_S22_L004_R1_001.fastq.gz	s3://precise-db/raw_data/pcoli/Gly2-WT-2_S22_L001_R2_001.fastq.gz;s3://precise-db/raw_data/pcoli/Gly2-WT-2_S22_L002_R2_001.fastq.gz;s3://precise-db/raw_data/pcoli/Gly2-WT-2_S22_L003_R2_001.fastq.gz;s3://precise-db/raw_data/pcoli/Gly2-WT-2_S22_L004_R2_001.fastq.gz	Justin Tan	Justin Tan
p1k_00650	GSE133607	NA	NA	p1k_00708;p1k_00709	52	69	t	pcoli__hsPNMT_mb__1	pColi	pcoli	hsPNMT_mb	1	Escherichia coli K-12 MG1655 hsPNMT_mb	MG1655	Batch	No	M9	37	7	glycerol(4)	NH4Cl(1)	O2	NA	rhamnose(0.1)	Carbenicillin(50)	0.616309	Clonal	Cells grown till OD 0.3, rhamnose added to 0.1g/L, and harvested after 2 hours	NA	PAIRED	ILLUMINA	2	‑_ doi.org/10.1016/j.ymben.2020.07.002	s3://precise-db/raw_data/pcoli/hsPNMT-mb-1_S12_L001_R1_001.fastq.gz;s3://precise-db/raw_data/pcoli/hsPNMT-mb-1_S12_L002_R1_001.fastq.gz;s3://precise-db/raw_data/pcoli/hsPNMT-mb-1_S12_L003_R1_001.fastq.gz;s3://precise-db/raw_data/pcoli/hsPNMT-mb-1_S12_L004_R1_001.fastq.gz	s3://precise-db/raw_data/pcoli/hsPNMT-mb-1_S12_L001_R2_001.fastq.gz;s3://precise-db/raw_data/pcoli/hsPNMT-mb-1_S12_L002_R2_001.fastq.gz;s3://precise-db/raw_data/pcoli/hsPNMT-mb-1_S12_L003_R2_001.fastq.gz;s3://precise-db/raw_data/pcoli/hsPNMT-mb-1_S12_L004_R2_001.fastq.gz	Justin Tan	Justin Tan
p1k_00651	GSE133607	NA	NA	p1k_00708;p1k_00709	52	69	t	pcoli__hsPNMT_mb__2	pColi	pcoli	hsPNMT_mb	2	Escherichia coli K-12 MG1655 hsPNMT_mb	MG1655	Batch	No	M9	37	7	glycerol(4)	NH4Cl(1)	O2	NA	rhamnose(0.1)	Carbenicillin(50)	0.628528	Clonal	Cells grown till OD 0.3, rhamnose added to 0.1g/L, and harvested after 2 hours	NA	PAIRED	ILLUMINA	2	‑_ doi.org/10.1016/j.ymben.2020.07.002	s3://precise-db/raw_data/pcoli/hsPNMT-mb-2_S13_L001_R1_001.fastq.gz;s3://precise-db/raw_data/pcoli/hsPNMT-mb-2_S13_L002_R1_001.fastq.gz;s3://precise-db/raw_data/pcoli/hsPNMT-mb-2_S13_L003_R1_001.fastq.gz;s3://precise-db/raw_data/pcoli/hsPNMT-mb-2_S13_L004_R1_001.fastq.gz	s3://precise-db/raw_data/pcoli/hsPNMT-mb-2_S13_L001_R2_001.fastq.gz;s3://precise-db/raw_data/pcoli/hsPNMT-mb-2_S13_L002_R2_001.fastq.gz;s3://precise-db/raw_data/pcoli/hsPNMT-mb-2_S13_L003_R2_001.fastq.gz;s3://precise-db/raw_data/pcoli/hsPNMT-mb-2_S13_L004_R2_001.fastq.gz	Justin Tan	Justin Tan
p1k_00708	GSE133607	NA	NA	p1k_00708;p1k_00709	52	69	c	pcoli__WT__1	pColi	pcoli	WT	1	Escherichia coli K-12 MG1655	MG1655	Batch	No	M9	37	7	glycerol(4)	NH4Cl(1)	O2	NA	rhamnose(0.1)	Carbenicillin(50)	0.643883	Clonal	Cells grown till OD 0.3, rhamnose added to 0.1g/L, and harvested after 2 hours	NA	PAIRED	ILLUMINA	2	‑_ doi.org/10.1016/j.ymben.2020.07.002	s3://precise-db/raw_data/pcoli/Gly2-WT-1_S21_L001_R1_001.fastq.gz;s3://precise-db/raw_data/pcoli/Gly2-WT-1_S21_L002_R1_001.fastq.gz;s3://precise-db/raw_data/pcoli/Gly2-WT-1_S21_L003_R1_001.fastq.gz;s3://precise-db/raw_data/pcoli/Gly2-WT-1_S21_L004_R1_001.fastq.gz	s3://precise-db/raw_data/pcoli/Gly2-WT-1_S21_L001_R2_001.fastq.gz;s3://precise-db/raw_data/pcoli/Gly2-WT-1_S21_L002_R2_001.fastq.gz;s3://precise-db/raw_data/pcoli/Gly2-WT-1_S21_L003_R2_001.fastq.gz;s3://precise-db/raw_data/pcoli/Gly2-WT-1_S21_L004_R2_001.fastq.gz	Justin Tan	Justin Tan
p1k_00709	GSE133607	NA	NA	p1k_00708;p1k_00709	52	69	c	pcoli__WT__2	pColi	pcoli	WT	2	Escherichia coli K-12 MG1655	MG1655	Batch	No	M9	37	7	glycerol(4)	NH4Cl(1)	O2	NA	rhamnose(0.1)	Carbenicillin(50)	0.58855	Clonal	Cells grown till OD 0.3, rhamnose added to 0.1g/L, and harvested after 2 hours	NA	PAIRED	ILLUMINA	2	‑_ doi.org/10.1016/j.ymben.2020.07.002	s3://precise-db/raw_data/pcoli/Gly2-WT-2_S22_L001_R1_001.fastq.gz;s3://precise-db/raw_data/pcoli/Gly2-WT-2_S22_L002_R1_001.fastq.gz;s3://precise-db/raw_data/pcoli/Gly2-WT-2_S22_L003_R1_001.fastq.gz;s3://precise-db/raw_data/pcoli/Gly2-WT-2_S22_L004_R1_001.fastq.gz	s3://precise-db/raw_data/pcoli/Gly2-WT-2_S22_L001_R2_001.fastq.gz;s3://precise-db/raw_data/pcoli/Gly2-WT-2_S22_L002_R2_001.fastq.gz;s3://precise-db/raw_data/pcoli/Gly2-WT-2_S22_L003_R2_001.fastq.gz;s3://precise-db/raw_data/pcoli/Gly2-WT-2_S22_L004_R2_001.fastq.gz	Justin Tan	Justin Tan
p1k_00652	GSE133607	NA	NA	p1k_00708;p1k_00709	53	70	t	pcoli__hsTPH__1	pColi	pcoli	hsTPH	1	Escherichia coli K-12 MG1655 hsTPH	MG1655	Batch	No	M9	37	7	glycerol(4)	NH4Cl(1)	O2	NA	rhamnose(0.1)	Carbenicillin(50)	0.599402	Clonal	Cells grown till OD 0.3, rhamnose added to 0.1g/L, and harvested after 2 hours	NA	PAIRED	ILLUMINA	2	‑_ doi.org/10.1016/j.ymben.2020.07.002	s3://precise-db/raw_data/pcoli/Sample6-1_S9_L001_R1_001.fastq.gz;s3://precise-db/raw_data/pcoli/Sample6-1_S9_L002_R1_001.fastq.gz;s3://precise-db/raw_data/pcoli/Sample6-1_S9_L003_R1_001.fastq.gz;s3://precise-db/raw_data/pcoli/Sample6-1_S9_L004_R1_001.fastq.gz	s3://precise-db/raw_data/pcoli/Sample6-1_S9_L001_R2_001.fastq.gz;s3://precise-db/raw_data/pcoli/Sample6-1_S9_L002_R2_001.fastq.gz;s3://precise-db/raw_data/pcoli/Sample6-1_S9_L003_R2_001.fastq.gz;s3://precise-db/raw_data/pcoli/Sample6-1_S9_L004_R2_001.fastq.gz	Justin Tan	Justin Tan
p1k_00653	GSE133607	NA	NA	p1k_00708;p1k_00709	53	70	t	pcoli__hsTPH__2	pColi	pcoli	hsTPH	2	Escherichia coli K-12 MG1655 hsTPH	MG1655	Batch	No	M9	37	7	glycerol(4)	NH4Cl(1)	O2	NA	rhamnose(0.1)	Carbenicillin(50)	0.599708	Clonal	Cells grown till OD 0.3, rhamnose added to 0.1g/L, and harvested after 2 hours	NA	PAIRED	ILLUMINA	2	‑_ doi.org/10.1016/j.ymben.2020.07.002	s3://precise-db/raw_data/pcoli/Sample6-2_S10_L001_R1_001.fastq.gz;s3://precise-db/raw_data/pcoli/Sample6-2_S10_L002_R1_001.fastq.gz;s3://precise-db/raw_data/pcoli/Sample6-2_S10_L003_R1_001.fastq.gz;s3://precise-db/raw_data/pcoli/Sample6-2_S10_L004_R1_001.fastq.gz	s3://precise-db/raw_data/pcoli/Sample6-2_S10_L001_R2_001.fastq.gz;s3://precise-db/raw_data/pcoli/Sample6-2_S10_L002_R2_001.fastq.gz;s3://precise-db/raw_data/pcoli/Sample6-2_S10_L003_R2_001.fastq.gz;s3://precise-db/raw_data/pcoli/Sample6-2_S10_L004_R2_001.fastq.gz	Justin Tan	Justin Tan
p1k_00708	GSE133607	NA	NA	p1k_00708;p1k_00709	53	70	c	pcoli__WT__1	pColi	pcoli	WT	1	Escherichia coli K-12 MG1655	MG1655	Batch	No	M9	37	7	glycerol(4)	NH4Cl(1)	O2	NA	rhamnose(0.1)	Carbenicillin(50)	0.643883	Clonal	Cells grown till OD 0.3, rhamnose added to 0.1g/L, and harvested after 2 hours	NA	PAIRED	ILLUMINA	2	‑_ doi.org/10.1016/j.ymben.2020.07.002	s3://precise-db/raw_data/pcoli/Gly2-WT-1_S21_L001_R1_001.fastq.gz;s3://precise-db/raw_data/pcoli/Gly2-WT-1_S21_L002_R1_001.fastq.gz;s3://precise-db/raw_data/pcoli/Gly2-WT-1_S21_L003_R1_001.fastq.gz;s3://precise-db/raw_data/pcoli/Gly2-WT-1_S21_L004_R1_001.fastq.gz	s3://precise-db/raw_data/pcoli/Gly2-WT-1_S21_L001_R2_001.fastq.gz;s3://precise-db/raw_data/pcoli/Gly2-WT-1_S21_L002_R2_001.fastq.gz;s3://precise-db/raw_data/pcoli/Gly2-WT-1_S21_L003_R2_001.fastq.gz;s3://precise-db/raw_data/pcoli/Gly2-WT-1_S21_L004_R2_001.fastq.gz	Justin Tan	Justin Tan
p1k_00709	GSE133607	NA	NA	p1k_00708;p1k_00709	53	70	c	pcoli__WT__2	pColi	pcoli	WT	2	Escherichia coli K-12 MG1655	MG1655	Batch	No	M9	37	7	glycerol(4)	NH4Cl(1)	O2	NA	rhamnose(0.1)	Carbenicillin(50)	0.58855	Clonal	Cells grown till OD 0.3, rhamnose added to 0.1g/L, and harvested after 2 hours	NA	PAIRED	ILLUMINA	2	‑_ doi.org/10.1016/j.ymben.2020.07.002	s3://precise-db/raw_data/pcoli/Gly2-WT-2_S22_L001_R1_001.fastq.gz;s3://precise-db/raw_data/pcoli/Gly2-WT-2_S22_L002_R1_001.fastq.gz;s3://precise-db/raw_data/pcoli/Gly2-WT-2_S22_L003_R1_001.fastq.gz;s3://precise-db/raw_data/pcoli/Gly2-WT-2_S22_L004_R1_001.fastq.gz	s3://precise-db/raw_data/pcoli/Gly2-WT-2_S22_L001_R2_001.fastq.gz;s3://precise-db/raw_data/pcoli/Gly2-WT-2_S22_L002_R2_001.fastq.gz;s3://precise-db/raw_data/pcoli/Gly2-WT-2_S22_L003_R2_001.fastq.gz;s3://precise-db/raw_data/pcoli/Gly2-WT-2_S22_L004_R2_001.fastq.gz	Justin Tan	Justin Tan
p1k_00654	GSE133607	NA	NA	p1k_00708;p1k_00709	54	71	t	pcoli__hsTPH_E2K__1	pColi	pcoli	hsTPH_E2K	1	Escherichia coli K-12 MG1655 hsTPH_E2K	MG1655	Batch	No	M9	37	7	glycerol(4)	NH4Cl(1)	O2	NA	rhamnose(0.1)	Carbenicillin(50)	0.533112	Clonal	Cells grown till OD 0.3, rhamnose added to 0.1g/L, and harvested after 2 hours	NA	PAIRED	ILLUMINA	2	‑_ doi.org/10.1016/j.ymben.2020.07.002	s3://precise-db/raw_data/pcoli/Sample5-5_S5_L001_R1_001.fastq.gz;s3://precise-db/raw_data/pcoli/Sample5-5_S5_L002_R1_001.fastq.gz;s3://precise-db/raw_data/pcoli/Sample5-5_S5_L003_R1_001.fastq.gz;s3://precise-db/raw_data/pcoli/Sample5-5_S5_L004_R1_001.fastq.gz	s3://precise-db/raw_data/pcoli/Sample5-5_S5_L001_R2_001.fastq.gz;s3://precise-db/raw_data/pcoli/Sample5-5_S5_L002_R2_001.fastq.gz;s3://precise-db/raw_data/pcoli/Sample5-5_S5_L003_R2_001.fastq.gz;s3://precise-db/raw_data/pcoli/Sample5-5_S5_L004_R2_001.fastq.gz	Justin Tan	Justin Tan
p1k_00655	GSE133607	NA	NA	p1k_00708;p1k_00709	54	71	t	pcoli__hsTPH_E2K__2	pColi	pcoli	hsTPH_E2K	2	Escherichia coli K-12 MG1655 hsTPH_E2K	MG1655	Batch	No	M9	37	7	glycerol(4)	NH4Cl(1)	O2	NA	rhamnose(0.1)	Carbenicillin(50)	0.538436	Clonal	Cells grown till OD 0.3, rhamnose added to 0.1g/L, and harvested after 2 hours	NA	PAIRED	ILLUMINA	2	‑_ doi.org/10.1016/j.ymben.2020.07.002	s3://precise-db/raw_data/pcoli/Sample5-6_S6_L001_R1_001.fastq.gz;s3://precise-db/raw_data/pcoli/Sample5-6_S6_L002_R1_001.fastq.gz;s3://precise-db/raw_data/pcoli/Sample5-6_S6_L003_R1_001.fastq.gz;s3://precise-db/raw_data/pcoli/Sample5-6_S6_L004_R1_001.fastq.gz	s3://precise-db/raw_data/pcoli/Sample5-6_S6_L001_R2_001.fastq.gz;s3://precise-db/raw_data/pcoli/Sample5-6_S6_L002_R2_001.fastq.gz;s3://precise-db/raw_data/pcoli/Sample5-6_S6_L003_R2_001.fastq.gz;s3://precise-db/raw_data/pcoli/Sample5-6_S6_L004_R2_001.fastq.gz	Justin Tan	Justin Tan
p1k_00708	GSE133607	NA	NA	p1k_00708;p1k_00709	54	71	c	pcoli__WT__1	pColi	pcoli	WT	1	Escherichia coli K-12 MG1655	MG1655	Batch	No	M9	37	7	glycerol(4)	NH4Cl(1)	O2	NA	rhamnose(0.1)	Carbenicillin(50)	0.643883	Clonal	Cells grown till OD 0.3, rhamnose added to 0.1g/L, and harvested after 2 hours	NA	PAIRED	ILLUMINA	2	‑_ doi.org/10.1016/j.ymben.2020.07.002	s3://precise-db/raw_data/pcoli/Gly2-WT-1_S21_L001_R1_001.fastq.gz;s3://precise-db/raw_data/pcoli/Gly2-WT-1_S21_L002_R1_001.fastq.gz;s3://precise-db/raw_data/pcoli/Gly2-WT-1_S21_L003_R1_001.fastq.gz;s3://precise-db/raw_data/pcoli/Gly2-WT-1_S21_L004_R1_001.fastq.gz	s3://precise-db/raw_data/pcoli/Gly2-WT-1_S21_L001_R2_001.fastq.gz;s3://precise-db/raw_data/pcoli/Gly2-WT-1_S21_L002_R2_001.fastq.gz;s3://precise-db/raw_data/pcoli/Gly2-WT-1_S21_L003_R2_001.fastq.gz;s3://precise-db/raw_data/pcoli/Gly2-WT-1_S21_L004_R2_001.fastq.gz	Justin Tan	Justin Tan
p1k_00709	GSE133607	NA	NA	p1k_00708;p1k_00709	54	71	c	pcoli__WT__2	pColi	pcoli	WT	2	Escherichia coli K-12 MG1655	MG1655	Batch	No	M9	37	7	glycerol(4)	NH4Cl(1)	O2	NA	rhamnose(0.1)	Carbenicillin(50)	0.58855	Clonal	Cells grown till OD 0.3, rhamnose added to 0.1g/L, and harvested after 2 hours	NA	PAIRED	ILLUMINA	2	‑_ doi.org/10.1016/j.ymben.2020.07.002	s3://precise-db/raw_data/pcoli/Gly2-WT-2_S22_L001_R1_001.fastq.gz;s3://precise-db/raw_data/pcoli/Gly2-WT-2_S22_L002_R1_001.fastq.gz;s3://precise-db/raw_data/pcoli/Gly2-WT-2_S22_L003_R1_001.fastq.gz;s3://precise-db/raw_data/pcoli/Gly2-WT-2_S22_L004_R1_001.fastq.gz	s3://precise-db/raw_data/pcoli/Gly2-WT-2_S22_L001_R2_001.fastq.gz;s3://precise-db/raw_data/pcoli/Gly2-WT-2_S22_L002_R2_001.fastq.gz;s3://precise-db/raw_data/pcoli/Gly2-WT-2_S22_L003_R2_001.fastq.gz;s3://precise-db/raw_data/pcoli/Gly2-WT-2_S22_L004_R2_001.fastq.gz	Justin Tan	Justin Tan
p1k_00656	GSE133607	NA	NA	p1k_00708;p1k_00709	55	72	t	pcoli__hsTPH_E2K_N91I_P99C__1	pColi	pcoli	hsTPH_E2K_N91I_P99C	1	Escherichia coli K-12 MG1655 hsTPH_E2K_N91I_P99C	MG1655	Batch	No	M9	37	7	glycerol(4)	NH4Cl(1)	O2	NA	rhamnose(0.1)	Carbenicillin(50)	0.587631	Clonal	Cells grown till OD 0.3, rhamnose added to 0.1g/L, and harvested after 2 hours	NA	PAIRED	ILLUMINA	2	‑_ doi.org/10.1016/j.ymben.2020.07.002	s3://precise-db/raw_data/pcoli/hsTPH-E2K-N91I-P99C-1_S17_L001_R1_001.fastq.gz;s3://precise-db/raw_data/pcoli/hsTPH-E2K-N91I-P99C-1_S17_L002_R1_001.fastq.gz;s3://precise-db/raw_data/pcoli/hsTPH-E2K-N91I-P99C-1_S17_L003_R1_001.fastq.gz;s3://precise-db/raw_data/pcoli/hsTPH-E2K-N91I-P99C-1_S17_L004_R1_001.fastq.gz	s3://precise-db/raw_data/pcoli/hsTPH-E2K-N91I-P99C-1_S17_L001_R2_001.fastq.gz;s3://precise-db/raw_data/pcoli/hsTPH-E2K-N91I-P99C-1_S17_L002_R2_001.fastq.gz;s3://precise-db/raw_data/pcoli/hsTPH-E2K-N91I-P99C-1_S17_L003_R2_001.fastq.gz;s3://precise-db/raw_data/pcoli/hsTPH-E2K-N91I-P99C-1_S17_L004_R2_001.fastq.gz	Justin Tan	Justin Tan
p1k_00657	GSE133607	NA	NA	p1k_00708;p1k_00709	55	72	t	pcoli__hsTPH_E2K_N91I_P99C__2	pColi	pcoli	hsTPH_E2K_N91I_P99C	2	Escherichia coli K-12 MG1655 hsTPH_E2K_N91I_P99C	MG1655	Batch	No	M9	37	7	glycerol(4)	NH4Cl(1)	O2	NA	rhamnose(0.1)	Carbenicillin(50)	0.585367	Clonal	Cells grown till OD 0.3, rhamnose added to 0.1g/L, and harvested after 2 hours	NA	PAIRED	ILLUMINA	2	‑_ doi.org/10.1016/j.ymben.2020.07.002	s3://precise-db/raw_data/pcoli/hsTPH-E2K-N91I-P99C-2_S18_L001_R1_001.fastq.gz;s3://precise-db/raw_data/pcoli/hsTPH-E2K-N91I-P99C-2_S18_L002_R1_001.fastq.gz;s3://precise-db/raw_data/pcoli/hsTPH-E2K-N91I-P99C-2_S18_L003_R1_001.fastq.gz;s3://precise-db/raw_data/pcoli/hsTPH-E2K-N91I-P99C-2_S18_L004_R1_001.fastq.gz	s3://precise-db/raw_data/pcoli/hsTPH-E2K-N91I-P99C-2_S18_L001_R2_001.fastq.gz;s3://precise-db/raw_data/pcoli/hsTPH-E2K-N91I-P99C-2_S18_L002_R2_001.fastq.gz;s3://precise-db/raw_data/pcoli/hsTPH-E2K-N91I-P99C-2_S18_L003_R2_001.fastq.gz;s3://precise-db/raw_data/pcoli/hsTPH-E2K-N91I-P99C-2_S18_L004_R2_001.fastq.gz	Justin Tan	Justin Tan
p1k_00708	GSE133607	NA	NA	p1k_00708;p1k_00709	55	72	c	pcoli__WT__1	pColi	pcoli	WT	1	Escherichia coli K-12 MG1655	MG1655	Batch	No	M9	37	7	glycerol(4)	NH4Cl(1)	O2	NA	rhamnose(0.1)	Carbenicillin(50)	0.643883	Clonal	Cells grown till OD 0.3, rhamnose added to 0.1g/L, and harvested after 2 hours	NA	PAIRED	ILLUMINA	2	‑_ doi.org/10.1016/j.ymben.2020.07.002	s3://precise-db/raw_data/pcoli/Gly2-WT-1_S21_L001_R1_001.fastq.gz;s3://precise-db/raw_data/pcoli/Gly2-WT-1_S21_L002_R1_001.fastq.gz;s3://precise-db/raw_data/pcoli/Gly2-WT-1_S21_L003_R1_001.fastq.gz;s3://precise-db/raw_data/pcoli/Gly2-WT-1_S21_L004_R1_001.fastq.gz	s3://precise-db/raw_data/pcoli/Gly2-WT-1_S21_L001_R2_001.fastq.gz;s3://precise-db/raw_data/pcoli/Gly2-WT-1_S21_L002_R2_001.fastq.gz;s3://precise-db/raw_data/pcoli/Gly2-WT-1_S21_L003_R2_001.fastq.gz;s3://precise-db/raw_data/pcoli/Gly2-WT-1_S21_L004_R2_001.fastq.gz	Justin Tan	Justin Tan
p1k_00709	GSE133607	NA	NA	p1k_00708;p1k_00709	55	72	c	pcoli__WT__2	pColi	pcoli	WT	2	Escherichia coli K-12 MG1655	MG1655	Batch	No	M9	37	7	glycerol(4)	NH4Cl(1)	O2	NA	rhamnose(0.1)	Carbenicillin(50)	0.58855	Clonal	Cells grown till OD 0.3, rhamnose added to 0.1g/L, and harvested after 2 hours	NA	PAIRED	ILLUMINA	2	‑_ doi.org/10.1016/j.ymben.2020.07.002	s3://precise-db/raw_data/pcoli/Gly2-WT-2_S22_L001_R1_001.fastq.gz;s3://precise-db/raw_data/pcoli/Gly2-WT-2_S22_L002_R1_001.fastq.gz;s3://precise-db/raw_data/pcoli/Gly2-WT-2_S22_L003_R1_001.fastq.gz;s3://precise-db/raw_data/pcoli/Gly2-WT-2_S22_L004_R1_001.fastq.gz	s3://precise-db/raw_data/pcoli/Gly2-WT-2_S22_L001_R2_001.fastq.gz;s3://precise-db/raw_data/pcoli/Gly2-WT-2_S22_L002_R2_001.fastq.gz;s3://precise-db/raw_data/pcoli/Gly2-WT-2_S22_L003_R2_001.fastq.gz;s3://precise-db/raw_data/pcoli/Gly2-WT-2_S22_L004_R2_001.fastq.gz	Justin Tan	Justin Tan
p1k_00658	GSE133607	NA	NA	p1k_00708;p1k_00709	56	73	t	pcoli__hsTPH_N158trunc__1	pColi	pcoli	hsTPH_N158trunc	1	Escherichia coli K-12 MG1655 hsTPH_N158trunc	MG1655	Batch	No	M9	37	7	glycerol(4)	NH4Cl(1)	O2	NA	rhamnose(0.1)	Carbenicillin(50)	0.526445	Clonal	Cells grown till OD 0.3, rhamnose added to 0.1g/L, and harvested after 2 hours	NA	PAIRED	ILLUMINA	2	‑_ doi.org/10.1016/j.ymben.2020.07.002	s3://precise-db/raw_data/pcoli/hsTPH-N158trunc-Set4-7_S21_L001_R1_001.fastq.gz;s3://precise-db/raw_data/pcoli/hsTPH-N158trunc-Set4-7_S21_L002_R1_001.fastq.gz;s3://precise-db/raw_data/pcoli/hsTPH-N158trunc-Set4-7_S21_L003_R1_001.fastq.gz;s3://precise-db/raw_data/pcoli/hsTPH-N158trunc-Set4-7_S21_L004_R1_001.fastq.gz	s3://precise-db/raw_data/pcoli/hsTPH-N158trunc-Set4-7_S21_L001_R2_001.fastq.gz;s3://precise-db/raw_data/pcoli/hsTPH-N158trunc-Set4-7_S21_L002_R2_001.fastq.gz;s3://precise-db/raw_data/pcoli/hsTPH-N158trunc-Set4-7_S21_L003_R2_001.fastq.gz;s3://precise-db/raw_data/pcoli/hsTPH-N158trunc-Set4-7_S21_L004_R2_001.fastq.gz	Justin Tan	Justin Tan
p1k_00659	GSE133607	NA	NA	p1k_00708;p1k_00709	56	73	t	pcoli__hsTPH_N158trunc__2	pColi	pcoli	hsTPH_N158trunc	2	Escherichia coli K-12 MG1655 hsTPH_N158trunc	MG1655	Batch	No	M9	37	7	glycerol(4)	NH4Cl(1)	O2	NA	rhamnose(0.1)	Carbenicillin(50)	0.51983	Clonal	Cells grown till OD 0.3, rhamnose added to 0.1g/L, and harvested after 2 hours	NA	PAIRED	ILLUMINA	2	‑_ doi.org/10.1016/j.ymben.2020.07.002	s3://precise-db/raw_data/pcoli/hsTPH-N158trunc-Set4-8_S22_L001_R1_001.fastq.gz;s3://precise-db/raw_data/pcoli/hsTPH-N158trunc-Set4-8_S22_L002_R1_001.fastq.gz;s3://precise-db/raw_data/pcoli/hsTPH-N158trunc-Set4-8_S22_L003_R1_001.fastq.gz;s3://precise-db/raw_data/pcoli/hsTPH-N158trunc-Set4-8_S22_L004_R1_001.fastq.gz	s3://precise-db/raw_data/pcoli/hsTPH-N158trunc-Set4-8_S22_L001_R2_001.fastq.gz;s3://precise-db/raw_data/pcoli/hsTPH-N158trunc-Set4-8_S22_L002_R2_001.fastq.gz;s3://precise-db/raw_data/pcoli/hsTPH-N158trunc-Set4-8_S22_L003_R2_001.fastq.gz;s3://precise-db/raw_data/pcoli/hsTPH-N158trunc-Set4-8_S22_L004_R2_001.fastq.gz	Justin Tan	Justin Tan
p1k_00708	GSE133607	NA	NA	p1k_00708;p1k_00709	56	73	c	pcoli__WT__1	pColi	pcoli	WT	1	Escherichia coli K-12 MG1655	MG1655	Batch	No	M9	37	7	glycerol(4)	NH4Cl(1)	O2	NA	rhamnose(0.1)	Carbenicillin(50)	0.643883	Clonal	Cells grown till OD 0.3, rhamnose added to 0.1g/L, and harvested after 2 hours	NA	PAIRED	ILLUMINA	2	‑_ doi.org/10.1016/j.ymben.2020.07.002	s3://precise-db/raw_data/pcoli/Gly2-WT-1_S21_L001_R1_001.fastq.gz;s3://precise-db/raw_data/pcoli/Gly2-WT-1_S21_L002_R1_001.fastq.gz;s3://precise-db/raw_data/pcoli/Gly2-WT-1_S21_L003_R1_001.fastq.gz;s3://precise-db/raw_data/pcoli/Gly2-WT-1_S21_L004_R1_001.fastq.gz	s3://precise-db/raw_data/pcoli/Gly2-WT-1_S21_L001_R2_001.fastq.gz;s3://precise-db/raw_data/pcoli/Gly2-WT-1_S21_L002_R2_001.fastq.gz;s3://precise-db/raw_data/pcoli/Gly2-WT-1_S21_L003_R2_001.fastq.gz;s3://precise-db/raw_data/pcoli/Gly2-WT-1_S21_L004_R2_001.fastq.gz	Justin Tan	Justin Tan
p1k_00709	GSE133607	NA	NA	p1k_00708;p1k_00709	56	73	c	pcoli__WT__2	pColi	pcoli	WT	2	Escherichia coli K-12 MG1655	MG1655	Batch	No	M9	37	7	glycerol(4)	NH4Cl(1)	O2	NA	rhamnose(0.1)	Carbenicillin(50)	0.58855	Clonal	Cells grown till OD 0.3, rhamnose added to 0.1g/L, and harvested after 2 hours	NA	PAIRED	ILLUMINA	2	‑_ doi.org/10.1016/j.ymben.2020.07.002	s3://precise-db/raw_data/pcoli/Gly2-WT-2_S22_L001_R1_001.fastq.gz;s3://precise-db/raw_data/pcoli/Gly2-WT-2_S22_L002_R1_001.fastq.gz;s3://precise-db/raw_data/pcoli/Gly2-WT-2_S22_L003_R1_001.fastq.gz;s3://precise-db/raw_data/pcoli/Gly2-WT-2_S22_L004_R1_001.fastq.gz	s3://precise-db/raw_data/pcoli/Gly2-WT-2_S22_L001_R2_001.fastq.gz;s3://precise-db/raw_data/pcoli/Gly2-WT-2_S22_L002_R2_001.fastq.gz;s3://precise-db/raw_data/pcoli/Gly2-WT-2_S22_L003_R2_001.fastq.gz;s3://precise-db/raw_data/pcoli/Gly2-WT-2_S22_L004_R2_001.fastq.gz	Justin Tan	Justin Tan
p1k_00660	GSE133607	NA	NA	p1k_00708;p1k_00709	57	74	t	pcoli__hsTPH_N174trunc__1	pColi	pcoli	hsTPH_N174trunc	1	Escherichia coli K-12 MG1655 hsTPH_N174trunc	MG1655	Batch	No	M9	37	7	glycerol(4)	NH4Cl(1)	O2	NA	rhamnose(0.1)	Carbenicillin(50)	0.567886	Clonal	Cells grown till OD 0.3, rhamnose added to 0.1g/L, and harvested after 2 hours	NA	PAIRED	ILLUMINA	2	‑_ doi.org/10.1016/j.ymben.2020.07.002	s3://precise-db/raw_data/pcoli/Sample5-1_S1_L001_R1_001.fastq.gz;s3://precise-db/raw_data/pcoli/Sample5-1_S1_L002_R1_001.fastq.gz;s3://precise-db/raw_data/pcoli/Sample5-1_S1_L003_R1_001.fastq.gz;s3://precise-db/raw_data/pcoli/Sample5-1_S1_L004_R1_001.fastq.gz	s3://precise-db/raw_data/pcoli/Sample5-1_S1_L001_R2_001.fastq.gz;s3://precise-db/raw_data/pcoli/Sample5-1_S1_L002_R2_001.fastq.gz;s3://precise-db/raw_data/pcoli/Sample5-1_S1_L003_R2_001.fastq.gz;s3://precise-db/raw_data/pcoli/Sample5-1_S1_L004_R2_001.fastq.gz	Justin Tan	Justin Tan
p1k_00661	GSE133607	NA	NA	p1k_00708;p1k_00709	57	74	t	pcoli__hsTPH_N174trunc__2	pColi	pcoli	hsTPH_N174trunc	2	Escherichia coli K-12 MG1655 hsTPH_N174trunc	MG1655	Batch	No	M9	37	7	glycerol(4)	NH4Cl(1)	O2	NA	rhamnose(0.1)	Carbenicillin(50)	0.56556	Clonal	Cells grown till OD 0.3, rhamnose added to 0.1g/L, and harvested after 2 hours	NA	PAIRED	ILLUMINA	2	‑_ doi.org/10.1016/j.ymben.2020.07.002	s3://precise-db/raw_data/pcoli/Sample5-2_S2_L001_R1_001.fastq.gz;s3://precise-db/raw_data/pcoli/Sample5-2_S2_L002_R1_001.fastq.gz;s3://precise-db/raw_data/pcoli/Sample5-2_S2_L003_R1_001.fastq.gz;s3://precise-db/raw_data/pcoli/Sample5-2_S2_L004_R1_001.fastq.gz	s3://precise-db/raw_data/pcoli/Sample5-2_S2_L001_R2_001.fastq.gz;s3://precise-db/raw_data/pcoli/Sample5-2_S2_L002_R2_001.fastq.gz;s3://precise-db/raw_data/pcoli/Sample5-2_S2_L003_R2_001.fastq.gz;s3://precise-db/raw_data/pcoli/Sample5-2_S2_L004_R2_001.fastq.gz	Justin Tan	Justin Tan
p1k_00708	GSE133607	NA	NA	p1k_00708;p1k_00709	57	74	c	pcoli__WT__1	pColi	pcoli	WT	1	Escherichia coli K-12 MG1655	MG1655	Batch	No	M9	37	7	glycerol(4)	NH4Cl(1)	O2	NA	rhamnose(0.1)	Carbenicillin(50)	0.643883	Clonal	Cells grown till OD 0.3, rhamnose added to 0.1g/L, and harvested after 2 hours	NA	PAIRED	ILLUMINA	2	‑_ doi.org/10.1016/j.ymben.2020.07.002	s3://precise-db/raw_data/pcoli/Gly2-WT-1_S21_L001_R1_001.fastq.gz;s3://precise-db/raw_data/pcoli/Gly2-WT-1_S21_L002_R1_001.fastq.gz;s3://precise-db/raw_data/pcoli/Gly2-WT-1_S21_L003_R1_001.fastq.gz;s3://precise-db/raw_data/pcoli/Gly2-WT-1_S21_L004_R1_001.fastq.gz	s3://precise-db/raw_data/pcoli/Gly2-WT-1_S21_L001_R2_001.fastq.gz;s3://precise-db/raw_data/pcoli/Gly2-WT-1_S21_L002_R2_001.fastq.gz;s3://precise-db/raw_data/pcoli/Gly2-WT-1_S21_L003_R2_001.fastq.gz;s3://precise-db/raw_data/pcoli/Gly2-WT-1_S21_L004_R2_001.fastq.gz	Justin Tan	Justin Tan
p1k_00709	GSE133607	NA	NA	p1k_00708;p1k_00709	57	74	c	pcoli__WT__2	pColi	pcoli	WT	2	Escherichia coli K-12 MG1655	MG1655	Batch	No	M9	37	7	glycerol(4)	NH4Cl(1)	O2	NA	rhamnose(0.1)	Carbenicillin(50)	0.58855	Clonal	Cells grown till OD 0.3, rhamnose added to 0.1g/L, and harvested after 2 hours	NA	PAIRED	ILLUMINA	2	‑_ doi.org/10.1016/j.ymben.2020.07.002	s3://precise-db/raw_data/pcoli/Gly2-WT-2_S22_L001_R1_001.fastq.gz;s3://precise-db/raw_data/pcoli/Gly2-WT-2_S22_L002_R1_001.fastq.gz;s3://precise-db/raw_data/pcoli/Gly2-WT-2_S22_L003_R1_001.fastq.gz;s3://precise-db/raw_data/pcoli/Gly2-WT-2_S22_L004_R1_001.fastq.gz	s3://precise-db/raw_data/pcoli/Gly2-WT-2_S22_L001_R2_001.fastq.gz;s3://precise-db/raw_data/pcoli/Gly2-WT-2_S22_L002_R2_001.fastq.gz;s3://precise-db/raw_data/pcoli/Gly2-WT-2_S22_L003_R2_001.fastq.gz;s3://precise-db/raw_data/pcoli/Gly2-WT-2_S22_L004_R2_001.fastq.gz	Justin Tan	Justin Tan
p1k_00662	GSE133607	NA	NA	p1k_00708;p1k_00709	58	75	t	pcoli__hsTPH_Ntermtrunc__1	pColi	pcoli	hsTPH_Ntermtrunc	1	Escherichia coli K-12 MG1655 hsTPH_Ntermtrunc	MG1655	Batch	No	M9	37	7	glycerol(4)	NH4Cl(1)	O2	NA	rhamnose(0.1)	Carbenicillin(50)	0.655567	Clonal	Cells grown till OD 0.3, rhamnose added to 0.1g/L, and harvested after 2 hours	NA	PAIRED	ILLUMINA	2	‑_ doi.org/10.1016/j.ymben.2020.07.002	s3://precise-db/raw_data/pcoli/Sample5-3_S3_L001_R1_001.fastq.gz;s3://precise-db/raw_data/pcoli/Sample5-3_S3_L002_R1_001.fastq.gz;s3://precise-db/raw_data/pcoli/Sample5-3_S3_L003_R1_001.fastq.gz;s3://precise-db/raw_data/pcoli/Sample5-3_S3_L004_R1_001.fastq.gz	s3://precise-db/raw_data/pcoli/Sample5-3_S3_L001_R2_001.fastq.gz;s3://precise-db/raw_data/pcoli/Sample5-3_S3_L002_R2_001.fastq.gz;s3://precise-db/raw_data/pcoli/Sample5-3_S3_L003_R2_001.fastq.gz;s3://precise-db/raw_data/pcoli/Sample5-3_S3_L004_R2_001.fastq.gz	Justin Tan	Justin Tan
p1k_00663	GSE133607	NA	NA	p1k_00708;p1k_00709	58	75	t	pcoli__hsTPH_Ntermtrunc__2	pColi	pcoli	hsTPH_Ntermtrunc	2	Escherichia coli K-12 MG1655 hsTPH_Ntermtrunc	MG1655	Batch	No	M9	37	7	glycerol(4)	NH4Cl(1)	O2	NA	rhamnose(0.1)	Carbenicillin(50)	0.657993	Clonal	Cells grown till OD 0.3, rhamnose added to 0.1g/L, and harvested after 2 hours	NA	PAIRED	ILLUMINA	2	‑_ doi.org/10.1016/j.ymben.2020.07.002	s3://precise-db/raw_data/pcoli/Sample5-4_S4_L001_R1_001.fastq.gz;s3://precise-db/raw_data/pcoli/Sample5-4_S4_L002_R1_001.fastq.gz;s3://precise-db/raw_data/pcoli/Sample5-4_S4_L003_R1_001.fastq.gz;s3://precise-db/raw_data/pcoli/Sample5-4_S4_L004_R1_001.fastq.gz	s3://precise-db/raw_data/pcoli/Sample5-4_S4_L001_R2_001.fastq.gz;s3://precise-db/raw_data/pcoli/Sample5-4_S4_L002_R2_001.fastq.gz;s3://precise-db/raw_data/pcoli/Sample5-4_S4_L003_R2_001.fastq.gz;s3://precise-db/raw_data/pcoli/Sample5-4_S4_L004_R2_001.fastq.gz	Justin Tan	Justin Tan
p1k_00708	GSE133607	NA	NA	p1k_00708;p1k_00709	58	75	c	pcoli__WT__1	pColi	pcoli	WT	1	Escherichia coli K-12 MG1655	MG1655	Batch	No	M9	37	7	glycerol(4)	NH4Cl(1)	O2	NA	rhamnose(0.1)	Carbenicillin(50)	0.643883	Clonal	Cells grown till OD 0.3, rhamnose added to 0.1g/L, and harvested after 2 hours	NA	PAIRED	ILLUMINA	2	‑_ doi.org/10.1016/j.ymben.2020.07.002	s3://precise-db/raw_data/pcoli/Gly2-WT-1_S21_L001_R1_001.fastq.gz;s3://precise-db/raw_data/pcoli/Gly2-WT-1_S21_L002_R1_001.fastq.gz;s3://precise-db/raw_data/pcoli/Gly2-WT-1_S21_L003_R1_001.fastq.gz;s3://precise-db/raw_data/pcoli/Gly2-WT-1_S21_L004_R1_001.fastq.gz	s3://precise-db/raw_data/pcoli/Gly2-WT-1_S21_L001_R2_001.fastq.gz;s3://precise-db/raw_data/pcoli/Gly2-WT-1_S21_L002_R2_001.fastq.gz;s3://precise-db/raw_data/pcoli/Gly2-WT-1_S21_L003_R2_001.fastq.gz;s3://precise-db/raw_data/pcoli/Gly2-WT-1_S21_L004_R2_001.fastq.gz	Justin Tan	Justin Tan
p1k_00709	GSE133607	NA	NA	p1k_00708;p1k_00709	58	75	c	pcoli__WT__2	pColi	pcoli	WT	2	Escherichia coli K-12 MG1655	MG1655	Batch	No	M9	37	7	glycerol(4)	NH4Cl(1)	O2	NA	rhamnose(0.1)	Carbenicillin(50)	0.58855	Clonal	Cells grown till OD 0.3, rhamnose added to 0.1g/L, and harvested after 2 hours	NA	PAIRED	ILLUMINA	2	‑_ doi.org/10.1016/j.ymben.2020.07.002	s3://precise-db/raw_data/pcoli/Gly2-WT-2_S22_L001_R1_001.fastq.gz;s3://precise-db/raw_data/pcoli/Gly2-WT-2_S22_L002_R1_001.fastq.gz;s3://precise-db/raw_data/pcoli/Gly2-WT-2_S22_L003_R1_001.fastq.gz;s3://precise-db/raw_data/pcoli/Gly2-WT-2_S22_L004_R1_001.fastq.gz	s3://precise-db/raw_data/pcoli/Gly2-WT-2_S22_L001_R2_001.fastq.gz;s3://precise-db/raw_data/pcoli/Gly2-WT-2_S22_L002_R2_001.fastq.gz;s3://precise-db/raw_data/pcoli/Gly2-WT-2_S22_L003_R2_001.fastq.gz;s3://precise-db/raw_data/pcoli/Gly2-WT-2_S22_L004_R2_001.fastq.gz	Justin Tan	Justin Tan
p1k_00664	GSE133607	NA	NA	p1k_00708;p1k_00709	59	76	t	pcoli__hsTPH1__1	pColi	pcoli	hsTPH1	1	Escherichia coli K-12 MG1655 hsTPH1	MG1655	Batch	No	M9	37	7	glycerol(4)	NH4Cl(1)	O2	NA	rhamnose(0.1)	Carbenicillin(50)	0.55038	Clonal	Cells grown till OD 0.3, rhamnose added to 0.1g/L, and harvested after 2 hours	NA	PAIRED	ILLUMINA	2	‑_ doi.org/10.1016/j.ymben.2020.07.002	s3://precise-db/raw_data/pcoli/hsTPH1-1_S17_L001_R1_001.fastq.gz;s3://precise-db/raw_data/pcoli/hsTPH1-1_S17_L002_R1_001.fastq.gz;s3://precise-db/raw_data/pcoli/hsTPH1-1_S17_L003_R1_001.fastq.gz;s3://precise-db/raw_data/pcoli/hsTPH1-1_S17_L004_R1_001.fastq.gz	s3://precise-db/raw_data/pcoli/hsTPH1-1_S17_L001_R2_001.fastq.gz;s3://precise-db/raw_data/pcoli/hsTPH1-1_S17_L002_R2_001.fastq.gz;s3://precise-db/raw_data/pcoli/hsTPH1-1_S17_L003_R2_001.fastq.gz;s3://precise-db/raw_data/pcoli/hsTPH1-1_S17_L004_R2_001.fastq.gz	Justin Tan	Justin Tan
p1k_00665	GSE133607	NA	NA	p1k_00708;p1k_00709	59	76	t	pcoli__hsTPH1__2	pColi	pcoli	hsTPH1	2	Escherichia coli K-12 MG1655 hsTPH1	MG1655	Batch	No	M9	37	7	glycerol(4)	NH4Cl(1)	O2	NA	rhamnose(0.1)	Carbenicillin(50)	0.541407	Clonal	Cells grown till OD 0.3, rhamnose added to 0.1g/L, and harvested after 2 hours	NA	PAIRED	ILLUMINA	2	‑_ doi.org/10.1016/j.ymben.2020.07.002	s3://precise-db/raw_data/pcoli/hsTPH1-2_S18_L001_R1_001.fastq.gz;s3://precise-db/raw_data/pcoli/hsTPH1-2_S18_L002_R1_001.fastq.gz;s3://precise-db/raw_data/pcoli/hsTPH1-2_S18_L003_R1_001.fastq.gz;s3://precise-db/raw_data/pcoli/hsTPH1-2_S18_L004_R1_001.fastq.gz	s3://precise-db/raw_data/pcoli/hsTPH1-2_S18_L001_R2_001.fastq.gz;s3://precise-db/raw_data/pcoli/hsTPH1-2_S18_L002_R2_001.fastq.gz;s3://precise-db/raw_data/pcoli/hsTPH1-2_S18_L003_R2_001.fastq.gz;s3://precise-db/raw_data/pcoli/hsTPH1-2_S18_L004_R2_001.fastq.gz	Justin Tan	Justin Tan
p1k_00708	GSE133607	NA	NA	p1k_00708;p1k_00709	59	76	c	pcoli__WT__1	pColi	pcoli	WT	1	Escherichia coli K-12 MG1655	MG1655	Batch	No	M9	37	7	glycerol(4)	NH4Cl(1)	O2	NA	rhamnose(0.1)	Carbenicillin(50)	0.643883	Clonal	Cells grown till OD 0.3, rhamnose added to 0.1g/L, and harvested after 2 hours	NA	PAIRED	ILLUMINA	2	‑_ doi.org/10.1016/j.ymben.2020.07.002	s3://precise-db/raw_data/pcoli/Gly2-WT-1_S21_L001_R1_001.fastq.gz;s3://precise-db/raw_data/pcoli/Gly2-WT-1_S21_L002_R1_001.fastq.gz;s3://precise-db/raw_data/pcoli/Gly2-WT-1_S21_L003_R1_001.fastq.gz;s3://precise-db/raw_data/pcoli/Gly2-WT-1_S21_L004_R1_001.fastq.gz	s3://precise-db/raw_data/pcoli/Gly2-WT-1_S21_L001_R2_001.fastq.gz;s3://precise-db/raw_data/pcoli/Gly2-WT-1_S21_L002_R2_001.fastq.gz;s3://precise-db/raw_data/pcoli/Gly2-WT-1_S21_L003_R2_001.fastq.gz;s3://precise-db/raw_data/pcoli/Gly2-WT-1_S21_L004_R2_001.fastq.gz	Justin Tan	Justin Tan
p1k_00709	GSE133607	NA	NA	p1k_00708;p1k_00709	59	76	c	pcoli__WT__2	pColi	pcoli	WT	2	Escherichia coli K-12 MG1655	MG1655	Batch	No	M9	37	7	glycerol(4)	NH4Cl(1)	O2	NA	rhamnose(0.1)	Carbenicillin(50)	0.58855	Clonal	Cells grown till OD 0.3, rhamnose added to 0.1g/L, and harvested after 2 hours	NA	PAIRED	ILLUMINA	2	‑_ doi.org/10.1016/j.ymben.2020.07.002	s3://precise-db/raw_data/pcoli/Gly2-WT-2_S22_L001_R1_001.fastq.gz;s3://precise-db/raw_data/pcoli/Gly2-WT-2_S22_L002_R1_001.fastq.gz;s3://precise-db/raw_data/pcoli/Gly2-WT-2_S22_L003_R1_001.fastq.gz;s3://precise-db/raw_data/pcoli/Gly2-WT-2_S22_L004_R1_001.fastq.gz	s3://precise-db/raw_data/pcoli/Gly2-WT-2_S22_L001_R2_001.fastq.gz;s3://precise-db/raw_data/pcoli/Gly2-WT-2_S22_L002_R2_001.fastq.gz;s3://precise-db/raw_data/pcoli/Gly2-WT-2_S22_L003_R2_001.fastq.gz;s3://precise-db/raw_data/pcoli/Gly2-WT-2_S22_L004_R2_001.fastq.gz	Justin Tan	Justin Tan
p1k_00666	GSE133607	NA	NA	p1k_00708;p1k_00709	60	77	t	pcoli__MBP__1	pColi	pcoli	MBP	1	Escherichia coli K-12 MG1655 MBP	MG1655	Batch	No	M9	37	7	glycerol(4)	NH4Cl(1)	O2	NA	rhamnose(0.1)	Carbenicillin(50)	0.691316	Clonal	Cells grown till OD 0.3, rhamnose added to 0.1g/L, and harvested after 2 hours	NA	PAIRED	ILLUMINA	2	‑_ doi.org/10.1016/j.ymben.2020.07.002	s3://precise-db/raw_data/pcoli/MBP-Set4-3_S20_L001_R1_001.fastq.gz;s3://precise-db/raw_data/pcoli/MBP-Set4-3_S20_L002_R1_001.fastq.gz;s3://precise-db/raw_data/pcoli/MBP-Set4-3_S20_L003_R1_001.fastq.gz;s3://precise-db/raw_data/pcoli/MBP-Set4-3_S20_L004_R1_001.fastq.gz	s3://precise-db/raw_data/pcoli/MBP-Set4-3_S20_L001_R2_001.fastq.gz;s3://precise-db/raw_data/pcoli/MBP-Set4-3_S20_L002_R2_001.fastq.gz;s3://precise-db/raw_data/pcoli/MBP-Set4-3_S20_L003_R2_001.fastq.gz;s3://precise-db/raw_data/pcoli/MBP-Set4-3_S20_L004_R2_001.fastq.gz	Justin Tan	Justin Tan
p1k_00667	GSE133607	NA	NA	p1k_00708;p1k_00709	60	77	t	pcoli__MBP__2	pColi	pcoli	MBP	2	Escherichia coli K-12 MG1655 MBP	MG1655	Batch	No	M9	37	7	glycerol(4)	NH4Cl(1)	O2	NA	rhamnose(0.1)	Carbenicillin(50)	0.698991	Clonal	Cells grown till OD 0.3, rhamnose added to 0.1g/L, and harvested after 2 hours	NA	PAIRED	ILLUMINA	2	‑_ doi.org/10.1016/j.ymben.2020.07.002	s3://precise-db/raw_data/pcoli/MBP-2_S20_L001_R1_001.fastq.gz;s3://precise-db/raw_data/pcoli/MBP-2_S20_L002_R1_001.fastq.gz;s3://precise-db/raw_data/pcoli/MBP-2_S20_L003_R1_001.fastq.gz;s3://precise-db/raw_data/pcoli/MBP-2_S20_L004_R1_001.fastq.gz	s3://precise-db/raw_data/pcoli/MBP-2_S20_L001_R2_001.fastq.gz;s3://precise-db/raw_data/pcoli/MBP-2_S20_L002_R2_001.fastq.gz;s3://precise-db/raw_data/pcoli/MBP-2_S20_L003_R2_001.fastq.gz;s3://precise-db/raw_data/pcoli/MBP-2_S20_L004_R2_001.fastq.gz	Justin Tan	Justin Tan
p1k_00708	GSE133607	NA	NA	p1k_00708;p1k_00709	60	77	c	pcoli__WT__1	pColi	pcoli	WT	1	Escherichia coli K-12 MG1655	MG1655	Batch	No	M9	37	7	glycerol(4)	NH4Cl(1)	O2	NA	rhamnose(0.1)	Carbenicillin(50)	0.643883	Clonal	Cells grown till OD 0.3, rhamnose added to 0.1g/L, and harvested after 2 hours	NA	PAIRED	ILLUMINA	2	‑_ doi.org/10.1016/j.ymben.2020.07.002	s3://precise-db/raw_data/pcoli/Gly2-WT-1_S21_L001_R1_001.fastq.gz;s3://precise-db/raw_data/pcoli/Gly2-WT-1_S21_L002_R1_001.fastq.gz;s3://precise-db/raw_data/pcoli/Gly2-WT-1_S21_L003_R1_001.fastq.gz;s3://precise-db/raw_data/pcoli/Gly2-WT-1_S21_L004_R1_001.fastq.gz	s3://precise-db/raw_data/pcoli/Gly2-WT-1_S21_L001_R2_001.fastq.gz;s3://precise-db/raw_data/pcoli/Gly2-WT-1_S21_L002_R2_001.fastq.gz;s3://precise-db/raw_data/pcoli/Gly2-WT-1_S21_L003_R2_001.fastq.gz;s3://precise-db/raw_data/pcoli/Gly2-WT-1_S21_L004_R2_001.fastq.gz	Justin Tan	Justin Tan
p1k_00709	GSE133607	NA	NA	p1k_00708;p1k_00709	60	77	c	pcoli__WT__2	pColi	pcoli	WT	2	Escherichia coli K-12 MG1655	MG1655	Batch	No	M9	37	7	glycerol(4)	NH4Cl(1)	O2	NA	rhamnose(0.1)	Carbenicillin(50)	0.58855	Clonal	Cells grown till OD 0.3, rhamnose added to 0.1g/L, and harvested after 2 hours	NA	PAIRED	ILLUMINA	2	‑_ doi.org/10.1016/j.ymben.2020.07.002	s3://precise-db/raw_data/pcoli/Gly2-WT-2_S22_L001_R1_001.fastq.gz;s3://precise-db/raw_data/pcoli/Gly2-WT-2_S22_L002_R1_001.fastq.gz;s3://precise-db/raw_data/pcoli/Gly2-WT-2_S22_L003_R1_001.fastq.gz;s3://precise-db/raw_data/pcoli/Gly2-WT-2_S22_L004_R1_001.fastq.gz	s3://precise-db/raw_data/pcoli/Gly2-WT-2_S22_L001_R2_001.fastq.gz;s3://precise-db/raw_data/pcoli/Gly2-WT-2_S22_L002_R2_001.fastq.gz;s3://precise-db/raw_data/pcoli/Gly2-WT-2_S22_L003_R2_001.fastq.gz;s3://precise-db/raw_data/pcoli/Gly2-WT-2_S22_L004_R2_001.fastq.gz	Justin Tan	Justin Tan
p1k_00668	GSE133607	NA	NA	p1k_00708;p1k_00709	61	78	t	pcoli__msCOMT__1	pColi	pcoli	msCOMT	1	Escherichia coli K-12 MG1655 msCOMT	MG1655	Batch	No	M9	37	7	glycerol(4)	NH4Cl(1)	O2	NA	rhamnose(0.1)	Carbenicillin(50)	0.723878	Clonal	Cells grown till OD 0.3, rhamnose added to 0.1g/L, and harvested after 2 hours	NA	PAIRED	ILLUMINA	2	‑_ doi.org/10.1016/j.ymben.2020.07.002	s3://precise-db/raw_data/pcoli/msCOMT-1_S21_L001_R1_001.fastq.gz;s3://precise-db/raw_data/pcoli/msCOMT-1_S21_L002_R1_001.fastq.gz;s3://precise-db/raw_data/pcoli/msCOMT-1_S21_L003_R1_001.fastq.gz;s3://precise-db/raw_data/pcoli/msCOMT-1_S21_L004_R1_001.fastq.gz	s3://precise-db/raw_data/pcoli/msCOMT-1_S21_L001_R2_001.fastq.gz;s3://precise-db/raw_data/pcoli/msCOMT-1_S21_L002_R2_001.fastq.gz;s3://precise-db/raw_data/pcoli/msCOMT-1_S21_L003_R2_001.fastq.gz;s3://precise-db/raw_data/pcoli/msCOMT-1_S21_L004_R2_001.fastq.gz	Justin Tan	Justin Tan
p1k_00669	GSE133607	NA	NA	p1k_00708;p1k_00709	61	78	t	pcoli__msCOMT__2	pColi	pcoli	msCOMT	2	Escherichia coli K-12 MG1655 msCOMT	MG1655	Batch	No	M9	37	7	glycerol(4)	NH4Cl(1)	O2	NA	rhamnose(0.1)	Carbenicillin(50)	0.740025	Clonal	Cells grown till OD 0.3, rhamnose added to 0.1g/L, and harvested after 2 hours	NA	PAIRED	ILLUMINA	2	‑_ doi.org/10.1016/j.ymben.2020.07.002	s3://precise-db/raw_data/pcoli/msCOMT-2_S22_L001_R1_001.fastq.gz;s3://precise-db/raw_data/pcoli/msCOMT-2_S22_L002_R1_001.fastq.gz;s3://precise-db/raw_data/pcoli/msCOMT-2_S22_L003_R1_001.fastq.gz;s3://precise-db/raw_data/pcoli/msCOMT-2_S22_L004_R1_001.fastq.gz	s3://precise-db/raw_data/pcoli/msCOMT-2_S22_L001_R2_001.fastq.gz;s3://precise-db/raw_data/pcoli/msCOMT-2_S22_L002_R2_001.fastq.gz;s3://precise-db/raw_data/pcoli/msCOMT-2_S22_L003_R2_001.fastq.gz;s3://precise-db/raw_data/pcoli/msCOMT-2_S22_L004_R2_001.fastq.gz	Justin Tan	Justin Tan
p1k_00708	GSE133607	NA	NA	p1k_00708;p1k_00709	61	78	c	pcoli__WT__1	pColi	pcoli	WT	1	Escherichia coli K-12 MG1655	MG1655	Batch	No	M9	37	7	glycerol(4)	NH4Cl(1)	O2	NA	rhamnose(0.1)	Carbenicillin(50)	0.643883	Clonal	Cells grown till OD 0.3, rhamnose added to 0.1g/L, and harvested after 2 hours	NA	PAIRED	ILLUMINA	2	‑_ doi.org/10.1016/j.ymben.2020.07.002	s3://precise-db/raw_data/pcoli/Gly2-WT-1_S21_L001_R1_001.fastq.gz;s3://precise-db/raw_data/pcoli/Gly2-WT-1_S21_L002_R1_001.fastq.gz;s3://precise-db/raw_data/pcoli/Gly2-WT-1_S21_L003_R1_001.fastq.gz;s3://precise-db/raw_data/pcoli/Gly2-WT-1_S21_L004_R1_001.fastq.gz	s3://precise-db/raw_data/pcoli/Gly2-WT-1_S21_L001_R2_001.fastq.gz;s3://precise-db/raw_data/pcoli/Gly2-WT-1_S21_L002_R2_001.fastq.gz;s3://precise-db/raw_data/pcoli/Gly2-WT-1_S21_L003_R2_001.fastq.gz;s3://precise-db/raw_data/pcoli/Gly2-WT-1_S21_L004_R2_001.fastq.gz	Justin Tan	Justin Tan
p1k_00709	GSE133607	NA	NA	p1k_00708;p1k_00709	61	78	c	pcoli__WT__2	pColi	pcoli	WT	2	Escherichia coli K-12 MG1655	MG1655	Batch	No	M9	37	7	glycerol(4)	NH4Cl(1)	O2	NA	rhamnose(0.1)	Carbenicillin(50)	0.58855	Clonal	Cells grown till OD 0.3, rhamnose added to 0.1g/L, and harvested after 2 hours	NA	PAIRED	ILLUMINA	2	‑_ doi.org/10.1016/j.ymben.2020.07.002	s3://precise-db/raw_data/pcoli/Gly2-WT-2_S22_L001_R1_001.fastq.gz;s3://precise-db/raw_data/pcoli/Gly2-WT-2_S22_L002_R1_001.fastq.gz;s3://precise-db/raw_data/pcoli/Gly2-WT-2_S22_L003_R1_001.fastq.gz;s3://precise-db/raw_data/pcoli/Gly2-WT-2_S22_L004_R1_001.fastq.gz	s3://precise-db/raw_data/pcoli/Gly2-WT-2_S22_L001_R2_001.fastq.gz;s3://precise-db/raw_data/pcoli/Gly2-WT-2_S22_L002_R2_001.fastq.gz;s3://precise-db/raw_data/pcoli/Gly2-WT-2_S22_L003_R2_001.fastq.gz;s3://precise-db/raw_data/pcoli/Gly2-WT-2_S22_L004_R2_001.fastq.gz	Justin Tan	Justin Tan
p1k_00670	GSE133607	NA	NA	p1k_00708;p1k_00709	62	79	t	pcoli__ocAANAT__1	pColi	pcoli	ocAANAT	1	Escherichia coli K-12 MG1655 ocAANAT	MG1655	Batch	No	M9	37	7	glycerol(4)	NH4Cl(1)	O2	NA	rhamnose(0.1)	Carbenicillin(50)	0.643697	Clonal	Cells grown till OD 0.3, rhamnose added to 0.1g/L, and harvested after 2 hours	NA	PAIRED	ILLUMINA	2	‑_ doi.org/10.1016/j.ymben.2020.07.002	s3://precise-db/raw_data/pcoli/ocAANAT-1_S5_L001_R1_001.fastq.gz;s3://precise-db/raw_data/pcoli/ocAANAT-1_S5_L002_R1_001.fastq.gz;s3://precise-db/raw_data/pcoli/ocAANAT-1_S5_L003_R1_001.fastq.gz;s3://precise-db/raw_data/pcoli/ocAANAT-1_S5_L004_R1_001.fastq.gz	s3://precise-db/raw_data/pcoli/ocAANAT-1_S5_L001_R2_001.fastq.gz;s3://precise-db/raw_data/pcoli/ocAANAT-1_S5_L002_R2_001.fastq.gz;s3://precise-db/raw_data/pcoli/ocAANAT-1_S5_L003_R2_001.fastq.gz;s3://precise-db/raw_data/pcoli/ocAANAT-1_S5_L004_R2_001.fastq.gz	Justin Tan	Justin Tan
p1k_00671	GSE133607	NA	NA	p1k_00708;p1k_00709	62	79	t	pcoli__ocAANAT__2	pColi	pcoli	ocAANAT	2	Escherichia coli K-12 MG1655 ocAANAT	MG1655	Batch	No	M9	37	7	glycerol(4)	NH4Cl(1)	O2	NA	rhamnose(0.1)	Carbenicillin(50)	0.641932	Clonal	Cells grown till OD 0.3, rhamnose added to 0.1g/L, and harvested after 2 hours	NA	PAIRED	ILLUMINA	2	‑_ doi.org/10.1016/j.ymben.2020.07.002	s3://precise-db/raw_data/pcoli/ocAANAT-2_S6_L001_R1_001.fastq.gz;s3://precise-db/raw_data/pcoli/ocAANAT-2_S6_L002_R1_001.fastq.gz;s3://precise-db/raw_data/pcoli/ocAANAT-2_S6_L003_R1_001.fastq.gz;s3://precise-db/raw_data/pcoli/ocAANAT-2_S6_L004_R1_001.fastq.gz	s3://precise-db/raw_data/pcoli/ocAANAT-2_S6_L001_R2_001.fastq.gz;s3://precise-db/raw_data/pcoli/ocAANAT-2_S6_L002_R2_001.fastq.gz;s3://precise-db/raw_data/pcoli/ocAANAT-2_S6_L003_R2_001.fastq.gz;s3://precise-db/raw_data/pcoli/ocAANAT-2_S6_L004_R2_001.fastq.gz	Justin Tan	Justin Tan
p1k_00708	GSE133607	NA	NA	p1k_00708;p1k_00709	62	79	c	pcoli__WT__1	pColi	pcoli	WT	1	Escherichia coli K-12 MG1655	MG1655	Batch	No	M9	37	7	glycerol(4)	NH4Cl(1)	O2	NA	rhamnose(0.1)	Carbenicillin(50)	0.643883	Clonal	Cells grown till OD 0.3, rhamnose added to 0.1g/L, and harvested after 2 hours	NA	PAIRED	ILLUMINA	2	‑_ doi.org/10.1016/j.ymben.2020.07.002	s3://precise-db/raw_data/pcoli/Gly2-WT-1_S21_L001_R1_001.fastq.gz;s3://precise-db/raw_data/pcoli/Gly2-WT-1_S21_L002_R1_001.fastq.gz;s3://precise-db/raw_data/pcoli/Gly2-WT-1_S21_L003_R1_001.fastq.gz;s3://precise-db/raw_data/pcoli/Gly2-WT-1_S21_L004_R1_001.fastq.gz	s3://precise-db/raw_data/pcoli/Gly2-WT-1_S21_L001_R2_001.fastq.gz;s3://precise-db/raw_data/pcoli/Gly2-WT-1_S21_L002_R2_001.fastq.gz;s3://precise-db/raw_data/pcoli/Gly2-WT-1_S21_L003_R2_001.fastq.gz;s3://precise-db/raw_data/pcoli/Gly2-WT-1_S21_L004_R2_001.fastq.gz	Justin Tan	Justin Tan
p1k_00709	GSE133607	NA	NA	p1k_00708;p1k_00709	62	79	c	pcoli__WT__2	pColi	pcoli	WT	2	Escherichia coli K-12 MG1655	MG1655	Batch	No	M9	37	7	glycerol(4)	NH4Cl(1)	O2	NA	rhamnose(0.1)	Carbenicillin(50)	0.58855	Clonal	Cells grown till OD 0.3, rhamnose added to 0.1g/L, and harvested after 2 hours	NA	PAIRED	ILLUMINA	2	‑_ doi.org/10.1016/j.ymben.2020.07.002	s3://precise-db/raw_data/pcoli/Gly2-WT-2_S22_L001_R1_001.fastq.gz;s3://precise-db/raw_data/pcoli/Gly2-WT-2_S22_L002_R1_001.fastq.gz;s3://precise-db/raw_data/pcoli/Gly2-WT-2_S22_L003_R1_001.fastq.gz;s3://precise-db/raw_data/pcoli/Gly2-WT-2_S22_L004_R1_001.fastq.gz	s3://precise-db/raw_data/pcoli/Gly2-WT-2_S22_L001_R2_001.fastq.gz;s3://precise-db/raw_data/pcoli/Gly2-WT-2_S22_L002_R2_001.fastq.gz;s3://precise-db/raw_data/pcoli/Gly2-WT-2_S22_L003_R2_001.fastq.gz;s3://precise-db/raw_data/pcoli/Gly2-WT-2_S22_L004_R2_001.fastq.gz	Justin Tan	Justin Tan
p1k_00672	GSE133607	NA	NA	p1k_00708;p1k_00709	63	80	t	pcoli__osTDC_K374H__1	pColi	pcoli	osTDC_K374H	1	Escherichia coli K-12 MG1655 osTDC_K374H	MG1655	Batch	No	M9	37	7	glycerol(4)	NH4Cl(1)	O2	NA	rhamnose(0.1)	Carbenicillin(50)	0.606595	Clonal	Cells grown till OD 0.3, rhamnose added to 0.1g/L, and harvested after 2 hours	NA	PAIRED	ILLUMINA	2	‑_ doi.org/10.1016/j.ymben.2020.07.002	s3://precise-db/raw_data/pcoli/osTDC-K374H-1_S5_L001_R1_001.fastq.gz;s3://precise-db/raw_data/pcoli/osTDC-K374H-1_S5_L002_R1_001.fastq.gz;s3://precise-db/raw_data/pcoli/osTDC-K374H-1_S5_L003_R1_001.fastq.gz;s3://precise-db/raw_data/pcoli/osTDC-K374H-1_S5_L004_R1_001.fastq.gz	s3://precise-db/raw_data/pcoli/osTDC-K374H-1_S5_L001_R2_001.fastq.gz;s3://precise-db/raw_data/pcoli/osTDC-K374H-1_S5_L002_R2_001.fastq.gz;s3://precise-db/raw_data/pcoli/osTDC-K374H-1_S5_L003_R2_001.fastq.gz;s3://precise-db/raw_data/pcoli/osTDC-K374H-1_S5_L004_R2_001.fastq.gz	Justin Tan	Justin Tan
p1k_00673	GSE133607	NA	NA	p1k_00708;p1k_00709	63	80	t	pcoli__osTDC_K374H__2	pColi	pcoli	osTDC_K374H	2	Escherichia coli K-12 MG1655 osTDC_K374H	MG1655	Batch	No	M9	37	7	glycerol(4)	NH4Cl(1)	O2	NA	rhamnose(0.1)	Carbenicillin(50)	0.604327	Clonal	Cells grown till OD 0.3, rhamnose added to 0.1g/L, and harvested after 2 hours	NA	PAIRED	ILLUMINA	2	‑_ doi.org/10.1016/j.ymben.2020.07.002	s3://precise-db/raw_data/pcoli/osTDC-K374H-2_S6_L001_R1_001.fastq.gz;s3://precise-db/raw_data/pcoli/osTDC-K374H-2_S6_L002_R1_001.fastq.gz;s3://precise-db/raw_data/pcoli/osTDC-K374H-2_S6_L003_R1_001.fastq.gz;s3://precise-db/raw_data/pcoli/osTDC-K374H-2_S6_L004_R1_001.fastq.gz	s3://precise-db/raw_data/pcoli/osTDC-K374H-2_S6_L001_R2_001.fastq.gz;s3://precise-db/raw_data/pcoli/osTDC-K374H-2_S6_L002_R2_001.fastq.gz;s3://precise-db/raw_data/pcoli/osTDC-K374H-2_S6_L003_R2_001.fastq.gz;s3://precise-db/raw_data/pcoli/osTDC-K374H-2_S6_L004_R2_001.fastq.gz	Justin Tan	Justin Tan
p1k_00708	GSE133607	NA	NA	p1k_00708;p1k_00709	63	80	c	pcoli__WT__1	pColi	pcoli	WT	1	Escherichia coli K-12 MG1655	MG1655	Batch	No	M9	37	7	glycerol(4)	NH4Cl(1)	O2	NA	rhamnose(0.1)	Carbenicillin(50)	0.643883	Clonal	Cells grown till OD 0.3, rhamnose added to 0.1g/L, and harvested after 2 hours	NA	PAIRED	ILLUMINA	2	‑_ doi.org/10.1016/j.ymben.2020.07.002	s3://precise-db/raw_data/pcoli/Gly2-WT-1_S21_L001_R1_001.fastq.gz;s3://precise-db/raw_data/pcoli/Gly2-WT-1_S21_L002_R1_001.fastq.gz;s3://precise-db/raw_data/pcoli/Gly2-WT-1_S21_L003_R1_001.fastq.gz;s3://precise-db/raw_data/pcoli/Gly2-WT-1_S21_L004_R1_001.fastq.gz	s3://precise-db/raw_data/pcoli/Gly2-WT-1_S21_L001_R2_001.fastq.gz;s3://precise-db/raw_data/pcoli/Gly2-WT-1_S21_L002_R2_001.fastq.gz;s3://precise-db/raw_data/pcoli/Gly2-WT-1_S21_L003_R2_001.fastq.gz;s3://precise-db/raw_data/pcoli/Gly2-WT-1_S21_L004_R2_001.fastq.gz	Justin Tan	Justin Tan
p1k_00709	GSE133607	NA	NA	p1k_00708;p1k_00709	63	80	c	pcoli__WT__2	pColi	pcoli	WT	2	Escherichia coli K-12 MG1655	MG1655	Batch	No	M9	37	7	glycerol(4)	NH4Cl(1)	O2	NA	rhamnose(0.1)	Carbenicillin(50)	0.58855	Clonal	Cells grown till OD 0.3, rhamnose added to 0.1g/L, and harvested after 2 hours	NA	PAIRED	ILLUMINA	2	‑_ doi.org/10.1016/j.ymben.2020.07.002	s3://precise-db/raw_data/pcoli/Gly2-WT-2_S22_L001_R1_001.fastq.gz;s3://precise-db/raw_data/pcoli/Gly2-WT-2_S22_L002_R1_001.fastq.gz;s3://precise-db/raw_data/pcoli/Gly2-WT-2_S22_L003_R1_001.fastq.gz;s3://precise-db/raw_data/pcoli/Gly2-WT-2_S22_L004_R1_001.fastq.gz	s3://precise-db/raw_data/pcoli/Gly2-WT-2_S22_L001_R2_001.fastq.gz;s3://precise-db/raw_data/pcoli/Gly2-WT-2_S22_L002_R2_001.fastq.gz;s3://precise-db/raw_data/pcoli/Gly2-WT-2_S22_L003_R2_001.fastq.gz;s3://precise-db/raw_data/pcoli/Gly2-WT-2_S22_L004_R2_001.fastq.gz	Justin Tan	Justin Tan
p1k_00674	GSE133607	NA	NA	p1k_00708;p1k_00709	64	81	t	pcoli__osTDC_K374L__1	pColi	pcoli	osTDC_K374L	1	Escherichia coli K-12 MG1655 osTDC_K374L	MG1655	Batch	No	M9	37	7	glycerol(4)	NH4Cl(1)	O2	NA	rhamnose(0.1)	Carbenicillin(50)	0.708431	Clonal	Cells grown till OD 0.3, rhamnose added to 0.1g/L, and harvested after 2 hours	NA	PAIRED	ILLUMINA	2	‑_ doi.org/10.1016/j.ymben.2020.07.002	s3://precise-db/raw_data/pcoli/osTDC-K374L-1_S7_L001_R1_001.fastq.gz;s3://precise-db/raw_data/pcoli/osTDC-K374L-1_S7_L002_R1_001.fastq.gz;s3://precise-db/raw_data/pcoli/osTDC-K374L-1_S7_L003_R1_001.fastq.gz;s3://precise-db/raw_data/pcoli/osTDC-K374L-1_S7_L004_R1_001.fastq.gz	s3://precise-db/raw_data/pcoli/osTDC-K374L-1_S7_L001_R2_001.fastq.gz;s3://precise-db/raw_data/pcoli/osTDC-K374L-1_S7_L002_R2_001.fastq.gz;s3://precise-db/raw_data/pcoli/osTDC-K374L-1_S7_L003_R2_001.fastq.gz;s3://precise-db/raw_data/pcoli/osTDC-K374L-1_S7_L004_R2_001.fastq.gz	Justin Tan	Justin Tan
p1k_00675	GSE133607	NA	NA	p1k_00708;p1k_00709	64	81	t	pcoli__osTDC_K374L__2	pColi	pcoli	osTDC_K374L	2	Escherichia coli K-12 MG1655 osTDC_K374L	MG1655	Batch	No	M9	37	7	glycerol(4)	NH4Cl(1)	O2	NA	rhamnose(0.1)	Carbenicillin(50)	0.70883	Clonal	Cells grown till OD 0.3, rhamnose added to 0.1g/L, and harvested after 2 hours	NA	PAIRED	ILLUMINA	2	‑_ doi.org/10.1016/j.ymben.2020.07.002	s3://precise-db/raw_data/pcoli/osTDC-K374L-2_S8_L001_R1_001.fastq.gz;s3://precise-db/raw_data/pcoli/osTDC-K374L-2_S8_L002_R1_001.fastq.gz;s3://precise-db/raw_data/pcoli/osTDC-K374L-2_S8_L003_R1_001.fastq.gz;s3://precise-db/raw_data/pcoli/osTDC-K374L-2_S8_L004_R1_001.fastq.gz	s3://precise-db/raw_data/pcoli/osTDC-K374L-2_S8_L001_R2_001.fastq.gz;s3://precise-db/raw_data/pcoli/osTDC-K374L-2_S8_L002_R2_001.fastq.gz;s3://precise-db/raw_data/pcoli/osTDC-K374L-2_S8_L003_R2_001.fastq.gz;s3://precise-db/raw_data/pcoli/osTDC-K374L-2_S8_L004_R2_001.fastq.gz	Justin Tan	Justin Tan
p1k_00708	GSE133607	NA	NA	p1k_00708;p1k_00709	64	81	c	pcoli__WT__1	pColi	pcoli	WT	1	Escherichia coli K-12 MG1655	MG1655	Batch	No	M9	37	7	glycerol(4)	NH4Cl(1)	O2	NA	rhamnose(0.1)	Carbenicillin(50)	0.643883	Clonal	Cells grown till OD 0.3, rhamnose added to 0.1g/L, and harvested after 2 hours	NA	PAIRED	ILLUMINA	2	‑_ doi.org/10.1016/j.ymben.2020.07.002	s3://precise-db/raw_data/pcoli/Gly2-WT-1_S21_L001_R1_001.fastq.gz;s3://precise-db/raw_data/pcoli/Gly2-WT-1_S21_L002_R1_001.fastq.gz;s3://precise-db/raw_data/pcoli/Gly2-WT-1_S21_L003_R1_001.fastq.gz;s3://precise-db/raw_data/pcoli/Gly2-WT-1_S21_L004_R1_001.fastq.gz	s3://precise-db/raw_data/pcoli/Gly2-WT-1_S21_L001_R2_001.fastq.gz;s3://precise-db/raw_data/pcoli/Gly2-WT-1_S21_L002_R2_001.fastq.gz;s3://precise-db/raw_data/pcoli/Gly2-WT-1_S21_L003_R2_001.fastq.gz;s3://precise-db/raw_data/pcoli/Gly2-WT-1_S21_L004_R2_001.fastq.gz	Justin Tan	Justin Tan
p1k_00709	GSE133607	NA	NA	p1k_00708;p1k_00709	64	81	c	pcoli__WT__2	pColi	pcoli	WT	2	Escherichia coli K-12 MG1655	MG1655	Batch	No	M9	37	7	glycerol(4)	NH4Cl(1)	O2	NA	rhamnose(0.1)	Carbenicillin(50)	0.58855	Clonal	Cells grown till OD 0.3, rhamnose added to 0.1g/L, and harvested after 2 hours	NA	PAIRED	ILLUMINA	2	‑_ doi.org/10.1016/j.ymben.2020.07.002	s3://precise-db/raw_data/pcoli/Gly2-WT-2_S22_L001_R1_001.fastq.gz;s3://precise-db/raw_data/pcoli/Gly2-WT-2_S22_L002_R1_001.fastq.gz;s3://precise-db/raw_data/pcoli/Gly2-WT-2_S22_L003_R1_001.fastq.gz;s3://precise-db/raw_data/pcoli/Gly2-WT-2_S22_L004_R1_001.fastq.gz	s3://precise-db/raw_data/pcoli/Gly2-WT-2_S22_L001_R2_001.fastq.gz;s3://precise-db/raw_data/pcoli/Gly2-WT-2_S22_L002_R2_001.fastq.gz;s3://precise-db/raw_data/pcoli/Gly2-WT-2_S22_L003_R2_001.fastq.gz;s3://precise-db/raw_data/pcoli/Gly2-WT-2_S22_L004_R2_001.fastq.gz	Justin Tan	Justin Tan
p1k_00676	GSE133607	NA	NA	p1k_00708;p1k_00709	65	82	t	pcoli__osTDC_K374Q__1	pColi	pcoli	osTDC_K374Q	1	Escherichia coli K-12 MG1655 osTDC_K374Q	MG1655	Batch	No	M9	37	7	glycerol(4)	NH4Cl(1)	O2	NA	rhamnose(0.1)	Carbenicillin(50)	0.550405	Clonal	Cells grown till OD 0.3, rhamnose added to 0.1g/L, and harvested after 2 hours	NA	PAIRED	ILLUMINA	2	‑_ doi.org/10.1016/j.ymben.2020.07.002	s3://precise-db/raw_data/pcoli/osTDC-K374Q-1_S3_L001_R1_001.fastq.gz;s3://precise-db/raw_data/pcoli/osTDC-K374Q-1_S3_L002_R1_001.fastq.gz;s3://precise-db/raw_data/pcoli/osTDC-K374Q-1_S3_L003_R1_001.fastq.gz;s3://precise-db/raw_data/pcoli/osTDC-K374Q-1_S3_L004_R1_001.fastq.gz	s3://precise-db/raw_data/pcoli/osTDC-K374Q-1_S3_L001_R2_001.fastq.gz;s3://precise-db/raw_data/pcoli/osTDC-K374Q-1_S3_L002_R2_001.fastq.gz;s3://precise-db/raw_data/pcoli/osTDC-K374Q-1_S3_L003_R2_001.fastq.gz;s3://precise-db/raw_data/pcoli/osTDC-K374Q-1_S3_L004_R2_001.fastq.gz	Justin Tan	Justin Tan
p1k_00677	GSE133607	NA	NA	p1k_00708;p1k_00709	65	82	t	pcoli__osTDC_K374Q__2	pColi	pcoli	osTDC_K374Q	2	Escherichia coli K-12 MG1655 osTDC_K374Q	MG1655	Batch	No	M9	37	7	glycerol(4)	NH4Cl(1)	O2	NA	rhamnose(0.1)	Carbenicillin(50)	0.541096	Clonal	Cells grown till OD 0.3, rhamnose added to 0.1g/L, and harvested after 2 hours	NA	PAIRED	ILLUMINA	2	‑_ doi.org/10.1016/j.ymben.2020.07.002	s3://precise-db/raw_data/pcoli/osTDC-K374Q-2_S4_L001_R1_001.fastq.gz;s3://precise-db/raw_data/pcoli/osTDC-K374Q-2_S4_L002_R1_001.fastq.gz;s3://precise-db/raw_data/pcoli/osTDC-K374Q-2_S4_L003_R1_001.fastq.gz;s3://precise-db/raw_data/pcoli/osTDC-K374Q-2_S4_L004_R1_001.fastq.gz	s3://precise-db/raw_data/pcoli/osTDC-K374Q-2_S4_L001_R2_001.fastq.gz;s3://precise-db/raw_data/pcoli/osTDC-K374Q-2_S4_L002_R2_001.fastq.gz;s3://precise-db/raw_data/pcoli/osTDC-K374Q-2_S4_L003_R2_001.fastq.gz;s3://precise-db/raw_data/pcoli/osTDC-K374Q-2_S4_L004_R2_001.fastq.gz	Justin Tan	Justin Tan
p1k_00708	GSE133607	NA	NA	p1k_00708;p1k_00709	65	82	c	pcoli__WT__1	pColi	pcoli	WT	1	Escherichia coli K-12 MG1655	MG1655	Batch	No	M9	37	7	glycerol(4)	NH4Cl(1)	O2	NA	rhamnose(0.1)	Carbenicillin(50)	0.643883	Clonal	Cells grown till OD 0.3, rhamnose added to 0.1g/L, and harvested after 2 hours	NA	PAIRED	ILLUMINA	2	‑_ doi.org/10.1016/j.ymben.2020.07.002	s3://precise-db/raw_data/pcoli/Gly2-WT-1_S21_L001_R1_001.fastq.gz;s3://precise-db/raw_data/pcoli/Gly2-WT-1_S21_L002_R1_001.fastq.gz;s3://precise-db/raw_data/pcoli/Gly2-WT-1_S21_L003_R1_001.fastq.gz;s3://precise-db/raw_data/pcoli/Gly2-WT-1_S21_L004_R1_001.fastq.gz	s3://precise-db/raw_data/pcoli/Gly2-WT-1_S21_L001_R2_001.fastq.gz;s3://precise-db/raw_data/pcoli/Gly2-WT-1_S21_L002_R2_001.fastq.gz;s3://precise-db/raw_data/pcoli/Gly2-WT-1_S21_L003_R2_001.fastq.gz;s3://precise-db/raw_data/pcoli/Gly2-WT-1_S21_L004_R2_001.fastq.gz	Justin Tan	Justin Tan
p1k_00709	GSE133607	NA	NA	p1k_00708;p1k_00709	65	82	c	pcoli__WT__2	pColi	pcoli	WT	2	Escherichia coli K-12 MG1655	MG1655	Batch	No	M9	37	7	glycerol(4)	NH4Cl(1)	O2	NA	rhamnose(0.1)	Carbenicillin(50)	0.58855	Clonal	Cells grown till OD 0.3, rhamnose added to 0.1g/L, and harvested after 2 hours	NA	PAIRED	ILLUMINA	2	‑_ doi.org/10.1016/j.ymben.2020.07.002	s3://precise-db/raw_data/pcoli/Gly2-WT-2_S22_L001_R1_001.fastq.gz;s3://precise-db/raw_data/pcoli/Gly2-WT-2_S22_L002_R1_001.fastq.gz;s3://precise-db/raw_data/pcoli/Gly2-WT-2_S22_L003_R1_001.fastq.gz;s3://precise-db/raw_data/pcoli/Gly2-WT-2_S22_L004_R1_001.fastq.gz	s3://precise-db/raw_data/pcoli/Gly2-WT-2_S22_L001_R2_001.fastq.gz;s3://precise-db/raw_data/pcoli/Gly2-WT-2_S22_L002_R2_001.fastq.gz;s3://precise-db/raw_data/pcoli/Gly2-WT-2_S22_L003_R2_001.fastq.gz;s3://precise-db/raw_data/pcoli/Gly2-WT-2_S22_L004_R2_001.fastq.gz	Justin Tan	Justin Tan
p1k_00678	GSE133607	NA	NA	p1k_00708;p1k_00709	66	83	t	pcoli__osTDC_L360V__1	pColi	pcoli	osTDC_L360V	1	Escherichia coli K-12 MG1655 osTDC_L360V	MG1655	Batch	No	M9	37	7	glycerol(4)	NH4Cl(1)	O2	NA	rhamnose(0.1)	Carbenicillin(50)	0.627584	Clonal	Cells grown till OD 0.3, rhamnose added to 0.1g/L, and harvested after 2 hours	NA	PAIRED	ILLUMINA	2	‑_ doi.org/10.1016/j.ymben.2020.07.002	s3://precise-db/raw_data/pcoli/osTDC-L360V-1_S15_L001_R1_001.fastq.gz;s3://precise-db/raw_data/pcoli/osTDC-L360V-1_S15_L002_R1_001.fastq.gz;s3://precise-db/raw_data/pcoli/osTDC-L360V-1_S15_L003_R1_001.fastq.gz;s3://precise-db/raw_data/pcoli/osTDC-L360V-1_S15_L004_R1_001.fastq.gz	s3://precise-db/raw_data/pcoli/osTDC-L360V-1_S15_L001_R2_001.fastq.gz;s3://precise-db/raw_data/pcoli/osTDC-L360V-1_S15_L002_R2_001.fastq.gz;s3://precise-db/raw_data/pcoli/osTDC-L360V-1_S15_L003_R2_001.fastq.gz;s3://precise-db/raw_data/pcoli/osTDC-L360V-1_S15_L004_R2_001.fastq.gz	Justin Tan	Justin Tan
p1k_00679	GSE133607	NA	NA	p1k_00708;p1k_00709	66	83	t	pcoli__osTDC_L360V__2	pColi	pcoli	osTDC_L360V	2	Escherichia coli K-12 MG1655 osTDC_L360V	MG1655	Batch	No	M9	37	7	glycerol(4)	NH4Cl(1)	O2	NA	rhamnose(0.1)	Carbenicillin(50)	0.638522	Clonal	Cells grown till OD 0.3, rhamnose added to 0.1g/L, and harvested after 2 hours	NA	PAIRED	ILLUMINA	2	‑_ doi.org/10.1016/j.ymben.2020.07.002	s3://precise-db/raw_data/pcoli/osTDC-L360V-2_S16_L001_R1_001.fastq.gz;s3://precise-db/raw_data/pcoli/osTDC-L360V-2_S16_L002_R1_001.fastq.gz;s3://precise-db/raw_data/pcoli/osTDC-L360V-2_S16_L003_R1_001.fastq.gz;s3://precise-db/raw_data/pcoli/osTDC-L360V-2_S16_L004_R1_001.fastq.gz	s3://precise-db/raw_data/pcoli/osTDC-L360V-2_S16_L001_R2_001.fastq.gz;s3://precise-db/raw_data/pcoli/osTDC-L360V-2_S16_L002_R2_001.fastq.gz;s3://precise-db/raw_data/pcoli/osTDC-L360V-2_S16_L003_R2_001.fastq.gz;s3://precise-db/raw_data/pcoli/osTDC-L360V-2_S16_L004_R2_001.fastq.gz	Justin Tan	Justin Tan
p1k_00708	GSE133607	NA	NA	p1k_00708;p1k_00709	66	83	c	pcoli__WT__1	pColi	pcoli	WT	1	Escherichia coli K-12 MG1655	MG1655	Batch	No	M9	37	7	glycerol(4)	NH4Cl(1)	O2	NA	rhamnose(0.1)	Carbenicillin(50)	0.643883	Clonal	Cells grown till OD 0.3, rhamnose added to 0.1g/L, and harvested after 2 hours	NA	PAIRED	ILLUMINA	2	‑_ doi.org/10.1016/j.ymben.2020.07.002	s3://precise-db/raw_data/pcoli/Gly2-WT-1_S21_L001_R1_001.fastq.gz;s3://precise-db/raw_data/pcoli/Gly2-WT-1_S21_L002_R1_001.fastq.gz;s3://precise-db/raw_data/pcoli/Gly2-WT-1_S21_L003_R1_001.fastq.gz;s3://precise-db/raw_data/pcoli/Gly2-WT-1_S21_L004_R1_001.fastq.gz	s3://precise-db/raw_data/pcoli/Gly2-WT-1_S21_L001_R2_001.fastq.gz;s3://precise-db/raw_data/pcoli/Gly2-WT-1_S21_L002_R2_001.fastq.gz;s3://precise-db/raw_data/pcoli/Gly2-WT-1_S21_L003_R2_001.fastq.gz;s3://precise-db/raw_data/pcoli/Gly2-WT-1_S21_L004_R2_001.fastq.gz	Justin Tan	Justin Tan
p1k_00709	GSE133607	NA	NA	p1k_00708;p1k_00709	66	83	c	pcoli__WT__2	pColi	pcoli	WT	2	Escherichia coli K-12 MG1655	MG1655	Batch	No	M9	37	7	glycerol(4)	NH4Cl(1)	O2	NA	rhamnose(0.1)	Carbenicillin(50)	0.58855	Clonal	Cells grown till OD 0.3, rhamnose added to 0.1g/L, and harvested after 2 hours	NA	PAIRED	ILLUMINA	2	‑_ doi.org/10.1016/j.ymben.2020.07.002	s3://precise-db/raw_data/pcoli/Gly2-WT-2_S22_L001_R1_001.fastq.gz;s3://precise-db/raw_data/pcoli/Gly2-WT-2_S22_L002_R1_001.fastq.gz;s3://precise-db/raw_data/pcoli/Gly2-WT-2_S22_L003_R1_001.fastq.gz;s3://precise-db/raw_data/pcoli/Gly2-WT-2_S22_L004_R1_001.fastq.gz	s3://precise-db/raw_data/pcoli/Gly2-WT-2_S22_L001_R2_001.fastq.gz;s3://precise-db/raw_data/pcoli/Gly2-WT-2_S22_L002_R2_001.fastq.gz;s3://precise-db/raw_data/pcoli/Gly2-WT-2_S22_L003_R2_001.fastq.gz;s3://precise-db/raw_data/pcoli/Gly2-WT-2_S22_L004_R2_001.fastq.gz	Justin Tan	Justin Tan
p1k_00680	GSE133607	NA	NA	p1k_00708;p1k_00709	67	84	t	pcoli__pmTPH__1	pColi	pcoli	pmTPH	1	Escherichia coli K-12 MG1655 pmTPH	MG1655	Batch	No	M9	37	7	glycerol(4)	NH4Cl(1)	O2	NA	rhamnose(0.1)	Carbenicillin(50)	0.731387	Clonal	Cells grown till OD 0.3, rhamnose added to 0.1g/L, and harvested after 2 hours	NA	PAIRED	ILLUMINA	2	‑_ doi.org/10.1016/j.ymben.2020.07.002	s3://precise-db/raw_data/pcoli/pmTPH-1_S9_L001_R1_001.fastq.gz;s3://precise-db/raw_data/pcoli/pmTPH-1_S9_L002_R1_001.fastq.gz;s3://precise-db/raw_data/pcoli/pmTPH-1_S9_L003_R1_001.fastq.gz;s3://precise-db/raw_data/pcoli/pmTPH-1_S9_L004_R1_001.fastq.gz	s3://precise-db/raw_data/pcoli/pmTPH-1_S9_L001_R2_001.fastq.gz;s3://precise-db/raw_data/pcoli/pmTPH-1_S9_L002_R2_001.fastq.gz;s3://precise-db/raw_data/pcoli/pmTPH-1_S9_L003_R2_001.fastq.gz;s3://precise-db/raw_data/pcoli/pmTPH-1_S9_L004_R2_001.fastq.gz	Justin Tan	Justin Tan
p1k_00681	GSE133607	NA	NA	p1k_00708;p1k_00709	67	84	t	pcoli__pmTPH__2	pColi	pcoli	pmTPH	2	Escherichia coli K-12 MG1655 pmTPH	MG1655	Batch	No	M9	37	7	glycerol(4)	NH4Cl(1)	O2	NA	rhamnose(0.1)	Carbenicillin(50)	0.716796	Clonal	Cells grown till OD 0.3, rhamnose added to 0.1g/L, and harvested after 2 hours	NA	PAIRED	ILLUMINA	2	‑_ doi.org/10.1016/j.ymben.2020.07.002	s3://precise-db/raw_data/pcoli/pmTPH-2_S10_L001_R1_001.fastq.gz;s3://precise-db/raw_data/pcoli/pmTPH-2_S10_L002_R1_001.fastq.gz;s3://precise-db/raw_data/pcoli/pmTPH-2_S10_L003_R1_001.fastq.gz;s3://precise-db/raw_data/pcoli/pmTPH-2_S10_L004_R1_001.fastq.gz	s3://precise-db/raw_data/pcoli/pmTPH-2_S10_L001_R2_001.fastq.gz;s3://precise-db/raw_data/pcoli/pmTPH-2_S10_L002_R2_001.fastq.gz;s3://precise-db/raw_data/pcoli/pmTPH-2_S10_L003_R2_001.fastq.gz;s3://precise-db/raw_data/pcoli/pmTPH-2_S10_L004_R2_001.fastq.gz	Justin Tan	Justin Tan
p1k_00708	GSE133607	NA	NA	p1k_00708;p1k_00709	67	84	c	pcoli__WT__1	pColi	pcoli	WT	1	Escherichia coli K-12 MG1655	MG1655	Batch	No	M9	37	7	glycerol(4)	NH4Cl(1)	O2	NA	rhamnose(0.1)	Carbenicillin(50)	0.643883	Clonal	Cells grown till OD 0.3, rhamnose added to 0.1g/L, and harvested after 2 hours	NA	PAIRED	ILLUMINA	2	‑_ doi.org/10.1016/j.ymben.2020.07.002	s3://precise-db/raw_data/pcoli/Gly2-WT-1_S21_L001_R1_001.fastq.gz;s3://precise-db/raw_data/pcoli/Gly2-WT-1_S21_L002_R1_001.fastq.gz;s3://precise-db/raw_data/pcoli/Gly2-WT-1_S21_L003_R1_001.fastq.gz;s3://precise-db/raw_data/pcoli/Gly2-WT-1_S21_L004_R1_001.fastq.gz	s3://precise-db/raw_data/pcoli/Gly2-WT-1_S21_L001_R2_001.fastq.gz;s3://precise-db/raw_data/pcoli/Gly2-WT-1_S21_L002_R2_001.fastq.gz;s3://precise-db/raw_data/pcoli/Gly2-WT-1_S21_L003_R2_001.fastq.gz;s3://precise-db/raw_data/pcoli/Gly2-WT-1_S21_L004_R2_001.fastq.gz	Justin Tan	Justin Tan
p1k_00709	GSE133607	NA	NA	p1k_00708;p1k_00709	67	84	c	pcoli__WT__2	pColi	pcoli	WT	2	Escherichia coli K-12 MG1655	MG1655	Batch	No	M9	37	7	glycerol(4)	NH4Cl(1)	O2	NA	rhamnose(0.1)	Carbenicillin(50)	0.58855	Clonal	Cells grown till OD 0.3, rhamnose added to 0.1g/L, and harvested after 2 hours	NA	PAIRED	ILLUMINA	2	‑_ doi.org/10.1016/j.ymben.2020.07.002	s3://precise-db/raw_data/pcoli/Gly2-WT-2_S22_L001_R1_001.fastq.gz;s3://precise-db/raw_data/pcoli/Gly2-WT-2_S22_L002_R1_001.fastq.gz;s3://precise-db/raw_data/pcoli/Gly2-WT-2_S22_L003_R1_001.fastq.gz;s3://precise-db/raw_data/pcoli/Gly2-WT-2_S22_L004_R1_001.fastq.gz	s3://precise-db/raw_data/pcoli/Gly2-WT-2_S22_L001_R2_001.fastq.gz;s3://precise-db/raw_data/pcoli/Gly2-WT-2_S22_L002_R2_001.fastq.gz;s3://precise-db/raw_data/pcoli/Gly2-WT-2_S22_L003_R2_001.fastq.gz;s3://precise-db/raw_data/pcoli/Gly2-WT-2_S22_L004_R2_001.fastq.gz	Justin Tan	Justin Tan
p1k_00682	GSE133607	NA	NA	p1k_00708;p1k_00709	68	85	t	pcoli__RFC__1	pColi	pcoli	RFC	1	Escherichia coli K-12 MG1655 RFC	MG1655	Batch	No	M9	37	7	glycerol(4)	NH4Cl(1)	O2	NA	rhamnose(0.1)	Carbenicillin(50)	0.507176	Clonal	Cells grown till OD 0.3, rhamnose added to 0.1g/L, and harvested after 2 hours	NA	PAIRED	ILLUMINA	2	‑_ doi.org/10.1016/j.ymben.2020.07.002	s3://precise-db/raw_data/pcoli/RFC-1_S5_L001_R1_001.fastq.gz;s3://precise-db/raw_data/pcoli/RFC-1_S5_L002_R1_001.fastq.gz;s3://precise-db/raw_data/pcoli/RFC-1_S5_L003_R1_001.fastq.gz;s3://precise-db/raw_data/pcoli/RFC-1_S5_L004_R1_001.fastq.gz	s3://precise-db/raw_data/pcoli/RFC-1_S5_L001_R2_001.fastq.gz;s3://precise-db/raw_data/pcoli/RFC-1_S5_L002_R2_001.fastq.gz;s3://precise-db/raw_data/pcoli/RFC-1_S5_L003_R2_001.fastq.gz;s3://precise-db/raw_data/pcoli/RFC-1_S5_L004_R2_001.fastq.gz	Justin Tan	Justin Tan
p1k_00683	GSE133607	NA	NA	p1k_00708;p1k_00709	68	85	t	pcoli__RFC__2	pColi	pcoli	RFC	2	Escherichia coli K-12 MG1655 RFC	MG1655	Batch	No	M9	37	7	glycerol(4)	NH4Cl(1)	O2	NA	rhamnose(0.1)	Carbenicillin(50)	0.501488	Clonal	Cells grown till OD 0.3, rhamnose added to 0.1g/L, and harvested after 2 hours	NA	PAIRED	ILLUMINA	2	‑_ doi.org/10.1016/j.ymben.2020.07.002	s3://precise-db/raw_data/pcoli/RFC-2_S6_L001_R1_001.fastq.gz;s3://precise-db/raw_data/pcoli/RFC-2_S6_L002_R1_001.fastq.gz;s3://precise-db/raw_data/pcoli/RFC-2_S6_L003_R1_001.fastq.gz;s3://precise-db/raw_data/pcoli/RFC-2_S6_L004_R1_001.fastq.gz	s3://precise-db/raw_data/pcoli/RFC-2_S6_L001_R2_001.fastq.gz;s3://precise-db/raw_data/pcoli/RFC-2_S6_L002_R2_001.fastq.gz;s3://precise-db/raw_data/pcoli/RFC-2_S6_L003_R2_001.fastq.gz;s3://precise-db/raw_data/pcoli/RFC-2_S6_L004_R2_001.fastq.gz	Justin Tan	Justin Tan
p1k_00708	GSE133607	NA	NA	p1k_00708;p1k_00709	68	85	c	pcoli__WT__1	pColi	pcoli	WT	1	Escherichia coli K-12 MG1655	MG1655	Batch	No	M9	37	7	glycerol(4)	NH4Cl(1)	O2	NA	rhamnose(0.1)	Carbenicillin(50)	0.643883	Clonal	Cells grown till OD 0.3, rhamnose added to 0.1g/L, and harvested after 2 hours	NA	PAIRED	ILLUMINA	2	‑_ doi.org/10.1016/j.ymben.2020.07.002	s3://precise-db/raw_data/pcoli/Gly2-WT-1_S21_L001_R1_001.fastq.gz;s3://precise-db/raw_data/pcoli/Gly2-WT-1_S21_L002_R1_001.fastq.gz;s3://precise-db/raw_data/pcoli/Gly2-WT-1_S21_L003_R1_001.fastq.gz;s3://precise-db/raw_data/pcoli/Gly2-WT-1_S21_L004_R1_001.fastq.gz	s3://precise-db/raw_data/pcoli/Gly2-WT-1_S21_L001_R2_001.fastq.gz;s3://precise-db/raw_data/pcoli/Gly2-WT-1_S21_L002_R2_001.fastq.gz;s3://precise-db/raw_data/pcoli/Gly2-WT-1_S21_L003_R2_001.fastq.gz;s3://precise-db/raw_data/pcoli/Gly2-WT-1_S21_L004_R2_001.fastq.gz	Justin Tan	Justin Tan
p1k_00709	GSE133607	NA	NA	p1k_00708;p1k_00709	68	85	c	pcoli__WT__2	pColi	pcoli	WT	2	Escherichia coli K-12 MG1655	MG1655	Batch	No	M9	37	7	glycerol(4)	NH4Cl(1)	O2	NA	rhamnose(0.1)	Carbenicillin(50)	0.58855	Clonal	Cells grown till OD 0.3, rhamnose added to 0.1g/L, and harvested after 2 hours	NA	PAIRED	ILLUMINA	2	‑_ doi.org/10.1016/j.ymben.2020.07.002	s3://precise-db/raw_data/pcoli/Gly2-WT-2_S22_L001_R1_001.fastq.gz;s3://precise-db/raw_data/pcoli/Gly2-WT-2_S22_L002_R1_001.fastq.gz;s3://precise-db/raw_data/pcoli/Gly2-WT-2_S22_L003_R1_001.fastq.gz;s3://precise-db/raw_data/pcoli/Gly2-WT-2_S22_L004_R1_001.fastq.gz	s3://precise-db/raw_data/pcoli/Gly2-WT-2_S22_L001_R2_001.fastq.gz;s3://precise-db/raw_data/pcoli/Gly2-WT-2_S22_L002_R2_001.fastq.gz;s3://precise-db/raw_data/pcoli/Gly2-WT-2_S22_L003_R2_001.fastq.gz;s3://precise-db/raw_data/pcoli/Gly2-WT-2_S22_L004_R2_001.fastq.gz	Justin Tan	Justin Tan
p1k_00684	GSE133607	NA	NA	p1k_00708;p1k_00709	69	86	t	pcoli__RFCctrl__1	pColi	pcoli	RFCctrl	1	Escherichia coli K-12 MG1655 RFC_optimized	MG1655	Batch	No	M9	37	7	glycerol(4)	NH4Cl(1)	O2	NA	rhamnose(0.1)	Carbenicillin(50)	0.403513	Clonal	Cells grown till OD 0.3, rhamnose added to 0.1g/L, and harvested after 2 hours	NA	PAIRED	ILLUMINA	4	‑_ doi.org/10.1016/j.ymben.2020.07.002	s3://precise-db/raw_data/pcoli/RFCctrol-1_S1_L001_R1_001.fastq.gz;s3://precise-db/raw_data/pcoli/RFCctrol-1_S1_L002_R1_001.fastq.gz;s3://precise-db/raw_data/pcoli/RFCctrol-1_S1_L003_R1_001.fastq.gz;s3://precise-db/raw_data/pcoli/RFCctrol-1_S1_L004_R1_001.fastq.gz	s3://precise-db/raw_data/pcoli/RFCctrol-1_S1_L001_R2_001.fastq.gz;s3://precise-db/raw_data/pcoli/RFCctrol-1_S1_L002_R2_001.fastq.gz;s3://precise-db/raw_data/pcoli/RFCctrol-1_S1_L003_R2_001.fastq.gz;s3://precise-db/raw_data/pcoli/RFCctrol-1_S1_L004_R2_001.fastq.gz	Justin Tan	Justin Tan
p1k_00685	GSE133607	NA	NA	p1k_00708;p1k_00709	69	86	t	pcoli__RFCctrl__2	pColi	pcoli	RFCctrl	2	Escherichia coli K-12 MG1655 RFC_optimized	MG1655	Batch	No	M9	37	7	glycerol(4)	NH4Cl(1)	O2	NA	rhamnose(0.1)	Carbenicillin(50)	0.370646	Clonal	Cells grown till OD 0.3, rhamnose added to 0.1g/L, and harvested after 2 hours	NA	PAIRED	ILLUMINA	4	‑_ doi.org/10.1016/j.ymben.2020.07.002	s3://precise-db/raw_data/pcoli/RFCctrol-2_S2_L001_R1_001.fastq.gz;s3://precise-db/raw_data/pcoli/RFCctrol-2_S2_L002_R1_001.fastq.gz;s3://precise-db/raw_data/pcoli/RFCctrol-2_S2_L003_R1_001.fastq.gz;s3://precise-db/raw_data/pcoli/RFCctrol-2_S2_L004_R1_001.fastq.gz	s3://precise-db/raw_data/pcoli/RFCctrol-2_S2_L001_R2_001.fastq.gz;s3://precise-db/raw_data/pcoli/RFCctrol-2_S2_L002_R2_001.fastq.gz;s3://precise-db/raw_data/pcoli/RFCctrol-2_S2_L003_R2_001.fastq.gz;s3://precise-db/raw_data/pcoli/RFCctrol-2_S2_L004_R2_001.fastq.gz	Justin Tan	Justin Tan
p1k_00708	GSE133607	NA	NA	p1k_00708;p1k_00709	69	86	c	pcoli__WT__1	pColi	pcoli	WT	1	Escherichia coli K-12 MG1655	MG1655	Batch	No	M9	37	7	glycerol(4)	NH4Cl(1)	O2	NA	rhamnose(0.1)	Carbenicillin(50)	0.643883	Clonal	Cells grown till OD 0.3, rhamnose added to 0.1g/L, and harvested after 2 hours	NA	PAIRED	ILLUMINA	2	‑_ doi.org/10.1016/j.ymben.2020.07.002	s3://precise-db/raw_data/pcoli/Gly2-WT-1_S21_L001_R1_001.fastq.gz;s3://precise-db/raw_data/pcoli/Gly2-WT-1_S21_L002_R1_001.fastq.gz;s3://precise-db/raw_data/pcoli/Gly2-WT-1_S21_L003_R1_001.fastq.gz;s3://precise-db/raw_data/pcoli/Gly2-WT-1_S21_L004_R1_001.fastq.gz	s3://precise-db/raw_data/pcoli/Gly2-WT-1_S21_L001_R2_001.fastq.gz;s3://precise-db/raw_data/pcoli/Gly2-WT-1_S21_L002_R2_001.fastq.gz;s3://precise-db/raw_data/pcoli/Gly2-WT-1_S21_L003_R2_001.fastq.gz;s3://precise-db/raw_data/pcoli/Gly2-WT-1_S21_L004_R2_001.fastq.gz	Justin Tan	Justin Tan
p1k_00709	GSE133607	NA	NA	p1k_00708;p1k_00709	69	86	c	pcoli__WT__2	pColi	pcoli	WT	2	Escherichia coli K-12 MG1655	MG1655	Batch	No	M9	37	7	glycerol(4)	NH4Cl(1)	O2	NA	rhamnose(0.1)	Carbenicillin(50)	0.58855	Clonal	Cells grown till OD 0.3, rhamnose added to 0.1g/L, and harvested after 2 hours	NA	PAIRED	ILLUMINA	2	‑_ doi.org/10.1016/j.ymben.2020.07.002	s3://precise-db/raw_data/pcoli/Gly2-WT-2_S22_L001_R1_001.fastq.gz;s3://precise-db/raw_data/pcoli/Gly2-WT-2_S22_L002_R1_001.fastq.gz;s3://precise-db/raw_data/pcoli/Gly2-WT-2_S22_L003_R1_001.fastq.gz;s3://precise-db/raw_data/pcoli/Gly2-WT-2_S22_L004_R1_001.fastq.gz	s3://precise-db/raw_data/pcoli/Gly2-WT-2_S22_L001_R2_001.fastq.gz;s3://precise-db/raw_data/pcoli/Gly2-WT-2_S22_L002_R2_001.fastq.gz;s3://precise-db/raw_data/pcoli/Gly2-WT-2_S22_L003_R2_001.fastq.gz;s3://precise-db/raw_data/pcoli/Gly2-WT-2_S22_L004_R2_001.fastq.gz	Justin Tan	Justin Tan
p1k_00686	GSE133607	NA	NA	p1k_00708;p1k_00709	70	87	t	pcoli__RFCnopause__1	pColi	pcoli	RFCnopause	1	Escherichia coli K-12 MG1655 RFCnopause	MG1655	Batch	No	M9	37	7	glycerol(4)	NH4Cl(1)	O2	NA	rhamnose(0.1)	Carbenicillin(50)	0.45033	Clonal	Cells grown till OD 0.3, rhamnose added to 0.1g/L, and harvested after 2 hours	NA	PAIRED	ILLUMINA	2	‑_ doi.org/10.1016/j.ymben.2020.07.002	s3://precise-db/raw_data/pcoli/RFCnopause-1_S3_L001_R1_001.fastq.gz;s3://precise-db/raw_data/pcoli/RFCnopause-1_S3_L002_R1_001.fastq.gz;s3://precise-db/raw_data/pcoli/RFCnopause-1_S3_L003_R1_001.fastq.gz;s3://precise-db/raw_data/pcoli/RFCnopause-1_S3_L004_R1_001.fastq.gz	s3://precise-db/raw_data/pcoli/RFCnopause-1_S3_L001_R2_001.fastq.gz;s3://precise-db/raw_data/pcoli/RFCnopause-1_S3_L002_R2_001.fastq.gz;s3://precise-db/raw_data/pcoli/RFCnopause-1_S3_L003_R2_001.fastq.gz;s3://precise-db/raw_data/pcoli/RFCnopause-1_S3_L004_R2_001.fastq.gz	Justin Tan	Justin Tan
p1k_00687	GSE133607	NA	NA	p1k_00708;p1k_00709	70	87	t	pcoli__RFCnopause__2	pColi	pcoli	RFCnopause	2	Escherichia coli K-12 MG1655 RFCnopause	MG1655	Batch	No	M9	37	7	glycerol(4)	NH4Cl(1)	O2	NA	rhamnose(0.1)	Carbenicillin(50)	0.465934	Clonal	Cells grown till OD 0.3, rhamnose added to 0.1g/L, and harvested after 2 hours	NA	PAIRED	ILLUMINA	2	‑_ doi.org/10.1016/j.ymben.2020.07.002	s3://precise-db/raw_data/pcoli/RFCnopause-2_S4_L001_R1_001.fastq.gz;s3://precise-db/raw_data/pcoli/RFCnopause-2_S4_L002_R1_001.fastq.gz;s3://precise-db/raw_data/pcoli/RFCnopause-2_S4_L003_R1_001.fastq.gz;s3://precise-db/raw_data/pcoli/RFCnopause-2_S4_L004_R1_001.fastq.gz	s3://precise-db/raw_data/pcoli/RFCnopause-2_S4_L001_R2_001.fastq.gz;s3://precise-db/raw_data/pcoli/RFCnopause-2_S4_L002_R2_001.fastq.gz;s3://precise-db/raw_data/pcoli/RFCnopause-2_S4_L003_R2_001.fastq.gz;s3://precise-db/raw_data/pcoli/RFCnopause-2_S4_L004_R2_001.fastq.gz	Justin Tan	Justin Tan
p1k_00708	GSE133607	NA	NA	p1k_00708;p1k_00709	70	87	c	pcoli__WT__1	pColi	pcoli	WT	1	Escherichia coli K-12 MG1655	MG1655	Batch	No	M9	37	7	glycerol(4)	NH4Cl(1)	O2	NA	rhamnose(0.1)	Carbenicillin(50)	0.643883	Clonal	Cells grown till OD 0.3, rhamnose added to 0.1g/L, and harvested after 2 hours	NA	PAIRED	ILLUMINA	2	‑_ doi.org/10.1016/j.ymben.2020.07.002	s3://precise-db/raw_data/pcoli/Gly2-WT-1_S21_L001_R1_001.fastq.gz;s3://precise-db/raw_data/pcoli/Gly2-WT-1_S21_L002_R1_001.fastq.gz;s3://precise-db/raw_data/pcoli/Gly2-WT-1_S21_L003_R1_001.fastq.gz;s3://precise-db/raw_data/pcoli/Gly2-WT-1_S21_L004_R1_001.fastq.gz	s3://precise-db/raw_data/pcoli/Gly2-WT-1_S21_L001_R2_001.fastq.gz;s3://precise-db/raw_data/pcoli/Gly2-WT-1_S21_L002_R2_001.fastq.gz;s3://precise-db/raw_data/pcoli/Gly2-WT-1_S21_L003_R2_001.fastq.gz;s3://precise-db/raw_data/pcoli/Gly2-WT-1_S21_L004_R2_001.fastq.gz	Justin Tan	Justin Tan
p1k_00709	GSE133607	NA	NA	p1k_00708;p1k_00709	70	87	c	pcoli__WT__2	pColi	pcoli	WT	2	Escherichia coli K-12 MG1655	MG1655	Batch	No	M9	37	7	glycerol(4)	NH4Cl(1)	O2	NA	rhamnose(0.1)	Carbenicillin(50)	0.58855	Clonal	Cells grown till OD 0.3, rhamnose added to 0.1g/L, and harvested after 2 hours	NA	PAIRED	ILLUMINA	2	‑_ doi.org/10.1016/j.ymben.2020.07.002	s3://precise-db/raw_data/pcoli/Gly2-WT-2_S22_L001_R1_001.fastq.gz;s3://precise-db/raw_data/pcoli/Gly2-WT-2_S22_L002_R1_001.fastq.gz;s3://precise-db/raw_data/pcoli/Gly2-WT-2_S22_L003_R1_001.fastq.gz;s3://precise-db/raw_data/pcoli/Gly2-WT-2_S22_L004_R1_001.fastq.gz	s3://precise-db/raw_data/pcoli/Gly2-WT-2_S22_L001_R2_001.fastq.gz;s3://precise-db/raw_data/pcoli/Gly2-WT-2_S22_L002_R2_001.fastq.gz;s3://precise-db/raw_data/pcoli/Gly2-WT-2_S22_L003_R2_001.fastq.gz;s3://precise-db/raw_data/pcoli/Gly2-WT-2_S22_L004_R2_001.fastq.gz	Justin Tan	Justin Tan
p1k_00688	GSE133607	NA	NA	p1k_00708;p1k_00709	71	88	t	pcoli__RFCpluspause__1	pColi	pcoli	RFCpluspause	1	Escherichia coli K-12 MG1655 RFCpluspause	MG1655	Batch	No	M9	37	7	glycerol(4)	NH4Cl(1)	O2	NA	rhamnose(0.1)	Carbenicillin(50)	0.480231	Clonal	Cells grown till OD 0.3, rhamnose added to 0.1g/L, and harvested after 2 hours	NA	PAIRED	ILLUMINA	2	‑_ doi.org/10.1016/j.ymben.2020.07.002	s3://precise-db/raw_data/pcoli/RFCpluspause-1_S5_L001_R1_001.fastq.gz;s3://precise-db/raw_data/pcoli/RFCpluspause-1_S5_L002_R1_001.fastq.gz;s3://precise-db/raw_data/pcoli/RFCpluspause-1_S5_L003_R1_001.fastq.gz;s3://precise-db/raw_data/pcoli/RFCpluspause-1_S5_L004_R1_001.fastq.gz	s3://precise-db/raw_data/pcoli/RFCpluspause-1_S5_L001_R2_001.fastq.gz;s3://precise-db/raw_data/pcoli/RFCpluspause-1_S5_L002_R2_001.fastq.gz;s3://precise-db/raw_data/pcoli/RFCpluspause-1_S5_L003_R2_001.fastq.gz;s3://precise-db/raw_data/pcoli/RFCpluspause-1_S5_L004_R2_001.fastq.gz	Justin Tan	Justin Tan
p1k_00689	GSE133607	NA	NA	p1k_00708;p1k_00709	71	88	t	pcoli__RFCpluspause__2	pColi	pcoli	RFCpluspause	2	Escherichia coli K-12 MG1655 RFCpluspause	MG1655	Batch	No	M9	37	7	glycerol(4)	NH4Cl(1)	O2	NA	rhamnose(0.1)	Carbenicillin(50)	0.508962	Clonal	Cells grown till OD 0.3, rhamnose added to 0.1g/L, and harvested after 2 hours	NA	PAIRED	ILLUMINA	2	‑_ doi.org/10.1016/j.ymben.2020.07.002	s3://precise-db/raw_data/pcoli/RFCpluspause-2_S6_L001_R1_001.fastq.gz;s3://precise-db/raw_data/pcoli/RFCpluspause-2_S6_L002_R1_001.fastq.gz;s3://precise-db/raw_data/pcoli/RFCpluspause-2_S6_L003_R1_001.fastq.gz;s3://precise-db/raw_data/pcoli/RFCpluspause-2_S6_L004_R1_001.fastq.gz	s3://precise-db/raw_data/pcoli/RFCpluspause-2_S6_L001_R2_001.fastq.gz;s3://precise-db/raw_data/pcoli/RFCpluspause-2_S6_L002_R2_001.fastq.gz;s3://precise-db/raw_data/pcoli/RFCpluspause-2_S6_L003_R2_001.fastq.gz;s3://precise-db/raw_data/pcoli/RFCpluspause-2_S6_L004_R2_001.fastq.gz	Justin Tan	Justin Tan
p1k_00708	GSE133607	NA	NA	p1k_00708;p1k_00709	71	88	c	pcoli__WT__1	pColi	pcoli	WT	1	Escherichia coli K-12 MG1655	MG1655	Batch	No	M9	37	7	glycerol(4)	NH4Cl(1)	O2	NA	rhamnose(0.1)	Carbenicillin(50)	0.643883	Clonal	Cells grown till OD 0.3, rhamnose added to 0.1g/L, and harvested after 2 hours	NA	PAIRED	ILLUMINA	2	‑_ doi.org/10.1016/j.ymben.2020.07.002	s3://precise-db/raw_data/pcoli/Gly2-WT-1_S21_L001_R1_001.fastq.gz;s3://precise-db/raw_data/pcoli/Gly2-WT-1_S21_L002_R1_001.fastq.gz;s3://precise-db/raw_data/pcoli/Gly2-WT-1_S21_L003_R1_001.fastq.gz;s3://precise-db/raw_data/pcoli/Gly2-WT-1_S21_L004_R1_001.fastq.gz	s3://precise-db/raw_data/pcoli/Gly2-WT-1_S21_L001_R2_001.fastq.gz;s3://precise-db/raw_data/pcoli/Gly2-WT-1_S21_L002_R2_001.fastq.gz;s3://precise-db/raw_data/pcoli/Gly2-WT-1_S21_L003_R2_001.fastq.gz;s3://precise-db/raw_data/pcoli/Gly2-WT-1_S21_L004_R2_001.fastq.gz	Justin Tan	Justin Tan
p1k_00709	GSE133607	NA	NA	p1k_00708;p1k_00709	71	88	c	pcoli__WT__2	pColi	pcoli	WT	2	Escherichia coli K-12 MG1655	MG1655	Batch	No	M9	37	7	glycerol(4)	NH4Cl(1)	O2	NA	rhamnose(0.1)	Carbenicillin(50)	0.58855	Clonal	Cells grown till OD 0.3, rhamnose added to 0.1g/L, and harvested after 2 hours	NA	PAIRED	ILLUMINA	2	‑_ doi.org/10.1016/j.ymben.2020.07.002	s3://precise-db/raw_data/pcoli/Gly2-WT-2_S22_L001_R1_001.fastq.gz;s3://precise-db/raw_data/pcoli/Gly2-WT-2_S22_L002_R1_001.fastq.gz;s3://precise-db/raw_data/pcoli/Gly2-WT-2_S22_L003_R1_001.fastq.gz;s3://precise-db/raw_data/pcoli/Gly2-WT-2_S22_L004_R1_001.fastq.gz	s3://precise-db/raw_data/pcoli/Gly2-WT-2_S22_L001_R2_001.fastq.gz;s3://precise-db/raw_data/pcoli/Gly2-WT-2_S22_L002_R2_001.fastq.gz;s3://precise-db/raw_data/pcoli/Gly2-WT-2_S22_L003_R2_001.fastq.gz;s3://precise-db/raw_data/pcoli/Gly2-WT-2_S22_L004_R2_001.fastq.gz	Justin Tan	Justin Tan
p1k_00690	GSE133607	NA	NA	p1k_00708;p1k_00709	72	89	t	pcoli__rnCOMT_sol__1	pColi	pcoli	rnCOMT_sol	1	Escherichia coli K-12 MG1655 rnCOMT_sol	MG1655	Batch	No	M9	37	7	glycerol(4)	NH4Cl(1)	O2	NA	rhamnose(0.1)	Carbenicillin(50)	0.404833	Clonal	Cells grown till OD 0.3, rhamnose added to 0.1g/L, and harvested after 2 hours	NA	PAIRED	ILLUMINA	2	‑_ doi.org/10.1016/j.ymben.2020.07.002	s3://precise-db/raw_data/pcoli/rnCOMT-sol-1_S15_L001_R1_001.fastq.gz;s3://precise-db/raw_data/pcoli/rnCOMT-sol-1_S15_L002_R1_001.fastq.gz;s3://precise-db/raw_data/pcoli/rnCOMT-sol-1_S15_L003_R1_001.fastq.gz;s3://precise-db/raw_data/pcoli/rnCOMT-sol-1_S15_L004_R1_001.fastq.gz	s3://precise-db/raw_data/pcoli/rnCOMT-sol-1_S15_L001_R2_001.fastq.gz;s3://precise-db/raw_data/pcoli/rnCOMT-sol-1_S15_L002_R2_001.fastq.gz;s3://precise-db/raw_data/pcoli/rnCOMT-sol-1_S15_L003_R2_001.fastq.gz;s3://precise-db/raw_data/pcoli/rnCOMT-sol-1_S15_L004_R2_001.fastq.gz	Justin Tan	Justin Tan
p1k_00691	GSE133607	NA	NA	p1k_00708;p1k_00709	72	89	t	pcoli__rnCOMT_sol__2	pColi	pcoli	rnCOMT_sol	2	Escherichia coli K-12 MG1655 rnCOMT_sol	MG1655	Batch	No	M9	37	7	glycerol(4)	NH4Cl(1)	O2	NA	rhamnose(0.1)	Carbenicillin(50)	0.361414	Clonal	Cells grown till OD 0.3, rhamnose added to 0.1g/L, and harvested after 2 hours	NA	PAIRED	ILLUMINA	2	‑_ doi.org/10.1016/j.ymben.2020.07.002	s3://precise-db/raw_data/pcoli/rnCOMT-sol-2_S16_L001_R1_001.fastq.gz;s3://precise-db/raw_data/pcoli/rnCOMT-sol-2_S16_L002_R1_001.fastq.gz;s3://precise-db/raw_data/pcoli/rnCOMT-sol-2_S16_L003_R1_001.fastq.gz;s3://precise-db/raw_data/pcoli/rnCOMT-sol-2_S16_L004_R1_001.fastq.gz	s3://precise-db/raw_data/pcoli/rnCOMT-sol-2_S16_L001_R2_001.fastq.gz;s3://precise-db/raw_data/pcoli/rnCOMT-sol-2_S16_L002_R2_001.fastq.gz;s3://precise-db/raw_data/pcoli/rnCOMT-sol-2_S16_L003_R2_001.fastq.gz;s3://precise-db/raw_data/pcoli/rnCOMT-sol-2_S16_L004_R2_001.fastq.gz	Justin Tan	Justin Tan
p1k_00708	GSE133607	NA	NA	p1k_00708;p1k_00709	72	89	c	pcoli__WT__1	pColi	pcoli	WT	1	Escherichia coli K-12 MG1655	MG1655	Batch	No	M9	37	7	glycerol(4)	NH4Cl(1)	O2	NA	rhamnose(0.1)	Carbenicillin(50)	0.643883	Clonal	Cells grown till OD 0.3, rhamnose added to 0.1g/L, and harvested after 2 hours	NA	PAIRED	ILLUMINA	2	‑_ doi.org/10.1016/j.ymben.2020.07.002	s3://precise-db/raw_data/pcoli/Gly2-WT-1_S21_L001_R1_001.fastq.gz;s3://precise-db/raw_data/pcoli/Gly2-WT-1_S21_L002_R1_001.fastq.gz;s3://precise-db/raw_data/pcoli/Gly2-WT-1_S21_L003_R1_001.fastq.gz;s3://precise-db/raw_data/pcoli/Gly2-WT-1_S21_L004_R1_001.fastq.gz	s3://precise-db/raw_data/pcoli/Gly2-WT-1_S21_L001_R2_001.fastq.gz;s3://precise-db/raw_data/pcoli/Gly2-WT-1_S21_L002_R2_001.fastq.gz;s3://precise-db/raw_data/pcoli/Gly2-WT-1_S21_L003_R2_001.fastq.gz;s3://precise-db/raw_data/pcoli/Gly2-WT-1_S21_L004_R2_001.fastq.gz	Justin Tan	Justin Tan
p1k_00709	GSE133607	NA	NA	p1k_00708;p1k_00709	72	89	c	pcoli__WT__2	pColi	pcoli	WT	2	Escherichia coli K-12 MG1655	MG1655	Batch	No	M9	37	7	glycerol(4)	NH4Cl(1)	O2	NA	rhamnose(0.1)	Carbenicillin(50)	0.58855	Clonal	Cells grown till OD 0.3, rhamnose added to 0.1g/L, and harvested after 2 hours	NA	PAIRED	ILLUMINA	2	‑_ doi.org/10.1016/j.ymben.2020.07.002	s3://precise-db/raw_data/pcoli/Gly2-WT-2_S22_L001_R1_001.fastq.gz;s3://precise-db/raw_data/pcoli/Gly2-WT-2_S22_L002_R1_001.fastq.gz;s3://precise-db/raw_data/pcoli/Gly2-WT-2_S22_L003_R1_001.fastq.gz;s3://precise-db/raw_data/pcoli/Gly2-WT-2_S22_L004_R1_001.fastq.gz	s3://precise-db/raw_data/pcoli/Gly2-WT-2_S22_L001_R2_001.fastq.gz;s3://precise-db/raw_data/pcoli/Gly2-WT-2_S22_L002_R2_001.fastq.gz;s3://precise-db/raw_data/pcoli/Gly2-WT-2_S22_L003_R2_001.fastq.gz;s3://precise-db/raw_data/pcoli/Gly2-WT-2_S22_L004_R2_001.fastq.gz	Justin Tan	Justin Tan
p1k_00692	GSE133607	NA	NA	p1k_00708;p1k_00709	73	90	t	pcoli__rnPNMT__1	pColi	pcoli	rnPNMT	1	Escherichia coli K-12 MG1655 rnPNMT	MG1655	Batch	No	M9	37	7	glycerol(4)	NH4Cl(1)	O2	NA	rhamnose(0.1)	Carbenicillin(50)	0.692275	Clonal	Cells grown till OD 0.3, rhamnose added to 0.1g/L, and harvested after 2 hours	NA	PAIRED	ILLUMINA	2	‑_ doi.org/10.1016/j.ymben.2020.07.002	s3://precise-db/raw_data/pcoli/rnPNMT-1_S13_L001_R1_001.fastq.gz;s3://precise-db/raw_data/pcoli/rnPNMT-1_S13_L002_R1_001.fastq.gz;s3://precise-db/raw_data/pcoli/rnPNMT-1_S13_L003_R1_001.fastq.gz;s3://precise-db/raw_data/pcoli/rnPNMT-1_S13_L004_R1_001.fastq.gz	s3://precise-db/raw_data/pcoli/rnPNMT-1_S13_L001_R2_001.fastq.gz;s3://precise-db/raw_data/pcoli/rnPNMT-1_S13_L002_R2_001.fastq.gz;s3://precise-db/raw_data/pcoli/rnPNMT-1_S13_L003_R2_001.fastq.gz;s3://precise-db/raw_data/pcoli/rnPNMT-1_S13_L004_R2_001.fastq.gz	Justin Tan	Justin Tan
p1k_00693	GSE133607	NA	NA	p1k_00708;p1k_00709	73	90	t	pcoli__rnPNMT__2	pColi	pcoli	rnPNMT	2	Escherichia coli K-12 MG1655 rnPNMT	MG1655	Batch	No	M9	37	7	glycerol(4)	NH4Cl(1)	O2	NA	rhamnose(0.1)	Carbenicillin(50)	0.688543	Clonal	Cells grown till OD 0.3, rhamnose added to 0.1g/L, and harvested after 2 hours	NA	PAIRED	ILLUMINA	2	‑_ doi.org/10.1016/j.ymben.2020.07.002	s3://precise-db/raw_data/pcoli/rnPNMT-2_S14_L001_R1_001.fastq.gz;s3://precise-db/raw_data/pcoli/rnPNMT-2_S14_L002_R1_001.fastq.gz;s3://precise-db/raw_data/pcoli/rnPNMT-2_S14_L003_R1_001.fastq.gz;s3://precise-db/raw_data/pcoli/rnPNMT-2_S14_L004_R1_001.fastq.gz	s3://precise-db/raw_data/pcoli/rnPNMT-2_S14_L001_R2_001.fastq.gz;s3://precise-db/raw_data/pcoli/rnPNMT-2_S14_L002_R2_001.fastq.gz;s3://precise-db/raw_data/pcoli/rnPNMT-2_S14_L003_R2_001.fastq.gz;s3://precise-db/raw_data/pcoli/rnPNMT-2_S14_L004_R2_001.fastq.gz	Justin Tan	Justin Tan
p1k_00708	GSE133607	NA	NA	p1k_00708;p1k_00709	73	90	c	pcoli__WT__1	pColi	pcoli	WT	1	Escherichia coli K-12 MG1655	MG1655	Batch	No	M9	37	7	glycerol(4)	NH4Cl(1)	O2	NA	rhamnose(0.1)	Carbenicillin(50)	0.643883	Clonal	Cells grown till OD 0.3, rhamnose added to 0.1g/L, and harvested after 2 hours	NA	PAIRED	ILLUMINA	2	‑_ doi.org/10.1016/j.ymben.2020.07.002	s3://precise-db/raw_data/pcoli/Gly2-WT-1_S21_L001_R1_001.fastq.gz;s3://precise-db/raw_data/pcoli/Gly2-WT-1_S21_L002_R1_001.fastq.gz;s3://precise-db/raw_data/pcoli/Gly2-WT-1_S21_L003_R1_001.fastq.gz;s3://precise-db/raw_data/pcoli/Gly2-WT-1_S21_L004_R1_001.fastq.gz	s3://precise-db/raw_data/pcoli/Gly2-WT-1_S21_L001_R2_001.fastq.gz;s3://precise-db/raw_data/pcoli/Gly2-WT-1_S21_L002_R2_001.fastq.gz;s3://precise-db/raw_data/pcoli/Gly2-WT-1_S21_L003_R2_001.fastq.gz;s3://precise-db/raw_data/pcoli/Gly2-WT-1_S21_L004_R2_001.fastq.gz	Justin Tan	Justin Tan
p1k_00709	GSE133607	NA	NA	p1k_00708;p1k_00709	73	90	c	pcoli__WT__2	pColi	pcoli	WT	2	Escherichia coli K-12 MG1655	MG1655	Batch	No	M9	37	7	glycerol(4)	NH4Cl(1)	O2	NA	rhamnose(0.1)	Carbenicillin(50)	0.58855	Clonal	Cells grown till OD 0.3, rhamnose added to 0.1g/L, and harvested after 2 hours	NA	PAIRED	ILLUMINA	2	‑_ doi.org/10.1016/j.ymben.2020.07.002	s3://precise-db/raw_data/pcoli/Gly2-WT-2_S22_L001_R1_001.fastq.gz;s3://precise-db/raw_data/pcoli/Gly2-WT-2_S22_L002_R1_001.fastq.gz;s3://precise-db/raw_data/pcoli/Gly2-WT-2_S22_L003_R1_001.fastq.gz;s3://precise-db/raw_data/pcoli/Gly2-WT-2_S22_L004_R1_001.fastq.gz	s3://precise-db/raw_data/pcoli/Gly2-WT-2_S22_L001_R2_001.fastq.gz;s3://precise-db/raw_data/pcoli/Gly2-WT-2_S22_L002_R2_001.fastq.gz;s3://precise-db/raw_data/pcoli/Gly2-WT-2_S22_L003_R2_001.fastq.gz;s3://precise-db/raw_data/pcoli/Gly2-WT-2_S22_L004_R2_001.fastq.gz	Justin Tan	Justin Tan
p1k_00694	GSE133607	NA	NA	p1k_00708;p1k_00709	74	91	t	pcoli__rnTDC__1	pColi	pcoli	rnTDC	1	Escherichia coli K-12 MG1655 rnTDC	MG1655	Batch	No	M9	37	7	glycerol(4)	NH4Cl(1)	O2	NA	rhamnose(0.1)	Carbenicillin(50)	0.583597	Clonal	Cells grown till OD 0.3, rhamnose added to 0.1g/L, and harvested after 2 hours	NA	PAIRED	ILLUMINA	2	‑_ doi.org/10.1016/j.ymben.2020.07.002	s3://precise-db/raw_data/pcoli/rnTDC-1_S13_L001_R1_001.fastq.gz;s3://precise-db/raw_data/pcoli/rnTDC-1_S13_L002_R1_001.fastq.gz;s3://precise-db/raw_data/pcoli/rnTDC-1_S13_L003_R1_001.fastq.gz;s3://precise-db/raw_data/pcoli/rnTDC-1_S13_L004_R1_001.fastq.gz	s3://precise-db/raw_data/pcoli/rnTDC-1_S13_L001_R2_001.fastq.gz;s3://precise-db/raw_data/pcoli/rnTDC-1_S13_L002_R2_001.fastq.gz;s3://precise-db/raw_data/pcoli/rnTDC-1_S13_L003_R2_001.fastq.gz;s3://precise-db/raw_data/pcoli/rnTDC-1_S13_L004_R2_001.fastq.gz	Justin Tan	Justin Tan
p1k_00695	GSE133607	NA	NA	p1k_00708;p1k_00709	74	91	t	pcoli__rnTDC__2	pColi	pcoli	rnTDC	2	Escherichia coli K-12 MG1655 rnTDC	MG1655	Batch	No	M9	37	7	glycerol(4)	NH4Cl(1)	O2	NA	rhamnose(0.1)	Carbenicillin(50)	0.565135	Clonal	Cells grown till OD 0.3, rhamnose added to 0.1g/L, and harvested after 2 hours	NA	PAIRED	ILLUMINA	2	‑_ doi.org/10.1016/j.ymben.2020.07.002	s3://precise-db/raw_data/pcoli/rnTDC-2_S14_L001_R1_001.fastq.gz;s3://precise-db/raw_data/pcoli/rnTDC-2_S14_L002_R1_001.fastq.gz;s3://precise-db/raw_data/pcoli/rnTDC-2_S14_L003_R1_001.fastq.gz;s3://precise-db/raw_data/pcoli/rnTDC-2_S14_L004_R1_001.fastq.gz	s3://precise-db/raw_data/pcoli/rnTDC-2_S14_L001_R2_001.fastq.gz;s3://precise-db/raw_data/pcoli/rnTDC-2_S14_L002_R2_001.fastq.gz;s3://precise-db/raw_data/pcoli/rnTDC-2_S14_L003_R2_001.fastq.gz;s3://precise-db/raw_data/pcoli/rnTDC-2_S14_L004_R2_001.fastq.gz	Justin Tan	Justin Tan
p1k_00708	GSE133607	NA	NA	p1k_00708;p1k_00709	74	91	c	pcoli__WT__1	pColi	pcoli	WT	1	Escherichia coli K-12 MG1655	MG1655	Batch	No	M9	37	7	glycerol(4)	NH4Cl(1)	O2	NA	rhamnose(0.1)	Carbenicillin(50)	0.643883	Clonal	Cells grown till OD 0.3, rhamnose added to 0.1g/L, and harvested after 2 hours	NA	PAIRED	ILLUMINA	2	‑_ doi.org/10.1016/j.ymben.2020.07.002	s3://precise-db/raw_data/pcoli/Gly2-WT-1_S21_L001_R1_001.fastq.gz;s3://precise-db/raw_data/pcoli/Gly2-WT-1_S21_L002_R1_001.fastq.gz;s3://precise-db/raw_data/pcoli/Gly2-WT-1_S21_L003_R1_001.fastq.gz;s3://precise-db/raw_data/pcoli/Gly2-WT-1_S21_L004_R1_001.fastq.gz	s3://precise-db/raw_data/pcoli/Gly2-WT-1_S21_L001_R2_001.fastq.gz;s3://precise-db/raw_data/pcoli/Gly2-WT-1_S21_L002_R2_001.fastq.gz;s3://precise-db/raw_data/pcoli/Gly2-WT-1_S21_L003_R2_001.fastq.gz;s3://precise-db/raw_data/pcoli/Gly2-WT-1_S21_L004_R2_001.fastq.gz	Justin Tan	Justin Tan
p1k_00709	GSE133607	NA	NA	p1k_00708;p1k_00709	74	91	c	pcoli__WT__2	pColi	pcoli	WT	2	Escherichia coli K-12 MG1655	MG1655	Batch	No	M9	37	7	glycerol(4)	NH4Cl(1)	O2	NA	rhamnose(0.1)	Carbenicillin(50)	0.58855	Clonal	Cells grown till OD 0.3, rhamnose added to 0.1g/L, and harvested after 2 hours	NA	PAIRED	ILLUMINA	2	‑_ doi.org/10.1016/j.ymben.2020.07.002	s3://precise-db/raw_data/pcoli/Gly2-WT-2_S22_L001_R1_001.fastq.gz;s3://precise-db/raw_data/pcoli/Gly2-WT-2_S22_L002_R1_001.fastq.gz;s3://precise-db/raw_data/pcoli/Gly2-WT-2_S22_L003_R1_001.fastq.gz;s3://precise-db/raw_data/pcoli/Gly2-WT-2_S22_L004_R1_001.fastq.gz	s3://precise-db/raw_data/pcoli/Gly2-WT-2_S22_L001_R2_001.fastq.gz;s3://precise-db/raw_data/pcoli/Gly2-WT-2_S22_L002_R2_001.fastq.gz;s3://precise-db/raw_data/pcoli/Gly2-WT-2_S22_L003_R2_001.fastq.gz;s3://precise-db/raw_data/pcoli/Gly2-WT-2_S22_L004_R2_001.fastq.gz	Justin Tan	Justin Tan
p1k_00696	GSE133607	NA	NA	p1k_00708;p1k_00709	75	92	t	pcoli__rnTDC_trunc__1	pColi	pcoli	rnTDC_trunc	1	Escherichia coli K-12 MG1655 rnTDC_trunc	MG1655	Batch	No	M9	37	7	glycerol(4)	NH4Cl(1)	O2	NA	rhamnose(0.1)	Carbenicillin(50)	0.692785	Clonal	Cells grown till OD 0.3, rhamnose added to 0.1g/L, and harvested after 2 hours	NA	PAIRED	ILLUMINA	2	‑_ doi.org/10.1016/j.ymben.2020.07.002	s3://precise-db/raw_data/pcoli/rnTDC-trunc-1_S11_L001_R1_001.fastq.gz;s3://precise-db/raw_data/pcoli/rnTDC-trunc-1_S11_L002_R1_001.fastq.gz;s3://precise-db/raw_data/pcoli/rnTDC-trunc-1_S11_L003_R1_001.fastq.gz;s3://precise-db/raw_data/pcoli/rnTDC-trunc-1_S11_L004_R1_001.fastq.gz	s3://precise-db/raw_data/pcoli/rnTDC-trunc-1_S11_L001_R2_001.fastq.gz;s3://precise-db/raw_data/pcoli/rnTDC-trunc-1_S11_L002_R2_001.fastq.gz;s3://precise-db/raw_data/pcoli/rnTDC-trunc-1_S11_L003_R2_001.fastq.gz;s3://precise-db/raw_data/pcoli/rnTDC-trunc-1_S11_L004_R2_001.fastq.gz	Justin Tan	Justin Tan
p1k_00697	GSE133607	NA	NA	p1k_00708;p1k_00709	75	92	t	pcoli__rnTDC_trunc__2	pColi	pcoli	rnTDC_trunc	2	Escherichia coli K-12 MG1655 rnTDC_trunc	MG1655	Batch	No	M9	37	7	glycerol(4)	NH4Cl(1)	O2	NA	rhamnose(0.1)	Carbenicillin(50)	0.677319	Clonal	Cells grown till OD 0.3, rhamnose added to 0.1g/L, and harvested after 2 hours	NA	PAIRED	ILLUMINA	2	‑_ doi.org/10.1016/j.ymben.2020.07.002	s3://precise-db/raw_data/pcoli/rnTDC-trunc-2_S12_L001_R1_001.fastq.gz;s3://precise-db/raw_data/pcoli/rnTDC-trunc-2_S12_L002_R1_001.fastq.gz;s3://precise-db/raw_data/pcoli/rnTDC-trunc-2_S12_L003_R1_001.fastq.gz;s3://precise-db/raw_data/pcoli/rnTDC-trunc-2_S12_L004_R1_001.fastq.gz	s3://precise-db/raw_data/pcoli/rnTDC-trunc-2_S12_L001_R2_001.fastq.gz;s3://precise-db/raw_data/pcoli/rnTDC-trunc-2_S12_L002_R2_001.fastq.gz;s3://precise-db/raw_data/pcoli/rnTDC-trunc-2_S12_L003_R2_001.fastq.gz;s3://precise-db/raw_data/pcoli/rnTDC-trunc-2_S12_L004_R2_001.fastq.gz	Justin Tan	Justin Tan
p1k_00708	GSE133607	NA	NA	p1k_00708;p1k_00709	75	92	c	pcoli__WT__1	pColi	pcoli	WT	1	Escherichia coli K-12 MG1655	MG1655	Batch	No	M9	37	7	glycerol(4)	NH4Cl(1)	O2	NA	rhamnose(0.1)	Carbenicillin(50)	0.643883	Clonal	Cells grown till OD 0.3, rhamnose added to 0.1g/L, and harvested after 2 hours	NA	PAIRED	ILLUMINA	2	‑_ doi.org/10.1016/j.ymben.2020.07.002	s3://precise-db/raw_data/pcoli/Gly2-WT-1_S21_L001_R1_001.fastq.gz;s3://precise-db/raw_data/pcoli/Gly2-WT-1_S21_L002_R1_001.fastq.gz;s3://precise-db/raw_data/pcoli/Gly2-WT-1_S21_L003_R1_001.fastq.gz;s3://precise-db/raw_data/pcoli/Gly2-WT-1_S21_L004_R1_001.fastq.gz	s3://precise-db/raw_data/pcoli/Gly2-WT-1_S21_L001_R2_001.fastq.gz;s3://precise-db/raw_data/pcoli/Gly2-WT-1_S21_L002_R2_001.fastq.gz;s3://precise-db/raw_data/pcoli/Gly2-WT-1_S21_L003_R2_001.fastq.gz;s3://precise-db/raw_data/pcoli/Gly2-WT-1_S21_L004_R2_001.fastq.gz	Justin Tan	Justin Tan
p1k_00709	GSE133607	NA	NA	p1k_00708;p1k_00709	75	92	c	pcoli__WT__2	pColi	pcoli	WT	2	Escherichia coli K-12 MG1655	MG1655	Batch	No	M9	37	7	glycerol(4)	NH4Cl(1)	O2	NA	rhamnose(0.1)	Carbenicillin(50)	0.58855	Clonal	Cells grown till OD 0.3, rhamnose added to 0.1g/L, and harvested after 2 hours	NA	PAIRED	ILLUMINA	2	‑_ doi.org/10.1016/j.ymben.2020.07.002	s3://precise-db/raw_data/pcoli/Gly2-WT-2_S22_L001_R1_001.fastq.gz;s3://precise-db/raw_data/pcoli/Gly2-WT-2_S22_L002_R1_001.fastq.gz;s3://precise-db/raw_data/pcoli/Gly2-WT-2_S22_L003_R1_001.fastq.gz;s3://precise-db/raw_data/pcoli/Gly2-WT-2_S22_L004_R1_001.fastq.gz	s3://precise-db/raw_data/pcoli/Gly2-WT-2_S22_L001_R2_001.fastq.gz;s3://precise-db/raw_data/pcoli/Gly2-WT-2_S22_L002_R2_001.fastq.gz;s3://precise-db/raw_data/pcoli/Gly2-WT-2_S22_L003_R2_001.fastq.gz;s3://precise-db/raw_data/pcoli/Gly2-WT-2_S22_L004_R2_001.fastq.gz	Justin Tan	Justin Tan
p1k_00698	GSE133607	NA	NA	p1k_00708;p1k_00709	76	93	t	pcoli__saCOMT_T2A__1	pColi	pcoli	saCOMT_T2A	1	Escherichia coli K-12 MG1655 saCOMT_T2A	MG1655	Batch	No	M9	37	7	glycerol(4)	NH4Cl(1)	O2	NA	rhamnose(0.1)	Carbenicillin(50)	0.583769	Clonal	Cells grown till OD 0.3, rhamnose added to 0.1g/L, and harvested after 2 hours	NA	PAIRED	ILLUMINA	2	‑_ doi.org/10.1016/j.ymben.2020.07.002	s3://precise-db/raw_data/pcoli/saCOMT-T2A-1_S10_L001_R1_001.fastq.gz;s3://precise-db/raw_data/pcoli/saCOMT-T2A-1_S10_L002_R1_001.fastq.gz;s3://precise-db/raw_data/pcoli/saCOMT-T2A-1_S10_L003_R1_001.fastq.gz;s3://precise-db/raw_data/pcoli/saCOMT-T2A-1_S10_L004_R1_001.fastq.gz	s3://precise-db/raw_data/pcoli/saCOMT-T2A-1_S10_L001_R2_001.fastq.gz;s3://precise-db/raw_data/pcoli/saCOMT-T2A-1_S10_L002_R2_001.fastq.gz;s3://precise-db/raw_data/pcoli/saCOMT-T2A-1_S10_L003_R2_001.fastq.gz;s3://precise-db/raw_data/pcoli/saCOMT-T2A-1_S10_L004_R2_001.fastq.gz	Justin Tan	Justin Tan
p1k_00699	GSE133607	NA	NA	p1k_00708;p1k_00709	76	93	t	pcoli__saCOMT_T2A__2	pColi	pcoli	saCOMT_T2A	2	Escherichia coli K-12 MG1655 saCOMT_T2A	MG1655	Batch	No	M9	37	7	glycerol(4)	NH4Cl(1)	O2	NA	rhamnose(0.1)	Carbenicillin(50)	0.576103	Clonal	Cells grown till OD 0.3, rhamnose added to 0.1g/L, and harvested after 2 hours	NA	PAIRED	ILLUMINA	2	‑_ doi.org/10.1016/j.ymben.2020.07.002	s3://precise-db/raw_data/pcoli/saCOMT-T2A-2_S11_L001_R1_001.fastq.gz;s3://precise-db/raw_data/pcoli/saCOMT-T2A-2_S11_L002_R1_001.fastq.gz;s3://precise-db/raw_data/pcoli/saCOMT-T2A-2_S11_L003_R1_001.fastq.gz;s3://precise-db/raw_data/pcoli/saCOMT-T2A-2_S11_L004_R1_001.fastq.gz	s3://precise-db/raw_data/pcoli/saCOMT-T2A-2_S11_L001_R2_001.fastq.gz;s3://precise-db/raw_data/pcoli/saCOMT-T2A-2_S11_L002_R2_001.fastq.gz;s3://precise-db/raw_data/pcoli/saCOMT-T2A-2_S11_L003_R2_001.fastq.gz;s3://precise-db/raw_data/pcoli/saCOMT-T2A-2_S11_L004_R2_001.fastq.gz	Justin Tan	Justin Tan
p1k_00708	GSE133607	NA	NA	p1k_00708;p1k_00709	76	93	c	pcoli__WT__1	pColi	pcoli	WT	1	Escherichia coli K-12 MG1655	MG1655	Batch	No	M9	37	7	glycerol(4)	NH4Cl(1)	O2	NA	rhamnose(0.1)	Carbenicillin(50)	0.643883	Clonal	Cells grown till OD 0.3, rhamnose added to 0.1g/L, and harvested after 2 hours	NA	PAIRED	ILLUMINA	2	‑_ doi.org/10.1016/j.ymben.2020.07.002	s3://precise-db/raw_data/pcoli/Gly2-WT-1_S21_L001_R1_001.fastq.gz;s3://precise-db/raw_data/pcoli/Gly2-WT-1_S21_L002_R1_001.fastq.gz;s3://precise-db/raw_data/pcoli/Gly2-WT-1_S21_L003_R1_001.fastq.gz;s3://precise-db/raw_data/pcoli/Gly2-WT-1_S21_L004_R1_001.fastq.gz	s3://precise-db/raw_data/pcoli/Gly2-WT-1_S21_L001_R2_001.fastq.gz;s3://precise-db/raw_data/pcoli/Gly2-WT-1_S21_L002_R2_001.fastq.gz;s3://precise-db/raw_data/pcoli/Gly2-WT-1_S21_L003_R2_001.fastq.gz;s3://precise-db/raw_data/pcoli/Gly2-WT-1_S21_L004_R2_001.fastq.gz	Justin Tan	Justin Tan
p1k_00709	GSE133607	NA	NA	p1k_00708;p1k_00709	76	93	c	pcoli__WT__2	pColi	pcoli	WT	2	Escherichia coli K-12 MG1655	MG1655	Batch	No	M9	37	7	glycerol(4)	NH4Cl(1)	O2	NA	rhamnose(0.1)	Carbenicillin(50)	0.58855	Clonal	Cells grown till OD 0.3, rhamnose added to 0.1g/L, and harvested after 2 hours	NA	PAIRED	ILLUMINA	2	‑_ doi.org/10.1016/j.ymben.2020.07.002	s3://precise-db/raw_data/pcoli/Gly2-WT-2_S22_L001_R1_001.fastq.gz;s3://precise-db/raw_data/pcoli/Gly2-WT-2_S22_L002_R1_001.fastq.gz;s3://precise-db/raw_data/pcoli/Gly2-WT-2_S22_L003_R1_001.fastq.gz;s3://precise-db/raw_data/pcoli/Gly2-WT-2_S22_L004_R1_001.fastq.gz	s3://precise-db/raw_data/pcoli/Gly2-WT-2_S22_L001_R2_001.fastq.gz;s3://precise-db/raw_data/pcoli/Gly2-WT-2_S22_L002_R2_001.fastq.gz;s3://precise-db/raw_data/pcoli/Gly2-WT-2_S22_L003_R2_001.fastq.gz;s3://precise-db/raw_data/pcoli/Gly2-WT-2_S22_L004_R2_001.fastq.gz	Justin Tan	Justin Tan
p1k_00700	GSE133607	NA	NA	p1k_00708;p1k_00709	77	94	t	pcoli__sfCOMT__1	pColi	pcoli	sfCOMT	1	Escherichia coli K-12 MG1655 sfCOMT	MG1655	Batch	No	M9	37	7	glycerol(4)	NH4Cl(1)	O2	NA	rhamnose(0.1)	Carbenicillin(50)	0.638292	Clonal	Cells grown till OD 0.3, rhamnose added to 0.1g/L, and harvested after 2 hours	NA	PAIRED	ILLUMINA	2	‑_ doi.org/10.1016/j.ymben.2020.07.002	s3://precise-db/raw_data/pcoli/sfCOMT-1_S9_L001_R1_001.fastq.gz;s3://precise-db/raw_data/pcoli/sfCOMT-1_S9_L002_R1_001.fastq.gz;s3://precise-db/raw_data/pcoli/sfCOMT-1_S9_L003_R1_001.fastq.gz;s3://precise-db/raw_data/pcoli/sfCOMT-1_S9_L004_R1_001.fastq.gz	s3://precise-db/raw_data/pcoli/sfCOMT-1_S9_L001_R2_001.fastq.gz;s3://precise-db/raw_data/pcoli/sfCOMT-1_S9_L002_R2_001.fastq.gz;s3://precise-db/raw_data/pcoli/sfCOMT-1_S9_L003_R2_001.fastq.gz;s3://precise-db/raw_data/pcoli/sfCOMT-1_S9_L004_R2_001.fastq.gz	Justin Tan	Justin Tan
p1k_00701	GSE133607	NA	NA	p1k_00708;p1k_00709	77	94	t	pcoli__sfCOMT__2	pColi	pcoli	sfCOMT	2	Escherichia coli K-12 MG1655 sfCOMT	MG1655	Batch	No	M9	37	7	glycerol(4)	NH4Cl(1)	O2	NA	rhamnose(0.1)	Carbenicillin(50)	0.641809	Clonal	Cells grown till OD 0.3, rhamnose added to 0.1g/L, and harvested after 2 hours	NA	PAIRED	ILLUMINA	2	‑_ doi.org/10.1016/j.ymben.2020.07.002	s3://precise-db/raw_data/pcoli/sfCOMT-2_S10_L001_R1_001.fastq.gz;s3://precise-db/raw_data/pcoli/sfCOMT-2_S10_L002_R1_001.fastq.gz;s3://precise-db/raw_data/pcoli/sfCOMT-2_S10_L003_R1_001.fastq.gz;s3://precise-db/raw_data/pcoli/sfCOMT-2_S10_L004_R1_001.fastq.gz	s3://precise-db/raw_data/pcoli/sfCOMT-2_S10_L001_R2_001.fastq.gz;s3://precise-db/raw_data/pcoli/sfCOMT-2_S10_L002_R2_001.fastq.gz;s3://precise-db/raw_data/pcoli/sfCOMT-2_S10_L003_R2_001.fastq.gz;s3://precise-db/raw_data/pcoli/sfCOMT-2_S10_L004_R2_001.fastq.gz	Justin Tan	Justin Tan
p1k_00708	GSE133607	NA	NA	p1k_00708;p1k_00709	77	94	c	pcoli__WT__1	pColi	pcoli	WT	1	Escherichia coli K-12 MG1655	MG1655	Batch	No	M9	37	7	glycerol(4)	NH4Cl(1)	O2	NA	rhamnose(0.1)	Carbenicillin(50)	0.643883	Clonal	Cells grown till OD 0.3, rhamnose added to 0.1g/L, and harvested after 2 hours	NA	PAIRED	ILLUMINA	2	‑_ doi.org/10.1016/j.ymben.2020.07.002	s3://precise-db/raw_data/pcoli/Gly2-WT-1_S21_L001_R1_001.fastq.gz;s3://precise-db/raw_data/pcoli/Gly2-WT-1_S21_L002_R1_001.fastq.gz;s3://precise-db/raw_data/pcoli/Gly2-WT-1_S21_L003_R1_001.fastq.gz;s3://precise-db/raw_data/pcoli/Gly2-WT-1_S21_L004_R1_001.fastq.gz	s3://precise-db/raw_data/pcoli/Gly2-WT-1_S21_L001_R2_001.fastq.gz;s3://precise-db/raw_data/pcoli/Gly2-WT-1_S21_L002_R2_001.fastq.gz;s3://precise-db/raw_data/pcoli/Gly2-WT-1_S21_L003_R2_001.fastq.gz;s3://precise-db/raw_data/pcoli/Gly2-WT-1_S21_L004_R2_001.fastq.gz	Justin Tan	Justin Tan
p1k_00709	GSE133607	NA	NA	p1k_00708;p1k_00709	77	94	c	pcoli__WT__2	pColi	pcoli	WT	2	Escherichia coli K-12 MG1655	MG1655	Batch	No	M9	37	7	glycerol(4)	NH4Cl(1)	O2	NA	rhamnose(0.1)	Carbenicillin(50)	0.58855	Clonal	Cells grown till OD 0.3, rhamnose added to 0.1g/L, and harvested after 2 hours	NA	PAIRED	ILLUMINA	2	‑_ doi.org/10.1016/j.ymben.2020.07.002	s3://precise-db/raw_data/pcoli/Gly2-WT-2_S22_L001_R1_001.fastq.gz;s3://precise-db/raw_data/pcoli/Gly2-WT-2_S22_L002_R1_001.fastq.gz;s3://precise-db/raw_data/pcoli/Gly2-WT-2_S22_L003_R1_001.fastq.gz;s3://precise-db/raw_data/pcoli/Gly2-WT-2_S22_L004_R1_001.fastq.gz	s3://precise-db/raw_data/pcoli/Gly2-WT-2_S22_L001_R2_001.fastq.gz;s3://precise-db/raw_data/pcoli/Gly2-WT-2_S22_L002_R2_001.fastq.gz;s3://precise-db/raw_data/pcoli/Gly2-WT-2_S22_L003_R2_001.fastq.gz;s3://precise-db/raw_data/pcoli/Gly2-WT-2_S22_L004_R2_001.fastq.gz	Justin Tan	Justin Tan
p1k_00702	GSE133607	NA	NA	p1k_00708;p1k_00709	78	95	t	pcoli__sgAANAT_D63G__1	pColi	pcoli	sgAANAT_D63G	1	Escherichia coli K-12 MG1655 sgAANAT_D63G	MG1655	Batch	No	M9	37	7	glycerol(4)	NH4Cl(1)	O2	NA	rhamnose(0.1)	Carbenicillin(50)	0.594047	Clonal	Cells grown till OD 0.3, rhamnose added to 0.1g/L, and harvested after 2 hours	NA	PAIRED	ILLUMINA	2	‑_ doi.org/10.1016/j.ymben.2020.07.002	s3://precise-db/raw_data/pcoli/sgAANAT-D63G-1_S23_L001_R1_001.fastq.gz;s3://precise-db/raw_data/pcoli/sgAANAT-D63G-1_S23_L002_R1_001.fastq.gz;s3://precise-db/raw_data/pcoli/sgAANAT-D63G-1_S23_L003_R1_001.fastq.gz;s3://precise-db/raw_data/pcoli/sgAANAT-D63G-1_S23_L004_R1_001.fastq.gz	s3://precise-db/raw_data/pcoli/sgAANAT-D63G-1_S23_L001_R2_001.fastq.gz;s3://precise-db/raw_data/pcoli/sgAANAT-D63G-1_S23_L002_R2_001.fastq.gz;s3://precise-db/raw_data/pcoli/sgAANAT-D63G-1_S23_L003_R2_001.fastq.gz;s3://precise-db/raw_data/pcoli/sgAANAT-D63G-1_S23_L004_R2_001.fastq.gz	Justin Tan	Justin Tan
p1k_00703	GSE133607	NA	NA	p1k_00708;p1k_00709	78	95	t	pcoli__sgAANAT_D63G__2	pColi	pcoli	sgAANAT_D63G	2	Escherichia coli K-12 MG1655 sgAANAT_D63G	MG1655	Batch	No	M9	37	7	glycerol(4)	NH4Cl(1)	O2	NA	rhamnose(0.1)	Carbenicillin(50)	0.585149	Clonal	Cells grown till OD 0.3, rhamnose added to 0.1g/L, and harvested after 2 hours	NA	PAIRED	ILLUMINA	2	‑_ doi.org/10.1016/j.ymben.2020.07.002	s3://precise-db/raw_data/pcoli/sgAANAT-D63G-2_S24_L001_R1_001.fastq.gz;s3://precise-db/raw_data/pcoli/sgAANAT-D63G-2_S24_L002_R1_001.fastq.gz;s3://precise-db/raw_data/pcoli/sgAANAT-D63G-2_S24_L003_R1_001.fastq.gz;s3://precise-db/raw_data/pcoli/sgAANAT-D63G-2_S24_L004_R1_001.fastq.gz	s3://precise-db/raw_data/pcoli/sgAANAT-D63G-2_S24_L001_R2_001.fastq.gz;s3://precise-db/raw_data/pcoli/sgAANAT-D63G-2_S24_L002_R2_001.fastq.gz;s3://precise-db/raw_data/pcoli/sgAANAT-D63G-2_S24_L003_R2_001.fastq.gz;s3://precise-db/raw_data/pcoli/sgAANAT-D63G-2_S24_L004_R2_001.fastq.gz	Justin Tan	Justin Tan
p1k_00708	GSE133607	NA	NA	p1k_00708;p1k_00709	78	95	c	pcoli__WT__1	pColi	pcoli	WT	1	Escherichia coli K-12 MG1655	MG1655	Batch	No	M9	37	7	glycerol(4)	NH4Cl(1)	O2	NA	rhamnose(0.1)	Carbenicillin(50)	0.643883	Clonal	Cells grown till OD 0.3, rhamnose added to 0.1g/L, and harvested after 2 hours	NA	PAIRED	ILLUMINA	2	‑_ doi.org/10.1016/j.ymben.2020.07.002	s3://precise-db/raw_data/pcoli/Gly2-WT-1_S21_L001_R1_001.fastq.gz;s3://precise-db/raw_data/pcoli/Gly2-WT-1_S21_L002_R1_001.fastq.gz;s3://precise-db/raw_data/pcoli/Gly2-WT-1_S21_L003_R1_001.fastq.gz;s3://precise-db/raw_data/pcoli/Gly2-WT-1_S21_L004_R1_001.fastq.gz	s3://precise-db/raw_data/pcoli/Gly2-WT-1_S21_L001_R2_001.fastq.gz;s3://precise-db/raw_data/pcoli/Gly2-WT-1_S21_L002_R2_001.fastq.gz;s3://precise-db/raw_data/pcoli/Gly2-WT-1_S21_L003_R2_001.fastq.gz;s3://precise-db/raw_data/pcoli/Gly2-WT-1_S21_L004_R2_001.fastq.gz	Justin Tan	Justin Tan
p1k_00709	GSE133607	NA	NA	p1k_00708;p1k_00709	78	95	c	pcoli__WT__2	pColi	pcoli	WT	2	Escherichia coli K-12 MG1655	MG1655	Batch	No	M9	37	7	glycerol(4)	NH4Cl(1)	O2	NA	rhamnose(0.1)	Carbenicillin(50)	0.58855	Clonal	Cells grown till OD 0.3, rhamnose added to 0.1g/L, and harvested after 2 hours	NA	PAIRED	ILLUMINA	2	‑_ doi.org/10.1016/j.ymben.2020.07.002	s3://precise-db/raw_data/pcoli/Gly2-WT-2_S22_L001_R1_001.fastq.gz;s3://precise-db/raw_data/pcoli/Gly2-WT-2_S22_L002_R1_001.fastq.gz;s3://precise-db/raw_data/pcoli/Gly2-WT-2_S22_L003_R1_001.fastq.gz;s3://precise-db/raw_data/pcoli/Gly2-WT-2_S22_L004_R1_001.fastq.gz	s3://precise-db/raw_data/pcoli/Gly2-WT-2_S22_L001_R2_001.fastq.gz;s3://precise-db/raw_data/pcoli/Gly2-WT-2_S22_L002_R2_001.fastq.gz;s3://precise-db/raw_data/pcoli/Gly2-WT-2_S22_L003_R2_001.fastq.gz;s3://precise-db/raw_data/pcoli/Gly2-WT-2_S22_L004_R2_001.fastq.gz	Justin Tan	Justin Tan
p1k_00704	GSE133607	NA	NA	p1k_00708;p1k_00709	79	96	t	pcoli__ssDDC__1	pColi	pcoli	ssDDC	1	Escherichia coli K-12 MG1655 ssDDC	MG1655	Batch	No	M9	37	7	glycerol(4)	NH4Cl(1)	O2	NA	rhamnose(0.1)	Carbenicillin(50)	0.590439	Clonal	Cells grown till OD 0.3, rhamnose added to 0.1g/L, and harvested after 2 hours	NA	PAIRED	ILLUMINA	2	‑_ doi.org/10.1016/j.ymben.2020.07.002	s3://precise-db/raw_data/pcoli/ssDDC-1_S19_L001_R1_001.fastq.gz;s3://precise-db/raw_data/pcoli/ssDDC-1_S19_L002_R1_001.fastq.gz;s3://precise-db/raw_data/pcoli/ssDDC-1_S19_L003_R1_001.fastq.gz;s3://precise-db/raw_data/pcoli/ssDDC-1_S19_L004_R1_001.fastq.gz	s3://precise-db/raw_data/pcoli/ssDDC-1_S19_L001_R2_001.fastq.gz;s3://precise-db/raw_data/pcoli/ssDDC-1_S19_L002_R2_001.fastq.gz;s3://precise-db/raw_data/pcoli/ssDDC-1_S19_L003_R2_001.fastq.gz;s3://precise-db/raw_data/pcoli/ssDDC-1_S19_L004_R2_001.fastq.gz	Justin Tan	Justin Tan
p1k_00705	GSE133607	NA	NA	p1k_00708;p1k_00709	79	96	t	pcoli__ssDDC__2	pColi	pcoli	ssDDC	2	Escherichia coli K-12 MG1655 ssDDC	MG1655	Batch	No	M9	37	7	glycerol(4)	NH4Cl(1)	O2	NA	rhamnose(0.1)	Carbenicillin(50)	0.589069	Clonal	Cells grown till OD 0.3, rhamnose added to 0.1g/L, and harvested after 2 hours	NA	PAIRED	ILLUMINA	2	‑_ doi.org/10.1016/j.ymben.2020.07.002	s3://precise-db/raw_data/pcoli/ssDDC-2_S20_L001_R1_001.fastq.gz;s3://precise-db/raw_data/pcoli/ssDDC-2_S20_L002_R1_001.fastq.gz;s3://precise-db/raw_data/pcoli/ssDDC-2_S20_L003_R1_001.fastq.gz;s3://precise-db/raw_data/pcoli/ssDDC-2_S20_L004_R1_001.fastq.gz	s3://precise-db/raw_data/pcoli/ssDDC-2_S20_L001_R2_001.fastq.gz;s3://precise-db/raw_data/pcoli/ssDDC-2_S20_L002_R2_001.fastq.gz;s3://precise-db/raw_data/pcoli/ssDDC-2_S20_L003_R2_001.fastq.gz;s3://precise-db/raw_data/pcoli/ssDDC-2_S20_L004_R2_001.fastq.gz	Justin Tan	Justin Tan
p1k_00708	GSE133607	NA	NA	p1k_00708;p1k_00709	79	96	c	pcoli__WT__1	pColi	pcoli	WT	1	Escherichia coli K-12 MG1655	MG1655	Batch	No	M9	37	7	glycerol(4)	NH4Cl(1)	O2	NA	rhamnose(0.1)	Carbenicillin(50)	0.643883	Clonal	Cells grown till OD 0.3, rhamnose added to 0.1g/L, and harvested after 2 hours	NA	PAIRED	ILLUMINA	2	‑_ doi.org/10.1016/j.ymben.2020.07.002	s3://precise-db/raw_data/pcoli/Gly2-WT-1_S21_L001_R1_001.fastq.gz;s3://precise-db/raw_data/pcoli/Gly2-WT-1_S21_L002_R1_001.fastq.gz;s3://precise-db/raw_data/pcoli/Gly2-WT-1_S21_L003_R1_001.fastq.gz;s3://precise-db/raw_data/pcoli/Gly2-WT-1_S21_L004_R1_001.fastq.gz	s3://precise-db/raw_data/pcoli/Gly2-WT-1_S21_L001_R2_001.fastq.gz;s3://precise-db/raw_data/pcoli/Gly2-WT-1_S21_L002_R2_001.fastq.gz;s3://precise-db/raw_data/pcoli/Gly2-WT-1_S21_L003_R2_001.fastq.gz;s3://precise-db/raw_data/pcoli/Gly2-WT-1_S21_L004_R2_001.fastq.gz	Justin Tan	Justin Tan
p1k_00709	GSE133607	NA	NA	p1k_00708;p1k_00709	79	96	c	pcoli__WT__2	pColi	pcoli	WT	2	Escherichia coli K-12 MG1655	MG1655	Batch	No	M9	37	7	glycerol(4)	NH4Cl(1)	O2	NA	rhamnose(0.1)	Carbenicillin(50)	0.58855	Clonal	Cells grown till OD 0.3, rhamnose added to 0.1g/L, and harvested after 2 hours	NA	PAIRED	ILLUMINA	2	‑_ doi.org/10.1016/j.ymben.2020.07.002	s3://precise-db/raw_data/pcoli/Gly2-WT-2_S22_L001_R1_001.fastq.gz;s3://precise-db/raw_data/pcoli/Gly2-WT-2_S22_L002_R1_001.fastq.gz;s3://precise-db/raw_data/pcoli/Gly2-WT-2_S22_L003_R1_001.fastq.gz;s3://precise-db/raw_data/pcoli/Gly2-WT-2_S22_L004_R1_001.fastq.gz	s3://precise-db/raw_data/pcoli/Gly2-WT-2_S22_L001_R2_001.fastq.gz;s3://precise-db/raw_data/pcoli/Gly2-WT-2_S22_L002_R2_001.fastq.gz;s3://precise-db/raw_data/pcoli/Gly2-WT-2_S22_L003_R2_001.fastq.gz;s3://precise-db/raw_data/pcoli/Gly2-WT-2_S22_L004_R2_001.fastq.gz	Justin Tan	Justin Tan
p1k_00706	GSE133607	NA	NA	p1k_00708;p1k_00709	80	97	t	pcoli__TP53B__1	pColi	pcoli	TP53B	1	Escherichia coli K-12 MG1655 TP53B	MG1655	Batch	No	M9	37	7	glycerol(4)	NH4Cl(1)	O2	NA	rhamnose(0.1)	Carbenicillin(50)	0.471959	Clonal	Cells grown till OD 0.3, rhamnose added to 0.1g/L, and harvested after 2 hours	NA	PAIRED	ILLUMINA	2	‑_ doi.org/10.1016/j.ymben.2020.07.002	s3://precise-db/raw_data/pcoli/tp53b-1_S16_L001_R1_001.fastq.gz;s3://precise-db/raw_data/pcoli/tp53b-1_S16_L002_R1_001.fastq.gz;s3://precise-db/raw_data/pcoli/tp53b-1_S16_L003_R1_001.fastq.gz;s3://precise-db/raw_data/pcoli/tp53b-1_S16_L004_R1_001.fastq.gz	s3://precise-db/raw_data/pcoli/tp53b-1_S16_L001_R2_001.fastq.gz;s3://precise-db/raw_data/pcoli/tp53b-1_S16_L002_R2_001.fastq.gz;s3://precise-db/raw_data/pcoli/tp53b-1_S16_L003_R2_001.fastq.gz;s3://precise-db/raw_data/pcoli/tp53b-1_S16_L004_R2_001.fastq.gz	Justin Tan	Justin Tan
p1k_00707	GSE133607	NA	NA	p1k_00708;p1k_00709	80	97	t	pcoli__TP53B__2	pColi	pcoli	TP53B	2	Escherichia coli K-12 MG1655 TP53B	MG1655	Batch	No	M9	37	7	glycerol(4)	NH4Cl(1)	O2	NA	rhamnose(0.1)	Carbenicillin(50)	0.488005	Clonal	Cells grown till OD 0.3, rhamnose added to 0.1g/L, and harvested after 2 hours	NA	PAIRED	ILLUMINA	2	‑_ doi.org/10.1016/j.ymben.2020.07.002	s3://precise-db/raw_data/pcoli/tp53b-2_S17_L001_R1_001.fastq.gz;s3://precise-db/raw_data/pcoli/tp53b-2_S17_L002_R1_001.fastq.gz;s3://precise-db/raw_data/pcoli/tp53b-2_S17_L003_R1_001.fastq.gz;s3://precise-db/raw_data/pcoli/tp53b-2_S17_L004_R1_001.fastq.gz	s3://precise-db/raw_data/pcoli/tp53b-2_S17_L001_R2_001.fastq.gz;s3://precise-db/raw_data/pcoli/tp53b-2_S17_L002_R2_001.fastq.gz;s3://precise-db/raw_data/pcoli/tp53b-2_S17_L003_R2_001.fastq.gz;s3://precise-db/raw_data/pcoli/tp53b-2_S17_L004_R2_001.fastq.gz	Justin Tan	Justin Tan
p1k_00708	GSE133607	NA	NA	p1k_00708;p1k_00709	80	97	c	pcoli__WT__1	pColi	pcoli	WT	1	Escherichia coli K-12 MG1655	MG1655	Batch	No	M9	37	7	glycerol(4)	NH4Cl(1)	O2	NA	rhamnose(0.1)	Carbenicillin(50)	0.643883	Clonal	Cells grown till OD 0.3, rhamnose added to 0.1g/L, and harvested after 2 hours	NA	PAIRED	ILLUMINA	2	‑_ doi.org/10.1016/j.ymben.2020.07.002	s3://precise-db/raw_data/pcoli/Gly2-WT-1_S21_L001_R1_001.fastq.gz;s3://precise-db/raw_data/pcoli/Gly2-WT-1_S21_L002_R1_001.fastq.gz;s3://precise-db/raw_data/pcoli/Gly2-WT-1_S21_L003_R1_001.fastq.gz;s3://precise-db/raw_data/pcoli/Gly2-WT-1_S21_L004_R1_001.fastq.gz	s3://precise-db/raw_data/pcoli/Gly2-WT-1_S21_L001_R2_001.fastq.gz;s3://precise-db/raw_data/pcoli/Gly2-WT-1_S21_L002_R2_001.fastq.gz;s3://precise-db/raw_data/pcoli/Gly2-WT-1_S21_L003_R2_001.fastq.gz;s3://precise-db/raw_data/pcoli/Gly2-WT-1_S21_L004_R2_001.fastq.gz	Justin Tan	Justin Tan
p1k_00709	GSE133607	NA	NA	p1k_00708;p1k_00709	80	97	c	pcoli__WT__2	pColi	pcoli	WT	2	Escherichia coli K-12 MG1655	MG1655	Batch	No	M9	37	7	glycerol(4)	NH4Cl(1)	O2	NA	rhamnose(0.1)	Carbenicillin(50)	0.58855	Clonal	Cells grown till OD 0.3, rhamnose added to 0.1g/L, and harvested after 2 hours	NA	PAIRED	ILLUMINA	2	‑_ doi.org/10.1016/j.ymben.2020.07.002	s3://precise-db/raw_data/pcoli/Gly2-WT-2_S22_L001_R1_001.fastq.gz;s3://precise-db/raw_data/pcoli/Gly2-WT-2_S22_L002_R1_001.fastq.gz;s3://precise-db/raw_data/pcoli/Gly2-WT-2_S22_L003_R1_001.fastq.gz;s3://precise-db/raw_data/pcoli/Gly2-WT-2_S22_L004_R1_001.fastq.gz	s3://precise-db/raw_data/pcoli/Gly2-WT-2_S22_L001_R2_001.fastq.gz;s3://precise-db/raw_data/pcoli/Gly2-WT-2_S22_L002_R2_001.fastq.gz;s3://precise-db/raw_data/pcoli/Gly2-WT-2_S22_L003_R2_001.fastq.gz;s3://precise-db/raw_data/pcoli/Gly2-WT-2_S22_L004_R2_001.fastq.gz	Justin Tan	Justin Tan
p1k_00317	GSE135516	SRX6668314	SRR9919224	p1k_00317;p1k_00318	81	98	c	oxyR__wt_glc__1	OxyR ALE	oxyR	wt_glc	1	Escherichia coli K-12 MG1655	MG1655	Batch	No	M9	37	7	glucose(4)	NH4Cl(1)	O2	NA	NA	NA	NA	NA	NA	HiSeq 4000	PAIRED	ILLUMINA	2	‑_ doi.org/10.1093/molbev/msz251	s3://precise-db/raw_data/oxyR/PAL029_S29_L001_R1_001.fastq.gz;s3://precise-db/raw_data/oxyR/PAL029_S29_L002_R1_001.fastq.gz;s3://precise-db/raw_data/oxyR/PAL029_S29_L003_R1_001.fastq.gz;s3://precise-db/raw_data/oxyR/PAL029_S29_L004_R1_001.fastq.gz	s3://precise-db/raw_data/oxyR/PAL029_S29_L001_R2_001.fastq.gz;s3://precise-db/raw_data/oxyR/PAL029_S29_L002_R2_001.fastq.gz;s3://precise-db/raw_data/oxyR/PAL029_S29_L003_R2_001.fastq.gz;s3://precise-db/raw_data/oxyR/PAL029_S29_L004_R2_001.fastq.gz	Amitesh Anand	Amitesh Anand
p1k_00318	GSE135516	SRX6668315	SRR9919225	p1k_00317;p1k_00318	81	98	c	oxyR__wt_glc__2	OxyR ALE	oxyR	wt_glc	2	Escherichia coli K-12 MG1655	MG1655	Batch	No	M9	37	7	glucose(4)	NH4Cl(1)	O2	NA	NA	NA	NA	NA	NA	HiSeq 4000	PAIRED	ILLUMINA	2	‑_ doi.org/10.1093/molbev/msz251	s3://precise-db/raw_data/oxyR/PAL030_S30_L001_R1_001.fastq.gz;s3://precise-db/raw_data/oxyR/PAL030_S30_L002_R1_001.fastq.gz;s3://precise-db/raw_data/oxyR/PAL030_S30_L003_R1_001.fastq.gz;s3://precise-db/raw_data/oxyR/PAL030_S30_L004_R1_001.fastq.gz	s3://precise-db/raw_data/oxyR/PAL030_S30_L001_R2_001.fastq.gz;s3://precise-db/raw_data/oxyR/PAL030_S30_L002_R2_001.fastq.gz;s3://precise-db/raw_data/oxyR/PAL030_S30_L003_R2_001.fastq.gz;s3://precise-db/raw_data/oxyR/PAL030_S30_L004_R2_001.fastq.gz	Amitesh Anand	Amitesh Anand
p1k_00319	GSE135516	SRX6668316	SRR9919226	p1k_00317;p1k_00318	81	98	t	oxyR__wt_h2o2__1	OxyR ALE	oxyR	wt_h2o2	1	Escherichia coli K-12 MG1655	MG1655	Batch	No	M9	37	7	glucose(4)	NH4Cl(1)	O2	NA	H2O2(2mM)	NA	NA	NA	NA	HiSeq 4000	PAIRED	ILLUMINA	2	‑_ doi.org/10.1093/molbev/msz251	s3://precise-db/raw_data/oxyR/PAL033_S33_L001_R1_001.fastq.gz;s3://precise-db/raw_data/oxyR/PAL033_S33_L002_R1_001.fastq.gz;s3://precise-db/raw_data/oxyR/PAL033_S33_L003_R1_001.fastq.gz;s3://precise-db/raw_data/oxyR/PAL033_S33_L004_R1_001.fastq.gz	s3://precise-db/raw_data/oxyR/PAL033_S33_L001_R2_001.fastq.gz;s3://precise-db/raw_data/oxyR/PAL033_S33_L002_R2_001.fastq.gz;s3://precise-db/raw_data/oxyR/PAL033_S33_L003_R2_001.fastq.gz;s3://precise-db/raw_data/oxyR/PAL033_S33_L004_R2_001.fastq.gz	Amitesh Anand	Amitesh Anand
p1k_00320	GSE135516	SRX6668317	SRR9919227	p1k_00317;p1k_00318	81	98	t	oxyR__wt_h2o2__2	OxyR ALE	oxyR	wt_h2o2	2	Escherichia coli K-12 MG1655	MG1655	Batch	No	M9	37	7	glucose(4)	NH4Cl(1)	O2	NA	H2O2(2mM)	NA	NA	NA	NA	HiSeq 4000	PAIRED	ILLUMINA	2	‑_ doi.org/10.1093/molbev/msz251	s3://precise-db/raw_data/oxyR/PAL034_S34_L001_R1_001.fastq.gz;s3://precise-db/raw_data/oxyR/PAL034_S34_L002_R1_001.fastq.gz;s3://precise-db/raw_data/oxyR/PAL034_S34_L003_R1_001.fastq.gz;s3://precise-db/raw_data/oxyR/PAL034_S34_L004_R1_001.fastq.gz	s3://precise-db/raw_data/oxyR/PAL034_S34_L001_R2_001.fastq.gz;s3://precise-db/raw_data/oxyR/PAL034_S34_L002_R2_001.fastq.gz;s3://precise-db/raw_data/oxyR/PAL034_S34_L003_R2_001.fastq.gz;s3://precise-db/raw_data/oxyR/PAL034_S34_L004_R2_001.fastq.gz	Amitesh Anand	Amitesh Anand
p1k_00455	GSE143855	SRX7575754	SRR10907646	p1k_00505;p1k_00506	82	107	t	tcs__del_baeR_etoh__1	Two Component Systems	tcs	del_baeR_etoh	1	Escherichia coli K-12 MG1655 del_baeR	MG1655	Batch	No	LB	37	7	NA	NA	O2	NA	Ethanol(5%w/v)	NA	NA	NA	NA	NA	PAIRED	ILLUMINA	2	‑_ doi.org/10.1128/mSystems.00980-20	s3://precise-db/raw_data/tcs/2CR_HRS_BaeR_KO_EtOH_R1_S36_R1_001.fastq.gz	s3://precise-db/raw_data/tcs/2CR_HRS_BaeR_KO_EtOH_R1_S36_R2_001.fastq.gz	Katherine Decker	Julia Kleinmanns
p1k_00456	GSE143855	SRX7575763	SRR10907647	p1k_00505;p1k_00506	82	107	t	tcs__del_baeR_etoh__2	Two Component Systems	tcs	del_baeR_etoh	2	Escherichia coli K-12 MG1655 del_baeR	MG1655	Batch	No	LB	37	7	NA	NA	O2	NA	Ethanol(5%w/v)	NA	NA	NA	NA	NA	PAIRED	ILLUMINA	2	‑_ doi.org/10.1128/mSystems.00980-20	s3://precise-db/raw_data/tcs/2CR_HRS_BaeR_KO_EtOH_R2_S37_R1_001.fastq.gz	s3://precise-db/raw_data/tcs/2CR_HRS_BaeR_KO_EtOH_R2_S37_R2_001.fastq.gz	Katherine Decker	Julia Kleinmanns
p1k_00497	GSE143855	SRX7575750	SRR10907642	p1k_00505;p1k_00506	82	107	c	tcs__wt_etoh__1	Two Component Systems	tcs	wt_etoh	1	Escherichia coli K-12 MG1655	MG1655	Batch	No	LB	37	7	NA	NA	O2	NA	Ethanol(5%w/v)	NA	NA	NA	NA	NA	PAIRED	ILLUMINA	2	‑_ doi.org/10.1128/mSystems.00980-20	s3://precise-db/raw_data/tcs/2CR_HRS_WT_EtOH_R1_S24_R1_001.fastq.gz	s3://precise-db/raw_data/tcs/2CR_HRS_WT_EtOH_R1_S24_R2_001.fastq.gz	Katherine Decker	Julia Kleinmanns
p1k_00498	GSE143855	SRX7575751	SRR10907643	p1k_00505;p1k_00506	82	107	c	tcs__wt_etoh__2	Two Component Systems	tcs	wt_etoh	2	Escherichia coli K-12 MG1655	MG1655	Batch	No	LB	37	7	NA	NA	O2	NA	Ethanol(5%w/v)	NA	NA	NA	NA	NA	PAIRED	ILLUMINA	2	‑_ doi.org/10.1128/mSystems.00980-20	s3://precise-db/raw_data/tcs/2CR_HRS_WT_EtOH_R2_S25_R1_001.fastq.gz	s3://precise-db/raw_data/tcs/2CR_HRS_WT_EtOH_R2_S25_R2_001.fastq.gz	Katherine Decker	Julia Kleinmanns
p1k_00457	GSE143855	SRX7575752	SRR10907644	p1k_00505;p1k_00506	83	108	t	tcs__del_baeR_lb__1	Two Component Systems	tcs	del_baeR_lb	1	Escherichia coli K-12 MG1655 del_baeR	MG1655	Batch	No	LB	37	7	NA	NA	O2	NA	NA	NA	NA	NA	NA	NA	PAIRED	ILLUMINA	2	‑_ doi.org/10.1128/mSystems.00980-20	s3://precise-db/raw_data/tcs/2CR_HRS_BaeR_KO_LB_R1_S34_R1_001.fastq.gz	s3://precise-db/raw_data/tcs/2CR_HRS_BaeR_KO_LB_R1_S34_R2_001.fastq.gz	Katherine Decker	Julia Kleinmanns
p1k_00458	GSE143855	SRX7575753	SRR10907645	p1k_00505;p1k_00506	83	108	t	tcs__del_baeR_lb__2	Two Component Systems	tcs	del_baeR_lb	2	Escherichia coli K-12 MG1655 del_baeR	MG1655	Batch	No	LB	37	7	NA	NA	O2	NA	NA	NA	NA	NA	NA	NA	PAIRED	ILLUMINA	2	‑_ doi.org/10.1128/mSystems.00980-20	s3://precise-db/raw_data/tcs/2CR_HRS_BaeR_KO_LB_R2_S35_R1_001.fastq.gz	s3://precise-db/raw_data/tcs/2CR_HRS_BaeR_KO_LB_R2_S35_R2_001.fastq.gz	Katherine Decker	Julia Kleinmanns
p1k_00499	GSE143855	SRX7575748	SRR10907640	p1k_00505;p1k_00506	83	108	c	tcs__wt_lb__1	Two Component Systems	tcs	wt_lb	1	Escherichia coli K-12 MG1655	MG1655	Batch	No	LB	37	7	NA	NA	O2	NA	NA	NA	NA	NA	NA	NA	PAIRED	ILLUMINA	2	‑_ doi.org/10.1128/mSystems.00980-20	s3://precise-db/raw_data/tcs/_HRS_MG1655_LB_1_for_Julia_K_WT_S39_R1_001.fastq.gz	s3://precise-db/raw_data/tcs/_HRS_MG1655_LB_1_for_Julia_K_WT_S39_R2_001.fastq.gz	Katherine Decker	Julia Kleinmanns
p1k_00500	GSE143855	SRX7575749	SRR10907641	p1k_00505;p1k_00506	83	108	c	tcs__wt_lb__2	Two Component Systems	tcs	wt_lb	2	Escherichia coli K-12 MG1655	MG1655	Batch	No	LB	37	7	NA	NA	O2	NA	NA	NA	NA	NA	NA	NA	PAIRED	ILLUMINA	2	‑_ doi.org/10.1128/mSystems.00980-20	s3://precise-db/raw_data/tcs/_HRS_MG1655_LB_2_for_Julia_K_WT_S40_R1_001.fastq.gz	s3://precise-db/raw_data/tcs/_HRS_MG1655_LB_2_for_Julia_K_WT_S40_R2_001.fastq.gz	Katherine Decker	Julia Kleinmanns
p1k_00465	GSE143855	SRX7575766	SRR10907650	p1k_00505;p1k_00506	84	109	t	tcs__del_cpxR_etoh__1	Two Component Systems	tcs	del_cpxR_etoh	1	Escherichia coli K-12 MG1655 del_cpxR	MG1655	Batch	No	LB	37	7	NA	NA	O2	NA	Ethanol(5%w/v)	NA	NA	NA	NA	NA	PAIRED	ILLUMINA	2	‑_ doi.org/10.1128/mSystems.00980-20	s3://precise-db/raw_data/tcs/2CR_HRS_CpxR_KO_EtOH_R1_S40_R1_001.fastq.gz	s3://precise-db/raw_data/tcs/2CR_HRS_CpxR_KO_EtOH_R1_S40_R2_001.fastq.gz	Katherine Decker	Julia Kleinmanns
p1k_00466	GSE143855	SRX7575767	SRR10907651	p1k_00505;p1k_00506	84	109	t	tcs__del_cpxR_etoh__2	Two Component Systems	tcs	del_cpxR_etoh	2	Escherichia coli K-12 MG1655 del_cpxR	MG1655	Batch	No	LB	37	7	NA	NA	O2	NA	Ethanol(5%w/v)	NA	NA	NA	NA	NA	PAIRED	ILLUMINA	2	‑_ doi.org/10.1128/mSystems.00980-20	s3://precise-db/raw_data/tcs/2CR_HRS_CpxR_KO_EtOH_R2_S41_R1_001.fastq.gz	s3://precise-db/raw_data/tcs/2CR_HRS_CpxR_KO_EtOH_R2_S41_R2_001.fastq.gz	Katherine Decker	Julia Kleinmanns
p1k_00497	GSE143855	SRX7575750	SRR10907642	p1k_00505;p1k_00506	84	109	c	tcs__wt_etoh__1	Two Component Systems	tcs	wt_etoh	1	Escherichia coli K-12 MG1655	MG1655	Batch	No	LB	37	7	NA	NA	O2	NA	Ethanol(5%w/v)	NA	NA	NA	NA	NA	PAIRED	ILLUMINA	2	‑_ doi.org/10.1128/mSystems.00980-20	s3://precise-db/raw_data/tcs/2CR_HRS_WT_EtOH_R1_S24_R1_001.fastq.gz	s3://precise-db/raw_data/tcs/2CR_HRS_WT_EtOH_R1_S24_R2_001.fastq.gz	Katherine Decker	Julia Kleinmanns
p1k_00498	GSE143855	SRX7575751	SRR10907643	p1k_00505;p1k_00506	84	109	c	tcs__wt_etoh__2	Two Component Systems	tcs	wt_etoh	2	Escherichia coli K-12 MG1655	MG1655	Batch	No	LB	37	7	NA	NA	O2	NA	Ethanol(5%w/v)	NA	NA	NA	NA	NA	PAIRED	ILLUMINA	2	‑_ doi.org/10.1128/mSystems.00980-20	s3://precise-db/raw_data/tcs/2CR_HRS_WT_EtOH_R2_S25_R1_001.fastq.gz	s3://precise-db/raw_data/tcs/2CR_HRS_WT_EtOH_R2_S25_R2_001.fastq.gz	Katherine Decker	Julia Kleinmanns
p1k_00467	GSE143855	SRX7575764	SRR10907648	p1k_00505;p1k_00506	85	110	t	tcs__del_cpxR_lb__1	Two Component Systems	tcs	del_cpxR_lb	1	Escherichia coli K-12 MG1655 del_cpxR	MG1655	Batch	No	LB	37	7	NA	NA	O2	NA	NA	NA	NA	NA	NA	NA	PAIRED	ILLUMINA	2	‑_ doi.org/10.1128/mSystems.00980-20	s3://precise-db/raw_data/tcs/2CR_HRS_CpxR_KO_LB_R1_S38_R1_001.fastq.gz	s3://precise-db/raw_data/tcs/2CR_HRS_CpxR_KO_LB_R1_S38_R2_001.fastq.gz	Katherine Decker	Julia Kleinmanns
p1k_00468	GSE143855	SRX7575765	SRR10907649	p1k_00505;p1k_00506	85	110	t	tcs__del_cpxR_lb__2	Two Component Systems	tcs	del_cpxR_lb	2	Escherichia coli K-12 MG1655 del_cpxR	MG1655	Batch	No	LB	37	7	NA	NA	O2	NA	NA	NA	NA	NA	NA	NA	PAIRED	ILLUMINA	2	‑_ doi.org/10.1128/mSystems.00980-20	s3://precise-db/raw_data/tcs/2CR_HRS_CpxR_KO_LB_R2_S39_R1_001.fastq.gz	s3://precise-db/raw_data/tcs/2CR_HRS_CpxR_KO_LB_R2_S39_R2_001.fastq.gz	Katherine Decker	Julia Kleinmanns
p1k_00499	GSE143855	SRX7575748	SRR10907640	p1k_00505;p1k_00506	85	110	c	tcs__wt_lb__1	Two Component Systems	tcs	wt_lb	1	Escherichia coli K-12 MG1655	MG1655	Batch	No	LB	37	7	NA	NA	O2	NA	NA	NA	NA	NA	NA	NA	PAIRED	ILLUMINA	2	‑_ doi.org/10.1128/mSystems.00980-20	s3://precise-db/raw_data/tcs/_HRS_MG1655_LB_1_for_Julia_K_WT_S39_R1_001.fastq.gz	s3://precise-db/raw_data/tcs/_HRS_MG1655_LB_1_for_Julia_K_WT_S39_R2_001.fastq.gz	Katherine Decker	Julia Kleinmanns
p1k_00500	GSE143855	SRX7575749	SRR10907641	p1k_00505;p1k_00506	85	110	c	tcs__wt_lb__2	Two Component Systems	tcs	wt_lb	2	Escherichia coli K-12 MG1655	MG1655	Batch	No	LB	37	7	NA	NA	O2	NA	NA	NA	NA	NA	NA	NA	PAIRED	ILLUMINA	2	‑_ doi.org/10.1128/mSystems.00980-20	s3://precise-db/raw_data/tcs/_HRS_MG1655_LB_2_for_Julia_K_WT_S40_R1_001.fastq.gz	s3://precise-db/raw_data/tcs/_HRS_MG1655_LB_2_for_Julia_K_WT_S40_R2_001.fastq.gz	Katherine Decker	Julia Kleinmanns
p1k_00473	GSE143855	SRX7575768	SRR10907652	p1k_00505;p1k_00506	86	111	t	tcs__del_kdpE_01-kcl__1	Two Component Systems	tcs	del_kdpE_01-kcl	1	Escherichia coli K-12 MG1655 del_kdpE	MG1655	Batch	No	TMA	37	7	glucose(4)	NH4Cl(0.535)	O2	NA	KCl(0.1mM)	NA	NA	NA	NA	NA	PAIRED	ILLUMINA	2	‑_ doi.org/10.1128/mSystems.00980-20	s3://precise-db/raw_data/tcs/2CR_HRS_KdpE_01-KCl_1_S19_R1_001.fastq.gz	s3://precise-db/raw_data/tcs/2CR_HRS_KdpE_01-KCl_1_S19_R2_001.fastq.gz	Katherine Decker	Julia Kleinmanns
p1k_00474	GSE143855	SRX7575769	SRR10907653	p1k_00505;p1k_00506	86	111	t	tcs__del_kdpE_01-kcl__2	Two Component Systems	tcs	del_kdpE_01-kcl	2	Escherichia coli K-12 MG1655 del_kdpE	MG1655	Batch	No	TMA	37	7	glucose(4)	NH4Cl(0.535)	O2	NA	KCl(0.1mM)	NA	NA	NA	NA	NA	PAIRED	ILLUMINA	2	‑_ doi.org/10.1128/mSystems.00980-20	s3://precise-db/raw_data/tcs/2CR_HRS_KdpE_01-KCl_2_S20_R1_001.fastq.gz	s3://precise-db/raw_data/tcs/2CR_HRS_KdpE_01-KCl_2_S20_R2_001.fastq.gz	Katherine Decker	Julia Kleinmanns
p1k_00489	GSE143855	SRX7575755	SRR10907656	p1k_00505;p1k_00506	86	111	c	tcs__wt_01-kcl__1	Two Component Systems	tcs	wt_01-kcl	1	Escherichia coli K-12 MG1655	MG1655	Batch	No	TMA	37	7	glucose(4)	NH4Cl(0.535)	O2	NA	KCl(0.1mM)	NA	NA	NA	NA	NA	PAIRED	ILLUMINA	2	‑_ doi.org/10.1128/mSystems.00980-20	s3://precise-db/raw_data/tcs/2CR_HRS_MG1655_01-KCl_1_S17_R1_001.fastq.gz	s3://precise-db/raw_data/tcs/2CR_HRS_MG1655_01-KCl_1_S17_R2_001.fastq.gz	Katherine Decker	Julia Kleinmanns
p1k_00490	GSE143855	SRX7575756	SRR10907657	p1k_00505;p1k_00506	86	111	c	tcs__wt_01-kcl__2	Two Component Systems	tcs	wt_01-kcl	2	Escherichia coli K-12 MG1655	MG1655	Batch	No	TMA	37	7	glucose(4)	NH4Cl(0.535)	O2	NA	KCl(0.1mM)	NA	NA	NA	NA	NA	PAIRED	ILLUMINA	2	‑_ doi.org/10.1128/mSystems.00980-20	s3://precise-db/raw_data/tcs/2CR_HRS_MG1655_01-KCl_2_S18_R1_001.fastq.gz	s3://precise-db/raw_data/tcs/2CR_HRS_MG1655_01-KCl_2_S18_R2_001.fastq.gz	Katherine Decker	Julia Kleinmanns
p1k_00475	GSE143855	SRX7575770	SRR10907654	p1k_00505;p1k_00506	87	112	t	tcs__del_kdpE_115-kcl__1	Two Component Systems	tcs	del_kdpE_115-kcl	1	Escherichia coli K-12 MG1655 del_kdpE	MG1655	Batch	No	TMA	37	7	glucose(4)	NH4Cl(0.535)	O2	NA	KCl(115mM)	NA	NA	NA	NA	NA	PAIRED	ILLUMINA	2	‑_ doi.org/10.1128/mSystems.00980-20	s3://precise-db/raw_data/tcs/2CR_HRS_KdpE_115-KCl_1_S21_R1_001.fastq.gz	s3://precise-db/raw_data/tcs/2CR_HRS_KdpE_115-KCl_1_S21_R2_001.fastq.gz	Katherine Decker	Julia Kleinmanns
p1k_00476	GSE143855	SRX7575747	SRR10907655	p1k_00505;p1k_00506	87	112	t	tcs__del_kdpE_115-kcl__2	Two Component Systems	tcs	del_kdpE_115-kcl	2	Escherichia coli K-12 MG1655 del_kdpE	MG1655	Batch	No	TMA	37	7	glucose(4)	NH4Cl(0.535)	O2	NA	KCl(115mM)	NA	NA	NA	NA	NA	PAIRED	ILLUMINA	2	‑_ doi.org/10.1128/mSystems.00980-20	s3://precise-db/raw_data/tcs/2CR_HRS_KdpE_115-KCl_2_S22_R1_001.fastq.gz	s3://precise-db/raw_data/tcs/2CR_HRS_KdpE_115-KCl_2_S22_R2_001.fastq.gz	Katherine Decker	Julia Kleinmanns
p1k_00493	GSE143855	SRX7575757	SRR10907658	p1k_00505;p1k_00506	87	112	c	tcs__wt_115-kcl__1	Two Component Systems	tcs	wt_115-kcl	1	Escherichia coli K-12 MG1655	MG1655	Batch	No	TMA	37	7	glucose(4)	NH4Cl(0.535)	O2	NA	KCl(115mM)	NA	NA	NA	NA	NA	PAIRED	ILLUMINA	2	‑_ doi.org/10.1128/mSystems.00980-20	s3://precise-db/raw_data/tcs/2CR_HRS_MG1655_115-KCl_1_S15_R1_001.fastq.gz	s3://precise-db/raw_data/tcs/2CR_HRS_MG1655_115-KCl_1_S15_R2_001.fastq.gz	Katherine Decker	Julia Kleinmanns
p1k_00494	GSE143855	SRX7575758	SRR10907659	p1k_00505;p1k_00506	87	112	c	tcs__wt_115-kcl__2	Two Component Systems	tcs	wt_115-kcl	2	Escherichia coli K-12 MG1655	MG1655	Batch	No	TMA	37	7	glucose(4)	NH4Cl(0.535)	O2	NA	KCl(115mM)	NA	NA	NA	NA	NA	PAIRED	ILLUMINA	2	‑_ doi.org/10.1128/mSystems.00980-20	s3://precise-db/raw_data/tcs/2CR_HRS_MG1655_115-KCl_2_S16_R1_001.fastq.gz	s3://precise-db/raw_data/tcs/2CR_HRS_MG1655_115-KCl_2_S16_R2_001.fastq.gz	Katherine Decker	Julia Kleinmanns
p1k_00479	GSE143855	SRX7575761	SRR10907662	p1k_00505;p1k_00506	88	113	t	tcs__del_phoB_m9p__1	Two Component Systems	tcs	del_phoB_m9p	1	Escherichia coli K-12 MG1655 del_phoB	MG1655	Batch	No	M9P	37	7	glucose(4)	NH4Cl(1)	O2	NA	NA	NA	NA	NA	NA	NA	PAIRED	ILLUMINA	2	‑_ doi.org/10.1128/mSystems.00980-20	s3://precise-db/raw_data/tcs/2CS_CHX_PhoB_KO_M9_-P_R1_S31_R1_001.fastq.gz	s3://precise-db/raw_data/tcs/2CS_CHX_PhoB_KO_M9_-P_R1_S31_R2_001.fastq.gz	Katherine Decker	Julia Kleinmanns
p1k_00480	GSE143855	SRX7575762	SRR10907663	p1k_00505;p1k_00506	88	113	t	tcs__del_phoB_m9p__2	Two Component Systems	tcs	del_phoB_m9p	2	Escherichia coli K-12 MG1655 del_phoB	MG1655	Batch	No	M9P	37	7	glucose(4)	NH4Cl(1)	O2	NA	NA	NA	NA	NA	NA	NA	PAIRED	ILLUMINA	2	‑_ doi.org/10.1128/mSystems.00980-20	s3://precise-db/raw_data/tcs/2CS_CHX_PhoB_KO_M9_-P_R2_S32_R1_001.fastq.gz	s3://precise-db/raw_data/tcs/2CS_CHX_PhoB_KO_M9_-P_R2_S32_R2_001.fastq.gz	Katherine Decker	Julia Kleinmanns
p1k_00505	GSE143855	SRX7575771	SRR10907664	p1k_00505;p1k_00506	88	113	c	tcs__wt_m9p__1	Two Component Systems	tcs	wt_m9p	1	Escherichia coli K-12 MG1655	MG1655	Batch	No	M9P	37	7	glucose(4)	NH4Cl(1)	O2	NA	NA	NA	NA	NA	NA	NA	PAIRED	ILLUMINA	2	‑_ doi.org/10.1128/mSystems.00980-20	s3://precise-db/raw_data/tcs/2CS_CHX_WTM9-PR1_S3_R1_001.fastq.gz	s3://precise-db/raw_data/tcs/2CS_CHX_WTM9-PR1_S3_R2_001.fastq.gz	Katherine Decker	Julia Kleinmanns
p1k_00506	GSE143855	SRX7575772	SRR10907665	p1k_00505;p1k_00506	88	113	c	tcs__wt_m9p__2	Two Component Systems	tcs	wt_m9p	2	Escherichia coli K-12 MG1655	MG1655	Batch	No	M9P	37	7	glucose(4)	NH4Cl(1)	O2	NA	NA	NA	NA	NA	NA	NA	PAIRED	ILLUMINA	2	‑_ doi.org/10.1128/mSystems.00980-20	s3://precise-db/raw_data/tcs/2CS_CHX_WTM9-PR2_S4_R1_001.fastq.gz	s3://precise-db/raw_data/tcs/2CS_CHX_WTM9-PR2_S4_R2_001.fastq.gz	Katherine Decker	Julia Kleinmanns
p1k_00485	GSE143855	SRX7575773	SRR10907666	p1k_00505;p1k_00506	89	114	t	tcs__del_zraR_lb__1	Two Component Systems	tcs	del_zraR_lb	1	Escherichia coli K-12 MG1655 del_zraR	MG1655	Batch	No	LB	37	7	NA	NA	O2	NA	NA	NA	NA	NA	NA	NA	PAIRED	ILLUMINA	2	‑_ doi.org/10.1128/mSystems.00980-20	s3://precise-db/raw_data/tcs/2CS_CHX_ZraR_KLO_LB_R1_S27_R1_001.fastq.gz	s3://precise-db/raw_data/tcs/2CS_CHX_ZraR_KLO_LB_R1_S27_R2_001.fastq.gz	Katherine Decker	Julia Kleinmanns
p1k_00486	GSE143855	SRX7575774	SRR10907667	p1k_00505;p1k_00506	89	114	t	tcs__del_zraR_lb__2	Two Component Systems	tcs	del_zraR_lb	2	Escherichia coli K-12 MG1655 del_zraR	MG1655	Batch	No	LB	37	7	NA	NA	O2	NA	NA	NA	NA	NA	NA	NA	PAIRED	ILLUMINA	2	‑_ doi.org/10.1128/mSystems.00980-20	s3://precise-db/raw_data/tcs/2CS_CHX_ZraR_KLO_LB_R2_S28_R1_001.fastq.gz	s3://precise-db/raw_data/tcs/2CS_CHX_ZraR_KLO_LB_R2_S28_R2_001.fastq.gz	Katherine Decker	Julia Kleinmanns
p1k_00499	GSE143855	SRX7575748	SRR10907640	p1k_00505;p1k_00506	89	114	c	tcs__wt_lb__1	Two Component Systems	tcs	wt_lb	1	Escherichia coli K-12 MG1655	MG1655	Batch	No	LB	37	7	NA	NA	O2	NA	NA	NA	NA	NA	NA	NA	PAIRED	ILLUMINA	2	‑_ doi.org/10.1128/mSystems.00980-20	s3://precise-db/raw_data/tcs/_HRS_MG1655_LB_1_for_Julia_K_WT_S39_R1_001.fastq.gz	s3://precise-db/raw_data/tcs/_HRS_MG1655_LB_1_for_Julia_K_WT_S39_R2_001.fastq.gz	Katherine Decker	Julia Kleinmanns
p1k_00500	GSE143855	SRX7575749	SRR10907641	p1k_00505;p1k_00506	89	114	c	tcs__wt_lb__2	Two Component Systems	tcs	wt_lb	2	Escherichia coli K-12 MG1655	MG1655	Batch	No	LB	37	7	NA	NA	O2	NA	NA	NA	NA	NA	NA	NA	PAIRED	ILLUMINA	2	‑_ doi.org/10.1128/mSystems.00980-20	s3://precise-db/raw_data/tcs/_HRS_MG1655_LB_2_for_Julia_K_WT_S40_R1_001.fastq.gz	s3://precise-db/raw_data/tcs/_HRS_MG1655_LB_2_for_Julia_K_WT_S40_R2_001.fastq.gz	Katherine Decker	Julia Kleinmanns
p1k_00487	GSE143855	SRX7575775	SRR10907668	p1k_00505;p1k_00506	90	115	t	tcs__del_zraR_zncl2__1	Two Component Systems	tcs	del_zraR_zncl2	1	Escherichia coli K-12 MG1655 del_zraR	MG1655	Batch	No	LB	37	7	NA	NA	O2	NA	ZnCl2(1mM)	NA	NA	NA	NA	NA	PAIRED	ILLUMINA	2	‑_ doi.org/10.1128/mSystems.00980-20	s3://precise-db/raw_data/tcs/2CS_CHX_ZraR_KO_1_mM_ZnCl2_R1_S25_R1_001.fastq.gz	s3://precise-db/raw_data/tcs/2CS_CHX_ZraR_KO_1_mM_ZnCl2_R1_S25_R2_001.fastq.gz	Katherine Decker	Julia Kleinmanns
p1k_00488	GSE143855	SRX7575776	SRR10907669	p1k_00505;p1k_00506	90	115	t	tcs__del_zraR_zncl2__2	Two Component Systems	tcs	del_zraR_zncl2	2	Escherichia coli K-12 MG1655 del_zraR	MG1655	Batch	No	LB	37	7	NA	NA	O2	NA	ZnCl2(1mM)	NA	NA	NA	NA	NA	PAIRED	ILLUMINA	2	‑_ doi.org/10.1128/mSystems.00980-20	s3://precise-db/raw_data/tcs/2CS_CHX_ZraR_KO_1_mM_ZnCl2_R2_S26_R1_001.fastq.gz	s3://precise-db/raw_data/tcs/2CS_CHX_ZraR_KO_1_mM_ZnCl2_R2_S26_R2_001.fastq.gz	Katherine Decker	Julia Kleinmanns
p1k_00509	GSE143855	SRX7575777	SRR10907670	p1k_00505;p1k_00506	90	115	c	tcs__wt_zncl2__1	Two Component Systems	tcs	wt_zncl2	1	Escherichia coli K-12 MG1655	MG1655	Batch	No	LB	37	7	NA	NA	O2	NA	ZnCl2(1mM)	NA	NA	NA	NA	NA	PAIRED	ILLUMINA	2	‑_ doi.org/10.1128/mSystems.00980-20	s3://precise-db/raw_data/tcs/2CS_CHX_WT_1_mM_ZnCl2_R1_S29_R1_001.fastq.gz	s3://precise-db/raw_data/tcs/2CS_CHX_WT_1_mM_ZnCl2_R1_S29_R2_001.fastq.gz	Katherine Decker	Julia Kleinmanns
p1k_00510	GSE143855	SRX7575778	SRR10907671	p1k_00505;p1k_00506	90	115	c	tcs__wt_zncl2__2	Two Component Systems	tcs	wt_zncl2	2	Escherichia coli K-12 MG1655	MG1655	Batch	No	LB	37	7	NA	NA	O2	NA	ZnCl2(1mM)	NA	NA	NA	NA	NA	PAIRED	ILLUMINA	2	‑_ doi.org/10.1128/mSystems.00980-20	s3://precise-db/raw_data/tcs/2CS_CHX_WT_1_mM_ZnCl2_R2_S30_R1_001.fastq.gz	s3://precise-db/raw_data/tcs/2CS_CHX_WT_1_mM_ZnCl2_R2_S30_R2_001.fastq.gz	Katherine Decker	Julia Kleinmanns
p1k_00357	GSE159494	SRX9288042	SRR12820309	p1k_00357;p1k_00358	91	116	c	abx_media__m9_ctrl__1	AntibiotICA	abx_media	m9_ctrl	1	Escherichia coli K-12 MG1655	MG1655	Batch	No	M9	37	7	glucose(4)	NH4Cl(1)	O2	sauer trace element mixture	NA	NA	NA	NA	NA	NextSeq	PAIRED	ILLUMINA	2	‑_ doi.org/10.1128/mSphere.00443-21	s3://precise-db/raw_data/abx_media/MIC_HRS_M9cntrlR1_S35_R1_001.fastq.gz	s3://precise-db/raw_data/abx_media/MIC_HRS_M9cntrlR1_S35_R2_001.fastq.gz	Anand Sastry	Julia Xu
p1k_00358	GSE159494	SRX9288043	SRR12820310	p1k_00357;p1k_00358	91	116	c	abx_media__m9_ctrl__2	AntibiotICA	abx_media	m9_ctrl	2	Escherichia coli K-12 MG1655	MG1655	Batch	No	M9	37	7	glucose(4)	NH4Cl(1)	O2	sauer trace element mixture	NA	NA	NA	NA	NA	NextSeq	PAIRED	ILLUMINA	2	‑_ doi.org/10.1128/mSphere.00443-21	s3://precise-db/raw_data/abx_media/M9cntrlR2_S23_R1_001.fastq.gz	s3://precise-db/raw_data/abx_media/M9cntrlR2_S23_R2_001.fastq.gz	Anand Sastry	Julia Xu
p1k_00363	GSE159494	SRX9288048	SRR12820315	p1k_00357;p1k_00358	91	116	t	abx_media__m9_mero__1	AntibiotICA	abx_media	m9_mero	1	Escherichia coli K-12 MG1655	MG1655	Batch	No	M9	37	7	glucose(4)	NH4Cl(1)	O2	sauer trace element mixture	meropenem(128ug/mL)	NA	NA	NA	NA	NextSeq	PAIRED	ILLUMINA	2	‑_ doi.org/10.1128/mSphere.00443-21	s3://precise-db/raw_data/abx_media/M9meroR1_S31_R1_001.fastq.gz	s3://precise-db/raw_data/abx_media/M9meroR1_S31_R2_001.fastq.gz	Anand Sastry	Julia Xu
p1k_00364	GSE159494	SRX9288049	SRR12820316	p1k_00357;p1k_00358	91	116	t	abx_media__m9_mero__2	AntibiotICA	abx_media	m9_mero	2	Escherichia coli K-12 MG1655	MG1655	Batch	No	M9	37	7	glucose(4)	NH4Cl(1)	O2	sauer trace element mixture	meropenem(128ug/mL)	NA	NA	NA	NA	NextSeq	PAIRED	ILLUMINA	2	‑_ doi.org/10.1128/mSphere.00443-21	s3://precise-db/raw_data/abx_media/M9meroR2_S32_R1_001.fastq.gz	s3://precise-db/raw_data/abx_media/M9meroR2_S32_R2_001.fastq.gz	Anand Sastry	Julia Xu
p1k_00359	GSE159494	SRX9288044	SRR12820311	p1k_00357;p1k_00358	92	117	c	abx_media__rpmi_ctrl__1	AntibiotICA	abx_media	rpmi_ctrl	1	Escherichia coli K-12 MG1655	MG1655	Batch	No	RPMI+10%LB	37	7	NA	NA	O2	NA	NA	NA	NA	NA	NA	NextSeq	PAIRED	ILLUMINA	2	‑_ doi.org/10.1128/mSphere.00443-21	s3://precise-db/raw_data/abx_media/MIC_HRS_RPMIcntrlR1_S36_R1_001.fastq.gz	s3://precise-db/raw_data/abx_media/MIC_HRS_RPMIcntrlR1_S36_R2_001.fastq.gz	Anand Sastry	Julia Xu
p1k_00360	GSE159494	SRX9288045	SRR12820312	p1k_00357;p1k_00358	92	117	c	abx_media__rpmi_ctrl__2	AntibiotICA	abx_media	rpmi_ctrl	2	Escherichia coli K-12 MG1655	MG1655	Batch	No	RPMI+10%LB	37	7	NA	NA	O2	NA	NA	NA	NA	NA	NA	NextSeq	PAIRED	ILLUMINA	2	‑_ doi.org/10.1128/mSphere.00443-21	s3://precise-db/raw_data/abx_media/RPMIcntrlR2_S24_R1_001.fastq.gz	s3://precise-db/raw_data/abx_media/RPMIcntrlR2_S24_R2_001.fastq.gz	Anand Sastry	Julia Xu
p1k_00365	GSE159494	SRX9288050	SRR12820317	p1k_00357;p1k_00358	92	117	t	abx_media__rpmi_mero__1	AntibiotICA	abx_media	rpmi_mero	1	Escherichia coli K-12 MG1655	MG1655	Batch	No	RPMI+10%LB	37	7	NA	NA	O2	NA	meropenem(32ug/mL)	NA	NA	NA	NA	NextSeq	PAIRED	ILLUMINA	2	‑_ doi.org/10.1128/mSphere.00443-21	s3://precise-db/raw_data/abx_media/RPMImeroR1_S33_R1_001.fastq.gz	s3://precise-db/raw_data/abx_media/RPMImeroR1_S33_R2_001.fastq.gz	Anand Sastry	Julia Xu
p1k_00366	GSE159494	SRX9288051	SRR12820318	p1k_00357;p1k_00358	92	117	t	abx_media__rpmi_mero__2	AntibiotICA	abx_media	rpmi_mero	2	Escherichia coli K-12 MG1655	MG1655	Batch	No	RPMI+10%LB	37	7	NA	NA	O2	NA	meropenem(32ug/mL)	NA	NA	NA	NA	NextSeq	PAIRED	ILLUMINA	2	‑_ doi.org/10.1128/mSphere.00443-21	s3://precise-db/raw_data/abx_media/RPMImeroR2_S34_R1_001.fastq.gz	s3://precise-db/raw_data/abx_media/RPMImeroR2_S34_R2_001.fastq.gz	Anand Sastry	Julia Xu
p1k_00361	GSE159494	SRX9288046	SRR12820313	p1k_00357;p1k_00358	93	118	c	abx_media__camhb_ctrl__1	AntibiotICA	abx_media	camhb_ctrl	1	Escherichia coli K-12 MG1655	MG1655	Batch	No	CAMHB	37	7	NA	NA	O2	NA	NA	NA	NA	NA	NA	NextSeq	PAIRED	ILLUMINA	2	‑_ doi.org/10.1128/mSphere.00443-21	s3://precise-db/raw_data/abx_media/MIC_HRS_MHBcntrlR1_S37_R1_001.fastq.gz	s3://precise-db/raw_data/abx_media/MIC_HRS_MHBcntrlR1_S37_R2_001.fastq.gz	Anand Sastry	Julia Xu
p1k_00362	GSE159494	SRX9288047	SRR12820314	p1k_00357;p1k_00358	93	118	c	abx_media__camhb_ctrl__2	AntibiotICA	abx_media	camhb_ctrl	2	Escherichia coli K-12 MG1655	MG1655	Batch	No	CAMHB	37	7	NA	NA	O2	NA	NA	NA	NA	NA	NA	NextSeq	PAIRED	ILLUMINA	2	‑_ doi.org/10.1128/mSphere.00443-21	s3://precise-db/raw_data/abx_media/MIC_HRS_MHBcntrlR2_S38_R1_001.fastq.gz	s3://precise-db/raw_data/abx_media/MIC_HRS_MHBcntrlR2_S38_R2_001.fastq.gz	Anand Sastry	Julia Xu
p1k_00367	GSE159494	SRX9288052	SRR12820319	p1k_00357;p1k_00358	93	118	t	abx_media__camhb_mero__1	AntibiotICA	abx_media	camhb_mero	1	Escherichia coli K-12 MG1655	MG1655	Batch	No	CAMHB	37	7	NA	NA	O2	NA	meropenem(256ug/mL)	NA	NA	NA	NA	NextSeq	PAIRED	ILLUMINA	2	‑_ doi.org/10.1128/mSphere.00443-21	s3://precise-db/raw_data/abx_media/MHBmeroR1_S35_R1_001.fastq.gz	s3://precise-db/raw_data/abx_media/MHBmeroR1_S35_R2_001.fastq.gz	Anand Sastry	Julia Xu
p1k_00368	GSE159494	SRX9288053	SRR12820320	p1k_00357;p1k_00358	93	118	t	abx_media__camhb_mero__2	AntibiotICA	abx_media	camhb_mero	2	Escherichia coli K-12 MG1655	MG1655	Batch	No	CAMHB	37	7	NA	NA	O2	NA	meropenem(256ug/mL)	NA	NA	NA	NA	NextSeq	PAIRED	ILLUMINA	2	‑_ doi.org/10.1128/mSphere.00443-21	s3://precise-db/raw_data/abx_media/MHBmeroR2_S36_R1_001.fastq.gz	s3://precise-db/raw_data/abx_media/MHBmeroR2_S36_R2_001.fastq.gz	Anand Sastry	Julia Xu
p1k_00357	GSE159494	SRX9288042	SRR12820309	p1k_00357;p1k_00358	94	119	c	abx_media__m9_ctrl__1	AntibiotICA	abx_media	m9_ctrl	1	Escherichia coli K-12 MG1655	MG1655	Batch	No	M9	37	7	glucose(4)	NH4Cl(1)	O2	sauer trace element mixture	NA	NA	NA	NA	NA	NextSeq	PAIRED	ILLUMINA	2	‑_ doi.org/10.1128/mSphere.00443-21	s3://precise-db/raw_data/abx_media/MIC_HRS_M9cntrlR1_S35_R1_001.fastq.gz	s3://precise-db/raw_data/abx_media/MIC_HRS_M9cntrlR1_S35_R2_001.fastq.gz	Anand Sastry	Julia Xu
p1k_00358	GSE159494	SRX9288043	SRR12820310	p1k_00357;p1k_00358	94	119	c	abx_media__m9_ctrl__2	AntibiotICA	abx_media	m9_ctrl	2	Escherichia coli K-12 MG1655	MG1655	Batch	No	M9	37	7	glucose(4)	NH4Cl(1)	O2	sauer trace element mixture	NA	NA	NA	NA	NA	NextSeq	PAIRED	ILLUMINA	2	‑_ doi.org/10.1128/mSphere.00443-21	s3://precise-db/raw_data/abx_media/M9cntrlR2_S23_R1_001.fastq.gz	s3://precise-db/raw_data/abx_media/M9cntrlR2_S23_R2_001.fastq.gz	Anand Sastry	Julia Xu
p1k_00369	GSE159494	SRX9288054	SRR12820321	p1k_00357;p1k_00358	94	119	t	abx_media__m9_trisulf__1	AntibiotICA	abx_media	m9_trisulf	1	Escherichia coli K-12 MG1655	MG1655	Batch	No	M9	37	7	glucose(4)	NH4Cl(1)	O2	sauer trace element mixture	trimethoprim-sulfamethoxazole(131mg/mL)	NA	NA	NA	NA	NextSeq	PAIRED	ILLUMINA	2	‑_ doi.org/10.1128/mSphere.00443-21	s3://precise-db/raw_data/abx_media/M9TSR1_S37_R1_001.fastq.gz	s3://precise-db/raw_data/abx_media/M9TSR1_S37_R2_001.fastq.gz	Anand Sastry	Julia Xu
p1k_00370	GSE159494	SRX9288055	SRR12820322	p1k_00357;p1k_00358	94	119	t	abx_media__m9_trisulf__2	AntibiotICA	abx_media	m9_trisulf	2	Escherichia coli K-12 MG1655	MG1655	Batch	No	M9	37	7	glucose(4)	NH4Cl(1)	O2	sauer trace element mixture	trimethoprim-sulfamethoxazole(131mg/mL)	NA	NA	NA	NA	NextSeq	PAIRED	ILLUMINA	2	‑_ doi.org/10.1128/mSphere.00443-21	s3://precise-db/raw_data/abx_media/M9TSR2_S38_R1_001.fastq.gz	s3://precise-db/raw_data/abx_media/M9TSR2_S38_R2_001.fastq.gz	Anand Sastry	Julia Xu
p1k_00359	GSE159494	SRX9288044	SRR12820311	p1k_00357;p1k_00358	95	120	c	abx_media__rpmi_ctrl__1	AntibiotICA	abx_media	rpmi_ctrl	1	Escherichia coli K-12 MG1655	MG1655	Batch	No	RPMI+10%LB	37	7	NA	NA	O2	NA	NA	NA	NA	NA	NA	NextSeq	PAIRED	ILLUMINA	2	‑_ doi.org/10.1128/mSphere.00443-21	s3://precise-db/raw_data/abx_media/MIC_HRS_RPMIcntrlR1_S36_R1_001.fastq.gz	s3://precise-db/raw_data/abx_media/MIC_HRS_RPMIcntrlR1_S36_R2_001.fastq.gz	Anand Sastry	Julia Xu
p1k_00360	GSE159494	SRX9288045	SRR12820312	p1k_00357;p1k_00358	95	120	c	abx_media__rpmi_ctrl__2	AntibiotICA	abx_media	rpmi_ctrl	2	Escherichia coli K-12 MG1655	MG1655	Batch	No	RPMI+10%LB	37	7	NA	NA	O2	NA	NA	NA	NA	NA	NA	NextSeq	PAIRED	ILLUMINA	2	‑_ doi.org/10.1128/mSphere.00443-21	s3://precise-db/raw_data/abx_media/RPMIcntrlR2_S24_R1_001.fastq.gz	s3://precise-db/raw_data/abx_media/RPMIcntrlR2_S24_R2_001.fastq.gz	Anand Sastry	Julia Xu
p1k_00371	GSE159494	SRX9288056	SRR12820323	p1k_00357;p1k_00358	95	120	t	abx_media__rpmi_trisulf__1	AntibiotICA	abx_media	rpmi_trisulf	1	Escherichia coli K-12 MG1655	MG1655	Batch	No	RPMI+10%LB	37	7	NA	NA	O2	NA	trimethoprim-sulfamethoxazole(16mg/mL)	NA	NA	NA	NA	NextSeq	PAIRED	ILLUMINA	2	‑_ doi.org/10.1128/mSphere.00443-21	s3://precise-db/raw_data/abx_media/RPMITSR1_S39_R1_001.fastq.gz	s3://precise-db/raw_data/abx_media/RPMITSR1_S39_R2_001.fastq.gz	Anand Sastry	Julia Xu
p1k_00372	GSE159494	SRX9288057	SRR12820324	p1k_00357;p1k_00358	95	120	t	abx_media__rpmi_trisulf__2	AntibiotICA	abx_media	rpmi_trisulf	2	Escherichia coli K-12 MG1655	MG1655	Batch	No	RPMI+10%LB	37	7	NA	NA	O2	NA	trimethoprim-sulfamethoxazole(16mg/mL)	NA	NA	NA	NA	NextSeq	PAIRED	ILLUMINA	2	‑_ doi.org/10.1128/mSphere.00443-21	s3://precise-db/raw_data/abx_media/RPMITSR2_S40_R1_001.fastq.gz	s3://precise-db/raw_data/abx_media/RPMITSR2_S40_R2_001.fastq.gz	Anand Sastry	Julia Xu
p1k_00361	GSE159494	SRX9288046	SRR12820313	p1k_00357;p1k_00358	96	121	c	abx_media__camhb_ctrl__1	AntibiotICA	abx_media	camhb_ctrl	1	Escherichia coli K-12 MG1655	MG1655	Batch	No	CAMHB	37	7	NA	NA	O2	NA	NA	NA	NA	NA	NA	NextSeq	PAIRED	ILLUMINA	2	‑_ doi.org/10.1128/mSphere.00443-21	s3://precise-db/raw_data/abx_media/MIC_HRS_MHBcntrlR1_S37_R1_001.fastq.gz	s3://precise-db/raw_data/abx_media/MIC_HRS_MHBcntrlR1_S37_R2_001.fastq.gz	Anand Sastry	Julia Xu
p1k_00362	GSE159494	SRX9288047	SRR12820314	p1k_00357;p1k_00358	96	121	c	abx_media__camhb_ctrl__2	AntibiotICA	abx_media	camhb_ctrl	2	Escherichia coli K-12 MG1655	MG1655	Batch	No	CAMHB	37	7	NA	NA	O2	NA	NA	NA	NA	NA	NA	NextSeq	PAIRED	ILLUMINA	2	‑_ doi.org/10.1128/mSphere.00443-21	s3://precise-db/raw_data/abx_media/MIC_HRS_MHBcntrlR2_S38_R1_001.fastq.gz	s3://precise-db/raw_data/abx_media/MIC_HRS_MHBcntrlR2_S38_R2_001.fastq.gz	Anand Sastry	Julia Xu
p1k_00373	GSE159494	SRX9288058	SRR12820325	p1k_00357;p1k_00358	96	121	t	abx_media__camhb_trisulf__1	AntibiotICA	abx_media	camhb_trisulf	1	Escherichia coli K-12 MG1655	MG1655	Batch	No	CAMHB	37	7	NA	NA	O2	NA	trimethoprim-sulfamethoxazole(16mg/mL)	NA	NA	NA	NA	NextSeq	PAIRED	ILLUMINA	2	‑_ doi.org/10.1128/mSphere.00443-21	s3://precise-db/raw_data/abx_media/MHBTSR1_S41_R1_001.fastq.gz	s3://precise-db/raw_data/abx_media/MHBTSR1_S41_R2_001.fastq.gz	Anand Sastry	Julia Xu
p1k_00374	GSE159494	SRX9288059	SRR12820326	p1k_00357;p1k_00358	96	121	t	abx_media__camhb_trisulf__2	AntibiotICA	abx_media	camhb_trisulf	2	Escherichia coli K-12 MG1655	MG1655	Batch	No	CAMHB	37	7	NA	NA	O2	NA	trimethoprim-sulfamethoxazole(16mg/mL)	NA	NA	NA	NA	NextSeq	PAIRED	ILLUMINA	2	‑_ doi.org/10.1128/mSphere.00443-21	s3://precise-db/raw_data/abx_media/MHBTSR2_S42_R1_001.fastq.gz	s3://precise-db/raw_data/abx_media/MHBTSR2_S42_R2_001.fastq.gz	Anand Sastry	Julia Xu
p1k_00357	GSE159494	SRX9288042	SRR12820309	p1k_00357;p1k_00358	97	122	c	abx_media__m9_ctrl__1	AntibiotICA	abx_media	m9_ctrl	1	Escherichia coli K-12 MG1655	MG1655	Batch	No	M9	37	7	glucose(4)	NH4Cl(1)	O2	sauer trace element mixture	NA	NA	NA	NA	NA	NextSeq	PAIRED	ILLUMINA	2	‑_ doi.org/10.1128/mSphere.00443-21	s3://precise-db/raw_data/abx_media/MIC_HRS_M9cntrlR1_S35_R1_001.fastq.gz	s3://precise-db/raw_data/abx_media/MIC_HRS_M9cntrlR1_S35_R2_001.fastq.gz	Anand Sastry	Julia Xu
p1k_00358	GSE159494	SRX9288043	SRR12820310	p1k_00357;p1k_00358	97	122	c	abx_media__m9_ctrl__2	AntibiotICA	abx_media	m9_ctrl	2	Escherichia coli K-12 MG1655	MG1655	Batch	No	M9	37	7	glucose(4)	NH4Cl(1)	O2	sauer trace element mixture	NA	NA	NA	NA	NA	NextSeq	PAIRED	ILLUMINA	2	‑_ doi.org/10.1128/mSphere.00443-21	s3://precise-db/raw_data/abx_media/M9cntrlR2_S23_R1_001.fastq.gz	s3://precise-db/raw_data/abx_media/M9cntrlR2_S23_R2_001.fastq.gz	Anand Sastry	Julia Xu
p1k_00375	GSE159494	SRX9288060	SRR12820327	p1k_00357;p1k_00358	97	122	t	abx_media__m9_cef__1	AntibiotICA	abx_media	m9_cef	1	Escherichia coli K-12 MG1655	MG1655	Batch	No	M9	37	7	glucose(4)	NH4Cl(1)	O2	sauer trace element mixture	ceftriaxone(4.1mg/mL)	NA	NA	NA	NA	NextSeq	PAIRED	ILLUMINA	2	‑_ doi.org/10.1128/mSphere.00443-21	s3://precise-db/raw_data/abx_media/M9cefR1_S25_R1_001.fastq.gz	s3://precise-db/raw_data/abx_media/M9cefR1_S25_R2_001.fastq.gz	Anand Sastry	Julia Xu
p1k_00376	GSE159494	SRX9288061	SRR12820328	p1k_00357;p1k_00358	97	122	t	abx_media__m9_cef__2	AntibiotICA	abx_media	m9_cef	2	Escherichia coli K-12 MG1655	MG1655	Batch	No	M9	37	7	glucose(4)	NH4Cl(1)	O2	sauer trace element mixture	ceftriaxone(4.1mg/mL)	NA	NA	NA	NA	NextSeq	PAIRED	ILLUMINA	2	‑_ doi.org/10.1128/mSphere.00443-21	s3://precise-db/raw_data/abx_media/M9cefR2_S26_R1_001.fastq.gz	s3://precise-db/raw_data/abx_media/M9cefR2_S26_R2_001.fastq.gz	Anand Sastry	Julia Xu
p1k_00359	GSE159494	SRX9288044	SRR12820311	p1k_00357;p1k_00358	98	123	c	abx_media__rpmi_ctrl__1	AntibiotICA	abx_media	rpmi_ctrl	1	Escherichia coli K-12 MG1655	MG1655	Batch	No	RPMI+10%LB	37	7	NA	NA	O2	NA	NA	NA	NA	NA	NA	NextSeq	PAIRED	ILLUMINA	2	‑_ doi.org/10.1128/mSphere.00443-21	s3://precise-db/raw_data/abx_media/MIC_HRS_RPMIcntrlR1_S36_R1_001.fastq.gz	s3://precise-db/raw_data/abx_media/MIC_HRS_RPMIcntrlR1_S36_R2_001.fastq.gz	Anand Sastry	Julia Xu
p1k_00360	GSE159494	SRX9288045	SRR12820312	p1k_00357;p1k_00358	98	123	c	abx_media__rpmi_ctrl__2	AntibiotICA	abx_media	rpmi_ctrl	2	Escherichia coli K-12 MG1655	MG1655	Batch	No	RPMI+10%LB	37	7	NA	NA	O2	NA	NA	NA	NA	NA	NA	NextSeq	PAIRED	ILLUMINA	2	‑_ doi.org/10.1128/mSphere.00443-21	s3://precise-db/raw_data/abx_media/RPMIcntrlR2_S24_R1_001.fastq.gz	s3://precise-db/raw_data/abx_media/RPMIcntrlR2_S24_R2_001.fastq.gz	Anand Sastry	Julia Xu
p1k_00377	GSE159494	SRX9288062	SRR12820329	p1k_00357;p1k_00358	98	123	t	abx_media__rpmi_cef__1	AntibiotICA	abx_media	rpmi_cef	1	Escherichia coli K-12 MG1655	MG1655	Batch	No	RPMI+10%LB	37	7	NA	NA	O2	NA	ceftriaxone(256ug/mL)	NA	NA	NA	NA	NextSeq	PAIRED	ILLUMINA	2	‑_ doi.org/10.1128/mSphere.00443-21	s3://precise-db/raw_data/abx_media/RPMIcefR1_S27_R1_001.fastq.gz	s3://precise-db/raw_data/abx_media/RPMIcefR1_S27_R2_001.fastq.gz	Anand Sastry	Julia Xu
p1k_00378	GSE159494	SRX9288063	SRR12820330	p1k_00357;p1k_00358	98	123	t	abx_media__rpmi_cef__2	AntibiotICA	abx_media	rpmi_cef	2	Escherichia coli K-12 MG1655	MG1655	Batch	No	RPMI+10%LB	37	7	NA	NA	O2	NA	ceftriaxone(256ug/mL)	NA	NA	NA	NA	NextSeq	PAIRED	ILLUMINA	2	‑_ doi.org/10.1128/mSphere.00443-21	s3://precise-db/raw_data/abx_media/RPMIcefR2_S28_R1_001.fastq.gz	s3://precise-db/raw_data/abx_media/RPMIcefR2_S28_R2_001.fastq.gz	Anand Sastry	Julia Xu
p1k_00361	GSE159494	SRX9288046	SRR12820313	p1k_00357;p1k_00358	99	124	c	abx_media__camhb_ctrl__1	AntibiotICA	abx_media	camhb_ctrl	1	Escherichia coli K-12 MG1655	MG1655	Batch	No	CAMHB	37	7	NA	NA	O2	NA	NA	NA	NA	NA	NA	NextSeq	PAIRED	ILLUMINA	2	‑_ doi.org/10.1128/mSphere.00443-21	s3://precise-db/raw_data/abx_media/MIC_HRS_MHBcntrlR1_S37_R1_001.fastq.gz	s3://precise-db/raw_data/abx_media/MIC_HRS_MHBcntrlR1_S37_R2_001.fastq.gz	Anand Sastry	Julia Xu
p1k_00362	GSE159494	SRX9288047	SRR12820314	p1k_00357;p1k_00358	99	124	c	abx_media__camhb_ctrl__2	AntibiotICA	abx_media	camhb_ctrl	2	Escherichia coli K-12 MG1655	MG1655	Batch	No	CAMHB	37	7	NA	NA	O2	NA	NA	NA	NA	NA	NA	NextSeq	PAIRED	ILLUMINA	2	‑_ doi.org/10.1128/mSphere.00443-21	s3://precise-db/raw_data/abx_media/MIC_HRS_MHBcntrlR2_S38_R1_001.fastq.gz	s3://precise-db/raw_data/abx_media/MIC_HRS_MHBcntrlR2_S38_R2_001.fastq.gz	Anand Sastry	Julia Xu
p1k_00379	GSE159494	SRX9288064	SRR12820331	p1k_00357;p1k_00358	99	124	t	abx_media__camhb_cef__1	AntibiotICA	abx_media	camhb_cef	1	Escherichia coli K-12 MG1655	MG1655	Batch	No	CAMHB	37	7	NA	NA	O2	NA	ceftriaxone(256ug/mL)	NA	NA	NA	NA	NextSeq	PAIRED	ILLUMINA	2	‑_ doi.org/10.1128/mSphere.00443-21	s3://precise-db/raw_data/abx_media/MHBcefR1_S29_R1_001.fastq.gz	s3://precise-db/raw_data/abx_media/MHBcefR1_S29_R2_001.fastq.gz	Anand Sastry	Julia Xu
p1k_00380	GSE159494	SRX9288065	SRR12820332	p1k_00357;p1k_00358	99	124	t	abx_media__camhb_cef__2	AntibiotICA	abx_media	camhb_cef	2	Escherichia coli K-12 MG1655	MG1655	Batch	No	CAMHB	37	7	NA	NA	O2	NA	ceftriaxone(256ug/mL)	NA	NA	NA	NA	NextSeq	PAIRED	ILLUMINA	2	‑_ doi.org/10.1128/mSphere.00443-21	s3://precise-db/raw_data/abx_media/MHBcefR2_S30_R1_001.fastq.gz	s3://precise-db/raw_data/abx_media/MHBcefR2_S30_R2_001.fastq.gz	Anand Sastry	Julia Xu
p1k_00357	GSE159494	SRX9288042	SRR12820309	p1k_00357;p1k_00358	100	125	c	abx_media__m9_ctrl__1	AntibiotICA	abx_media	m9_ctrl	1	Escherichia coli K-12 MG1655	MG1655	Batch	No	M9	37	7	glucose(4)	NH4Cl(1)	O2	sauer trace element mixture	NA	NA	NA	NA	NA	NextSeq	PAIRED	ILLUMINA	2	‑_ doi.org/10.1128/mSphere.00443-21	s3://precise-db/raw_data/abx_media/MIC_HRS_M9cntrlR1_S35_R1_001.fastq.gz	s3://precise-db/raw_data/abx_media/MIC_HRS_M9cntrlR1_S35_R2_001.fastq.gz	Anand Sastry	Julia Xu
p1k_00358	GSE159494	SRX9288043	SRR12820310	p1k_00357;p1k_00358	100	125	c	abx_media__m9_ctrl__2	AntibiotICA	abx_media	m9_ctrl	2	Escherichia coli K-12 MG1655	MG1655	Batch	No	M9	37	7	glucose(4)	NH4Cl(1)	O2	sauer trace element mixture	NA	NA	NA	NA	NA	NextSeq	PAIRED	ILLUMINA	2	‑_ doi.org/10.1128/mSphere.00443-21	s3://precise-db/raw_data/abx_media/M9cntrlR2_S23_R1_001.fastq.gz	s3://precise-db/raw_data/abx_media/M9cntrlR2_S23_R2_001.fastq.gz	Anand Sastry	Julia Xu
p1k_00381	GSE159494	SRX9288066	SRR12820333	p1k_00357;p1k_00358	100	125	t	abx_media__m9_cipro__1	AntibiotICA	abx_media	m9_cipro	1	Escherichia coli K-12 MG1655	MG1655	Batch	No	M9	37	7	glucose(4)	NH4Cl(1)	O2	sauer trace element mixture	ciprofloxacin(32ug/mL)	NA	NA	NA	NA	NextSeq	PAIRED	ILLUMINA	2	‑_ doi.org/10.1128/mSphere.00443-21	s3://precise-db/raw_data/abx_media/M9ciproR1_S31_R1_001.fastq.gz	s3://precise-db/raw_data/abx_media/M9ciproR1_S31_R2_001.fastq.gz	Anand Sastry	Julia Xu
p1k_00382	GSE159494	SRX9288067	SRR12820334	p1k_00357;p1k_00358	100	125	t	abx_media__m9_cipro__2	AntibiotICA	abx_media	m9_cipro	2	Escherichia coli K-12 MG1655	MG1655	Batch	No	M9	37	7	glucose(4)	NH4Cl(1)	O2	sauer trace element mixture	ciprofloxacin(32ug/mL)	NA	NA	NA	NA	NextSeq	PAIRED	ILLUMINA	2	‑_ doi.org/10.1128/mSphere.00443-21	s3://precise-db/raw_data/abx_media/M9ciproR2_S32_R1_001.fastq.gz	s3://precise-db/raw_data/abx_media/M9ciproR2_S32_R2_001.fastq.gz	Anand Sastry	Julia Xu
p1k_00359	GSE159494	SRX9288044	SRR12820311	p1k_00357;p1k_00358	101	126	c	abx_media__rpmi_ctrl__1	AntibiotICA	abx_media	rpmi_ctrl	1	Escherichia coli K-12 MG1655	MG1655	Batch	No	RPMI+10%LB	37	7	NA	NA	O2	NA	NA	NA	NA	NA	NA	NextSeq	PAIRED	ILLUMINA	2	‑_ doi.org/10.1128/mSphere.00443-21	s3://precise-db/raw_data/abx_media/MIC_HRS_RPMIcntrlR1_S36_R1_001.fastq.gz	s3://precise-db/raw_data/abx_media/MIC_HRS_RPMIcntrlR1_S36_R2_001.fastq.gz	Anand Sastry	Julia Xu
p1k_00360	GSE159494	SRX9288045	SRR12820312	p1k_00357;p1k_00358	101	126	c	abx_media__rpmi_ctrl__2	AntibiotICA	abx_media	rpmi_ctrl	2	Escherichia coli K-12 MG1655	MG1655	Batch	No	RPMI+10%LB	37	7	NA	NA	O2	NA	NA	NA	NA	NA	NA	NextSeq	PAIRED	ILLUMINA	2	‑_ doi.org/10.1128/mSphere.00443-21	s3://precise-db/raw_data/abx_media/RPMIcntrlR2_S24_R1_001.fastq.gz	s3://precise-db/raw_data/abx_media/RPMIcntrlR2_S24_R2_001.fastq.gz	Anand Sastry	Julia Xu
p1k_00383	GSE159494	SRX9288068	SRR12820335	p1k_00357;p1k_00358	101	126	t	abx_media__rpmi_cipro__1	AntibiotICA	abx_media	rpmi_cipro	1	Escherichia coli K-12 MG1655	MG1655	Batch	No	RPMI+10%LB	37	7	NA	NA	O2	NA	ciprofloxacin(64ug/mL)	NA	NA	NA	NA	NextSeq	PAIRED	ILLUMINA	2	‑_ doi.org/10.1128/mSphere.00443-21	s3://precise-db/raw_data/abx_media/RPMIciproR1_S33_R1_001.fastq.gz	s3://precise-db/raw_data/abx_media/RPMIciproR1_S33_R2_001.fastq.gz	Anand Sastry	Julia Xu
p1k_00384	GSE159494	SRX9288069	SRR12820336	p1k_00357;p1k_00358	101	126	t	abx_media__rpmi_cipro__2	AntibiotICA	abx_media	rpmi_cipro	2	Escherichia coli K-12 MG1655	MG1655	Batch	No	RPMI+10%LB	37	7	NA	NA	O2	NA	ciprofloxacin(64ug/mL)	NA	NA	NA	NA	NextSeq	PAIRED	ILLUMINA	2	‑_ doi.org/10.1128/mSphere.00443-21	s3://precise-db/raw_data/abx_media/RPMIciproR2_S34_R1_001.fastq.gz	s3://precise-db/raw_data/abx_media/RPMIciproR2_S34_R2_001.fastq.gz	Anand Sastry	Julia Xu
p1k_00361	GSE159494	SRX9288046	SRR12820313	p1k_00357;p1k_00358	102	127	c	abx_media__camhb_ctrl__1	AntibiotICA	abx_media	camhb_ctrl	1	Escherichia coli K-12 MG1655	MG1655	Batch	No	CAMHB	37	7	NA	NA	O2	NA	NA	NA	NA	NA	NA	NextSeq	PAIRED	ILLUMINA	2	‑_ doi.org/10.1128/mSphere.00443-21	s3://precise-db/raw_data/abx_media/MIC_HRS_MHBcntrlR1_S37_R1_001.fastq.gz	s3://precise-db/raw_data/abx_media/MIC_HRS_MHBcntrlR1_S37_R2_001.fastq.gz	Anand Sastry	Julia Xu
p1k_00362	GSE159494	SRX9288047	SRR12820314	p1k_00357;p1k_00358	102	127	c	abx_media__camhb_ctrl__2	AntibiotICA	abx_media	camhb_ctrl	2	Escherichia coli K-12 MG1655	MG1655	Batch	No	CAMHB	37	7	NA	NA	O2	NA	NA	NA	NA	NA	NA	NextSeq	PAIRED	ILLUMINA	2	‑_ doi.org/10.1128/mSphere.00443-21	s3://precise-db/raw_data/abx_media/MIC_HRS_MHBcntrlR2_S38_R1_001.fastq.gz	s3://precise-db/raw_data/abx_media/MIC_HRS_MHBcntrlR2_S38_R2_001.fastq.gz	Anand Sastry	Julia Xu
p1k_00385	GSE159494	SRX9288070	SRR12820337	p1k_00357;p1k_00358	102	127	t	abx_media__camhb_cipro__1	AntibiotICA	abx_media	camhb_cipro	1	Escherichia coli K-12 MG1655	MG1655	Batch	No	CAMHB	37	7	NA	NA	O2	NA	ciprofloxacin(16ug/mL)	NA	NA	NA	NA	NextSeq	PAIRED	ILLUMINA	2	‑_ doi.org/10.1128/mSphere.00443-21	s3://precise-db/raw_data/abx_media/MHBciproR1_S35_R1_001.fastq.gz	s3://precise-db/raw_data/abx_media/MHBciproR1_S35_R2_001.fastq.gz	Anand Sastry	Julia Xu
p1k_00386	GSE159494	SRX9288071	SRR12820338	p1k_00357;p1k_00358	102	127	t	abx_media__camhb_cipro__2	AntibiotICA	abx_media	camhb_cipro	2	Escherichia coli K-12 MG1655	MG1655	Batch	No	CAMHB	37	7	NA	NA	O2	NA	ciprofloxacin(16ug/mL)	NA	NA	NA	NA	NextSeq	PAIRED	ILLUMINA	2	‑_ doi.org/10.1128/mSphere.00443-21	s3://precise-db/raw_data/abx_media/MHBciproR2_S36_R1_001.fastq.gz	s3://precise-db/raw_data/abx_media/MHBciproR2_S36_R2_001.fastq.gz	Anand Sastry	Julia Xu
p1k_00106	GSE64849	SRX837344	SRR1751347;SRR1751348;SRR1751349	p1k_00106;p1k_00107	103	128	c	crp__wt_glyc__1	Crp ARs	crp	wt_glyc	1	Escherichia coli K-12 MG1655	MG1655	Batch	No	M9	37	7	glycerol(2)	NH4Cl(1)	O2	sauer trace element mixture	NA	NA	NA	NA	NA	MiSeq	PAIRED	ILLUMINA	2	‑_ doi.org/10.1371/journal.pone.0197272	s3://precise-db/raw_data/crp/SRR1751347_1.fastq;s3://precise-db/raw_data/crp/SRR1751348_1.fastq;s3://precise-db/raw_data/crp/SRR1751349_1.fastq	s3://precise-db/raw_data/crp/SRR1751347_2.fastq;s3://precise-db/raw_data/crp/SRR1751348_2.fastq;s3://precise-db/raw_data/crp/SRR1751349_2.fastq	Haythem Latif	Haythem Latif
p1k_00107	GSE64849	SRX837345	SRR1751350;SRR1751351;SRR1751352	p1k_00106;p1k_00107	103	128	c	crp__wt_glyc__2	Crp ARs	crp	wt_glyc	2	Escherichia coli K-12 MG1655	MG1655	Batch	No	M9	37	7	glycerol(2)	NH4Cl(1)	O2	sauer trace element mixture	NA	NA	NA	NA	NA	MiSeq	PAIRED	ILLUMINA	2	‑_ doi.org/10.1371/journal.pone.0197272	s3://precise-db/raw_data/crp/SRR1751350_1.fastq;s3://precise-db/raw_data/crp/SRR1751351_1.fastq;s3://precise-db/raw_data/crp/SRR1751352_1.fastq	s3://precise-db/raw_data/crp/SRR1751350_2.fastq;s3://precise-db/raw_data/crp/SRR1751351_2.fastq;s3://precise-db/raw_data/crp/SRR1751352_2.fastq	Haythem Latif	Haythem Latif
p1k_00108	GSE64849	SRX837322	SRR1751295;SRR1751296;SRR1751297	p1k_00106;p1k_00107	103	128	t	crp__delar1_glyc__1	Crp ARs	crp	delar1_glyc	1	Escherichia coli K-12 MG1655 crp_delAr1	MG1655	Batch	No	M9	37	7	glycerol(2)	NH4Cl(1)	O2	sauer trace element mixture	NA	Kanamycin	NA	NA	NA	MiSeq	PAIRED	ILLUMINA	2	‑_ doi.org/10.1371/journal.pone.0197272	s3://precise-db/raw_data/crp/SRR1751295_1.fastq;s3://precise-db/raw_data/crp/SRR1751296_1.fastq;s3://precise-db/raw_data/crp/SRR1751297_1.fastq	s3://precise-db/raw_data/crp/SRR1751295_2.fastq;s3://precise-db/raw_data/crp/SRR1751296_2.fastq;s3://precise-db/raw_data/crp/SRR1751297_2.fastq	Haythem Latif	Haythem Latif
p1k_00109	GSE64849	SRX837323	SRR1751298;SRR1751299;SRR1751300	p1k_00106;p1k_00107	103	128	t	crp__delar1_glyc__2	Crp ARs	crp	delar1_glyc	2	Escherichia coli K-12 MG1655 crp_delAr1	MG1655	Batch	No	M9	37	7	glycerol(2)	NH4Cl(1)	O2	sauer trace element mixture	NA	Kanamycin	NA	NA	NA	MiSeq	PAIRED	ILLUMINA	2	‑_ doi.org/10.1371/journal.pone.0197272	s3://precise-db/raw_data/crp/SRR1751298_1.fastq;s3://precise-db/raw_data/crp/SRR1751299_1.fastq;s3://precise-db/raw_data/crp/SRR1751300_1.fastq	s3://precise-db/raw_data/crp/SRR1751298_2.fastq;s3://precise-db/raw_data/crp/SRR1751299_2.fastq;s3://precise-db/raw_data/crp/SRR1751300_2.fastq	Haythem Latif	Haythem Latif
p1k_00106	GSE64849	SRX837344	SRR1751347;SRR1751348;SRR1751349	p1k_00106;p1k_00107	104	129	c	crp__wt_glyc__1	Crp ARs	crp	wt_glyc	1	Escherichia coli K-12 MG1655	MG1655	Batch	No	M9	37	7	glycerol(2)	NH4Cl(1)	O2	sauer trace element mixture	NA	NA	NA	NA	NA	MiSeq	PAIRED	ILLUMINA	2	‑_ doi.org/10.1371/journal.pone.0197272	s3://precise-db/raw_data/crp/SRR1751347_1.fastq;s3://precise-db/raw_data/crp/SRR1751348_1.fastq;s3://precise-db/raw_data/crp/SRR1751349_1.fastq	s3://precise-db/raw_data/crp/SRR1751347_2.fastq;s3://precise-db/raw_data/crp/SRR1751348_2.fastq;s3://precise-db/raw_data/crp/SRR1751349_2.fastq	Haythem Latif	Haythem Latif
p1k_00107	GSE64849	SRX837345	SRR1751350;SRR1751351;SRR1751352	p1k_00106;p1k_00107	104	129	c	crp__wt_glyc__2	Crp ARs	crp	wt_glyc	2	Escherichia coli K-12 MG1655	MG1655	Batch	No	M9	37	7	glycerol(2)	NH4Cl(1)	O2	sauer trace element mixture	NA	NA	NA	NA	NA	MiSeq	PAIRED	ILLUMINA	2	‑_ doi.org/10.1371/journal.pone.0197272	s3://precise-db/raw_data/crp/SRR1751350_1.fastq;s3://precise-db/raw_data/crp/SRR1751351_1.fastq;s3://precise-db/raw_data/crp/SRR1751352_1.fastq	s3://precise-db/raw_data/crp/SRR1751350_2.fastq;s3://precise-db/raw_data/crp/SRR1751351_2.fastq;s3://precise-db/raw_data/crp/SRR1751352_2.fastq	Haythem Latif	Haythem Latif
p1k_00110	GSE64849	SRX837324	SRR1751301;SRR1751302;SRR1751303	p1k_00106;p1k_00107	104	129	t	crp__delar1ar2_glyc__1	Crp ARs	crp	delar1ar2_glyc	1	Escherichia coli K-12 MG1655 crp_delAr1delAr2	MG1655	Batch	No	M9	37	7	glycerol(2)	NH4Cl(1)	O2	sauer trace element mixture	NA	Kanamycin	NA	NA	NA	MiSeq	PAIRED	ILLUMINA	3	‑_ doi.org/10.1371/journal.pone.0197272	s3://precise-db/raw_data/crp/SRR1751301_1.fastq;s3://precise-db/raw_data/crp/SRR1751302_1.fastq;s3://precise-db/raw_data/crp/SRR1751303_1.fastq	s3://precise-db/raw_data/crp/SRR1751301_2.fastq;s3://precise-db/raw_data/crp/SRR1751302_2.fastq;s3://precise-db/raw_data/crp/SRR1751303_2.fastq	Haythem Latif	Haythem Latif
p1k_00111	GSE64849	SRX837325	SRR1751304;SRR1751305;SRR1751306	p1k_00106;p1k_00107	104	129	t	crp__delar1ar2_glyc__2	Crp ARs	crp	delar1ar2_glyc	2	Escherichia coli K-12 MG1655 crp_delAr1delAr2	MG1655	Batch	No	M9	37	7	glycerol(2)	NH4Cl(1)	O2	sauer trace element mixture	NA	Kanamycin	NA	NA	NA	MiSeq	PAIRED	ILLUMINA	3	‑_ doi.org/10.1371/journal.pone.0197272	s3://precise-db/raw_data/crp/SRR1751304_1.fastq;s3://precise-db/raw_data/crp/SRR1751305_1.fastq;s3://precise-db/raw_data/crp/SRR1751306_1.fastq	s3://precise-db/raw_data/crp/SRR1751304_2.fastq;s3://precise-db/raw_data/crp/SRR1751305_2.fastq;s3://precise-db/raw_data/crp/SRR1751306_2.fastq	Haythem Latif	Haythem Latif
p1k_00112	GSE64849	SRX837326	SRR1751307;SRR1751308;SRR1751309	p1k_00106;p1k_00107	104	129	t	crp__delar1ar2_glyc__3	Crp ARs	crp	delar1ar2_glyc	3	Escherichia coli K-12 MG1655 crp_delAr1delAr2	MG1655	Batch	No	M9	37	7	glycerol(2)	NH4Cl(1)	O2	sauer trace element mixture	NA	Kanamycin	NA	NA	NA	MiSeq	PAIRED	ILLUMINA	3	‑_ doi.org/10.1371/journal.pone.0197272	s3://precise-db/raw_data/crp/SRR1751307_1.fastq;s3://precise-db/raw_data/crp/SRR1751308_1.fastq;s3://precise-db/raw_data/crp/SRR1751309_1.fastq	s3://precise-db/raw_data/crp/SRR1751307_2.fastq;s3://precise-db/raw_data/crp/SRR1751308_2.fastq;s3://precise-db/raw_data/crp/SRR1751309_2.fastq	Haythem Latif	Haythem Latif
p1k_00106	GSE64849	SRX837344	SRR1751347;SRR1751348;SRR1751349	p1k_00106;p1k_00107	105	130	c	crp__wt_glyc__1	Crp ARs	crp	wt_glyc	1	Escherichia coli K-12 MG1655	MG1655	Batch	No	M9	37	7	glycerol(2)	NH4Cl(1)	O2	sauer trace element mixture	NA	NA	NA	NA	NA	MiSeq	PAIRED	ILLUMINA	2	‑_ doi.org/10.1371/journal.pone.0197272	s3://precise-db/raw_data/crp/SRR1751347_1.fastq;s3://precise-db/raw_data/crp/SRR1751348_1.fastq;s3://precise-db/raw_data/crp/SRR1751349_1.fastq	s3://precise-db/raw_data/crp/SRR1751347_2.fastq;s3://precise-db/raw_data/crp/SRR1751348_2.fastq;s3://precise-db/raw_data/crp/SRR1751349_2.fastq	Haythem Latif	Haythem Latif
p1k_00107	GSE64849	SRX837345	SRR1751350;SRR1751351;SRR1751352	p1k_00106;p1k_00107	105	130	c	crp__wt_glyc__2	Crp ARs	crp	wt_glyc	2	Escherichia coli K-12 MG1655	MG1655	Batch	No	M9	37	7	glycerol(2)	NH4Cl(1)	O2	sauer trace element mixture	NA	NA	NA	NA	NA	MiSeq	PAIRED	ILLUMINA	2	‑_ doi.org/10.1371/journal.pone.0197272	s3://precise-db/raw_data/crp/SRR1751350_1.fastq;s3://precise-db/raw_data/crp/SRR1751351_1.fastq;s3://precise-db/raw_data/crp/SRR1751352_1.fastq	s3://precise-db/raw_data/crp/SRR1751350_2.fastq;s3://precise-db/raw_data/crp/SRR1751351_2.fastq;s3://precise-db/raw_data/crp/SRR1751352_2.fastq	Haythem Latif	Haythem Latif
p1k_00113	GSE64849	SRX837327	SRR1751310;SRR1751311;SRR1751312	p1k_00106;p1k_00107	105	130	t	crp__delar2_glyc__1	Crp ARs	crp	delar2_glyc	1	Escherichia coli K-12 MG1655 crp_delAr2	MG1655	Batch	No	M9	37	7	glycerol(2)	NH4Cl(1)	O2	sauer trace element mixture	NA	Kanamycin	NA	NA	NA	MiSeq	PAIRED	ILLUMINA	3	‑_ doi.org/10.1371/journal.pone.0197272	s3://precise-db/raw_data/crp/SRR1751310_1.fastq;s3://precise-db/raw_data/crp/SRR1751311_1.fastq;s3://precise-db/raw_data/crp/SRR1751312_1.fastq	s3://precise-db/raw_data/crp/SRR1751310_2.fastq;s3://precise-db/raw_data/crp/SRR1751311_2.fastq;s3://precise-db/raw_data/crp/SRR1751312_2.fastq	Haythem Latif	Haythem Latif
p1k_00114	GSE64849	SRX837328	SRR1751313;SRR1751314	p1k_00106;p1k_00107	105	130	t	crp__delar2_glyc__2	Crp ARs	crp	delar2_glyc	2	Escherichia coli K-12 MG1655 crp_delAr2	MG1655	Batch	No	M9	37	7	glycerol(2)	NH4Cl(1)	O2	sauer trace element mixture	NA	Kanamycin	NA	NA	NA	MiSeq	PAIRED	ILLUMINA	3	‑_ doi.org/10.1371/journal.pone.0197272	s3://precise-db/raw_data/crp/SRR1751313_1.fastq;s3://precise-db/raw_data/crp/SRR1751314_1.fastq	s3://precise-db/raw_data/crp/SRR1751313_2.fastq;s3://precise-db/raw_data/crp/SRR1751314_2.fastq	Haythem Latif	Haythem Latif
p1k_00115	GSE64849	SRX837329	SRR1751315;SRR1751316;SRR1751317	p1k_00106;p1k_00107	105	130	t	crp__delar2_glyc__3	Crp ARs	crp	delar2_glyc	3	Escherichia coli K-12 MG1655 crp_delAr2	MG1655	Batch	No	M9	37	7	glycerol(2)	NH4Cl(1)	O2	sauer trace element mixture	NA	Kanamycin	NA	NA	NA	MiSeq	PAIRED	ILLUMINA	3	‑_ doi.org/10.1371/journal.pone.0197272	s3://precise-db/raw_data/crp/SRR1751315_1.fastq;s3://precise-db/raw_data/crp/SRR1751316_1.fastq;s3://precise-db/raw_data/crp/SRR1751317_1.fastq	s3://precise-db/raw_data/crp/SRR1751315_2.fastq;s3://precise-db/raw_data/crp/SRR1751316_2.fastq;s3://precise-db/raw_data/crp/SRR1751317_2.fastq	Haythem Latif	Haythem Latif
p1k_00106	GSE64849	SRX837344	SRR1751347;SRR1751348;SRR1751349	p1k_00106;p1k_00107	106	131	c	crp__wt_glyc__1	Crp ARs	crp	wt_glyc	1	Escherichia coli K-12 MG1655	MG1655	Batch	No	M9	37	7	glycerol(2)	NH4Cl(1)	O2	sauer trace element mixture	NA	NA	NA	NA	NA	MiSeq	PAIRED	ILLUMINA	2	‑_ doi.org/10.1371/journal.pone.0197272	s3://precise-db/raw_data/crp/SRR1751347_1.fastq;s3://precise-db/raw_data/crp/SRR1751348_1.fastq;s3://precise-db/raw_data/crp/SRR1751349_1.fastq	s3://precise-db/raw_data/crp/SRR1751347_2.fastq;s3://precise-db/raw_data/crp/SRR1751348_2.fastq;s3://precise-db/raw_data/crp/SRR1751349_2.fastq	Haythem Latif	Haythem Latif
p1k_00107	GSE64849	SRX837345	SRR1751350;SRR1751351;SRR1751352	p1k_00106;p1k_00107	106	131	c	crp__wt_glyc__2	Crp ARs	crp	wt_glyc	2	Escherichia coli K-12 MG1655	MG1655	Batch	No	M9	37	7	glycerol(2)	NH4Cl(1)	O2	sauer trace element mixture	NA	NA	NA	NA	NA	MiSeq	PAIRED	ILLUMINA	2	‑_ doi.org/10.1371/journal.pone.0197272	s3://precise-db/raw_data/crp/SRR1751350_1.fastq;s3://precise-db/raw_data/crp/SRR1751351_1.fastq;s3://precise-db/raw_data/crp/SRR1751352_1.fastq	s3://precise-db/raw_data/crp/SRR1751350_2.fastq;s3://precise-db/raw_data/crp/SRR1751351_2.fastq;s3://precise-db/raw_data/crp/SRR1751352_2.fastq	Haythem Latif	Haythem Latif
p1k_00122	GSE64849	SRX837336	SRR1751330;SRR1751331	p1k_00106;p1k_00107	106	131	t	crp__delcrp_glyc__1	Crp ARs	crp	delcrp_glyc	1	Escherichia coli K-12 MG1655 del_crp	MG1655	Batch	No	M9	37	7	glycerol(2)	NH4Cl(1)	O2	sauer trace element mixture	NA	Kanamycin	NA	NA	NA	MiSeq	PAIRED	ILLUMINA	3	‑_ doi.org/10.1371/journal.pone.0197272	s3://precise-db/raw_data/crp/SRR1751330_1.fastq;s3://precise-db/raw_data/crp/SRR1751331_1.fastq	s3://precise-db/raw_data/crp/SRR1751330_2.fastq;s3://precise-db/raw_data/crp/SRR1751331_2.fastq	Haythem Latif	Haythem Latif
p1k_00123	GSE64849	SRX837337	SRR1751332;SRR1751333	p1k_00106;p1k_00107	106	131	t	crp__delcrp_glyc__2	Crp ARs	crp	delcrp_glyc	2	Escherichia coli K-12 MG1655 del_crp	MG1655	Batch	No	M9	37	7	glycerol(2)	NH4Cl(1)	O2	sauer trace element mixture	NA	Kanamycin	NA	NA	NA	MiSeq	PAIRED	ILLUMINA	3	‑_ doi.org/10.1371/journal.pone.0197272	s3://precise-db/raw_data/crp/SRR1751332_1.fastq;s3://precise-db/raw_data/crp/SRR1751333_1.fastq	s3://precise-db/raw_data/crp/SRR1751332_2.fastq;s3://precise-db/raw_data/crp/SRR1751333_2.fastq	Haythem Latif	Haythem Latif
p1k_00124	GSE64849	SRX837338	SRR1751334;SRR1751335	p1k_00106;p1k_00107	106	131	t	crp__delcrp_glyc__3	Crp ARs	crp	delcrp_glyc	3	Escherichia coli K-12 MG1655 del_crp	MG1655	Batch	No	M9	37	7	glycerol(2)	NH4Cl(1)	O2	sauer trace element mixture	NA	Kanamycin	NA	NA	NA	MiSeq	PAIRED	ILLUMINA	3	‑_ doi.org/10.1371/journal.pone.0197272	s3://precise-db/raw_data/crp/SRR1751334_1.fastq;s3://precise-db/raw_data/crp/SRR1751335_1.fastq	s3://precise-db/raw_data/crp/SRR1751334_2.fastq;s3://precise-db/raw_data/crp/SRR1751335_2.fastq	Haythem Latif	Haythem Latif
p1k_00001	GSE65643	SRX865357	SRR1787590	p1k_00001;p1k_00002	107	132	c	control__wt_glc__1	Control	control	wt_glc	1	Escherichia coli K-12 MG1655	MG1655	Batch	No	M9	37	7	glucose(2)	NH4Cl(1)	O2	sauer trace element mixture	NA	NA	NA	NA	NA	MiSeq	PAIRED	ILLUMINA	2	‑_ doi.org/10.1093/nar/gky069	s3://precise-db/raw_data/control/MG1655-M9-glucose-1_S1_L001_R1_001.fastq.gz	s3://precise-db/raw_data/control/MG1655-M9-glucose-1_S1_L001_R2_001.fastq.gz	Sangwoo Seo	Sangwoo Seo
p1k_00002	GSE65643	SRX865358	SRR1787591	p1k_00001;p1k_00002	107	132	c	control__wt_glc__2	Control	control	wt_glc	2	Escherichia coli K-12 MG1655	MG1655	Batch	No	M9	37	7	glucose(2)	NH4Cl(1)	O2	sauer trace element mixture	NA	NA	NA	NA	NA	MiSeq	PAIRED	ILLUMINA	2	‑_ doi.org/10.1093/nar/gky069	s3://precise-db/raw_data/control/MG1655-M9-glucose-2_S2_L001_R1_001.fastq.gz	s3://precise-db/raw_data/control/MG1655-M9-glucose-2_S2_L001_R2_001.fastq.gz	Sangwoo Seo	Sangwoo Seo
p1k_00090	GSE65643	SRX865363	SRR1787596	p1k_00082;p1k_00083	107	132	t	cra_crp__delcra_glc__1	Cra/Crp	cra_crp	delcra_glc	1	Escherichia coli K-12 MG1655 del_cra	MG1655	Batch	No	M9	37	7	glucose(2)	NH4Cl(1)	O2	aebersold trace element mixture	NA	Kanamycin	0.67	NA	NA	MiSeq	PAIRED	ILLUMINA	2	‑_ doi.org/10.1093/nar/gky069	s3://precise-db/raw_data/cra_crp/RNAseq-dcra-glc-1_S1_L001_R1_001.fastq	s3://precise-db/raw_data/cra_crp/RNAseq-dcra-glc-1_S1_L001_R2_001.fastq	Donghyuk Kim	Donghyuk Kim
p1k_00091	GSE65643	SRX865364	SRR1787597	p1k_00082;p1k_00083	107	132	t	cra_crp__delcra_glc__2	Cra/Crp	cra_crp	delcra_glc	2	Escherichia coli K-12 MG1655 del_cra	MG1655	Batch	No	M9	37	7	glucose(2)	NH4Cl(1)	O2	aebersold trace element mixture	NA	Kanamycin	0.67	NA	NA	MiSeq	PAIRED	ILLUMINA	2	‑_ doi.org/10.1093/nar/gky069	s3://precise-db/raw_data/cra_crp/RNAseq-dcra-glc-2_S2_L001_R1_001.fastq	s3://precise-db/raw_data/cra_crp/RNAseq-dcra-glc-2_S2_L001_R2_001.fastq	Donghyuk Kim	Donghyuk Kim
p1k_00082	GSE65643	SRX865361	SRR1787594	p1k_00082;p1k_00083	108	133	c	cra_crp__wt_ac__1	Cra/Crp	cra_crp	wt_ac	1	Escherichia coli K-12 MG1655	MG1655	Batch	No	M9	37	7	acetate(2)	NH4Cl(1)	O2	aebersold trace element mixture	NA	NA	0.25	NA	NA	MiSeq	PAIRED	ILLUMINA	2	‑_ doi.org/10.1093/nar/gky069	s3://precise-db/raw_data/cra_crp/MG1655acetate-1_S1_L001_R1_001.fastq	s3://precise-db/raw_data/cra_crp/MG1655acetate-1_S1_L001_R2_001.fastq	Donghyuk Kim	Donghyuk Kim
p1k_00083	GSE65643	SRX865362	SRR1787595	p1k_00082;p1k_00083	108	133	c	cra_crp__wt_ac__2	Cra/Crp	cra_crp	wt_ac	2	Escherichia coli K-12 MG1655	MG1655	Batch	No	M9	37	7	acetate(2)	NH4Cl(1)	O2	aebersold trace element mixture	NA	NA	0.25	NA	NA	MiSeq	PAIRED	ILLUMINA	2	‑_ doi.org/10.1093/nar/gky069	s3://precise-db/raw_data/cra_crp/MG1655acetate-2_S2_L001_R1_001.fastq	s3://precise-db/raw_data/cra_crp/MG1655acetate-2_S2_L001_R2_001.fastq	Donghyuk Kim	Donghyuk Kim
p1k_00086	GSE65643	SRX865367	SRR1787600	p1k_00082;p1k_00083	108	133	t	cra_crp__delcra_ac__1	Cra/Crp	cra_crp	delcra_ac	1	Escherichia coli K-12 MG1655 del_cra	MG1655	Batch	No	M9	37	7	acetate(2)	NH4Cl(1)	O2	aebersold trace element mixture	NA	Kanamycin	0.08	NA	NA	MiSeq	PAIRED	ILLUMINA	2	‑_ doi.org/10.1093/nar/gky069	s3://precise-db/raw_data/cra_crp/RNAseq-dcra-ace-1_S1_L001_R1_001.fastq	s3://precise-db/raw_data/cra_crp/RNAseq-dcra-ace-1_S1_L001_R2_001.fastq	Donghyuk Kim	Donghyuk Kim
p1k_00087	GSE65643	SRX865368	SRR1787601	p1k_00082;p1k_00083	108	133	t	cra_crp__delcra_ac__2	Cra/Crp	cra_crp	delcra_ac	2	Escherichia coli K-12 MG1655 del_cra	MG1655	Batch	No	M9	37	7	acetate(2)	NH4Cl(1)	O2	aebersold trace element mixture	NA	Kanamycin	0.08	NA	NA	MiSeq	PAIRED	ILLUMINA	2	‑_ doi.org/10.1093/nar/gky069	s3://precise-db/raw_data/cra_crp/RNAseq-dcra-ace-2_S2_L001_R1_001.fastq	s3://precise-db/raw_data/cra_crp/RNAseq-dcra-ace-2_S2_L001_R2_001.fastq	Donghyuk Kim	Donghyuk Kim
p1k_00084	GSE65643	SRX865359	SRR1787592	p1k_00082;p1k_00083	109	134	c	cra_crp__wt_fru__1	Cra/Crp	cra_crp	wt_fru	1	Escherichia coli K-12 MG1655	MG1655	Batch	No	M9	37	7	fructose(2)	NH4Cl(1)	O2	aebersold trace element mixture	NA	NA	0.53	NA	NA	MiSeq	PAIRED	ILLUMINA	2	‑_ doi.org/10.1093/nar/gky069	s3://precise-db/raw_data/cra_crp/MG1655fructose1_S1_L001_R1_001.fastq	s3://precise-db/raw_data/cra_crp/MG1655fructose1_S1_L001_R2_001.fastq	Donghyuk Kim	Donghyuk Kim
p1k_00085	GSE65643	SRX865360	SRR1787593	p1k_00082;p1k_00083	109	134	c	cra_crp__wt_fru__2	Cra/Crp	cra_crp	wt_fru	2	Escherichia coli K-12 MG1655	MG1655	Batch	No	M9	37	7	fructose(2)	NH4Cl(1)	O2	aebersold trace element mixture	NA	NA	0.53	NA	NA	MiSeq	PAIRED	ILLUMINA	2	‑_ doi.org/10.1093/nar/gky069	s3://precise-db/raw_data/cra_crp/MG1655fructose2_S2_L001_R1_001.fastq	s3://precise-db/raw_data/cra_crp/MG1655fructose2_S2_L001_R2_001.fastq	Donghyuk Kim	Donghyuk Kim
p1k_00088	GSE65643	SRX865365	SRR1787598	p1k_00082;p1k_00083	109	134	t	cra_crp__delcra_fru__1	Cra/Crp	cra_crp	delcra_fru	1	Escherichia coli K-12 MG1655 del_cra	MG1655	Batch	No	M9	37	7	fructose(2)	NH4Cl(1)	O2	aebersold trace element mixture	NA	Kanamycin	0.69	NA	NA	MiSeq	PAIRED	ILLUMINA	2	‑_ doi.org/10.1093/nar/gky069	s3://precise-db/raw_data/cra_crp/RNAseq-dcra-fru-1_S1_L001_R1_001.fastq	s3://precise-db/raw_data/cra_crp/RNAseq-dcra-fru-1_S1_L001_R2_001.fastq	Donghyuk Kim	Donghyuk Kim
p1k_00089	GSE65643	SRX865366	SRR1787599	p1k_00082;p1k_00083	109	134	t	cra_crp__delcra_fru__2	Cra/Crp	cra_crp	delcra_fru	2	Escherichia coli K-12 MG1655 del_cra	MG1655	Batch	No	M9	37	7	fructose(2)	NH4Cl(1)	O2	aebersold trace element mixture	NA	Kanamycin	0.69	NA	NA	MiSeq	PAIRED	ILLUMINA	2	‑_ doi.org/10.1093/nar/gky069	s3://precise-db/raw_data/cra_crp/RNAseq-dcra-fru-2_S2_L001_R1_001.fastq	s3://precise-db/raw_data/cra_crp/RNAseq-dcra-fru-2_S2_L001_R2_001.fastq	Donghyuk Kim	Donghyuk Kim
p1k_00094	GSE59377	SRX651938	SRR1514291	p1k_00001;p1k_00002	110	135	c	rpoB__wt_lb__1	RpoB Knock-in	rpoB	wt_lb	1	Escherichia coli K-12 MG1655	MG1655	Batch	No	LB	37	7	NA	NA	O2	NA	NA	NA	1.42	NA	NA	MiSeq	PAIRED	ILLUMINA	2	‑_ doi.org/10.1016/j.cels.2016.04.003	s3://precise-db/raw_data/rpoB/SRR1514291_1.fastq	s3://precise-db/raw_data/rpoB/SRR1514291_2.fastq	Jose Utrilla	Jose Utrilla
p1k_00095	GSE59377	SRX651938	SRR1514292	p1k_00001;p1k_00002	110	135	c	rpoB__wt_lb__2	RpoB Knock-in	rpoB	wt_lb	2	Escherichia coli K-12 MG1655	MG1655	Batch	No	LB	37	7	NA	NA	O2	NA	NA	NA	1.42	NA	NA	MiSeq	PAIRED	ILLUMINA	2	‑_ doi.org/10.1016/j.cels.2016.04.003	s3://precise-db/raw_data/rpoB/SRR1514292_1.fastq	s3://precise-db/raw_data/rpoB/SRR1514292_2.fastq	Jose Utrilla	Jose Utrilla
p1k_00098	GSE59377	SRX651942	SRR1514296	p1k_00001;p1k_00002	110	135	t	rpoB__rpoBE546V_lb__1	RpoB Knock-in	rpoB	rpoBE546V_lb	1	Escherichia coli K-12 MG1655 rpoBE546V	MG1655	Batch	No	LB	37	7	NA	NA	O2	NA	NA	Kanamycin	1.34	NA	NA	MiSeq	PAIRED	ILLUMINA	2	‑_ doi.org/10.1016/j.cels.2016.04.003	s3://precise-db/raw_data/rpoB/SRR1514296_1.fastq	s3://precise-db/raw_data/rpoB/SRR1514296_2.fastq	Jose Utrilla	Jose Utrilla
p1k_00099	GSE59377	SRX651942	SRR1514297	p1k_00001;p1k_00002	110	135	t	rpoB__rpoBE546V_lb__2	RpoB Knock-in	rpoB	rpoBE546V_lb	2	Escherichia coli K-12 MG1655 rpoBE546V	MG1655	Batch	No	LB	37	7	NA	NA	O2	NA	NA	Kanamycin	1.34	NA	NA	MiSeq	PAIRED	ILLUMINA	2	‑_ doi.org/10.1016/j.cels.2016.04.003	s3://precise-db/raw_data/rpoB/SRR1514297_1.fastq	s3://precise-db/raw_data/rpoB/SRR1514297_2.fastq	Jose Utrilla	Jose Utrilla
p1k_00094	GSE59377	SRX651938	SRR1514291	p1k_00001;p1k_00002	111	136	c	rpoB__wt_lb__1	RpoB Knock-in	rpoB	wt_lb	1	Escherichia coli K-12 MG1655	MG1655	Batch	No	LB	37	7	NA	NA	O2	NA	NA	NA	1.42	NA	NA	MiSeq	PAIRED	ILLUMINA	2	‑_ doi.org/10.1016/j.cels.2016.04.003	s3://precise-db/raw_data/rpoB/SRR1514291_1.fastq	s3://precise-db/raw_data/rpoB/SRR1514291_2.fastq	Jose Utrilla	Jose Utrilla
p1k_00095	GSE59377	SRX651938	SRR1514292	p1k_00001;p1k_00002	111	136	c	rpoB__wt_lb__2	RpoB Knock-in	rpoB	wt_lb	2	Escherichia coli K-12 MG1655	MG1655	Batch	No	LB	37	7	NA	NA	O2	NA	NA	NA	1.42	NA	NA	MiSeq	PAIRED	ILLUMINA	2	‑_ doi.org/10.1016/j.cels.2016.04.003	s3://precise-db/raw_data/rpoB/SRR1514292_1.fastq	s3://precise-db/raw_data/rpoB/SRR1514292_2.fastq	Jose Utrilla	Jose Utrilla
p1k_00103	GSE59377	SRX651946	SRR1514302	p1k_00001;p1k_00002	111	136	t	rpoB__rpoBE672K_lb__1	RpoB Knock-in	rpoB	rpoBE672K_lb	1	Escherichia coli K-12 MG1655 rpoBE672K	MG1655	Batch	No	LB	37	7	NA	NA	O2	NA	NA	Kanamycin	1.4	NA	NA	MiSeq	PAIRED	ILLUMINA	2	‑_ doi.org/10.1016/j.cels.2016.04.003	s3://precise-db/raw_data/rpoB/SRR1514302_1.fastq	s3://precise-db/raw_data/rpoB/SRR1514302_2.fastq	Jose Utrilla	Jose Utrilla
p1k_00104	GSE59377	SRX651946	SRR1514303	p1k_00001;p1k_00002	111	136	t	rpoB__rpoBE672K_lb__2	RpoB Knock-in	rpoB	rpoBE672K_lb	2	Escherichia coli K-12 MG1655 rpoBE672K	MG1655	Batch	No	LB	37	7	NA	NA	O2	NA	NA	Kanamycin	1.4	NA	NA	MiSeq	PAIRED	ILLUMINA	2	‑_ doi.org/10.1016/j.cels.2016.04.003	s3://precise-db/raw_data/rpoB/SRR1514303_1.fastq	s3://precise-db/raw_data/rpoB/SRR1514303_2.fastq	Jose Utrilla	Jose Utrilla

## Sheet: B.subtilis
Table S1. RNA-seq samples of B. subtilis 168
Experiment
ERX4111150
SRX7648825
SRX5347614
ERX3440936
SRX7648823
SRX5283815
SRX3269807
ERX3440934
SRX5283813
SRX5621359
SRX5577060
SRX5621375
SRX315312
SRX6902408
SRX1750660
SRX3269811
SRX315304
SRX1507977
SRX533786
SRX4703435
ERX1819438
SRX533791
ERX546752
SRX1547390
SRX8849404
ERX1819446
ERX3440923
SRX1750671
ERX546750
SRX3269803
SRX3526677
SRX1736096
ERX2274800
SRX5979888
ERX2274801
SRX3269801
ERX2274786
SRX3526635
SRX4172502
ERX2274789
SRX5621368
ERX1819451
SRX7520950
SRX8849405
SRX7389895
SRX2804667
SRX2508592
SRX2508588
SRX4902982
ERX1295613
SRX3526700
SRX3324111
SRX315323
SRX1736097
SRX1736094
SRX3526709
ERX1819453
ERX1819430
ERX3440941
SRX1750664
SRX7354737
SRX5621370
SRX8910363
SRX5621383
SRX4902978
SRX119210
SRX7389887
SRX5278727
ERX1819437
SRX5283818
SRX3526671
SRX3526645
ERX1449191
ERX1981714
SRX3526715
ERX1449193
SRX4703437
SRX315315
SRX5621382
SRX3526643
SRX3526664
ERX3440940
SRX1750670
SRX7648830
SRX3269802
SRX315325
SRX351320
ERX1320334
SRX5621416
SRX3526722
SRX5621366
SRX3526689
SRX533793
SRX1750665
SRX3775918
SRX3526694
SRX5347622
SRX1736093
SRX3269809
ERX1320315
SRX8724025
SRX3280733
ERX4111147
SRX5621388
SRX5347621
SRX315326
SRX7354736
SRX3526713
SRX7389893
SRX8170783
SRX5577059
ERX4111152
SRX3526686
ERX4111155
SRX5283820
ERX3440919
SRX8170784
SRX3630292
SRX5347616
SRX3526703
SRX3526729
SRX7520946
SRX3526662
SRX315299
SRX2529104
ERX4111158
SRX315313
SRX3269804
SRX5621426
ERX4111148
SRX3324110
SRX5577045
SRX3053961
ERX1295614
SRX5621369
SRX2804668
SRX7520945
SRX4703440
ERX2274793
DRX131730
SRX5621374
SRX3526690
ERX2274795
SRX5577065
SRX5621377
SRX7671325
SRX4902979
ERX1819442
ERX3440932
SRX5278704
SRX315309
SRX5621378
SRX5621384
SRX5278725
SRX7354734
ERX1819447
SRX7520947
SRX7389888
ERX3440922
SRX4703439
SRX5577042
SRX5621418
SRX7176372
SRX6902412
SRX6457412
ERX2274797
SRX3526683
SRX315303
SRX1736090
SRX1473809
ERX2274788
SRX959211
SRX7176373
ERX1320321
ERX1819450
SRX6902414
SRX3526633
SRX5278723
SRX5347617
SRX3526670
SRX3280737
SRX3526665
SRX5577061
SRX2508584
SRX5660524
SRX3526708
SRX3526728
SRX5621373
SRX315297
SRX5177011
SRX8138083
SRX3526681
ERX3440917
ERX1819439
SRX5621387
ERX3440927
SRX533787
ERX1320328
ERX1819443
SRX5621419
SRX5278698
SRX1750666
SRX2007447
SRX3526684
ERX1320326
SRX959214
ERX1295615
SRX4477719
SRX5387324
SRX3526661
SRX6457410
ERX1449195
ERX4111146
SRX959210
SRX1547391
SRX7671327
SRX5577046
SRX1750661
SRX1750672
SRX533166
SRX7354733
SRX5621410
SRX6902415
SRX315318
ERX484648
SRX5621420
ERX4111153
SRX8138084
ERX3440915
SRX315314
SRX3526685
SRX3053964
SRX3526663
SRX315302
ERX1320324
SRX5278700
ERX1320317
SRX5621428
SRX2804669
ERX1320336
SRX533794
ERX1320337
SRX3526680
SRX4902981
SRX8849402
ERX2274791
SRX2529105
SRX5577044
SRX2508583
SRX5621371
ERX1320304
SRX7389891
ERX1320332
SRX5283816
SRX4172504
ERX1320316
ERX2825169
SRX8849408
SRX8849407
ERX3440938
ERX484652
SRX3775917
SRX7520951
SRX3526710
SRX5621380
SRX5621406
SRX3630287
SRX8170788
SRX3526696
SRX5621372
ERX3440925
SRX5621402
SRX5347615
SRX3526669
ERX4111145
SRX5660523
ERX1819433
ERX1819444
SRX2508587
SRX7648829
ERX1819452
SRX1547387
ERX1819434
SRX315301
SRX2508582
SRX2529107
ERX3440937
SRX8142283
ERX484653
SRX3526697
SRX315306
ERX1320311
SRX1736095
SRX7648828
SRX1547389
SRX5278729
ERX2274787
ERX1981712
SRX3526720
SRX3053966
SRX3526706
ERX2274798
SRX3526676
SRX5621389
SRX5577048
SRX8170787
SRX7449217
SRX5621361
SRX7176371
SRX3526673
SRX6902409
ERX3440929
SRX5577049
SRX5621412
SRX2007446
SRX3526707
SRX5577055
ERX1320312
SRX3269805
SRX4477718
ERX3440924
SRX5577058
SRX5278716
SRX3526727
ERX1981716
SRX3526638
SRX5621381
SRX3526642
SRX2508586
ERX3440933
SRX7648826
SRX3526704
SRX5621397
SRX1750662
ERX2274784
SRX5621364
SRX5501749
SRX8138086
SRX3526699
ERX1320323
SRX3526711
ERX1320301
ERX546751
ERX4111156
SRX2804666
ERX1295616
SRX5177010
SRX3269808
SRX7671329
SRX5621413
SRX3053963
SRX8724026
ERX3440918
ERX1320327
SRX3526678
SRX3526679
SRX3526660
SRX5577057
SRX315307
SRX7648831
SRX3053965
SRX3775924
SRX3775923
SRX533171
ERX1819448
SRX3526712
SRX5347619
ERX1320325
SRX5621422
SRX7176375
ERX3440921
ERX1320338
SRX2208114
SRX3280736
ERX1320300
ERX1320314
ERX1295611
ERX2274796
SRX3324106
SRX5621396
SRX5577066
SRX5621363
ERX2825168
SRX5621411
ERX4111143
SRX5278719
SRX5278712
SRX3526640
ERX4111149
SRX315300
SRX7354738
SRX959213
SRX093375
SRX959209
SRX8142284
ERX1449188
SRX5278720
SRX4703438
SRX3526716
SRX5621407
SRX351322
SRX959215
SRX7671328
SRX3526639
SRX4172506
SRX3526702
SRX5278699
SRX5278707
ERX1320302
SRX5621425
SRX3526675
SRX3526701
SRX5621365
SRX3526682
SRX3526726
ERX3440928
SRX3775925
SRX2208115
SRX7648827
ERX2274799
SRX7389892
ERX1320307
SRX3526691
ERX3440931
SRX3775920
SRX3775919
ERX1320309
SRX8724022
SRX5621415
SRX8849403
SRX7389894
SRX6902411
SRX5621394
SRX8724024
ERX4111151
SRX315298
SRX351323
SRX3526644
ERX1819449
SRX1254784
ERX484651
SRX3526723
SRX3526637
SRX3526721
SRX3630285
ERX1320319
SRX5278724
SRX5577068
SRX1750663
SRX4172501
SRX3324109
SRX5621390
SRX3053962
SRX351321
SRX2529103
SRX119212
SRX959206
SRX5278703
SRX5621391
SRX1254783
ERX1449194
SRX3269806
SRX7520949
SRX3269812
ERX3440943
ERX1819435
ERX1320331
SRX3324108
SRX7520948
SRX5621357
SRX5347620
SRX3526641
SRX5278722
ERX1981717
SRX7520944
SRX5621395
SRX5577063
SRX315311
ERX3440914
SRX2508589
SRX5278709
SRX5283819
SRX2804665
SRX5621399
DRX131731
SRX5278702
SRX3053960
SRX4477716
SRX5621376
SRX5621360
SRX7648824
SRX3526672
SRX5621356
SRX5979885
SRX5278721
SRX3526666
SRX959208
SRX5278701
SRX3526667
SRX5278713
SRX5621405
SRX5577062
SRX5278708
ERX1320322
SRX1736088
SRX5278728
SRX5577067
SRX5621421
ERX2274790
SRX5283814
ERX3440942
SRX6457409
SRX5660522
SRX1750667
SRX3280735
SRX5278718
SRX5577064
ERX1819441
SRX5278705
SRX5577050
SRX3269810
SRX5177012
SRX5278715
SRX3526692
SRX315310
ERX484649
SRX1547393
SRX1254785
SRX2208112
ERX1449189
SRX093376
SRX3526634
SRX3526717
SRX2529102
SRX5501750
SRX3526719
SRX8170786
ERX1981715
SRX351325
SRX8138085
ERX1819445
SRX4902980
SRX7354731
SRX5577041
SRX5621417
SRX3526714
ERX4111154
SRX1736087
SRX3526688
SRX351324
SRX4477717
ERX3440920
ERX1320313
SRX2508581
SRX7389889
SRX3526705
SRX8138087
SRX315324
SRX5621400
SRX7671326
ERX2274792
SRX315305
SRX5621424
SRX5278714
SRX1473807
SRX2208113
SRX5621401
SRX2007442
ERX484654
SRX3526668
SRX5347623
ERX1981713
SRX3526724
SRX5347612
SRX8724021
SRX7176374
SRX315319
ERX3440935
ERX1295612
SRX2508590
SRX2508591
SRX5577054
SRX5347618
SRX959216
SRX5621404
SRX3775921
SRX8849406
SRX315317
SRX5621393
SRX5501748
ERX4111144
SRX8849400
SRX5621423
SRX3066687
SRX7354735
SRX5621385
SRX5387323
SRX1736092
SRX8849401
SRX8910364
SRX959212
SRX1736086
SRX5621358
SRX8724023
SRX5979887
ERX1449192
SRX5347613
SRX5621427
SRX5283817
SRX533789
SRX315316
SRX5621367
ERX1295617
ERX2274785
SRX533792
SRX3526693
SRX3526698
SRX5621398
SRX3526695
SRX2529106
SRX119211
SRX315327
SRX6457411
SRX5621362
SRX5278717
SRX1254786
SRX6902410
SRX3526725
ERX1320330
SRX5177009
SRX5577043
SRX315320
ERX1320335
SRX7648822
ERX1320310
SRX315321
SRX1750673
ERX1819436
ERX3440930
SRX5621386
SRX7389890
ERX1320308
SRX3526687
SRX5278710
SRX7176376
ERX1819431
SRX1736089
SRX5577056
ERX1819440
SRX4703436
ERX1320320
ERX1320318
SRX5621408
SRX5621409
ERX1320305
SRX315308
SRX959217
SRX5621403
ERX4111157
SRX3324107
SRX8138088
SRX5621379
SRX3526636
ERX1320329
SRX5577052
SRX2508585
SRX5278711
SRX1473808
SRX3526674
SRX1547388
SRX4172505
SRX5621414
SRX315322
SRX1750669
SRX8170785
SRX3280734
ERX1295610
SRX5979886
ERX1320333
SRX3526632
SRX5621392
SRX1736091
ERX3440916
ERX3440926
ERX1320306
SRX5278726
SRX533795
SRX7354732
ERX484650
ERX1449190
SRX4172503
SRX1547392
SRX5577047
SRX5577053
SRX5577051
ERX1320303
SRX5278706
SRX6902413
SRX4902983
SRX1750668
SRX7449216
ERX3440939
SRX959207
ERX1819432
ERX2274794
SRX5283821
SRX3775922
SRX3526718

## Sheet: P.aeruginosa
Table S1. RNA-seq samples of P. aeruginosa PAO1
Experiment
ERX1517773
ERX1517774
ERX2068556
ERX2068557
ERX2068558
ERX2068559
ERX2068560
ERX2068561
ERX2195929
ERX2195930
ERX2195931
ERX2195932
ERX2195933
ERX2195934
ERX2259197
ERX2259198
ERX2259199
ERX2259200
ERX2300159
ERX2300160
ERX2300161
ERX2300162
ERX2300163
ERX2300164
ERX2300165
ERX2300166
ERX2300167
ERX2300168
ERX2300169
ERX2300170
ERX2456848
ERX2456849
ERX2456850
ERX2456851
ERX2456852
ERX2456853
ERX2456854
ERX2456855
ERX2456856
ERX2456857
ERX2456858
ERX2456859
ERX2813653
ERX2813654
ERX2813655
ERX2813656
ERX2813657
ERX2813658
ERX3284746
ERX3284747
ERX3284748
ERX3284749
ERX3284750
ERX3284751
ERX3284752
ERX3284753
ERX3325033
ERX3325034
ERX3325035
ERX3325036
ERX3325037
ERX3325038
ERX3558798
ERX3558799
ERX3558800
ERX3558801
ERX3558802
ERX3558803
ERX3558804
ERX3558805
ERX3593017
ERX3593018
ERX3593019
ERX3593020
ERX3593021
ERX3593022
ERX541571
ERX541572
ERX541573
ERX541574
ERX541575
ERX541576
ERX541577
ERX541578
ERX541579
ERX541580
ERX541581
ERX541582
ERX541583
ERX541584
ERX541585
ERX541586
ERX541587
ERX541588
ERX541589
ERX541590
ERX541591
ERX541592
ERX541593
ERX541594
ERX541595
ERX541596
ERX676205
ERX676206
ERX676207
ERX676208
ERX676209
ERX676210
ERX676211
ERX676212
ERX676213
ERX676214
ERX676215
ERX676216
SRX127959
SRX127960
SRX156386
SRX157659
SRX157660
SRX157661
SRX157683
SRX158075
SRX329010
SRX386232
SRX386233
SRX386234
SRX383855
SRX383860
SRX383861
SRX383864
SRX383865
SRX384493
SRX384494
SRX386230
SRX386231
SRX389601
SRX389604
SRX389605
SRX389626
SRX389627
SRX389628
SRX480719
SRX480720
SRX480721
SRX480722
SRX540108
SRX540109
SRX540110
SRX540111
SRX540112
SRX540113
SRX540114
SRX540115
SRX589549
SRX591664
SRX591665
SRX591666
SRX591667
SRX591668
SRX591669
SRX591670
SRX591671
SRX591672
SRX591673
SRX591674
SRX591675
SRX591676
SRX591677
SRX591678
SRX591679
SRX671507
SRX671508
SRX681635
SRX681836
SRX681837
SRX682369
SRX682370
SRX682371
SRX761422
SRX761423
SRX1017131
SRX1017132
SRX1017133
SRX1017134
SRX1017135
SRX1017136
SRX1017137
SRX1017138
SRX1118953
SRX1118956
SRX1119735
SRX1120676
SRX1140450
SRX1140451
SRX1140452
SRX1140453
SRX1140454
SRX1140455
SRX1140456
SRX1140457
SRX1156127
SRX1156135
SRX1156136
SRX1156137
SRX1156138
SRX1156140
SRX1273291
SRX1273292
SRX1273293
SRX1273294
SRX1273295
SRX1352980
SRX1352981
SRX1352982
SRX1411278
SRX1411279
SRX1411280
SRX1411281
SRX1411282
SRX1411283
SRX1411284
SRX1411285
SRX1411286
SRX1411287
SRX1411288
SRX1411289
SRX1491234
SRX1491235
SRX1491236
SRX1491238
SRX1491239
SRX1516139
SRX1516140
SRX1516141
SRX1516142
SRX1567506
SRX1630362
SRX1630372
SRX1657515
SRX1657516
SRX1657517
SRX1657518
SRX1657519
SRX1657520
SRX1737662
SRX1737664
SRX1737665
SRX1737667
SRX1737668
SRX1737670
SRX1738853
SRX1738854
SRX1747042
SRX2792486
SRX2792487
SRX2792488
SRX2792489
SRX2792490
SRX1771584
SRX1771585
SRX1771586
SRX1771587
SRX1853292
SRX1853532
SRX1853533
SRX1853534
SRX2508647
SRX2508648
SRX2508649
SRX2508650
SRX2508651
SRX2508652
SRX2508653
SRX2508654
SRX2508655
SRX2159157
SRX2159158
SRX2159159
SRX2159160
SRX2159161
SRX2159162
SRX2159177
SRX2159178
SRX2181659
SRX2181660
SRX2181663
SRX2181664
SRX2181665
SRX2181666
SRX2255950
SRX2255951
SRX2255954
SRX2255955
SRX2342940
SRX2342941
SRX2342942
SRX2342943
SRX2342944
SRX2342945
SRX2342946
SRX2342947
SRX2342948
SRX2342949
SRX2342950
SRX2342951
SRX2342952
SRX2342953
SRX2342954
SRX2342955
SRX2342956
SRX2342957
SRX2662717
SRX2662718
SRX2662719
SRX2662720
SRX2662721
SRX2662722
SRX2662723
SRX2662724
SRX2662725
SRX2662726
SRX2662727
SRX2662728
SRX2498501
SRX2498502
SRX2498503
SRX2498504
SRX2498505
SRX2498506
SRX2520351
SRX2520352
SRX2520353
SRX2520354
SRX2520355
SRX2520356
SRX2520357
SRX2520358
SRX2520359
SRX2520360
SRX2652927
SRX2652929
SRX2652931
SRX2652933
SRX2652935
SRX2652937
SRX2711962
SRX2711963
SRX2711964
SRX2711965
SRX2711966
SRX2711967
SRX2711974
SRX2712087
SRX2712091
SRX2712093
SRX2768521
SRX2768522
SRX2768523
SRX2768524
SRX2768525
SRX2768526
SRX2915111
SRX2915112
SRX2915113
SRX2915114
SRX2940624
SRX2940625
SRX2940626
SRX2940627
SRX2940628
SRX2940629
SRX2962079
SRX2962081
SRX2962082
SRX3323665
SRX3323666
SRX3323667
SRX3323668
SRX3142369
SRX3142370
SRX3142371
SRX3142372
SRX3142373
SRX3142374
SRX3166070
SRX3166071
SRX3166072
SRX3166073
SRX3169722
SRX3169723
SRX3169724
SRX3169725
SRX3169726
SRX3169728
SRX3573043
SRX3573044
SRX3573045
SRX3573046
SRX3573047
SRX3573048
SRX3324112
SRX3324113
SRX3324114
SRX3324115
SRX3324116
SRX3324117
SRX3449588
SRX3449589
SRX3449590
SRX3449591
SRX3449592
SRX3449593
SRX3449594
SRX3449595
SRX3449596
SRX3449597
SRX3449598
SRX3449599
SRX3449600
SRX3449601
SRX3449602
SRX3449603
SRX3449604
SRX3449605
SRX3449606
SRX3449607
SRX3449608
SRX3449609
SRX3449610
SRX3449611
SRX3449612
SRX3449613
SRX3449614
SRX3449615
SRX3449616
SRX3449617
SRX3539738
SRX3539739
SRX3539745
SRX3590829
SRX3590830
SRX3590831
SRX3590832
SRX3590833
SRX3590834
SRX3590836
SRX3590837
SRX3590838
SRX3590839
SRX3590840
SRX3590841
SRX3590842
SRX3590843
SRX3590844
SRX3590845
SRX3590846
SRX3590847
SRX3590848
SRX3590849
SRX3590850
SRX3590851
SRX3590852
SRX3590853
SRX3590854
SRX3590855
SRX3590856
SRX3590857
SRX3590858
SRX3679615
SRX3679616
SRX3679617
SRX3679618
SRX3763712
SRX3763713
SRX3763714
SRX3763715
SRX3763716
SRX3763717
SRX3789407
SRX3789408
SRX3918611
SRX3918612
SRX3918613
SRX3918614
SRX3918615
SRX3918616
SRX4342817
SRX4342818
SRX4342819
SRX4342820
SRX4342821
SRX4342822
SRX4579961
SRX4579962
SRX4579963
SRX4579964
SRX4579965
SRX4579966
SRX8044219
SRX8044220
SRX8044221
SRX8044222
SRX8044223
SRX8044224
SRX8044225
SRX8044226
SRX8044227
SRX8044228
SRX8044229
SRX8044230
SRX8044231
SRX8044232
SRX8044233
SRX8044234
SRX8044235
SRX8044236
SRX4774141
SRX4774142
SRX4774143
SRX4774144
SRX4774145
SRX4774146
SRX4774147
SRX4774148
SRX4804439
SRX4804440
SRX4884852
SRX4884853
SRX4884854
SRX4884855
SRX4884856
SRX4884857
SRX4884858
SRX4884859
SRX4884860
SRX4884861
SRX4990983
SRX5000017
SRX5000018
SRX5000019
SRX5000020
SRX5000021
SRX5000022
SRX5000023
SRX5000025
SRX5000026
SRX5000027
SRX5000028
SRX5000029
SRX5000030
SRX5000031
SRX5000032
SRX5000033
SRX5000034
SRX5000036
SRX5096111
SRX5096112
SRX5096113
SRX5096114
SRX5096115
SRX5096116
SRX5096117
SRX5096118
SRX5187184
SRX5187185
SRX5187186
SRX5187187
SRX5187188
SRX5187189
SRX5290923
SRX5290924
SRX5457605
SRX5457606
SRX5457607
SRX5457608
SRX5534349
SRX5534350
SRX5534351
SRX5534352
SRX5534353
SRX5534354
SRX5534355
SRX5534356
SRX5534357
SRX5534358
SRX5534359
SRX5534360
SRX5534361
SRX5534362
SRX5534363
SRX5534364
SRX5534365
SRX5534366
SRX5534367
SRX5534368
SRX5534369
SRX5534370
SRX5534371
SRX5534372
SRX5534373
SRX5534374
SRX5534375
SRX5534376
SRX5534377
SRX5534378
SRX5534379
SRX5534380
SRX5860639
SRX5860640
SRX5860641
SRX5860642
SRX5860643
SRX5860644
SRX5860645
SRX5860646
SRX5572468
SRX5572469
SRX5572470
SRX5572471
SRX5572472
SRX5572473
SRX5572474
SRX5572475
SRX5572476
SRX5572477
SRX5572478
SRX5572479
SRX5630349
SRX5630350
SRX5630351
SRX5630352
SRX5661363
SRX5661364
SRX5661365
SRX5661366
SRX5661367
SRX5661368
SRX5661369
SRX5661370
SRX5728470
SRX5728471
SRX5728472
SRX5728473
SRX5728474
SRX5728475
SRX5728476
SRX5728477
SRX5728478
SRX5728479
SRX5728480
SRX5728481
SRX5728482
SRX6352903
SRX6352904
SRX6352905
SRX6352906
SRX6352907
SRX6352908
SRX6478147
SRX6478148
SRX6478149
SRX6478150
SRX6478151
SRX6478152
SRX6478153
SRX6478154
SRX6478155
SRX6747255
SRX6747256
SRX6747257
SRX6747258
SRX6747259
SRX6747260
SRX6747261
SRX6747262
SRX6747263
SRX6747264
SRX6747265
SRX6747266
SRX6747267
SRX6747268
SRX6747269
SRX6747953
SRX6747954
SRX6747955
SRX6747956
SRX6747957
SRX6747958
SRX6853208
SRX6853209
SRX6853210
SRX6853211
SRX6853212
SRX6853213
SRX6853214
SRX6853215
SRX6874325
SRX6874326
SRX6874327
SRX6874328
SRX6874329
SRX6874330
SRX6874331
SRX6874332
SRX6874333
SRX6874334
SRX6923921
SRX6923929
SRX6923930
SRX6923932
SRX6923933
SRX6923934
SRX6923935
SRX6923942
SRX6923943
SRX6923944
SRX6923945
SRX6923946
SRX6981188
SRX6981189
SRX6981195
SRX6981196
SRX6981197
SRX6976948
SRX6976949
SRX6976950
SRX6976951
SRX6976952
SRX6976953
SRX7058492
SRX7058493
SRX7058494
SRX7058495
SRX7058496
SRX7058497
SRX7058498
SRX7058499
SRX7058500
SRX7058501
SRX7058502
SRX7058503
SRX7058504
SRX7058505
SRX7058506
SRX7058507
SRX7058508
SRX7058509
SRX7058510
SRX7058511
SRX7058512
SRX7058513
SRX7058514
SRX7058515
SRX7113189
SRX7113190
SRX7442751
SRX7442752
SRX7442753
SRX7442754
SRX7442755
SRX7442756
SRX7442757
SRX7442758
SRX7442759
SRX7442760
SRX7442761
SRX7747527
SRX7747528
SRX7747537
SRX7747538
SRX7747539
SRX7747540
SRX7874204
SRX7874205
SRX7874206
SRX7874207
SRX7940213
SRX7940214
SRX7940215
SRX7940216
SRX7940217
SRX7940218
SRX8487074
SRX8487075
SRX8487076
SRX8487077
SRX8487078
SRX8487079
SRX8111264
SRX8111265
SRX8111266
SRX8111267
SRX8111268
SRX8111269
SRX8111270
SRX8111271
SRX8138061
SRX8138062
SRX8138063
SRX8138064
SRX8143226
SRX8143227
SRX8143228
SRX8143229
SRX8639785
SRX8639786
SRX8639787
SRX8639788
SRX8639789
SRX8639790
SRX8639791
SRX8639792
SRX8639793
SRX8639794
SRX8639795
SRX8639796
SRX8639797
SRX8639798
SRX8639799
SRX8639800
