# Supplementary material for: A transcriptional plasticity-aware framework for RNA-seq differential expression analysis
Source: Brief Bioinform. 2025 Oct 20;26(5):bbaf557. doi: 10.1093/bib/bbaf557 (PMC12536879; doi:10.1093/bib/bbaf557)
Supplement: Table_S2_bbaf557 [file table_s2_bbaf557.xlsx]

## Sheet: TP of Mtb genes
Table S2. TP of Mtb genes
gene	symbol	TP
Rv0001	dnaA	1.13037
Rv0002	dnaN	0.980657
Rv0003	recF	0.935646
Rv0004	Rv0004	0.7162
Rv0005	gyrB	0.735937
Rv0006	gyrA	0.76984
Rv0007	Rv0007	0.648903
Rv0008c	Rv0008c	0.80726
Rv0009	ppiA	0.94976
Rv0010c	Rv0010c	1.16752
Rv0011c	Rv0011c	0.897047
Rv0012	Rv0012	0.469591
Rv0013	trpG	0.749025
Rv0014c	pknB	0.872432
Rv0015c	pknA	0.821753
Rv0016c	pbpA	0.679884
Rv0017c	rodA	0.85876
Rv0018c	pstP	0.591855
Rv0019c	fhaB	0.484214
Rv0020c	fhaA	0.531595
Rv0021c	Rv0021c	0.799806
Rv0022c	whiB5	0.914765
Rv0023	Rv0023	0.778182
Rv0024	Rv0024	0.716002
Rv0025	Rv0025	0.775506
Rv0026	Rv0026	0.61084
Rv0027	Rv0027	0.716451
Rv0028	Rv0028	0.944822
Rv0029	Rv0029	0.592503
Rv0030	Rv0030	0.74667
Rv0032	bioF2	0.845483
Rv0033	acpA	1.31758
Rv0034	Rv0034	0.974408
Rv0035	fadD34	1.12897
Rv0036c	Rv0036c	0.691792
Rv0037c	Rv0037c	0.620913
Rv0038	Rv0038	0.591488
Rv0039c	Rv0039c	1.29555
Rv0040c	mtc28	1.22091
Rv0041	leuS	0.605428
Rv0042c	Rv0042c	0.979284
Rv0043c	Rv0043c	0.722812
Rv0044c	Rv0044c	0.584882
Rv0045c	Rv0045c	0.953944
Rv0046c	ino1	0.985236
Rv0047c	Rv0047c	1.28201
Rv0048c	Rv0048c	0.776984
Rv0049	Rv0049	0.635053
Rv0050	ponA1	0.843701
Rv0051	Rv0051	0.89876
Rv0052	Rv0052	0.776794
Rv0053	rpsF	1.09966
Rv0054	ssb	0.965657
Rv0055	rpsR1	1.19986
Rv0056	rplI	0.978005
Rv0057	Rv0057	1.39645
Rv0058	dnaB	0.989735
Rv0059	Rv0059	1.24541
Rv0060	Rv0060	0.869359
Rv0061c	Rv0061c	0.834495
Rv0062	celA1	1.25019
Rv0063	Rv0063	0.878192
Rv0063a	Rv0063a	1.16489
Rv0064	Rv0064	1.04808
Rv0064A	vapB1	1.02616
Rv0065	vapC1	1.21099
Rv0066c	icd2	0.682055
Rv0067c	Rv0067c	0.631469
Rv0068	Rv0068	0.870274
Rv0069c	sdaA	0.897057
Rv0070c	glyA2	0.953345
Rv0071	Rv0071	0.798903
Rv0072	Rv0072	0.882589
Rv0073	Rv0073	1.00499
Rv0074	Rv0074	0.875573
Rv0075	Rv0075	0.797617
Rv0076c	Rv0076c	1.60778
Rv0077c	Rv0077c	1.90709
Rv0078	Rv0078	1.01797
Rv0078A	Rv0078A	0.773905
Rv0078B	Rv0078B	1.08694
Rv0079	Rv0079	2.3468
Rv0080	Rv0080	2.27189
Rv0081	Rv0081	1.72171
Rv0082	Rv0082	1.68567
Rv0083	Rv0083	1.31692
Rv0084	hycD	1.0242
Rv0085	hycP	1.21532
Rv0086	hycQ	0.9747
Rv0087	hycE	0.919687
Rv0088	Rv0088	0.865614
Rv0089	Rv0089	0.798456
Rv0090	Rv0090	0.746427
Rv0091	mtn	0.833121
Rv0092	ctpA	0.62333
Rv0093c	Rv0093c	0.726239
Rv0095c	Rv0095c	1.14319
Rv0096	PPE1	1.00035
Rv0097	Rv0097	1.08744
Rv0098	fcoT	1.02024
Rv0099	fadD10	0.791373
Rv0100	Rv0100	1.11224
Rv0101	nrp	0.854881
Rv0102	Rv0102	0.5977
Rv0103c	ctpB	0.531794
Rv0104	Rv0104	1.19701
Rv0106	Rv0106	1.98986
Rv0107c	ctpI	0.679487
Rv0108c	Rv0108c	1.15617
Rv0109	PE_PGRS1	0.588717
Rv0110	Rv0110	0.74774
Rv0111	Rv0111	0.954633
Rv0112	gca	1.05597
Rv0113	gmhA	1.07878
Rv0114	gmhB	0.995928
Rv0115	hddA	0.79888
Rv0115a	Rv0115a	1.61562
Rv0116c	ldtA	1.00363
Rv0117	oxyS	0.725249
Rv0118c	oxcA	0.934509
Rv0119	fadD7	0.801898
Rv0120c	fusA2	0.809622
Rv0121c	Rv0121c	0.822144
Rv0122	Rv0122	1.35783
Rv0123	Rv0123	1.00052
Rv0124	PE_PGRS2	1.09024
Rv0125	pepA	0.726756
Rv0126	treS	0.662042
Rv0127	mak	0.561316
Rv0128	Rv0128	0.787984
Rv0129c	fbpC	1.2578
Rv0130	htdZ	0.821911
Rv0131c	fadE1	0.64522
Rv0132c	fgd2	0.772149
Rv0133	Rv0133	0.748881
Rv0134	ephF	0.627716
Rv0135c	Rv0135c	0.837956
Rv0136	cyp138	1.08387
Rv0137c	msrA	0.770302
Rv0138	Rv0138	0.754228
Rv0139	Rv0139	0.849969
Rv0140	Rv0140	1.28181
Rv0141c	Rv0141c	0.80747
Rv0142	Rv0142	1.24795
Rv0143c	Rv0143c	0.554381
Rv0144	Rv0144	0.91861
Rv0145	Rv0145	0.73483
Rv0146	Rv0146	0.882204
Rv0147	Rv0147	0.600202
Rv0148	Rv0148	0.609801
Rv0149	Rv0149	0.662478
Rv0150c	Rv0150c	1.36633
Rv0151c	PE1	0.565231
Rv0152c	PE2	0.461446
Rv0153c	ptbB	0.626799
Rv0154c	fadE2	0.63967
Rv0155	pntAa	1.0336
Rv0156	pntAb	1.22299
Rv0157	pntB	0.980081
Rv0158	Rv0158	0.774338
Rv0159c	PE3	0.93004
Rv0160c	PE4	0.579823
Rv0161	Rv0161	0.683326
Rv0162c	adhE1	0.715069
Rv0163	Rv0163	0.901249
Rv0164	TB18.5	1.03232
Rv0165c	mce1R	1.90397
Rv0166	fadD5	1.53738
Rv0167	yrbE1A	1.45642
Rv0168	yrbE1B	1.3942
Rv0169	mce1A	1.55359
Rv0170	mce1B	1.43391
Rv0171	mce1C	1.26242
Rv0172	mce1D	1.32654
Rv0173	lprK	1.40741
Rv0174	mce1F	1.05159
Rv0175	Rv0175	0.591598
Rv0176	Rv0176	0.892209
Rv0177	Rv0177	1.08348
Rv0178	Rv0178	0.837168
Rv0179c	lprO	0.975339
Rv0180c	Rv0180c	0.680991
Rv0181c	Rv0181c	1.03643
Rv0182c	sigG	0.8985
Rv0183	Rv0183	0.797369
Rv0184	Rv0184	1.08747
Rv0185	Rv0185	1.0263
Rv0186	bglS	0.903338
Rv0186A	mymT	2.0248
Rv0187	Rv0187	0.753745
Rv0188	Rv0188	1.40777
Rv0189c	ilvD	0.59242
Rv0190	Rv0190	1.06451
Rv0191	Rv0191	0.862843
Rv0192	Rv0192	0.517107
Rv0193c	Rv0193c	0.895313
Rv0194	Rv0194	0.605862
Rv0195	Rv0195	1.13213
Rv0196	Rv0196	1.91781
Rv0197	Rv0197	1.55896
Rv0198c	zmp1	0.594622
Rv0199	Rv0199	0.777294
Rv0200	Rv0200	0.830829
Rv0201c	Rv0201c	0.787437
Rv0202c	mmpL11	0.71772
Rv0203	Rv0203	1.12168
Rv0204c	Rv0204c	0.610383
Rv0205	Rv0205	0.86717
Rv0206c	mmpL3	0.643572
Rv0207c	Rv0207c	0.83193
Rv0208c	Rv0208c	0.984737
Rv0209	Rv0209	0.821512
Rv0210	Rv0210	0.583793
Rv0211	pckA	1.09789
Rv0212c	nadR	1.0921
Rv0213c	Rv0213c	0.847926
Rv0214	fadD4	0.582617
Rv0215c	Rv0215c	0.515453
Rv0216	Rv0216	0.491094
Rv0217c	lipW	0.483333
Rv0218	Rv0218	0.544898
Rv0219	Rv0219	0.454703
Rv0220	lipC	0.761255
Rv0221	Rv0221	0.918139
Rv0222	echA1	0.980033
Rv0223c	Rv0223c	0.70946
Rv0224c	Rv0224c	0.690193
Rv0225	Rv0225	0.859949
Rv0226c	Rv0226c	0.895311
Rv0227c	Rv0227c	1.11418
Rv0228	Rv0228	0.808833
Rv0229c	Rv0229c	0.860996
Rv0230c	php	0.90139
Rv0231	fadE4	0.961315
Rv0232	Rv0232	1.25223
Rv0233	nrdB	1.22915
Rv0234c	gabD1	0.742586
Rv0235c	Rv0235c	0.823312
Rv0236A	Rv0236A	0.86572
Rv0236c	aftD	0.90436
Rv0237	lpqI	1.11459
Rv0238	Rv0238	0.652559
Rv0239	vapB24	0.776316
Rv0240	vapC24	1.01081
Rv0241c	htdX	1.03459
Rv0242c	fabG4	1.05311
Rv0243	fadA2	1.05321
Rv0244c	fadE5	1.49928
Rv0245	Rv0245	0.777362
Rv0246	Rv0246	1.22431
Rv0247c	Rv0247c	1.06163
Rv0248c	Rv0248c	0.784001
Rv0249c	Rv0249c	0.8931
Rv0250c	Rv0250c	1.25697
Rv0251c	hsp	2.47164
Rv0252	nirB	1.1228
Rv0253	nirD	1.11623
Rv0254c	cobU	0.722815
Rv0255c	cobQ1	0.728456
Rv0256c	PPE2	0.739981
Rv0257	Rv0257	1.23651
Rv0258c	Rv0258c	0.852304
Rv0259c	Rv0259c	0.70038
Rv0260c	Rv0260c	1.0663
Rv0261c	narK3	0.679169
Rv0262c	aac	0.837393
Rv0263c	Rv0263c	1.09732
Rv0264c	Rv0264c	0.97302
Rv0265c	Rv0265c	0.592463
Rv0266c	oplA	0.748554
Rv0267	narU	1.59791
Rv0268c	Rv0268c	0.889106
Rv0269c	Rv0269c	0.638011
Rv0270	fadD2	0.781993
Rv0271c	fadE6	0.9043
Rv0272c	Rv0272c	0.814653
Rv0273c	Rv0273c	0.853
Rv0274	Rv0274	0.903204
Rv0275c	Rv0275c	1.44983
Rv0276	Rv0276	1.16451
Rv0277A	vapB25	1.03382
Rv0277c	vapC25	1.20838
Rv0278c	Rv0278c	1.04637
Rv0279c	PE_PGRS4	1.38603
Rv0280	PPE3	2.21968
Rv0281	Rv0281	1.20772
Rv0282	eccA3	1.26396
Rv0283	eccB3	1.39286
Rv0284	eccC3	1.3998
Rv0285	PE5	1.81485
Rv0286	PPE4	1.5464
Rv0287	esxG	1.67475
Rv0288	esxH	1.53396
Rv0289	espG3	1.53794
Rv0290	eccD3	1.74642
Rv0291	mycP3	1.72041
Rv0292	eccE3	1.63885
Rv0293c	Rv0293c	0.959591
Rv0294	tam	0.864699
Rv0295c	Rv0295c	0.835305
Rv0296c	Rv0296c	0.853011
Rv0297	PE_PGRS5	1.16765
Rv0298	Rv0298	0.799042
Rv0299	Rv0299	0.799323
Rv0300	vapB2	0.806438
Rv0301	vapC2	0.843855
Rv0302	Rv0302	0.966221
Rv0303	Rv0303	0.830806
Rv0304c	PPE5	0.751953
Rv0305c	PPE6	0.754162
Rv0306	Rv0306	0.794067
Rv0307c	Rv0307c	0.954385
Rv0308	Rv0308	0.819279
Rv0309	Rv0309	0.834889
Rv0310c	Rv0310c	1.44123
Rv0311	Rv0311	0.972514
Rv0312	Rv0312	1.16544
Rv0313	Rv0313	0.809072
Rv0314c	Rv0314c	0.735024
Rv0315	Rv0315	0.998019
Rv0316	Rv0316	1.16245
Rv0317c	glpQ2	0.641812
Rv0318c	Rv0318c	0.540005
Rv0319	pcp	0.592553
Rv0320	Rv0320	0.963628
Rv0321	dcd	0.694658
Rv0322	udgA	0.629103
Rv0323c	Rv0323c	0.655612
Rv0324	Rv0324	0.959172
Rv0325	Rv0325	1.00985
Rv0326	Rv0326	0.898947
Rv0327c	cyp135A1	1.01578
Rv0328	Rv0328	1.00934
Rv0329c	Rv0329c	0.910177
Rv0330c	Rv0330c	0.856216
Rv0331	Rv0331	1.09024
Rv0332	Rv0332	0.847355
Rv0333	Rv0333	0.788706
Rv0334	rmlA	0.650988
Rv0335c	PE6	1.17632
Rv0336	Rv0336	0.66094
Rv0337c	aspC	0.740858
Rv0338c	Rv0338c	0.676098
Rv0339c	Rv0339c	0.599581
Rv0340	Rv0340	1.03657
Rv0341	iniB	2.43
Rv0342	iniA	1.58418
Rv0343	iniC	1.25084
Rv0344c	lpqJ	1.03345
Rv0345	Rv0345	0.888869
Rv0346c	ansP2	0.931934
Rv0347	Rv0347	0.850699
Rv0348	Rv0348	1.01741
Rv0349	Rv0349	0.759486
Rv0350	dnaK	1.44234
Rv0351	grpE	1.59799
Rv0352	dnaJ1	1.17692
Rv0353	hspR	1.01853
Rv0354c	PPE7	1.8724
Rv0355c	PPE8	0.629021
Rv0356c	Rv0356c	0.884302
Rv0357c	purA	0.690776
Rv0358	Rv0358	0.706468
Rv0359	Rv0359	0.752835
Rv0360c	Rv0360c	1.11583
Rv0361	Rv0361	0.684208
Rv0362	mgtE	1.00137
Rv0363c	fba	0.654573
Rv0364	Rv0364	0.944582
Rv0365c	Rv0365c	0.574309
Rv0366c	Rv0366c	1.11704
Rv0367c	Rv0367c	1.34247
Rv0368c	Rv0368c	0.643804
Rv0369c	Rv0369c	0.610447
Rv0370c	Rv0370c	0.744419
Rv0371c	Rv0371c	0.700408
Rv0372c	Rv0372c	0.774257
Rv0373c	Rv0373c	0.709296
Rv0374c	Rv0374c	0.771685
Rv0375c	Rv0375c	0.759379
Rv0376c	Rv0376c	0.808917
Rv0377	Rv0377	0.657002
Rv0378	Rv0378	1.2873
Rv0379	secE2	1.19603
Rv0380c	Rv0380c	1.12724
Rv0381c	Rv0381c	1.05324
Rv0382c	pyrE	0.895186
Rv0383c	Rv0383c	0.76971
Rv0384c	clpB	1.6658
Rv0385	Rv0385	0.641298
Rv0386	Rv0386	0.673953
Rv0387c	Rv0387c	0.662716
Rv0389	purT	0.696799
Rv0390	Rv0390	0.743307
Rv0391	metZ	0.670011
Rv0392c	ndhA	0.557867
Rv0393	Rv0393	1.28102
Rv0394c	Rv0394c	0.611147
Rv0395	Rv0395	0.934142
Rv0396	Rv0396	1.13271
Rv0397	Rv0397	1.21543
Rv0397A	Rv0397A	0.955241
Rv0398c	Rv0398c	0.882302
Rv0399c	lpqK	0.581659
Rv0400c	fadE7	0.874576
Rv0401	Rv0401	0.959397
Rv0402c	mmpL1	1.01779
Rv0403c	mmpS1	1.04753
Rv0404	fadD30	1.19289
Rv0405	pks6	1.0045
Rv0406c	Rv0406c	0.667542
Rv0407	fgd1	0.625517
Rv0408	pta	0.784121
Rv0409	ackA	0.790416
Rv0410c	pknG	1.1475
Rv0411c	glnH	1.21493
Rv0412c	Rv0412c	1.12199
Rv0413	mutT3	0.860765
Rv0414c	thiE	0.856063
Rv0415	thiO	0.837117
Rv0416	thiS	0.903102
Rv0417	thiG	0.673574
Rv0418	lpqL	0.859038
Rv0419	lpqM	0.464551
Rv0420c	Rv0420c	0.859712
Rv0421c	Rv0421c	0.948143
Rv0422c	thiD	0.767397
Rv0423c	thiC	0.607689
Rv0424c	Rv0424c	0.930003
Rv0425c	ctpH	0.82126
Rv0426c	Rv0426c	0.793961
Rv0427c	xthA	0.724712
Rv0428c	Rv0428c	0.899449
Rv0429c	def	0.955373
Rv0430	Rv0430	1.18527
Rv0431	Rv0431	0.787974
Rv0432	sodC	0.728666
Rv0433	Rv0433	0.793998
Rv0434	Rv0434	0.811324
Rv0435c	Rv0435c	0.798812
Rv0436c	pssA	0.539433
Rv0437c	psd	0.858186
Rv0438c	moeA2	0.53334
Rv0439c	Rv0439c	0.682108
Rv0440	groEL2	1.74092
Rv0441c	Rv0441c	1.13613
Rv0442c	PPE10	0.661446
Rv0443	Rv0443	0.678062
Rv0444c	rskA	0.817573
Rv0445c	sigK	0.760191
Rv0446c	Rv0446c	0.762451
Rv0447c	ufaA1	0.7695
Rv0448c	Rv0448c	1.34381
Rv0449c	Rv0449c	0.931112
Rv0450c	mmpL4	0.980875
Rv0451c	mmpS4	1.21544
Rv0452	Rv0452	0.966181
Rv0453	PPE11	0.673005
Rv0455c	Rv0455c	0.839927
Rv0456A	mazF1	1.20068
Rv0456B	mazE1	0.779882
Rv0456c	echA2	0.83944
Rv0457c	Rv0457c	0.594734
Rv0458	Rv0458	1.0448
Rv0459	Rv0459	1.23729
Rv0460	Rv0460	0.825334
Rv0461	Rv0461	0.792717
Rv0462	lpdC	0.723002
Rv0463	Rv0463	1.03882
Rv0464c	Rv0464c	0.768104
Rv0465c	Rv0465c	1.10454
Rv0466	Rv0466	0.807035
Rv0467	icl1	1.77808
Rv0468	fadB2	1.12018
Rv0469	umaA	1.02496
Rv0470A	Rv0470A	0.812739
Rv0470c	pcaA	0.564605
Rv0471c	Rv0471c	0.740451
Rv0472c	Rv0472c	0.586811
Rv0473	Rv0473	0.546998
Rv0474	Rv0474	1.13864
Rv0475	hbhA	1.07342
Rv0476	Rv0476	0.79767
Rv0477	Rv0477	0.883666
Rv0478	deoC	1.01523
Rv0479c	Rv0479c	0.793997
Rv0480c	Rv0480c	0.880141
Rv0481c	Rv0481c	0.73101
Rv0482	murB	0.786143
Rv0483	lprQ	0.908386
Rv0484c	Rv0484c	0.748949
Rv0485	Rv0485	0.845613
Rv0486	mshA	0.942177
Rv0487	Rv0487	0.774735
Rv0488	Rv0488	0.835133
Rv0489	gpm1	0.710038
Rv0490	senX3	0.645728
Rv0491	regX3	0.754784
Rv0492A	Rv0492A	0.707444
Rv0492c	Rv0492c	0.831412
Rv0493c	Rv0493c	0.754856
Rv0494	Rv0494	1.08273
Rv0495c	Rv0495c	0.67733
Rv0496	Rv0496	0.530172
Rv0497	Rv0497	0.57133
Rv0498	Rv0498	0.681573
Rv0499	Rv0499	0.747377
Rv0500	proC	0.789018
Rv0500A	Rv0500A	0.859804
Rv0501	galE2	0.649534
Rv0502	Rv0502	0.677883
Rv0503c	cmaA2	0.897259
Rv0504c	Rv0504c	0.784885
Rv0505c	serB1	0.802174
Rv0506	mmpS2	1.03208
Rv0507	mmpL2	0.857343
Rv0508	Rv0508	0.906833
Rv0509	hemA	0.694534
Rv0510	hemC	0.953129
Rv0511	hemD	0.923844
Rv0512	hemB	1.07387
Rv0513	Rv0513	0.978348
Rv0514	Rv0514	1.21958
Rv0515	Rv0515	1.15411
Rv0516c	Rv0516c	1.67098
Rv0517	Rv0517	0.668561
Rv0518	Rv0518	0.8142
Rv0519c	Rv0519c	0.999974
Rv0522	gabP	0.80368
Rv0523c	Rv0523c	0.770158
Rv0524	hemL	0.973114
Rv0525	Rv0525	1.04849
Rv0526	Rv0526	1.14945
Rv0527	ccdA	1.30835
Rv0528	Rv0528	1.30407
Rv0529	ccsA	0.906592
Rv0530	Rv0530	0.784435
Rv0530A	Rv0530A	1.1274
Rv0531	Rv0531	0.783739
Rv0532	PE_PGRS6	0.935694
Rv0533c	fabH	0.777031
Rv0534c	menA	0.884885
Rv0535	Rv0535	0.44297
Rv0536	galE3	0.640295
Rv0537c	Rv0537c	0.644922
Rv0538	Rv0538	0.713277
Rv0539	Rv0539	1.19007
Rv0540	Rv0540	0.57429
Rv0541c	Rv0541c	0.954671
Rv0542c	menE	1.01567
Rv0543c	Rv0543c	0.576937
Rv0544c	Rv0544c	0.970976
Rv0545c	pitA	0.703782
Rv0546c	Rv0546c	0.693873
Rv0547c	Rv0547c	0.546403
Rv0548c	menB	0.563634
Rv0549c	vapC3	1.01328
Rv0550c	vapB3	1.02289
Rv0551c	fadD8	0.516692
Rv0552	Rv0552	0.527238
Rv0553	menC	0.720766
Rv0554	bpoC	0.916692
Rv0555	menD	0.702456
Rv0556	Rv0556	0.827328
Rv0557	mgtA	0.726372
Rv0558	menH	0.73345
Rv0559c	Rv0559c	0.700585
Rv0560c	Rv0560c	1.12794
Rv0561c	Rv0561c	0.497189
Rv0562	grcC1	0.582536
Rv0563	htpX	1.2571
Rv0564c	gpdA1	0.755078
Rv0565c	Rv0565c	0.765468
Rv0566c	Rv0566c	0.994032
Rv0567	Rv0567	0.81035
Rv0568	cyp135B1	0.770802
Rv0569	Rv0569	1.5301
Rv0570	nrdZ	1.55158
Rv0571c	Rv0571c	1.17746
Rv0572c	Rv0572c	1.86966
Rv0573c	pncB2	0.962176
Rv0574c	Rv0574c	1.4987
Rv0575c	Rv0575c	1.2314
Rv0576	Rv0576	0.724681
Rv0577	TB27.3	0.852272
Rv0578c	PE_PGRS7	1.22683
Rv0579	Rv0579	0.836481
Rv0580c	Rv0580c	1.0973
Rv0581	vapB26	1.22893
Rv0582	vapC26	0.873726
Rv0583c	lpqN	1.1671
Rv0584	Rv0584	0.540145
Rv0585c	Rv0585c	0.450352
Rv0586	mce2R	1.31731
Rv0587	yrbE2A	1.12549
Rv0588	Rv0588	0.911128
Rv0589	mce2A	1.09705
Rv0591	mce2C	0.86391
Rv0592	mce2D	0.680639
Rv0593	lprL	0.89553
Rv0594	mce2F	0.492027
Rv0595c	vapC4	0.895896
Rv0596c	vapB4	0.968481
Rv0597c	Rv0597c	1.1663
Rv0598c	vapC27	0.880898
Rv0599c	vapB27	0.777747
Rv0600c	Rv0600c	1.06219
Rv0601c	Rv0601c	0.88548
Rv0602c	tcrA	0.644802
Rv0603	Rv0603	1.16142
Rv0604	lpqO	0.749154
Rv0605	Rv0605	1.12862
Rv0607	Rv0607	1.06287
Rv0608	vapB28	0.9835
Rv0609	vapC28	0.994608
Rv0609A	Rv0609A	0.974372
Rv0610c	Rv0610c	0.75121
Rv0611c	Rv0611c	0.950591
Rv0612	Rv0612	1.08653
Rv0613c	Rv0613c	1.0278
Rv0614	Rv0614	0.693888
Rv0615	Rv0615	0.969155
Rv0616A	vapB29	0.973438
Rv0617	vapC29	0.926274
Rv0618	galT	0.754119
Rv0621	Rv0621	1.03776
Rv0622	Rv0622	0.730026
Rv0623	vapB30	1.2979
Rv0624	vapC30	0.927018
Rv0625c	Rv0625c	0.874181
Rv0626	vapB5	1.11551
Rv0627	vapC5	0.990289
Rv0628c	Rv0628c	1.25709
Rv0629c	recD	0.75461
Rv0630c	recB	0.661371
Rv0631c	recC	0.71712
Rv0632c	echA3	0.586061
Rv0633c	Rv0633c	0.562253
Rv0634A	Rv0634A	0.970711
Rv0634B	rpmG2	1.08735
Rv0634c	Rv0634c	0.583865
Rv0635	hadA	1.09374
Rv0636	hadB	1.01939
Rv0637	hadC	1.07662
Rv0638	secE1	0.684518
Rv0639	nusG	0.651087
Rv0640	rplK	0.784057
Rv0641	rplA	0.722075
Rv0642c	mmaA4	0.855324
Rv0643c	mmaA3	0.908286
Rv0644c	mmaA2	0.891805
Rv0645c	mmaA1	0.80111
Rv0646c	lipG	0.95609
Rv0647c	Rv0647c	1.01217
Rv0648	Rv0648	0.837029
Rv0649	fabD2	1.02881
Rv0650	Rv0650	0.950018
Rv0651	rplJ	1.31172
Rv0652	rplL	1.38153
Rv0653c	Rv0653c	1.58399
Rv0654	Rv0654	1.27956
Rv0655	mkl	1.08257
Rv0656c	vapC6	0.926766
Rv0657c	vapB6	0.694735
Rv0658c	Rv0658c	0.884372
Rv0659c	mazF2	0.781928
Rv0660c	mazE2	1.27284
Rv0661c	vapC7	0.792403
Rv0662c	vapB7	1.13076
Rv0663	atsD	0.601087
Rv0664	vapB8	0.740515
Rv0665	vapC8	0.932596
Rv0666	Rv0666	1.15412
Rv0667	rpoB	0.799208
Rv0668	rpoC	1.01755
Rv0669c	Rv0669c	0.906439
Rv0670	end	0.94789
Rv0671	lpqP	0.67535
Rv0672	fadE8	0.888083
Rv0673	echA4	0.93036
Rv0674	Rv0674	0.917628
Rv0675	echA5	0.919412
Rv0676c	mmpL5	1.47306
Rv0677c	mmpS5	1.54145
Rv0678	Rv0678	1.58017
Rv0679c	Rv0679c	0.8874
Rv0680c	Rv0680c	0.772628
Rv0681	Rv0681	0.576432
Rv0682	rpsL	0.89887
Rv0683	rpsG	0.776166
Rv0684	fusA1	0.713587
Rv0685	tuf	0.816683
Rv0686	Rv0686	0.740551
Rv0687	Rv0687	0.936846
Rv0688	Rv0688	0.706074
Rv0690c	Rv0690c	0.828431
Rv0691c	Rv0691c	0.892098
Rv0692	Rv0692	1.41361
Rv0693	Rv0693	1.41343
Rv0694	Rv0694	1.34858
Rv0695	Rv0695	0.998615
Rv0696	Rv0696	1.17885
Rv0697	Rv0697	1.12838
Rv0698	Rv0698	0.82801
Rv0699	Rv0699	1.45695
Rv0700	rpsJ	0.879927
Rv0701	rplC	0.980214
Rv0702	rplD	1.09639
Rv0703	rplW	1.12911
Rv0704	rplB	1.06701
Rv0705	rpsS	1.11657
Rv0706	rplV	1.27675
Rv0707	rpsC	1.10416
Rv0708	rplP	1.1715
Rv0709	rpmC	1.21886
Rv0710	rpsQ	1.21605
Rv0711	atsA	1.06387
Rv0712	Rv0712	0.86924
Rv0713	Rv0713	0.908629
Rv0714	rplN	0.996524
Rv0715	rplX	1.05515
Rv0716	rplE	1.04201
Rv0717	rpsN1	1.25082
Rv0718	rpsH	1.10469
Rv0719	rplF	0.986903
Rv0720	rplR	1.2889
Rv0721	rpsE	1.04497
Rv0722	rpmD	1.25647
Rv0723	rplO	0.970644
Rv0724	sppA	0.769464
Rv0725c	Rv0725c	0.904135
Rv0726c	Rv0726c	0.802624
Rv0727c	fucA	1.11499
Rv0728c	serA2	0.624617
Rv0729	xylB	0.92293
Rv0730	Rv0730	0.584264
Rv0731c	Rv0731c	0.891972
Rv0732	secY	1.03139
Rv0733	adk	0.932002
Rv0734	mapA	0.934905
Rv0735	sigL	0.79487
Rv0736	rslA	0.672127
Rv0737	Rv0737	0.66399
Rv0738	Rv0738	1.31608
Rv0739	Rv0739	0.719407
Rv0740	Rv0740	0.833927
Rv0742	Rv0742	0.861595
Rv0743c	Rv0743c	0.834492
Rv0744c	Rv0744c	0.884564
Rv0745	Rv0745	0.927883
Rv0746	PE_PGRS9	1.204
Rv0747	PE_PGRS10	1.47367
Rv0748	vapB31	0.979585
Rv0749	vapC31	0.881475
Rv0750	Rv0750	1.34419
Rv0751c	mmsB	1.0788
Rv0752c	fadE9	1.10032
Rv0753c	mmsA	1.27095
Rv0754	PE_PGRS11	1.04776
Rv0755c	PPE12	0.871146
Rv0756c	Rv0756c	0.708412
Rv0757	phoP	0.658636
Rv0758	phoR	0.653429
Rv0759c	Rv0759c	0.816343
Rv0760c	Rv0760c	1.07618
Rv0761c	adhB	0.928145
Rv0762c	Rv0762c	0.739842
Rv0763c	Rv0763c	0.998055
Rv0764c	cyp51	0.885096
Rv0765c	Rv0765c	1.03015
Rv0766c	cyp123	0.992816
Rv0767c	Rv0767c	1.29912
Rv0768	aldA	1.16537
Rv0769	Rv0769	0.934806
Rv0770	Rv0770	0.728754
Rv0771	Rv0771	0.74679
Rv0772	purD	0.536886
Rv0773c	ggtA	0.953723
Rv0774c	Rv0774c	0.823244
Rv0775	Rv0775	0.739278
Rv0776c	Rv0776c	0.69452
Rv0777	purB	0.520102
Rv0778	cyp126	0.63319
Rv0779c	Rv0779c	0.852331
Rv0780	purC	0.742909
Rv0783c	emrB	0.541524
Rv0784	Rv0784	0.779055
Rv0785	Rv0785	0.543468
Rv0786c	Rv0786c	0.734666
Rv0787	Rv0787	1.28643
Rv0787A	Rv0787A	0.814922
Rv0788	purQ	0.530718
Rv0789c	Rv0789c	1.25931
Rv0790c	Rv0790c	1.18118
Rv0791c	Rv0791c	1.26139
Rv0792c	Rv0792c	1.41291
Rv0793	Rv0793	1.41679
Rv0794c	Rv0794c	0.704917
Rv0798c	cfp29	1.04245
Rv0799c	Rv0799c	0.87678
Rv0800	pepC	0.717795
Rv0801	Rv0801	0.866747
Rv0802c	Rv0802c	0.669322
Rv0803	purL	0.746388
Rv0804	Rv0804	1.0293
Rv0805	Rv0805	0.656051
Rv0806c	cpsY	1.04471
Rv0807	Rv0807	0.960019
Rv0808	purF	0.859967
Rv0809	purM	0.657624
Rv0810c	Rv0810c	0.744685
Rv0811c	Rv0811c	0.794771
Rv0812	Rv0812	0.763334
Rv0813c	Rv0813c	0.840379
Rv0814c	Rv0814c	1.48474
Rv0815c	cysA2	1.32859
Rv0816c	thiX	1.01473
Rv0817c	Rv0817c	0.651996
Rv0818	Rv0818	0.591959
Rv0819	mshD	0.614729
Rv0820	phoT	1.04171
Rv0821c	phoY2	0.727472
Rv0822c	Rv0822c	0.982859
Rv0823c	Rv0823c	1.20298
Rv0824c	desA1	1.05342
Rv0825c	Rv0825c	0.828325
Rv0826	Rv0826	1.13774
Rv0827c	kmtR	1.59621
Rv0828c	Rv0828c	0.835152
Rv0830	Rv0830	1.19534
Rv0831c	Rv0831c	0.799976
Rv0832	PE_PGRS12	0.847795
Rv0833	PE_PGRS13	1.33579
Rv0834c	PE_PGRS14	1.73343
Rv0835	lpqQ	0.745331
Rv0836c	Rv0836c	1.08407
Rv0837c	Rv0837c	1.00879
Rv0838	lpqR	0.527387
Rv0839	Rv0839	1.20716
Rv0840c	pip	1.28919
Rv0841	Rv0841	1.93383
Rv0842	Rv0842	1.62251
Rv0843	Rv0843	0.681262
Rv0844c	narL	0.790556
Rv0845	Rv0845	0.696108
Rv0846c	Rv0846c	1.37628
Rv0847	lpqS	2.27619
Rv0848	cysK2	1.74591
Rv0849	Rv0849	1.36707
Rv0851c	Rv0851c	0.554476
Rv0852	Rv0852	0.842611
Rv0853c	pdc	0.682701
Rv0854	Rv0854	0.906426
Rv0855	far	0.66529
Rv0856	Rv0856	0.86922
Rv0857	Rv0857	0.794149
Rv0858c	dapC	0.742499
Rv0859	Rv0859	0.963579
Rv0860	fadB	0.970313
Rv0861c	ercc3	0.700164
Rv0862c	Rv0862c	0.598461
Rv0863	Rv0863	0.716796
Rv0864	moaC2	0.62225
Rv0865	mog	0.765999
Rv0866	moaE2	0.809047
Rv0867c	rpfA	1.31735
Rv0868c	moaD2	0.936547
Rv0869c	moaA2	0.965034
Rv0870c	Rv0870c	0.750689
Rv0871	cspB	0.722771
Rv0872c	PE_PGRS15	1.34811
Rv0873	fadE10	0.596758
Rv0874c	Rv0874c	1.0606
Rv0875c	Rv0875c	0.844387
Rv0876c	Rv0876c	0.69322
Rv0877	Rv0877	0.736593
Rv0878c	PPE13	0.929665
Rv0879c	Rv0879c	1.00674
Rv0880	Rv0880	0.802247
Rv0881	Rv0881	0.6474
Rv0882	Rv0882	1.30279
Rv0883c	Rv0883c	0.823841
Rv0884c	serC	0.702119
Rv0885	Rv0885	1.41377
Rv0886	fprB	1.36547
Rv0887c	Rv0887c	0.960809
Rv0888	Rv0888	1.61514
Rv0889c	citA	0.70824
Rv0890c	Rv0890c	0.885533
Rv0891c	Rv0891c	1.28713
Rv0892	Rv0892	1.11522
Rv0893c	Rv0893c	1.05375
Rv0894	Rv0894	1.16867
Rv0895	Rv0895	0.572349
Rv0896	gltA2	0.789771
Rv0897c	Rv0897c	0.80132
Rv0898c	Rv0898c	0.892368
Rv0899	arfA	0.575877
Rv0900	arfB	0.95674
Rv0901	arfC	0.602984
Rv0902c	prrB	0.743735
Rv0903c	prrA	0.77497
Rv0904c	accD3	0.635387
Rv0905	echA6	0.819681
Rv0906	Rv0906	0.893001
Rv0907	Rv0907	0.786859
Rv0908	ctpE	0.943128
Rv0909	Rv0909	0.962517
Rv0910	Rv0910	0.74747
Rv0911	Rv0911	0.77283
Rv0912	Rv0912	0.912153
Rv0913c	Rv0913c	0.975891
Rv0914c	Rv0914c	0.70389
Rv0915c	PPE14	0.761815
Rv0916c	PE7	0.839611
Rv0917	betP	0.557343
Rv0918	Rv0918	0.909915
Rv0919	Rv0919	1.59859
Rv0920c	Rv0920c	0.86963
Rv0921	Rv0921	1.15888
Rv0922	Rv0922	0.899051
Rv0923c	Rv0923c	0.988155
Rv0924c	mntH	0.765278
Rv0925c	Rv0925c	0.992247
Rv0926c	Rv0926c	0.659286
Rv0927c	Rv0927c	0.713628
Rv0928	pstS3	0.784192
Rv0929	pstC2	0.693417
Rv0930	pstA1	1.20155
Rv0931c	pknD	0.760954
Rv0932c	pstS2	0.666875
Rv0933	pstB	1.0248
Rv0934	pstS1	1.05619
Rv0935	pstC1	1.00854
Rv0936	pstA2	1.26826
Rv0937c	mku	0.914449
Rv0938	ligD	0.995005
Rv0939	Rv0939	0.788467
Rv0940c	Rv0940c	0.822412
Rv0941c	Rv0941c	0.654799
Rv0942	Rv0942	1.83746
Rv0943c	Rv0943c	0.660773
Rv0944	Rv0944	1.03628
Rv0945	Rv0945	0.674985
Rv0946c	pgi	0.545266
Rv0947c	Rv0947c	1.03538
Rv0948c	Rv0948c	0.842376
Rv0949	uvrD1	0.568906
Rv0950c	Rv0950c	1.24836
Rv0951	sucC	0.861019
Rv0952	sucD	0.948682
Rv0953c	Rv0953c	0.707289
Rv0954	Rv0954	0.673485
Rv0955	Rv0955	0.656452
Rv0956	purN	0.780968
Rv0957	purH	0.69864
Rv0958	Rv0958	0.809363
Rv0959	Rv0959	0.720918
Rv0959A	vapB9	0.995515
Rv0960	vapC9	0.91404
Rv0961	Rv0961	0.979286
Rv0962c	lprP	1.67241
Rv0963c	Rv0963c	0.837171
Rv0964c	Rv0964c	0.77851
Rv0965c	Rv0965c	0.741334
Rv0966c	Rv0966c	0.70611
Rv0967	csoR	1.64171
Rv0968	Rv0968	1.55459
Rv0969	ctpV	1.78365
Rv0970	Rv0970	1.18652
Rv0971c	echA7	1.0008
Rv0972c	fadE12	1.12353
Rv0973c	accA2	1.14976
Rv0974c	accD2	1.11964
Rv0975c	fadE13	1.1291
Rv0976c	Rv0976c	1.30153
Rv0977	PE_PGRS16	0.651654
Rv0979A	rpmF	0.913154
Rv0979c	Rv0979c	1.05607
Rv0980c	PE_PGRS18	1.63454
Rv0981	mprA	0.901306
Rv0982	mprB	0.855195
Rv0983	pepD	1.12879
Rv0984	moaB2	0.946593
Rv0985c	mscL	1.26661
Rv0986	Rv0986	0.950763
Rv0987	Rv0987	0.941788
Rv0988	Rv0988	1.11183
Rv0989c	grcC2	0.956572
Rv0990c	Rv0990c	1.67608
Rv0991c	Rv0991c	1.5596
Rv0992c	Rv0992c	0.816739
Rv0993	galU	0.78278
Rv0994	moeA1	0.773695
Rv0995	rimJ	0.620689
Rv0996	Rv0996	0.943564
Rv0997	Rv0997	1.08648
Rv0997a	Rv0997a	1.25315
Rv0998	Rv0998	0.65875
Rv0999	Rv0999	0.574043
Rv1000c	Rv1000c	1.10436
Rv1001	arcA	0.601114
Rv1002c	Rv1002c	0.615186
Rv1003	Rv1003	0.687923
Rv1004c	Rv1004c	1.12207
Rv1005c	Rv1005c	0.82153
Rv1006	Rv1006	0.881076
Rv1007c	metS	0.509668
Rv1008	tatD	0.697846
Rv1009	rpfB	0.859691
Rv1010	ksgA	0.854382
Rv1011	ispE	0.691277
Rv1012	Rv1012	0.815502
Rv1013	pks16	1.12512
Rv1014c	pth	1.10621
Rv1015c	rplY	0.917575
Rv1016c	lpqT	0.972676
Rv1017c	prsA	0.701018
Rv1018c	glmU	0.642864
Rv1019	Rv1019	0.835725
Rv1020	mfd	0.674995
Rv1021	Rv1021	0.684204
Rv1022	lpqU	0.562731
Rv1023	eno	0.689319
Rv1024	Rv1024	0.751312
Rv1025	Rv1025	0.922917
Rv1026	Rv1026	0.911674
Rv1027c	kdpE	0.635087
Rv1028c	kdpD	0.679272
Rv1029	kdpA	0.739119
Rv1030	kdpB	0.632566
Rv1031	kdpC	0.680581
Rv1032c	trcS	0.701517
Rv1033c	trcR	1.21787
Rv1037c	esxI	0.822262
Rv1038c	esxJ	1.02353
Rv1039c	PPE15	1.15088
Rv1040c	PE8	1.14309
Rv1041c	Rv1041c	0.437665
Rv1043c	Rv1043c	0.965117
Rv1044	Rv1044	0.949394
Rv1045	Rv1045	1.11636
Rv1048c	Rv1048c	0.974209
Rv1049	Rv1049	0.97069
Rv1050	Rv1050	0.833516
Rv1051c	Rv1051c	0.810298
Rv1052	Rv1052	0.822279
Rv1056	Rv1056	0.55773
Rv1057	Rv1057	1.99333
Rv1058	fadD14	0.833219
Rv1059	Rv1059	0.67623
Rv1060	Rv1060	0.840173
Rv1061	Rv1061	0.522283
Rv1062	Rv1062	0.664418
Rv1063c	Rv1063c	0.868791
Rv1064c	lpqV	0.835422
Rv1065	Rv1065	0.970234
Rv1066	Rv1066	1.74663
Rv1067c	PE_PGRS19	0.868162
Rv1068c	PE_PGRS20	0.641151
Rv1069c	Rv1069c	0.675831
Rv1070c	echA8	0.75343
Rv1071c	echA9	0.671464
Rv1072	Rv1072	0.780365
Rv1073	Rv1073	0.936175
Rv1074c	fadA3	0.591176
Rv1075c	Rv1075c	1.08135
Rv1076	lipU	1.39619
Rv1077	cbs	0.609708
Rv1078	Rv1078	1.03044
Rv1079	metB	1.09178
Rv1080c	greA	0.724637
Rv1081c	Rv1081c	0.759324
Rv1082	mca	0.693514
Rv1083	Rv1083	0.935803
Rv1084	Rv1084	0.982642
Rv1085c	Rv1085c	0.72276
Rv1086	Rv1086	0.799458
Rv1087	PE_PGRS21	1.21052
Rv1088	PE9	0.865776
Rv1088a	Rv1088a	1.56247
Rv1091	PE_PGRS22	1.31652
Rv1092c	coaA	0.874234
Rv1093	glyA1	0.547219
Rv1094	desA2	1.06222
Rv1095	phoH2	0.827542
Rv1096	Rv1096	0.74668
Rv1097c	Rv1097c	0.918012
Rv1098c	fum	0.91894
Rv1099c	glpX	0.851527
Rv1100	Rv1100	0.740946
Rv1101c	Rv1101c	0.676433
Rv1102c	mazF3	0.801938
Rv1103c	mazE3	1.0361
Rv1106c	Rv1106c	0.599471
Rv1107c	xseB	1.09946
Rv1108c	xseA	0.744652
Rv1109c	Rv1109c	0.725743
Rv1110	lytB2	0.821902
Rv1111c	Rv1111c	0.802758
Rv1112	Rv1112	0.595803
Rv1113	vapB32	1.06177
Rv1114	vapC32	0.822435
Rv1115	Rv1115	0.808259
Rv1116	Rv1116	1.69461
Rv1117	Rv1117	0.628489
Rv1118c	Rv1118c	0.962921
Rv1120c	Rv1120c	0.938139
Rv1121	zwf1	0.767615
Rv1122	gnd2	0.873014
Rv1123c	bpoB	0.607141
Rv1124	ephC	0.614976
Rv1125	Rv1125	0.552808
Rv1126c	Rv1126c	0.631949
Rv1127c	ppdK	0.6902
Rv1128c	Rv1128c	1.09974
Rv1129c	Rv1129c	1.39885
Rv1130	prpD	2.39899
Rv1131	prpC	2.04943
Rv1132	Rv1132	1.09111
Rv1133c	metE	0.977721
Rv1134	Rv1134	0.888466
Rv1135c	PPE16	0.54907
Rv1138a	Rv1138a	1.00457
Rv1138c	Rv1138c	0.485486
Rv1139c	Rv1139c	0.61482
Rv1140	Rv1140	0.655444
Rv1141c	echA11	0.654128
Rv1142c	echA10	0.839634
Rv1143	mcr	0.557974
Rv1144	Rv1144	1.11912
Rv1145	Rv1145	0.482088
Rv1146	Rv1146	0.633561
Rv1147	Rv1147	0.869065
Rv1148c	Rv1148c	1.03106
Rv1151c	Rv1151c	0.645232
Rv1152	Rv1152	1.04012
Rv1153c	omt	0.56837
Rv1154c	Rv1154c	0.590447
Rv1155	Rv1155	0.728388
Rv1155a	Rv1155a	1.0919
Rv1156	Rv1156	0.50705
Rv1157c	Rv1157c	1.36705
Rv1158c	Rv1158c	1.76168
Rv1159	pimE	0.699715
Rv1159A	Rv1159A	1.07439
Rv1160	mutT2	0.792838
Rv1161	narG	0.86308
Rv1162	narH	0.902298
Rv1163	narJ	1.07579
Rv1164	narI	1.08072
Rv1165	typA	0.720566
Rv1166	lpqW	0.594993
Rv1167c	Rv1167c	0.75048
Rv1168c	PPE17	1.18766
Rv1169c	lipX	1.88062
Rv1170	mshB	0.68559
Rv1171	Rv1171	1.09409
Rv1172c	PE12	0.733814
Rv1173	fbiC	0.754211
Rv1174c	TB8.4	0.625477
Rv1175c	fadH	0.75672
Rv1176c	Rv1176c	0.779121
Rv1177	fdxC	0.702924
Rv1178	Rv1178	0.97188
Rv1179c	Rv1179c	0.873594
Rv1180	pks3	1.02638
Rv1181	pks4	1.34671
Rv1182	papA3	1.66161
Rv1183	mmpL10	1.55799
Rv1184c	Rv1184c	1.33098
Rv1185c	fadD21	1.0389
Rv1186c	Rv1186c	0.876523
Rv1187	rocA	0.905932
Rv1188	Rv1188	0.697283
Rv1189	sigI	0.530754
Rv1190	Rv1190	0.553299
Rv1191	Rv1191	0.669618
Rv1192	Rv1192	0.918316
Rv1193	fadD36	0.747116
Rv1194c	Rv1194c	0.730383
Rv1195	PE13	1.57794
Rv1196	PPE18	1.62068
Rv1197	esxK	1.96583
Rv1198	esxL	1.38141
Rv1200	Rv1200	0.766441
Rv1201c	dapD	0.970042
Rv1202	dapE	0.564817
Rv1203c	Rv1203c	0.804992
Rv1204c	Rv1204c	0.772776
Rv1205	Rv1205	0.664787
Rv1206	fadD6	0.547816
Rv1207	folP2	0.687858
Rv1208	gpgS	0.54469
Rv1209	Rv1209	0.927841
Rv1210	tagA	0.728762
Rv1211	Rv1211	0.539767
Rv1212c	glgA	1.39477
Rv1213	glgC	0.697388
Rv1214c	PE14	0.812006
Rv1215c	Rv1215c	0.777349
Rv1216c	Rv1216c	0.9607
Rv1217c	Rv1217c	1.12286
Rv1218c	Rv1218c	1.04946
Rv1219c	Rv1219c	1.21889
Rv1220c	Rv1220c	1.05592
Rv1221	sigE	1.32193
Rv1222	rseA	0.964891
Rv1223	htrA	0.768579
Rv1224	tatB	0.897051
Rv1225c	Rv1225c	0.924229
Rv1226c	Rv1226c	0.911978
Rv1227c	Rv1227c	0.934275
Rv1228	lpqX	1.59567
Rv1228a	Rv1228a	2.01387
Rv1229c	mrp	0.591776
Rv1230c	Rv1230c	0.96606
Rv1231c	Rv1231c	0.873771
Rv1232c	Rv1232c	0.764839
Rv1233c	Rv1233c	0.994349
Rv1234	Rv1234	0.559436
Rv1235	lpqY	0.487993
Rv1236	sugA	0.651862
Rv1237	sugB	0.747413
Rv1238	sugC	0.726389
Rv1239c	corA	0.903825
Rv1240	mdh	0.841842
Rv1241	vapB33	0.969295
Rv1242	vapC33	1.12129
Rv1243c	PE_PGRS23	0.86132
Rv1244	lpqZ	0.85202
Rv1245c	Rv1245c	0.675851
Rv1246c	relE	0.915978
Rv1247c	relB	0.798
Rv1248c	Rv1248c	0.544299
Rv1249c	Rv1249c	0.710639
Rv1250	Rv1250	0.415899
Rv1251c	Rv1251c	0.734043
Rv1252c	lprE	1.01154
Rv1253	deaD	0.592168
Rv1254	Rv1254	0.669815
Rv1255c	Rv1255c	0.984552
Rv1256c	cyp130	0.896671
Rv1257c	Rv1257c	0.770085
Rv1258c	Rv1258c	1.1419
Rv1259	udgB	0.913026
Rv1260	Rv1260	0.838866
Rv1261c	Rv1261c	0.696341
Rv1262c	Rv1262c	0.87752
Rv1263	amiB2	0.610196
Rv1264	Rv1264	0.726487
Rv1265	Rv1265	1.07645
Rv1266c	pknH	0.643184
Rv1267c	embR	0.57951
Rv1268c	Rv1268c	0.800725
Rv1269c	Rv1269c	1.00538
Rv1270c	lprA	0.89514
Rv1271c	Rv1271c	1.64492
Rv1272c	Rv1272c	0.678029
Rv1273c	Rv1273c	0.686501
Rv1274	lprB	0.549414
Rv1275	lprC	0.691117
Rv1276c	Rv1276c	0.924944
Rv1277	Rv1277	1.10837
Rv1278	Rv1278	1.01778
Rv1279	Rv1279	0.825131
Rv1280c	oppA	0.795104
Rv1281c	oppD	0.659973
Rv1282c	oppC	1.01169
Rv1283c	oppB	0.797628
Rv1284	canA	1.35495
Rv1285	cysD	1.69386
Rv1286	Rv1286	1.35878
Rv1287	Rv1287	0.831719
Rv1288	Rv1288	0.625847
Rv1289	Rv1289	0.700789
Rv1290A	Rv1290A	1.73861
Rv1290c	Rv1290c	0.494146
Rv1291c	Rv1291c	1.13115
Rv1292	argS	0.695381
Rv1293	lysA	0.66657
Rv1294	thrA	0.776249
Rv1295	thrC	0.770386
Rv1296	thrB	0.7554
Rv1297	rho	0.828224
Rv1298	rpmE	0.764833
Rv1299	prfA	0.805307
Rv1300	hemK	0.644796
Rv1301	Rv1301	0.703505
Rv1302	rfe	0.720071
Rv1303	Rv1303	0.987941
Rv1304	atpB	1.14181
Rv1305	atpE	1.04843
Rv1306	atpF	0.927941
Rv1307	atpH	0.959426
Rv1308	atpA	1.03254
Rv1309	atpG	1.06905
Rv1310	atpD	1.09444
Rv1311	atpC	1.09739
Rv1312	Rv1312	0.906396
Rv1314c	Rv1314c	0.617987
Rv1315	murA	0.557676
Rv1316c	ogt	1.30902
Rv1317c	alkA	1.21784
Rv1318c	Rv1318c	0.690633
Rv1319c	Rv1319c	0.677302
Rv1320c	Rv1320c	0.930559
Rv1321	Rv1321	0.719525
Rv1322	Rv1322	1.22159
Rv1322A	Rv1322A	0.685694
Rv1323	fadA4	0.554089
Rv1324	Rv1324	0.695499
Rv1325c	PE_PGRS24	0.959896
Rv1326c	glgB	0.764817
Rv1327c	glgE	0.731329
Rv1328	glgP	0.676109
Rv1329c	dinG	0.440726
Rv1330c	pncB1	0.639282
Rv1331	Rv1331	0.962205
Rv1332	Rv1332	0.848081
Rv1333	Rv1333	0.938498
Rv1334	mec	0.952882
Rv1335	cysO	0.844352
Rv1336	cysM	0.791633
Rv1337	Rv1337	0.697263
Rv1338	murI	0.735863
Rv1339	Rv1339	0.699466
Rv1340	rphA	0.604917
Rv1341	Rv1341	0.665631
Rv1342c	Rv1342c	0.914095
Rv1343c	lprD	1.01003
Rv1344	mbtL	1.29683
Rv1345	mbtM	0.794338
Rv1346	mbtN	0.758683
Rv1347c	mbtK	1.09701
Rv1348	irtA	1.03047
Rv1349	irtB	0.960951
Rv1350	fabG2	0.61995
Rv1351	Rv1351	0.834535
Rv1352	Rv1352	0.767216
Rv1353c	Rv1353c	1.01494
Rv1354c	Rv1354c	0.915978
Rv1355c	moeY	0.717013
Rv1356c	Rv1356c	1.36491
Rv1358	Rv1358	0.544322
Rv1359	Rv1359	1.14963
Rv1360	Rv1360	1.02107
Rv1361c	PPE19	1.32357
Rv1362c	Rv1362c	0.806535
Rv1363c	Rv1363c	0.736051
Rv1364c	Rv1364c	0.620906
Rv1365c	rsfA	1.13536
Rv1366	Rv1366	0.608708
Rv1366A	Rv1366A	0.7046
Rv1367c	Rv1367c	0.639056
Rv1368	lprF	0.80098
Rv1371	Rv1371	0.639674
Rv1372	Rv1372	0.773975
Rv1373	Rv1373	0.764487
Rv1374c	Rv1374c	1.57627
Rv1375	Rv1375	1.12069
Rv1376	Rv1376	0.626099
Rv1377c	Rv1377c	1.00611
Rv1378c	Rv1378c	1.58049
Rv1379	pyrR	0.922374
Rv1380	pyrB	1.09046
Rv1381	pyrC	1.1515
Rv1382	Rv1382	1.00003
Rv1383	carA	1.05967
Rv1384	carB	1.01465
Rv1385	pyrF	1.13151
Rv1386	PE15	1.23869
Rv1387	PPE20	1.13543
Rv1388	mihF	0.808085
Rv1389	gmk	0.98613
Rv1390	rpoZ	0.780577
Rv1391	dfp	0.71274
Rv1392	metK	0.762124
Rv1393c	Rv1393c	1.01448
Rv1394c	cyp132	1.03132
Rv1395	Rv1395	1.03971
Rv1396c	PE_PGRS25	1.34471
Rv1397c	vapC10	1.08807
Rv1398c	vapB10	1.17807
Rv1399c	nlhH	0.568115
Rv1400c	lipI	0.914163
Rv1401	Rv1401	0.627268
Rv1402	priA	0.852867
Rv1403c	Rv1403c	1.38566
Rv1404	Rv1404	0.760006
Rv1405c	Rv1405c	1.97937
Rv1406	fmt	1.12177
Rv1407	fmu	1.08675
Rv1408	rpe	0.637658
Rv1409	ribG	0.663843
Rv1410c	Rv1410c	0.582788
Rv1411c	lprG	0.702142
Rv1412	ribC	0.597228
Rv1413	Rv1413	0.720568
Rv1414	Rv1414	0.631707
Rv1415	ribA2	0.563342
Rv1416	ribH	0.681598
Rv1417	Rv1417	0.817505
Rv1418	lprH	0.630026
Rv1419	Rv1419	0.657607
Rv1420	uvrC	0.501264
Rv1421	Rv1421	0.532133
Rv1422	Rv1422	0.702899
Rv1423	whiA	0.556018
Rv1424c	Rv1424c	0.816929
Rv1425	Rv1425	0.773655
Rv1426c	lipO	0.814284
Rv1427c	fadD12	0.77784
Rv1428c	Rv1428c	0.842344
Rv1429	Rv1429	0.615927
Rv1430	PE16	0.813848
Rv1431	Rv1431	0.552845
Rv1432	Rv1432	0.61238
Rv1433	Rv1433	1.1651
Rv1435c	Rv1435c	1.35519
Rv1436	gap	0.811176
Rv1437	pgk	0.899857
Rv1438	tpi	0.975265
Rv1439c	Rv1439c	0.992938
Rv1440	secG	0.788204
Rv1441c	PE_PGRS26	1.06336
Rv1442	bisC	0.636759
Rv1443c	Rv1443c	0.797481
Rv1444c	Rv1444c	0.727633
Rv1445c	devB	0.874276
Rv1446c	opcA	0.904279
Rv1447c	zwf2	0.843621
Rv1448c	tal	0.795091
Rv1449c	tkt	0.616007
Rv1450c	PE_PGRS27	0.888422
Rv1451	Rv1451	0.573881
Rv1452c	PE_PGRS28	0.763168
Rv1453	Rv1453	0.972899
Rv1454c	qor	0.635994
Rv1455	Rv1455	0.553447
Rv1456c	Rv1456c	0.879033
Rv1457c	Rv1457c	0.692277
Rv1458c	Rv1458c	0.588363
Rv1459c	Rv1459c	0.524873
Rv1460	Rv1460	1.6572
Rv1461	Rv1461	1.24878
Rv1462	Rv1462	1.59265
Rv1463	Rv1463	1.4284
Rv1464	csd	1.43289
Rv1465	Rv1465	1.36823
Rv1466	Rv1466	1.30106
Rv1467c	fadE15	0.954286
Rv1468c	PE_PGRS29	1.30288
Rv1469	ctpD	0.946934
Rv1470	trxA	0.988192
Rv1471	trxB1	1.34043
Rv1472	echA12	0.980983
Rv1473	Rv1473	0.935186
Rv1473A	Rv1473A	0.963097
Rv1474c	Rv1474c	0.877733
Rv1475c	acn	0.782896
Rv1476	Rv1476	0.842576
Rv1477	ripA	1.12046
Rv1478	Rv1478	1.21094
Rv1479	moxR1	0.512605
Rv1480	Rv1480	0.791036
Rv1481	Rv1481	0.811915
Rv1482c	Rv1482c	1.0527
Rv1483	fabG1	0.889672
Rv1484	inhA	0.840412
Rv1485	hemZ	0.949009
Rv1486c	Rv1486c	0.732869
Rv1487	Rv1487	0.794346
Rv1488	Rv1488	0.625002
Rv1489	Rv1489	0.772842
Rv1489A	Rv1489A	0.904136
Rv1490	Rv1490	0.825452
Rv1491c	Rv1491c	0.843826
Rv1492	mutA	1.08849
Rv1493	mutB	0.737614
Rv1494	mazE4	0.638865
Rv1495	mazF4	0.916525
Rv1496	Rv1496	0.533868
Rv1497	lipL	0.948013
Rv1498A	Rv1498A	0.963843
Rv1498c	Rv1498c	0.821994
Rv1499	Rv1499	1.16607
Rv1500	Rv1500	0.958058
Rv1501	Rv1501	1.04849
Rv1502	Rv1502	1.17782
Rv1503c	Rv1503c	1.04323
Rv1505c	Rv1505c	1.25938
Rv1506c	Rv1506c	1.05189
Rv1507A	Rv1507A	1.86912
Rv1507c	Rv1507c	1.12931
Rv1508A	Rv1508A	0.879126
Rv1508c	Rv1508c	0.898202
Rv1509	Rv1509	0.809665
Rv1510	Rv1510	0.602974
Rv1511	gmdA	0.576393
Rv1512	epiA	0.651826
Rv1513	Rv1513	0.933042
Rv1514c	Rv1514c	1.22824
Rv1515c	Rv1515c	1.11636
Rv1516c	Rv1516c	0.835654
Rv1517	Rv1517	0.77481
Rv1518	Rv1518	0.952282
Rv1519	Rv1519	1.45323
Rv1520	Rv1520	0.759897
Rv1521	fadD25	0.773478
Rv1522c	mmpL12	0.607524
Rv1523	Rv1523	0.638706
Rv1524	Rv1524	0.758134
Rv1525	wbbL2	0.76333
Rv1526c	Rv1526c	0.665663
Rv1527c	pks5	0.61844
Rv1528c	papA4	1.53555
Rv1529	fadD24	0.638079
Rv1530	adh	0.463314
Rv1531	Rv1531	0.679683
Rv1532c	Rv1532c	0.886681
Rv1533	Rv1533	0.95564
Rv1534	Rv1534	0.913868
Rv1535	Rv1535	1.29594
Rv1536	ileS	0.824759
Rv1537	dinX	0.592085
Rv1538c	ansA	0.637568
Rv1539	lspA	0.695741
Rv1540	Rv1540	0.74139
Rv1541c	lprI	1.27376
Rv1542c	glbN	1.36808
Rv1543	Rv1543	0.750856
Rv1544	Rv1544	0.779632
Rv1545	Rv1545	0.759339
Rv1546	Rv1546	0.700839
Rv1547	dnaE1	0.90225
Rv1548c	PPE21	0.773586
Rv1550	fadD11	0.976046
Rv1551	plsB1	0.702981
Rv1552	frdA	1.18614
Rv1553	frdB	1.1104
Rv1554	frdC	1.15178
Rv1555	frdD	1.05189
Rv1556	Rv1556	0.493139
Rv1557	mmpL6	0.873154
Rv1558	Rv1558	0.763784
Rv1559	ilvA	0.661284
Rv1560	vapB11	0.765718
Rv1561	vapC11	0.942083
Rv1562c	treZ	0.584487
Rv1563c	treY	0.633135
Rv1564c	treX	0.750202
Rv1565c	Rv1565c	0.734821
Rv1566c	Rv1566c	1.15184
Rv1567c	Rv1567c	0.908268
Rv1568	bioA	0.762097
Rv1569	bioF1	1.13114
Rv1570	bioD	1.1523
Rv1571	Rv1571	1.0987
Rv1573	Rv1573	1.12012
Rv1574	Rv1574	1.25245
Rv1575	Rv1575	1.0314
Rv1576c	Rv1576c	1.47975
Rv1577c	Rv1577c	1.46263
Rv1578c	Rv1578c	1.2493
Rv1579c	Rv1579c	0.878916
Rv1580c	Rv1580c	1.07505
Rv1581c	Rv1581c	1.21753
Rv1582c	Rv1582c	1.04541
Rv1583c	Rv1583c	1.46577
Rv1584c	Rv1584c	1.41264
Rv1585c	Rv1585c	1.25418
Rv1586c	Rv1586c	1.34567
Rv1588c	Rv1588c	0.947472
Rv1589	bioB	0.768106
Rv1590	Rv1590	0.950102
Rv1591	Rv1591	0.87879
Rv1592c	Rv1592c	1.20003
Rv1593c	Rv1593c	1.22711
Rv1594	nadA	0.956311
Rv1595	nadB	1.14779
Rv1596	nadC	0.915002
Rv1597	Rv1597	0.739253
Rv1598c	Rv1598c	0.808886
Rv1599	hisD	1.1887
Rv1600	hisC1	0.911892
Rv1601	hisB	0.964066
Rv1602	hisH	0.83279
Rv1603	hisA	0.815087
Rv1604	impA	0.881171
Rv1605	hisF	1.01492
Rv1606	hisI	0.68637
Rv1607	chaA	0.883645
Rv1608c	bcpB	0.740405
Rv1609	trpE	0.516377
Rv1610	Rv1610	0.923339
Rv1611	trpC	0.9392
Rv1612	trpB	1.26551
Rv1613	trpA	1.52406
Rv1614	lgt	1.08494
Rv1615	Rv1615	0.773132
Rv1616	Rv1616	0.720227
Rv1617	pykA	0.639561
Rv1618	tesB1	0.855207
Rv1619	Rv1619	0.604851
Rv1620c	cydC	1.51821
Rv1621c	cydD	1.36592
Rv1622c	cydB	1.55814
Rv1623c	cydA	1.48283
Rv1624c	Rv1624c	1.15083
Rv1625c	cya	0.697707
Rv1626	Rv1626	0.671825
Rv1627c	Rv1627c	0.830195
Rv1628c	Rv1628c	0.917706
Rv1629	polA	0.747828
Rv1630	rpsA	0.632283
Rv1631	coaE	0.922334
Rv1632c	Rv1632c	0.997966
Rv1633	uvrB	0.710287
Rv1634	Rv1634	0.747046
Rv1635c	Rv1635c	0.638064
Rv1636	TB15.3	0.801898
Rv1637c	Rv1637c	0.714791
Rv1638	uvrA	0.669484
Rv1638A	Rv1638A	1.35419
Rv1639c	Rv1639c	0.939294
Rv1640c	lysX	0.783193
Rv1641	infC	0.837835
Rv1642	rpmI	1.19873
Rv1643	rplT	0.832742
Rv1644	tsnR	1.25518
Rv1645c	Rv1645c	0.887169
Rv1646	PE17	1.02555
Rv1647	Rv1647	0.823521
Rv1648	Rv1648	0.614926
Rv1649	pheS	0.712021
Rv1650	pheT	0.840985
Rv1651c	PE_PGRS30	0.908745
Rv1652	argC	1.51674
Rv1653	argJ	1.61445
Rv1654	argB	1.46827
Rv1655	argD	1.5968
Rv1656	argF	1.25132
Rv1657	argR	1.42779
Rv1658	argG	0.934959
Rv1659	argH	0.873214
Rv1660	pks10	0.758255
Rv1661	pks7	0.738889
Rv1662	pks8	0.811581
Rv1663	pks17	0.844093
Rv1664	pks9	0.753944
Rv1665	pks11	1.07688
Rv1666c	cyp139	0.66969
Rv1667c	Rv1667c	0.504689
Rv1669	Rv1669	1.00271
Rv1670	Rv1670	1.05251
Rv1671	Rv1671	0.843608
Rv1672c	Rv1672c	0.842935
Rv1673c	Rv1673c	0.667891
Rv1674c	Rv1674c	0.771521
Rv1675c	cmr	0.527239
Rv1676	Rv1676	0.691372
Rv1677	dsbF	0.867354
Rv1678	Rv1678	0.976364
Rv1679	fadE16	0.905855
Rv1680	Rv1680	0.887813
Rv1681	moeX	0.878418
Rv1682	Rv1682	1.151
Rv1683	Rv1683	0.60073
Rv1684	Rv1684	0.971383
Rv1685c	Rv1685c	1.13256
Rv1686c	Rv1686c	1.09388
Rv1687c	Rv1687c	1.12701
Rv1688	mpg	0.758822
Rv1689	tyrS	0.731167
Rv1690	lprJ	1.12593
Rv1691	Rv1691	1.0521
Rv1692	Rv1692	0.844973
Rv1693	Rv1693	0.75363
Rv1694	tlyA	0.618709
Rv1695	ppnK	0.652393
Rv1696	recN	0.714715
Rv1697	Rv1697	1.3069
Rv1698	mctB	1.20913
Rv1699	pyrG	0.640937
Rv1700	Rv1700	0.697955
Rv1701	Rv1701	0.906765
Rv1702c	Rv1702c	1.29522
Rv1703c	Rv1703c	0.64428
Rv1704c	cycA	0.905985
Rv1705c	PPE22	0.710353
Rv1706A	Rv1706A	1.24755
Rv1706c	PPE23	0.885577
Rv1707	Rv1707	0.738854
Rv1708	Rv1708	0.710166
Rv1709	scpA	0.972399
Rv1710	scpB	0.660847
Rv1711	Rv1711	0.812598
Rv1712	cmk	0.76492
Rv1713	engA	1.05625
Rv1714	Rv1714	1.11282
Rv1715	fadB3	1.01362
Rv1716	Rv1716	1.01023
Rv1717	Rv1717	1.11821
Rv1718	Rv1718	0.728639
Rv1719	Rv1719	0.77979
Rv1720c	vapC12	0.804123
Rv1721c	vapB12	0.878431
Rv1722	Rv1722	0.534586
Rv1723	Rv1723	0.591463
Rv1724c	Rv1724c	0.915331
Rv1725c	Rv1725c	0.819443
Rv1726	Rv1726	0.994621
Rv1727	Rv1727	1.2366
Rv1728c	Rv1728c	0.785845
Rv1729c	Rv1729c	0.673068
Rv1730c	Rv1730c	0.711826
Rv1731	gabD2	0.545262
Rv1732c	Rv1732c	0.952341
Rv1733c	Rv1733c	2.78873
Rv1734c	Rv1734c	1.59295
Rv1735a	Rv1735a	2.41801
Rv1735c	Rv1735c	1.18261
Rv1736c	narX	2.52302
Rv1737c	narK2	2.65797
Rv1738	Rv1738	3.66334
Rv1739c	Rv1739c	0.902984
Rv1740	vapB34	1.04127
Rv1741	vapC34	0.861094
Rv1742	Rv1742	0.557336
Rv1743	pknE	0.461319
Rv1744c	Rv1744c	1.40738
Rv1745c	idi	1.253
Rv1746	pknF	0.56575
Rv1747	Rv1747	0.672218
Rv1748	Rv1748	0.702935
Rv1749c	Rv1749c	0.634076
Rv1750c	fadD1	0.47221
Rv1751	Rv1751	1.00896
Rv1752	Rv1752	0.994483
Rv1753c	PPE24	0.788228
Rv1754c	Rv1754c	1.48004
Rv1758	cut1	0.937032
Rv1759c	wag22	1.04159
Rv1760	Rv1760	0.98543
Rv1761c	Rv1761c	0.77783
Rv1762c	Rv1762c	0.74697
Rv1765c	Rv1765c	1.00773
Rv1766	Rv1766	0.738052
Rv1767	Rv1767	0.85045
Rv1768	PE_PGRS31	0.903127
Rv1769	Rv1769	0.545953
Rv1770	Rv1770	0.699749
Rv1771	Rv1771	0.771905
Rv1772	Rv1772	1.14068
Rv1773c	Rv1773c	1.40402
Rv1774	Rv1774	0.645932
Rv1775	Rv1775	0.569974
Rv1776c	Rv1776c	1.06436
Rv1777	cyp144	0.739221
Rv1778c	Rv1778c	0.950017
Rv1779c	Rv1779c	1.05843
Rv1780	Rv1780	0.952738
Rv1781c	malQ	0.876911
Rv1782	eccB5	0.68505
Rv1783	eccC5	0.704965
Rv1785c	cyp143	0.748045
Rv1786	Rv1786	0.870265
Rv1787	PPE25	0.679637
Rv1788	PE18	1.17179
Rv1789	PPE26	0.611045
Rv1790	PPE27	1.14663
Rv1791	PE19	0.836984
Rv1792	esxM	1.01673
Rv1793	esxN	0.807138
Rv1794	Rv1794	0.697931
Rv1795	eccD5	0.558552
Rv1796	mycP5	0.57378
Rv1797	eccE5	0.717237
Rv1798	eccA5	0.934947
Rv1799	lppT	1.05605
Rv1800	PPE28	0.633041
Rv1801	PPE29	1.35291
Rv1802	PPE30	0.903443
Rv1803c	PE_PGRS32	0.733588
Rv1804c	Rv1804c	0.899715
Rv1806	PE20	2.60341
Rv1808	PPE32	1.49301
Rv1809	PPE33	1.26278
Rv1810	Rv1810	0.900475
Rv1811	mgtC	0.802722
Rv1812c	Rv1812c	1.15379
Rv1813c	Rv1813c	2.45503
Rv1814	erg3	0.662602
Rv1815	Rv1815	1.18719
Rv1816	Rv1816	1.11977
Rv1817	Rv1817	0.780763
Rv1818c	PE_PGRS33	1.28783
Rv1819c	bacA	0.814706
Rv1820	ilvG	0.666787
Rv1821	secA2	0.572593
Rv1822	pgsA2	0.771674
Rv1823	Rv1823	0.597237
Rv1824	Rv1824	0.846212
Rv1825	Rv1825	0.793329
Rv1826	gcvH	0.620482
Rv1827	garA	0.530552
Rv1828	Rv1828	0.566489
Rv1829	Rv1829	0.712324
Rv1830	Rv1830	0.769818
Rv1831	Rv1831	0.964256
Rv1832	gcvB	1.04033
Rv1833c	Rv1833c	0.976161
Rv1834	lipZ	0.786225
Rv1835c	Rv1835c	0.73528
Rv1836c	Rv1836c	0.69508
Rv1837c	glcB	0.640375
Rv1838c	vapC13	0.942933
Rv1839c	vapB13	0.844557
Rv1840c	PE_PGRS34	1.00725
Rv1841c	Rv1841c	0.784632
Rv1842c	Rv1842c	0.701738
Rv1843c	guaB1	0.669299
Rv1844c	gnd1	0.600314
Rv1845c	blaR	1.19569
Rv1846c	blaI	0.823738
Rv1847	Rv1847	1.0595
Rv1848	ureA	0.853758
Rv1849	ureB	0.750328
Rv1850	ureC	0.674228
Rv1851	ureF	0.826671
Rv1852	ureG	0.620896
Rv1853	ureD	0.745422
Rv1854c	ndh	1.0263
Rv1855c	Rv1855c	0.660602
Rv1856c	Rv1856c	0.98268
Rv1857	modA	1.12766
Rv1858	modB	0.998602
Rv1859	modC	0.772267
Rv1860	apa	0.938636
Rv1861	Rv1861	0.99469
Rv1862	adhA	0.685979
Rv1863c	Rv1863c	0.571867
Rv1864c	Rv1864c	0.602776
Rv1865c	Rv1865c	0.460476
Rv1866	Rv1866	0.500867
Rv1867	Rv1867	0.465993
Rv1868	Rv1868	0.789618
Rv1869c	Rv1869c	0.864653
Rv1870c	Rv1870c	1.10637
Rv1871c	Rv1871c	0.708781
Rv1872c	lldD2	0.598519
Rv1873	Rv1873	0.952533
Rv1874	Rv1874	0.805277
Rv1875	Rv1875	1.13884
Rv1876	bfrA	0.865447
Rv1877	Rv1877	0.62983
Rv1878	glnA3	0.585451
Rv1879	Rv1879	1.11649
Rv1880c	cyp140	0.699558
Rv1881c	lppE	0.867615
Rv1882c	Rv1882c	0.888444
Rv1883c	Rv1883c	1.1275
Rv1884c	rpfC	1.42812
Rv1885c	Rv1885c	1.44166
Rv1886c	fbpB	1.33884
Rv1887	Rv1887	0.651201
Rv1887a	Rv1887a	1.20656
Rv1888A	Rv1888A	1.00045
Rv1890c	Rv1890c	0.586209
Rv1891	Rv1891	0.864429
Rv1892	Rv1892	0.960204
Rv1893	Rv1893	0.933085
Rv1894c	Rv1894c	1.21126
Rv1895	Rv1895	0.944694
Rv1896c	Rv1896c	0.632586
Rv1897c	Rv1897c	0.745934
Rv1898	Rv1898	0.694058
Rv1899c	lppD	0.732596
Rv1900c	lipJ	0.600864
Rv1901	cinA	0.592025
Rv1902c	nanT	0.987316
Rv1903	Rv1903	1.0506
Rv1904	Rv1904	1.01374
Rv1905c	aao	0.725121
Rv1906c	Rv1906c	0.67773
Rv1907c	Rv1907c	1.04942
Rv1908c	katG	1.3331
Rv1909c	furA	1.64443
Rv1910c	Rv1910c	0.61232
Rv1911c	lppC	0.63997
Rv1912c	fadB5	0.759896
Rv1913	Rv1913	0.610217
Rv1914c	Rv1914c	0.843943
Rv1915	aceAa	0.587438
Rv1916	aceAb	0.700935
Rv1917c	PPE34	0.725584
Rv1918c	PPE35	0.807392
Rv1919c	Rv1919c	0.995282
Rv1920	Rv1920	0.719558
Rv1921c	lppF	0.62505
Rv1922	Rv1922	0.671378
Rv1923	lipD	0.638056
Rv1924c	Rv1924c	0.88123
Rv1925	fadD31	0.699716
Rv1926c	mpt63	1.323
Rv1927	Rv1927	0.81832
Rv1928c	Rv1928c	0.882493
Rv1929c	Rv1929c	1.03539
Rv1930c	Rv1930c	0.758494
Rv1931c	Rv1931c	0.713088
Rv1932	tpx	0.994154
Rv1933c	fadE18	1.90071
Rv1934c	fadE17	0.954442
Rv1935c	echA13	0.804314
Rv1936	Rv1936	1.1244
Rv1937	Rv1937	0.876905
Rv1938	ephB	0.89422
Rv1939	Rv1939	0.990942
Rv1940	ribA1	0.980251
Rv1941	Rv1941	1.13646
Rv1942c	mazF5	0.714662
Rv1943c	mazE5	0.6505
Rv1944c	Rv1944c	0.62164
Rv1945	Rv1945	1.02264
Rv1946c	lppG	1.46649
Rv1947	Rv1947	0.955038
Rv1948c	Rv1948c	1.03846
Rv1950c	Rv1950c	1.13783
Rv1951c	Rv1951c	0.962777
Rv1952	vapB14	0.958901
Rv1953	vapC14	0.982162
Rv1954c	Rv1954c	2.04043
Rv1955	higB	1.64364
Rv1956	higA	1.24546
Rv1957	Rv1957	1.3182
Rv1958c	Rv1958c	1.2822
Rv1959c	parE1	0.912256
Rv1960c	parD1	1.09544
Rv1961	Rv1961	1.02903
Rv1962A	vapB35	0.771122
Rv1962c	vapC35	0.652547
Rv1963c	mce3R	0.602875
Rv1964	yrbE3A	0.990227
Rv1965	yrbE3B	0.890722
Rv1966	mce3A	0.818205
Rv1967	mce3B	0.94012
Rv1968	mce3C	0.947912
Rv1969	mce3D	0.847755
Rv1970	lprM	0.829386
Rv1971	mce3F	0.749887
Rv1972	Rv1972	0.895905
Rv1973	Rv1973	0.866259
Rv1974	Rv1974	0.847302
Rv1975	Rv1975	0.863545
Rv1976c	Rv1976c	0.789172
Rv1977	Rv1977	0.73747
Rv1978	Rv1978	0.669511
Rv1979c	Rv1979c	1.08079
Rv1980c	mpt64	0.895361
Rv1981c	nrdF1	0.842799
Rv1982A	vapB36	1.39718
Rv1982c	vapC36	1.08212
Rv1983	PE_PGRS35	0.565909
Rv1984c	cfp21	0.80919
Rv1985c	Rv1985c	0.962248
Rv1986	Rv1986	1.283
Rv1987	Rv1987	1.20753
Rv1988	erm(37)	1.21596
Rv1989c	Rv1989c	1.12882
Rv1990c	Rv1990c	1.36189
Rv1991A	mazE6	1.17575
Rv1991c	mazF6	1.10642
Rv1992c	ctpG	1.49779
Rv1993c	Rv1993c	1.71459
Rv1994c	cmtR	1.7538
Rv1995	Rv1995	1.16389
Rv1996	Rv1996	2.77618
Rv1997	ctpF	2.15877
Rv1998c	Rv1998c	0.797438
Rv1999c	Rv1999c	0.800729
Rv2000	Rv2000	0.770891
Rv2001	Rv2001	1.0245
Rv2002	fabG3	0.835237
Rv2003c	Rv2003c	1.77149
Rv2004c	Rv2004c	1.96938
Rv2005c	Rv2005c	2.01438
Rv2006	otsB1	1.12776
Rv2007c	fdxA	2.79924
Rv2008c	Rv2008c	0.712065
Rv2009	vapB15	1.38969
Rv2010	vapC15	1.13989
Rv2011c	Rv2011c	1.32323
Rv2012	Rv2012	1.19169
Rv2015c	Rv2015c	0.989658
Rv2016	Rv2016	1.18816
Rv2017	Rv2017	1.02814
Rv2018	Rv2018	0.714226
[truncated: 1,893 more rows]

## Sheet: TP of E.coli genes
Table S2. TP of E. coli genes
gene	TP	gene_name
b3338	0.219395	chiA
b2177	0.244812	yejA
b2822	0.271348	recC
b1733	0.274643	chbG
b2556	0.274941	glrK
b2836	0.277238	aas
b0981	0.278022	etk
b1978	0.279861	yeeJ
b2101	0.281024	yegW
b2233	0.2921	yfaL
b3252	0.300725	csrD
b2178	0.302184	yejB
b0148	0.303055	hrpB
b0289	0.30319	ecpE
b2064	0.304234	asmA
b3402	0.304609	yhgE
b4399	0.306146	creC
b1758	0.308941	ynjF
b2268	0.31203	rbn
b1128	0.319741	roxA
b0290	0.324433	ecpD
b0258	0.325452	ykfC
b2929	0.327725	fumE
b2184	0.330261	radD
b0879	0.330393	macB
b2823	0.330987	ppdC
b4327	0.332186	hypT
b2839	0.332256	lysR
b2928	0.332791	yggC
b3529	0.334499	pdeK
b2835	0.334502	lplT
b2874	0.336532	yqeA
b2099	0.33712	yegU
b0761	0.338648	modE
b0944	0.33928	ycbF
b1610	0.339538	tus
b3689	0.341486	yidR
b3825	0.341513	pldB
b1013	0.342286	rutR
b1292	0.342601	sapC
b1034	0.34296	ycdX
b1294	0.343357	sapA
b1872	0.343533	torZ
b1119	0.345416	nagK
b2615	0.348314	nadK
b3375	0.348738	frlR
b2786	0.349607	barA
b2755	0.353198	cas1
b0732	0.353676	mngB
b0396	0.354097	araJ
b3844	0.354834	fre
b0686	0.355281	ybfF
b2544	0.356127	yphB
b0503	0.356445	selU
b3412	0.356789	bioH
b3266	0.357454	acrF
b0054	0.358378	lptD
b2545	0.358667	yphC
b1098	0.36148	tmk
b2478	0.361893	dapA
b0962	0.362248	helD
b4121	0.362389	yjdF
b0378	0.363062	yaiW
b1790	0.363123	nimR
b1861	0.365315	ruvA
b2493	0.366402	yfgO
b2405	0.367583	xapR
b2784	0.368237	relA
b2324	0.36831	mnmC
b3849	0.368506	trkH
b1860	0.368632	ruvB
b1201	0.370538	dhaR
b1303	0.371949	pspF
b3197	0.374312	kdsD
b0890	0.374551	ftsK
b3196	0.374739	yrbG
b0730	0.375137	mngR
b2821	0.375467	ptrA
b4221	0.375919	tamB
b0190	0.375948	yaeQ
b1961	0.376545	dcm
b1118	0.37752	lolE
b3322	0.378058	gspB
b0516	0.378369	allC
b2118	0.378755	yehI
b3850	0.379095	hemG
b0053	0.379152	surA
b0025	0.379791	ribF
b2433	0.38021	yfeZ
b1293	0.380409	sapB
b2179	0.380568	yejE
b4125	0.380727	dcuS
b2550	0.381494	yphH
b1756	0.381641	ynjD
b0921	0.382384	cmoM
b1640	0.382535	anmK
b2218	0.382804	rcsC
b0642	0.382856	leuS
b1410	0.384361	ynbC
b2688	0.384529	gshA
b3438	0.38455	gntR
b4136	0.384737	dsbD
b3355	0.384757	prkB
b0620	0.384797	dpiA
b2514	0.385415	hisS
b0649	0.385591	djlC
b0106	0.386118	hofC
b2216	0.386364	rcsD
b4387	0.386411	ytjB
b0316	0.387481	yahB
b2070	0.388094	yegI
b1222	0.388329	narX
b0878	0.3895	macA
b1381	0.390228	ydbH
b3374	0.391232	frlD
b1622	0.391405	malY
b3843	0.391643	ubiD
b3232	0.392111	zapE
b1215	0.392123	kdsA
b2906	0.392181	ubiI
b2689	0.392557	yqaA
b0055	0.392725	djlA
b2542	0.392984	hcaD
b3377	0.393234	yhfT
b0780	0.393762	ybhK
b1280	0.394204	lapB
b2920	0.394639	scpC
b0177	0.394981	bamA
b4500	0.395351	yfaS
b2382	0.395968	ypdC
b2641	0.396093	yfjV
b1202	0.396197	ycgV
b2100	0.39662	yegV
b2819	0.397033	recD
b1711	0.398475	btuC
b2412	0.398597	zipA
b2011	0.398807	sbcB
b1734	0.399115	chbF
b1813	0.399433	nudL
b3149	0.399439	diaA
b3462	0.399621	ftsX
b4278	0.399829	insG
b1719	0.399999	thrS
b2501	0.400216	ppk
b2919	0.400627	scpB
b2893	0.400911	dsbC
b3954	0.401387	yijO
b1766	0.40196	sppA
b0496	0.402178	ybbP
b4587	0.402517	insN
b3951	0.402854	pflD
b3550	0.403233	yiaC
b0092	0.403308	ddlB
b3150	0.403587	yraP
b2078	0.404529	baeS
b3243	0.405285	aaeR
b2409	0.405572	yfeR
b2865	0.407185	ygeR
b2808	0.407227	gcvA
b2406	0.407296	xapB
b3105	0.407297	yhaJ
b2519	0.407404	pbpC
b0923	0.40806	mukE
b2946	0.409021	rsmE
b2513	0.409107	yfgM
b0826	0.409308	moeB
b4661	0.409388	yfcU
b4486	0.40945	yjiV
b1096	0.410138	pabC
b4251	0.410167	bdcR
b0397	0.410275	sbcC
b2245	0.410307	yfaU
b2894	0.410926	xerD
b3465	0.41124	rsmD
b3216	0.411484	yhcD
b0215	0.411692	dnaQ
b2383	0.412304	fryA
b2474	0.412401	tmcA
b0403	0.412491	malZ
b1035	0.412693	ycdY
b0887	0.412852	cydD
b2806	0.412941	rlmM
b4191	0.412998	ulaR
b4461	0.41378	yfjD
b3146	0.414333	rsmI
b0922	0.414549	mukF
b2010	0.415123	dacD
b3053	0.415407	glnE
b4472	0.415424	yhdP
b2841	0.415742	araE
b2076	0.415848	mdtC
b1134	0.416086	nudJ
b2381	0.416499	ypdB
b1996	0.416529	insD-3
b1106	0.416563	thiK
b1439	0.416651	ydcR
b3235	0.417261	degS
b1464	0.418403	yddE
b3530	0.41841	bcsC
b4403	0.418604	yjtD
b3398	0.418764	igaA
b2180	0.418936	yejF
b3176	0.419032	glmM
b2555	0.419058	qseG
b2538	0.419091	hcaE
b1866	0.419145	aspS
b0568	0.419235	nfrA
b2860	0.419722	insD-4
b0213	0.419857	yafS
b4220	0.420002	tamA
b3826	0.420106	yigL
b2611	0.420222	ypjD
b0069	0.420341	sgrR
b3997	0.421181	hemE
b1402	0.421438	insD-2
b0927	0.421505	gloC
b1595	0.421527	ynfL
b1249	0.422542	clsA
b2470	0.423413	acrD
b2744	0.423644	umpG
b3833	0.42384	ubiE
b1328	0.424193	pgrR
b0840	0.424485	deoR
b4020	0.424803	yjbB
b2515	0.424876	ispG
b1129	0.425275	phoQ
b2065	0.425918	dcd
b4159	0.426387	mscM
b3247	0.426442	rng
b0687	0.426468	seqA
b0414	0.426891	ribD
b2158	0.426948	yeiH
b3013	0.42759	yqhG
b2512	0.428293	bamB
b3921	0.42858	yiiR
b0998	0.429691	torD
b3034	0.430413	nudF
b2892	0.430584	recJ
b2491	0.430591	hyfR
b3857	0.430596	mobA
b1336	0.430757	abgT
b1271	0.430822	yciK
b2063	0.431232	yegH
b2487	0.431471	hyfG
b3391	0.431637	hofQ
b0692	0.431847	potE
b3388	0.431986	damX
b2320	0.432808	pdxB
b2769	0.433925	ygcQ
b1645	0.434047	ydhK
b0091	0.435205	murC
b4169	0.435275	amiB
b2829	0.43532	ptsP
b2477	0.435396	bamC
b0457	0.435501	pdeB
b3144	0.435871	yraJ
b3018	0.435921	plsC
b2947	0.436235	gshB
b3531	0.436253	bcsZ
b0846	0.436572	rcdA
b4172	0.436668	hfq
b2472	0.436992	dapE
b3205	0.437019	rapZ
b3972	0.437732	murB
b4390	0.437984	nadR
b1507	0.438233	hipA
b1638	0.438638	pdxH
b3660	0.438795	yicL
b4168	0.438919	tsaE
b1290	0.439529	sapF
b2122	0.43972	yehQ
b2132	0.439726	bglX
b1255	0.439836	yciC
b3387	0.43992	dam
b0413	0.440073	nrdR
b0254	0.44114	perR
b0941	0.441252	elfG
b4580	0.441627	yaiT
b4386	0.441672	lplA
b1270	0.441885	btuR
b0940	0.441923	elfC
b0924	0.442132	mukB
b2820	0.442236	recB
b4173	0.442371	hflX
b3376	0.442395	yhfS
b1323	0.442671	tyrR
b2134	0.442706	pbpG
b1291	0.442865	sapD
b1107	0.442983	nagZ
b0641	0.443584	lptE
b3290	0.44389	trkA
b0619	0.444041	dpiB
b1653	0.444258	lhr
b0467	0.444694	priC
b0997	0.444734	torA
b3801	0.444848	aslA
b0095	0.444884	ftsZ
b0612	0.445101	citT
b3353	0.445289	yheT
b2627	0.445509	abpB
b3187	0.445513	ispB
b3466	0.445613	yhhL
b0604	0.445722	dsbG
b2828	0.445923	lgt
b1960	0.446479	vsr
b3229	0.446596	sspA
b0497	0.446606	rhsD
b3226	0.44669	nanR
b3411	0.446718	rpnA
b2594	0.447055	rluD
b2745	0.447612	truD
b0502	0.447662	ylbG
b0231	0.447699	dinB
b3204	0.447704	ptsN
b0493	0.447833	ybbO
b1870	0.448306	cmoA
b3747	0.448739	kup
b0920	0.449068	elyC
b1099	0.449327	holB
b3693	0.449398	dgoK
b0845	0.449511	ybjJ
b3475	0.449796	acpT
b0093	0.449879	ftsQ
b1864	0.4499	yebC
b4249	0.45017	bdcA
b1791	0.451331	nimT
b3532	0.451997	bcsB
b3551	0.452064	bisC
b3031	0.452605	yqiA
b0579	0.452878	ybdF
b1266	0.453401	yciV
b2628	0.453455	abpA
b3148	0.453607	yraN
b0090	0.453865	murG
b3715	0.45389	yieH
b1688	0.454922	ydiK
b0291	0.455289	ecpC
b2810	0.45535	csdA
b3619	0.455585	rfaD
b0688	0.455612	pgm
b2075	0.45568	mdtB
b2585	0.456054	pssA
b3915	0.456077	fieF
b2824	0.456294	ygdB
b3017	0.456354	ftsP
b0444	0.456751	queC
b3090	0.45738	ygjV
b1771	0.457626	ydjG
b1524	0.457668	glsB
b3385	0.457692	gph
b2668	0.458298	ygaP
b2909	0.458359	ygfB
b2901	0.458628	bglA
b3389	0.458658	aroB
b2164	0.458883	psuT
b2881	0.459077	xdhD
b2502	0.459097	ppx
b1637	0.459115	tyrS
b2016	0.459231	yeeZ
b1316	0.459353	ycjT
b2380	0.459404	ypdA
b0176	0.45969	rseP
b0196	0.459758	rcsF
b0109	0.460685	nadC
b2516	0.460827	rodZ
b0640	0.460914	holA
b0869	0.460934	ybjT
b0324	0.461239	yahJ
b1386	0.461759	tynA
b1424	0.462211	opgD
b0947	0.462272	ycbX
b3201	0.462284	lptB
b3040	0.462437	zupT
b2186	0.462842	yejK
b3386	0.462984	rpe
b1084	0.463012	rne
b3778	0.463225	rep
b2716	0.463846	ascB
b0886	0.464011	cydC
b0680	0.464558	glnS
b3233	0.465082	yhcB
b1699	0.465324	ydiS
b4464	0.465692	ghxQ
b2577	0.465994	yfiE
b3056	0.466161	cca
b3593	0.46626	rhsA
b0858	0.466596	ybjO
b1764	0.467065	selD
b1591	0.467586	dmsD
b3155	0.467921	yhbQ
b0913	0.468304	ycaI
b1659	0.468469	ydhB
b1372	0.468609	stfR
b1097	0.468673	mltG
b4260	0.468758	pepA
b4174	0.468764	hflK
b3395	0.469089	hofM
b0155	0.469336	clcA
b0569	0.469345	nfrB
b0494	0.469569	tesA
b4089	0.469618	alsR
b4474	0.469785	frlC
b2077	0.469825	mdtD
b1735	0.470033	chbR
b3095	0.47017	yqjA
b1054	0.470195	lpxL
b3595	0.470504	yibJ
b0026	0.470572	ileS
b3706	0.471109	mnmE
b2908	0.471199	pepP
b4385	0.471275	yjjJ
b1092	0.471316	fabD
b2632	0.471497	yfjP
b2549	0.471701	yphG
b2541	0.471711	hcaB
b0160	0.471818	dgt
b3675	0.471952	yidG
b0082	0.472067	rsmH
b0446	0.47233	cof
b1093	0.472344	fabG
b3177	0.473546	folP
b1606	0.473667	folM
b3080	0.4737	ygjK
b3210	0.474003	arcB
b3145	0.47418	yraK
b4481	0.474196	rffT
b1526	0.474446	yneJ
b0827	0.474452	moeA
b1701	0.47446	fadK
b4190	0.474884	yjfP
b1184	0.475524	umuC
b3352	0.475548	yheS
b2246	0.475654	yfaV
b0020	0.475698	nhaR
b2232	0.475986	ubiG
b0097	0.476251	secM
b3037	0.476271	ygiB
b4211	0.476528	qorB
b0465	0.476581	mscK
b2068	0.476634	alkA
b3867	0.47733	hemN
b2469	0.47735	narQ
b0223	0.477412	yafJ
b2783	0.47748	mazE
b2968	0.47755	yghD
b3863	0.47772	polA
b3208	0.477761	mtgA
b0178	0.477977	skp
b2321	0.47803	flk
b2300	0.478171	yfcE
b0400	0.47821	phoR
b2697	0.478396	alaS
b1834	0.478427	yebT
b3248	0.478515	yhdE
b3202	0.478577	rpoN
b1542	0.478753	ydfI
b0818	0.479571	ybiR
b3147	0.480383	lpoA
b0404	0.48051	acpH
b1865	0.48065	nudB
b1875	0.481384	yecM
b1789	0.481415	yeaL
b2794	0.481562	queF
b3834	0.481731	ubiJ
b2593	0.482384	pgeF
b1209	0.482484	lolB
b3131	0.482504	agaR
b3804	0.482689	hemD
b2595	0.482744	bamD
b2785	0.482846	rlmD
b1192	0.483287	ldcA
b1429	0.483393	tehA
b3895	0.483819	fdhD
b4584	0.484186	rpnD
b3794	0.484309	rffM
b3561	0.485083	wecH
b0441	0.485137	ppiD
b3039	0.485223	ygiD
b4160	0.485675	psd
b1114	0.485747	mfd
b1727	0.485941	hxpB
b2226	0.485942	yfaQ
b0676	0.48612	nagC
b0658	0.486333	ybeX
b2743	0.486485	pcm
b4265	0.486515	idnT
b3085	0.486626	ygjP
b0047	0.486914	kefC
b4478	0.487314	dgoD
b1956	0.487763	dgcQ
b0955	0.48789	ycbZ
b3404	0.488061	envZ
b0179	0.488202	lpxD
b3911	0.488312	cpxA
b0916	0.488492	ycaQ
b3482	0.488766	rhsB
b3765	0.488959	yifB
b3434	0.489031	yhgN
b0088	0.489261	murD
b2717	0.490461	hycI
b0233	0.490568	yafO
b1120	0.490734	cobB
b1268	0.491235	yciQ
b4400	0.491288	creD
b3678	0.491621	yidJ
b0693	0.491887	speF
b3711	0.491991	yidZ
b1411	0.492172	ynbD
b0438	0.492315	clpX
b2432	0.492347	yfeY
b2475	0.492374	ypfJ
b3033	0.49238	yqiB
b1871	0.492443	cmoB
b4117	0.49278	adiA
b4171	0.493261	miaA
b0070	0.493361	setA
b2482	0.493366	hyfB
b2316	0.493847	accD
b3527	0.493934	yhjJ
b2831	0.494161	mutH
b3283	0.494289	yrdD
b0639	0.494493	nadD
b2008	0.494547	yeeA
b4569	0.49465	yhcE
b2807	0.494652	ygdD
b3459	0.494882	panZ
b3609	0.495043	secB
b0892	0.495144	rarA
b2811	0.495177	csdE
b4197	0.495178	ulaE
b3032	0.495593	cpdA
b0266	0.495721	yagB
b1456	0.496051	rhsE
b0602	0.49627	ybdN
b3856	0.496281	mobB
b0222	0.496344	lpcA
b3344	0.496348	tusC
b0149	0.496897	mrcB
b3345	0.497571	tusD
b0094	0.497886	ftsA
b0918	0.498009	kdsB
b0813	0.498151	rhtA
b1803	0.498307	yeaX
b1349	0.498658	recT
b0111	0.498969	ampE
b2748	0.498994	ftsB
b3620	0.499031	waaF
b1755	0.499152	ynjC
b2735	0.49918	ygbI
b1279	0.499605	lapA
b2690	0.499684	yqaB
b4113	0.499842	basR
b1754	0.499928	ynjB
b4042	0.500055	dgkA
b2918	0.500105	argK
b0951	0.500134	pqiB
b2896	0.500403	ygfX
b2067	0.500412	dgcE
b1713	0.500633	pheT
b3549	0.500865	tag
b0844	0.501128	ybjI
b3421	0.501382	rtcB
b0256	0.501521	insI-1
b4360	0.50169	yjjA
b0110	0.501726	ampD
b0239	0.501933	frsA
b3038	0.501958	ygiC
b2830	0.502274	rppH
b0172	0.502521	frr
b2620	0.502592	smpB
b4196	0.502635	ulaD
b4022	0.502732	rluF
b1763	0.50288	topB
b2578	0.50326	eamB
b4112	0.503391	basS
b3718	0.503583	yieK
b2520	0.503657	yfhM
b0425	0.503714	panE
b0192	0.503756	nlpE
b3164	0.503804	pnp
b1214	0.503815	ychA
b0634	0.503904	mrdB
b2817	0.504047	amiC
b4130	0.504126	dtpC
b4479	0.504313	dgoR
b4361	0.504613	dnaC
b3019	0.504791	parC
b1413	0.505214	hrpA
b4465	0.505299	yggP
b0087	0.505704	mraY
b4198	0.50577	ulaF
b4398	0.50591	creB
b2955	0.506102	yggW
b2494	0.506164	bepA
b2194	0.506941	ccmH
b4300	0.506985	sgcR
b1835	0.507518	rsmF
b3193	0.507855	mlaD
b2319	0.507959	usg
b3701	0.508336	dnaN
b1868	0.50839	yecE
b0611	0.508403	rna
b2559	0.508618	tadA
b0184	0.508682	dnaE
b0377	0.508859	sbmA
b3333	0.50905	gspL
b2916	0.509124	argP
b3935	0.509422	priA
b1736	0.509516	chbA
b3792	0.509762	wzxE
b3681	0.509926	glvG
b1069	0.509968	murJ
b1434	0.509996	sutR
b2332	0.510946	yfcO
b2981	0.510968	yghO
b1267	0.511241	yciO
b2120	0.511253	yehM
b3791	0.511328	wecE
b1718	0.511334	infC
b2395	0.51169	pdeA
b4264	0.51172	idnR
b3463	0.511774	ftsE
b0232	0.511863	yafN
b3244	0.512289	tldD
b0181	0.51229	lpxA
b1808	0.512454	yoaA
b4041	0.512642	plsB
b0085	0.512658	murE
b0843	0.512747	ybjH
b0650	0.512826	hscC
b2437	0.513075	eutR
b2827	0.513208	thyA
b0537	0.513657	intD
b3194	0.51389	mlaE
b0081	0.514172	mraZ
b2486	0.514231	hyfF
b0180	0.514523	fabZ
b3676	0.514593	yidH
b2733	0.514892	mutS
b4065	0.514979	yjcE
b2173	0.514983	yeiR
b3802	0.515067	hemY
b0398	0.515075	sbcD
b3719	0.515484	yieL
b0208	0.515664	yafC
b1833	0.515679	yebS
b3200	0.515948	lptA
b1432	0.516029	insQ
b0103	0.516272	coaE
b3780	0.516406	rhlB
b0191	0.516612	arfB
b2564	0.517216	pdxJ
b0408	0.517658	secD
b0714	0.517783	nei
b0943	0.517857	ycbV
b0253	0.518115	ykfA
b2427	0.518124	murR
b3888	0.518443	yiiD
b4258	0.518608	valS
b1698	0.518872	ydiR
b2718	0.519055	hycH
b3240	0.519076	aaeB
b2295	0.519447	yfbV
b1644	0.519522	ydhJ
b2825	0.519799	ppdB
b0102	0.52001	zapD
b4170	0.520087	mutL
b0415	0.520379	ribE
b0029	0.520501	ispH
b4262	0.52071	lptG
b2569	0.520777	lepA
b1585	0.520816	ynfC
b1191	0.520936	cvrA
b1181	0.520971	ycgN
b3952	0.520981	pflC
b2305	0.52102	rpnB
b3422	0.521068	rtcR
b0353	0.52112	mhpT
b1670	0.521778	ydhU
b2987	0.521969	pitB
b2244	0.522282	rpnE
b2907	0.522596	ubiH
b2440	0.52358	eutC
b2891	0.52363	prfB
b0885	0.523776	aat
b0089	0.523795	ftsW
b3057	0.524075	bacA
b0182	0.524112	lpxB
b2479	0.524131	gcvR
b2275	0.524265	yfbP
b3639	0.524634	dfp
b3473	0.524686	yhhS
b3973	0.525292	birA
b3691	0.52569	dgoT
b2231	0.526282	gyrA
b3803	0.527185	hemX
b0027	0.527381	lspA
b1278	0.527439	pgpB
b0957	0.527616	ompA
b1335	0.527684	ogt
b1624	0.527717	ydgJ
b4210	0.527827	ytfF
b3655	0.527996	yicH
b0495	0.528154	ybbA
b4572	0.528222	ylbE
b0482	0.528289	ybaP
b2837	0.528594	galR
b4623	0.528995	insO
b3464	0.529138	ftsY
b1529	0.52968	marC
b4234	0.529834	yjgA
b3334	0.529895	gspM
b1584	0.530143	speG
b0127	0.530581	yadG
b3192	0.530671	mlaC
b2961	0.530764	mutY
b3350	0.531113	kefB
b2793	0.531329	syd
b0949	0.531478	uup
b0251	0.531505	yafY
b3554	0.531666	yiaF
b3696	0.531755	yidX
b1220	0.531823	ychO
b2565	0.53196	recO
b1914	0.531965	uvrY
b1350	0.531969	recE
b0793	0.532073	ybhS
b2314	0.532174	dedD
b2492	0.532176	focB
b3743	0.53224	asnC
b4175	0.532277	hflC
b3178	0.532406	ftsH
b3569	0.532594	xylR
b0740	0.532638	tolB
b0566	0.532741	envY
b1399	0.532852	paaX
b2610	0.53317	ffh
b2438	0.53317	eutK
b4084	0.533898	alsK
b0185	0.533929	accA
b3805	0.533959	hemC
b0718	0.534015	ybgQ
b1999	0.534149	yeeP
b4080	0.534291	mdtP
b3035	0.53444	tolC
b3182	0.534614	dacB
b2701	0.534783	mltB
b3699	0.535178	gyrB
b4146	0.535196	epmB
b0480	0.535239	ushA
b3154	0.535307	yhbP
b2291	0.535349	yfbR
b3610	0.535572	grxC
b4356	0.535583	lgoT
b0462	0.53592	acrB
b2580	0.536139	ung
b1091	0.536235	fabH
b2887	0.5363	ygfT
b0437	0.536424	clpP
b0675	0.536679	umpH
b0243	0.536861	proA
b1538	0.536968	dcp
b0264	0.537057	insB-2
b1867	0.537187	yecD
b0633	0.537369	rlpA
b0038	0.537408	caiB
b0159	0.537439	mtn
b2715	0.537486	ascF
b0037	0.53811	caiC
b0011	0.53815	yaaW
b2506	0.53822	yfgI
b2798	0.538356	ygdG
b3258	0.538614	panF
b0983	0.538665	gfcE
b3702	0.538907	dnaA
b3191	0.539144	mlaB
b3811	0.539277	xerC
b1765	0.539601	ydjA
b3585	0.53994	yiaU
b3745	0.540064	viaA
b4347	0.540359	symE
b0107	0.540429	hofB
b3380	0.540512	yhfW
b2917	0.540565	scpA
b3219	0.540819	yhcF
b0601	0.540837	ybdM
b0490	0.540851	fetA
b0049	0.541333	apaH
b4391	0.541415	ettA
b2249	0.541452	yfaY
b1135	0.541479	rluE
b1438	0.54155	hicB
b0420	0.541894	dxs
b1794	0.542068	dgcP
b1793	0.542648	yoaF
b0771	0.543073	ybhJ
b2121	0.543168	yehP
b3384	0.543441	trpS
b0227	0.543588	yafL
b0960	0.543598	yccS
b0098	0.543913	secA
b1604	0.544063	ydgH
b0242	0.544161	proB
b0354	0.544306	yaiL
b3059	0.544319	plsY
b0040	0.54465	caiT
b2190	0.544665	yejO
b0644	0.544774	ybeQ
b3354	0.544896	yheU
b0219	0.545079	yafV
b0577	0.545145	ybdG
b4235	0.545268	pmbA
b0652	0.545271	gltL
b0532	0.545318	sfmD
b0820	0.545345	ybiT
b3234	0.546017	degQ
b1546	0.546032	tfaQ
b0752	0.546075	zitB
b3288	0.546197	fmt
b1874	0.546201	cutC
b4233	0.546454	mpl
b2389	0.5465	yfeO
b3838	0.546667	tatB
b0421	0.546821	ispA
b2861	0.547386	insC-4
b1997	0.547906	insC-3
b0145	0.547908	dksA
b2195	0.547927	ccmG
b0657	0.548237	lnt
b1928	0.548417	yedD
b0086	0.548486	murF
b0167	0.548644	glnD
b3650	0.549012	spoT
b2144	0.549088	sanA
b1726	0.549091	yniB
b3533	0.549103	bcsA
b0909	0.549138	ycaL
b1753	0.549175	ynjA
b3785	0.549283	wzzE
b3349	0.549332	slyD
b2413	0.549778	cysZ
b1403	0.549993	insC-2
b2711	0.55057	norW
b3999	0.550582	yjaG
b0742	0.550677	cpoB
b2439	0.550878	eutL
b2329	0.551104	aroC
b1116	0.551108	lolC
b0792	0.551355	ybhR
b1652	0.551598	rnt
b0993	0.551601	torS
b1104	0.551646	ycfL
b0891	0.551741	lolA
b3590	0.552036	selB
b2771	0.552082	ygcS
b0385	0.552109	dgcC
b1768	0.55234	pncA
b4150	0.552484	ampC
b2546	0.552569	yphD
b4284	0.552677	insI-3
b0859	0.553023	rlmC
b3323	0.553283	gspA
b1913	0.553404	uvrC
b0230	0.553594	lafU
b0638	0.553627	cobC
b4581	0.554181	ybeM
b1582	0.554548	ynfA
b0083	0.554773	ftsL
b3847	0.555167	pepQ
b3368	0.555305	cysG
b2098	0.556203	yegT
b2567	0.556389	rnc
b2379	0.556459	alaC
b2304	0.55665	yfcH
b0520	0.556695	ylbF
b3259	0.556806	prmA
b4475	0.556933	rtcA
b2030	0.557414	insH-7
b2489	0.55747	hyfI
b1180	0.557571	ycgM
b1767	0.557623	ansA
b2700	0.558315	pncC
b2267	0.5588	elaA
b3679	0.558927	yidK
b2430	0.559101	yfeW
b0768	0.559232	ybhD
b1103	0.559432	hinT
b3009	0.559488	yghB
b2840	0.55957	ygeA
b0452	0.559667	tesB
b3559	0.559785	glyS
b3611	0.560244	yibN
b1068	0.56032	yceM
b2043	0.560334	wcaM
b2951	0.560356	yggS
b2434	0.56049	ypeA
b3842	0.560629	rfaH
b0207	0.560668	dkgB
b2954	0.561023	rdgB
b1613	0.561185	manA
b0427	0.561233	yajR
b4081	0.561285	mdtO
b3848	0.561393	yigZ
b0448	0.561489	mdlA
b0187	0.561675	yaeR
b2139	0.561945	mdtQ
b3271	0.562174	yhdZ
b0942	0.562287	ycbU
b2346	0.562432	mlaA
b3560	0.562784	glyQ
b3571	0.563092	malS
b4349	0.563099	hsdM
b4083	0.56333	yjcS
b3195	0.564154	mlaF
b3656	0.564356	yicI
b4155	0.564478	epmA
b0654	0.564724	gltJ
b3810	0.564808	yigA
b2328	0.565469	mepA
b0766	0.565733	ybhA
b2747	0.565834	ispD
b3644	0.565878	yicC
b0521	0.565895	ybcF
b2619	0.565976	ratA
b1993	0.566135	cobU
b2948	0.566366	yqgE
b0338	0.566418	cynR
b2566	0.566435	era
b0847	0.566547	ybjL
b3677	0.566549	yidI
b1289	0.566591	ycjD
b0950	0.566602	pqiA
b3203	0.566868	hpf
b2561	0.567112	yfhH
b0948	0.567185	rlmL
b2183	0.567282	rsuA
b4482	0.568893	yigE
b0200	0.569017	gmhB
b3173	0.570139	yhbX
b0214	0.570233	rnhA
b0713	0.570312	pxpA
b0629	0.570437	ybeF
b2890	0.570503	lysS
b3251	0.570659	mreB
b1049	0.570865	opgH
b2176	0.570885	pdeN
b3996	0.571328	nudC
b3816	0.571445	corA
b0424	0.571676	yajL
b0052	0.571761	pdxA
b0567	0.571805	ybcH
b1812	0.571902	pabB
b2214	0.571915	ftp
b3227	0.572005	dcuD
b3865	0.572015	yihA
b0959	0.572208	sxy
b2791	0.572223	truC
b4144	0.572523	yjeI
b3030	0.572812	parE
b4162	0.572864	orn
b0376	0.573193	ampH
b1117	0.573288	lolD
b3413	0.573477	yhgH
b2384	0.573567	ypdE
b2570	0.573575	rseC
b3241	0.573596	aaeA
b3287	0.573932	def
b0084	0.574143	ftsI
b2553	0.574151	glnB
b4395	0.574195	ytjC
b4161	0.574348	rsgA
b0237	0.574539	pepD
b2435	0.57479	amiA
b3228	0.575472	sspB
b3439	0.57549	yhhW
b1395	0.575787	paaH
b2503	0.575825	pdeF
b3468	0.575848	yhhN
b3647	0.57611	ligB
b3289	0.576212	rsmB
b0518	0.576329	fdrA
b3685	0.576434	yidE
b3140	0.576475	agaD
b1288	0.576728	fabI
b0051	0.576767	rsmA
b0662	0.576775	ubiF
b0158	0.576855	btuF
b0409	0.577105	secF
b1359	0.577387	ydaU
b2667	0.577576	ygaV
b2400	0.577587	gltX
b3964	0.577925	yijD
b2746	0.57797	ispF
b0632	0.578109	dacA
b2436	0.578174	hemF
b1525	0.578211	sad
b4186	0.578288	yjfC
b4124	0.578315	dcuR
b3793	0.578444	wzyE
b3199	0.578568	lptC
b4324	0.57859	uxuR
b2161	0.578802	nupX
b2188	0.578898	yejM
b2873	0.578935	hyuA
b2757	0.578974	casD
b2571	0.579176	rseB
b4207	0.579294	fklB
b0470	0.57941	dnaX
b3441	0.57962	yhhY
b2331	0.579743	smrB
b2960	0.579797	trmI
b2983	0.579948	yghQ
b1669	0.580465	ydhT
b0274	0.580681	insB-3
b0341	0.580994	cynX
b1740	0.581182	nadE
b3933	0.581239	ftsN
b2721	0.581375	hycE
b2617	0.581389	bamE
b0912	0.581486	ihfB
b0009	0.581591	mog
b0386	0.581709	proC
b0060	0.58199	polB
b3812	0.582374	yigB
b0039	0.582411	caiA
b1361	0.582572	ydaW
b0265	0.582832	insA-2
b0195	0.582968	trmO
b3809	0.583191	dapF
b2776	0.583258	ygcE
b3663	0.583347	yicN
b2270	0.584055	yfbK
b0717	0.584063	ybgP
b3989	0.584072	yjaZ
b0876	0.584082	ybjD
b3379	0.584124	php
b2484	0.584184	hyfD
b3988	0.584718	rpoC
b1994	0.584853	insH-6
b3730	0.58487	glmU
b4177	0.585001	purA
b3987	0.585089	rpoB
b0660	0.58561	ybeZ
b0212	0.585715	gloB
b3896	0.585738	yiiG
b0130	0.585755	yadE
b3648	0.585797	gmk
b0228	0.586247	rayT
b1306	0.586283	pspC
b2327	0.586289	yfcA
b1583	0.586495	ynfB
b1972	0.587062	msrQ
b4389	0.587089	radA
b4085	0.587713	alsE
b3096	0.588138	mzrA
b0045	0.588217	yaaU
b2315	0.588469	folC
b2074	0.588831	mdtA
b0277	0.588974	yagK
b0128	0.589302	yadH
b1816	0.589306	yoaE
b2897	0.589342	sdhE
b4076	0.589342	nrfG
b2441	0.589523	eutB
b3339	0.58979	tufA
b3897	0.589795	frvR
b4053	0.589812	alr
b1315	0.589876	ycjS
b0984	0.589888	gfcD
b2813	0.589924	mltA
b2933	0.590416	cmtA
b0926	0.590599	ycbK
b2790	0.59065	yqcA
b4480	0.591069	hdfR
b3026	0.591189	qseC
b0028	0.591283	fkpB
b0188	0.591508	tilS
b2622	0.591606	intA
b0938	0.591826	elfA
b3884	0.59201	yihW
b1340	0.592269	smrA
b3961	0.592806	oxyR
b2883	0.593024	guaD
b3697	0.59344	yidA
b2758	0.593568	casC
b0345	0.59376	lacI
b4052	0.59379	dnaB
b4551	0.593833	yheV
b1912	0.593842	pgsA
b3631	0.594039	waaG
b2540	0.594191	hcaC
b1048	0.59432	opgG
b1523	0.594538	yneG
b1547	0.59456	ydfN
b4333	0.594927	yjiK
b0731	0.594935	mngA
b0769	0.594953	ybhH
b0914	0.59498	msbA
b2490	0.595318	hyfJ
b3891	0.595346	fdhE
b2451	0.595597	eutA
b0479	0.596278	fsr
b2385	0.596335	ypdF
b1100	0.596356	ycfH
b3773	0.596381	ilvY
b3189	0.596471	murA
b1563	0.59648	relE
b3505	0.59648	insH-11
b0656	0.596514	insH-3
b0852	0.596671	rimK
b2834	0.596898	tas
b2568	0.59713	lepB
b0646	0.59725	djlB
b0096	0.597366	lpxC
b2930	0.597538	yggF
b0147	0.597806	thpR
b2114	0.59787	metG
b3930	0.597985	menA
b0043	0.598351	fixC
b1787	0.598378	yeaK
b4394	0.598533	yjjX
b4225	0.598689	chpB
b3381	0.598862	yhfX
b4393	0.598953	trpR
b3721	0.598982	bglB
b1274	0.599261	topA
b3058	0.599324	folB
b0154	0.599713	hemL
b3142	0.600118	yraH
b0323	0.600137	yahI
b1697	0.600191	ydiQ
b3054	0.600243	ygiF
b2196	0.600282	ccmF
b3423	0.600357	glpR
b4539	0.600438	yoeB
b4192	0.60045	ulaG
b3390	0.600635	aroK
b0259	0.600948	insH-1
b2782	0.601035	mazF
b0442	0.601274	ybaV
b0794	0.601332	ybhF
b1863	0.601461	ruvC
b0893	0.601467	serS
b3586	0.601978	yiaV
b2547	0.602231	yphE
b0056	0.602522	yabP
b2442	0.602716	intZ
b4297	0.60277	yjhG
b2709	0.602858	norR
b3262	0.602866	yhdJ
b2335	0.602985	yfcR
b3640	0.603021	dut
b1033	0.603235	ghrA
b3064	0.603289	tsaD
b0703	0.603379	ybfO
b2956	0.603432	yggM
b2483	0.603444	hyfC
b1982	0.603461	amn
b3218	0.603491	insH-10
b1592	0.603651	clcB
b1539	0.603677	ydfG
b4212	0.603701	ytfH
b0867	0.603866	amiD
b2212	0.603888	alkB
b2558	0.603889	mltF
b0466	0.604063	ybaM
b1305	0.604066	pspB
b0416	0.604489	nusB
b2450	0.604504	yffS
b0956	0.604603	matP
b2886	0.604617	ygfS
b0209	0.604666	yafD
b2554	0.605268	glrR
b2952	0.605335	yggT
b2192	0.605612	insH-8
b0653	0.605972	gltK
b2140	0.606677	dusC
b3821	0.606729	pldA
b2359	0.606731	yfdP
b3051	0.606802	yqiK
b1183	0.606809	umuD
b2394	0.606983	insL-3
b2443	0.607028	yffL
b2710	0.607126	norV
b0234	0.607131	yafP
b4078	0.607368	yjcO
b2949	0.607516	yqgF
b2770	0.607727	ygcR
b0525	0.607729	ppiB
b4241	0.607766	treR
b2923	0.608041	argO
b4392	0.608541	slt
b2754	0.608635	cas2
b4547	0.608656	ypfN
b3836	0.608828	tatA
b3813	0.609161	uvrD
b0779	0.60918	uvrB
b2740	0.609494	ygbN
b2447	0.609498	yffP
b2539	0.609547	hcaF
b1844	0.609548	exoX
b2452	0.609849	eutH
b4226	0.609899	ppa
b0770	0.609914	ybhI
b2792	0.609925	yqcC
b1548	0.610155	nohA
b4206	0.610467	ytfB
b2364	0.610861	dsdC
b1396	0.611048	paaI
b0454	0.611638	atl
b2136	0.611704	yohD
b0417	0.61185	thiL
b1090	0.612068	plsX
b3634	0.612097	coaD
b3963	0.612243	fabR
b1210	0.612315	hemA
b1095	0.612394	fabF
b2224	0.612597	atoB
b3591	0.612667	selA
b3835	0.612971	ubiB
b2699	0.613136	recA
b0016	0.613519	insL-1
b3472	0.613536	dcrB
b3607	0.613873	cysE
b1731	0.613924	cedA
b0515	0.614334	allE
b1254	0.614365	yciB
b2230	0.614378	yfaA
b0582	0.614536	insL-2
b0870	0.614547	ltaE
b2882	0.615432	xanQ
b3613	0.615568	envC
b1430	0.615582	tehB
b3440	0.616093	yhhX
b1358	0.616405	ydaT
b3580	0.61648	lyxK
b2616	0.616725	recN
b3082	0.616914	higA
b2336	0.617196	yfcS
b1717	0.617275	rpmI
b1370	0.617585	insH-5
b0393	0.617742	rdgC
b4044	0.617796	dinF
b1334	0.617841	fnr
b3167	0.617956	rbfA
b2334	0.618176	yfcQ
b2576	0.618459	srmB
b2511	0.618734	der
b2133	0.618892	dld
b1387	0.619025	paaZ
b0930	0.619175	asnS
b2453	0.619222	eutG
b1186	0.619294	nhaB
b0193	0.619757	yaeF
b0889	0.619821	lrp
b1307	0.619919	pspD
b0463	0.620113	acrA
b0050	0.620118	apaG
b3899	0.620214	frvB
b2781	0.620227	mazG
b2072	0.620406	pphC
b1827	0.620638	kdgR
b2633	0.620921	yfjQ
b3789	0.620936	rffH
b1130	0.621209	phoP
b3683	0.621325	glvC
b1609	0.622057	rstB
b0381	0.622131	ddlA
b2235	0.622347	nrdB
b2360	0.623703	yfdQ
b1326	0.624112	mpaA
b3982	0.625064	nusG
b3784	0.625076	rfe
b3653	0.625196	gltS
b3284	0.625273	smg
b3265	0.625276	acrE
b3206	0.625374	npr
b2915	0.625455	yqfE
b3292	0.625612	zntR
b1345	0.625708	intR
b1691	0.626053	ydiN
b2708	0.626244	gutQ
b0710	0.62647	ybgI
b3981	0.626789	secE
b1087	0.62717	yceF
b1407	0.627665	ydbD
b3424	0.627723	glpG
b3139	0.627981	agaC
b2637	0.628067	yfjT
b0712	0.628219	pxpC
b2560	0.628227	pgpC
b3198	0.628378	kdsC
b0133	0.628467	panC
b2925	0.628472	fbaA
b0996	0.628503	torC
b0491	0.628608	fetB
b3010	0.628671	yqhC
b2333	0.628749	yfcP
b0659	0.629036	ybeY
b0915	0.629044	lpxK
b1855	0.62975	lpxM
b4492	0.629795	ydbA
b4362	0.630055	dnaT
b3298	0.630074	rpsM
b1433	0.630539	ydcO
b2187	0.630773	yejL
b4483	0.631313	tatD
b0716	0.63137	ybgO
b2017	0.631932	yefM
b4259	0.632064	holC
b1708	0.63239	nlpC
b0952	0.632426	pqiC
b3790	0.632654	rffC
b2271	0.632758	yfbL
b1337	0.632774	abgB
b1318	0.63351	ycjV
b0578	0.633662	nfsB
b1325	0.633721	ycjG
b1368	0.634058	ynaA
b0042	0.634587	fixB
b0514	0.635019	glxK
b1314	0.635151	ycjR
b1272	0.635407	sohB
b3584	0.635427	yiaT
b2636	0.635613	yfjS
b1275	0.63589	cysB
b0358	0.635951	yaiO
b0139	0.635964	htrE
b0372	0.636458	insF-2
b3067	0.636685	rpoD
b0418	0.637389	pgpA
b1133	0.637484	mnmA
b3428	0.637761	glgP
b0065	0.638056	yabI
b4558	0.63841	yifL
b2407	0.638432	xapA
b3296	0.638479	rpsD
b0933	0.638513	ssuB
b0741	0.638548	pal
b1383	0.638706	ydbL
b1036	0.638875	ycdZ
b3141	0.639248	agaI
b2712	0.639528	hypF
b0297	0.639566	eaeH
b2213	0.639614	ada
b0488	0.640024	ybbJ
b0321	0.640042	yahG
b2488	0.640131	hyfH
b2454	0.640394	eutJ
b2069	0.640438	yegD
b1295	0.640507	ymjA
b3332	0.640767	gspK
b2330	0.640862	prmB
b4001	0.640889	yjaH
b0173	0.640907	dxr
b3667	0.641597	uhpC
b0387	0.64176	yaiI
b0800	0.642075	ybiB
b3822	0.642144	recQ
b3340	0.642218	fusA
b3282	0.642295	tsaC
b3190	0.642392	ibaG
b3621	0.642405	waaC
b2299	0.642539	yfcD
b2686	0.642555	emrB
b2862	0.642641	ygeP
b4195	0.642659	ulaC
b3720	0.642673	bglH
b4538	0.642989	yoeF
b2225	0.643676	yfaP
b1693	0.643706	aroD
b1527	0.643792	yneK
b2914	0.643968	rpiA
b1360	0.643987	ydaV
b2040	0.64412	rfbD
b4040	0.644139	ubiA
b2264	0.644477	menD
b2990	0.644631	hybG
b2366	0.645412	dsdA
b1204	0.645455	pth
b1540	0.64577	ydfH
b0449	0.645811	mdlB
b1749	0.645895	xthA
b3399	0.646101	yrfG
b0799	0.646178	dinG
b2455	0.646305	eutE
b3684	0.646445	yidP
b0134	0.646512	panB
b0412	0.646916	yajI
b4460	0.647169	araH
b2625	0.647378	yfjI
b0008	0.648105	talB
b2984	0.648674	yghR
b4371	0.649077	rsmC
b3887	0.649174	dtd
b3886	0.649194	yihY
b0369	0.649447	hemB
b3378	0.649453	yhfU
b0711	0.649554	pxpB
b2445	0.64968	yffN
b1620	0.64976	malI
b4082	0.650055	mdtN
b2604	0.650432	dgcN
b3779	0.650793	gpp
b2756	0.651025	casE
b2575	0.651293	yfiC
b0695	0.651359	kdpD
b2953	0.651454	yggU
b2197	0.65151	ccmE
b1175	0.651655	minD
b0164	0.651718	yaeI
b3659	0.652132	setC
b3063	0.652176	ttdT
b2986	0.652184	yghT
b0637	0.652308	rsfS
b3998	0.652424	nfi
b0363	0.652579	yaiP
b4462	0.652615	ygaQ
b3967	0.652647	murI
b0645	0.652706	ybeR
b4256	0.652737	yjgM
b1804	0.652815	rnd
b0529	0.652968	folD
b2326	0.652999	epmC
b0471	0.653984	ybaB
b3061	0.654082	ttdA
b2073	0.654143	yegL
b1233	0.654182	ychJ
b0661	0.654226	miaB
b3866	0.65431	yihI
b4374	0.654377	yjjG
b3220	0.654442	yhcG
b3166	0.654463	truB
b1649	0.65458	nemR
b3083	0.654608	higB
b0506	0.654665	allR
b2361	0.655398	yfdR
b1342	0.655426	zntB
b1663	0.655431	mdtK
b3356	0.655629	yhfA
b3075	0.655774	ebgR
b2812	0.656012	tcdA
b0963	0.656072	mgsA
b2290	0.656105	alaA
b4000	0.65613	hupA
b2921	0.656526	ygfI
b3237	0.65666	argR
b3360	0.656901	pabA
b2257	0.657038	arnT
b1385	0.657065	feaB
b2263	0.657245	menH
b2473	0.657263	ypfH
b0994	0.657783	torT
b2780	0.657929	pyrG
b2993	0.657991	hybD
b3293	0.658326	yhdN
b0817	0.658559	mntR
b2446	0.658763	yffO
b0995	0.658801	torR
b1650	0.658926	nemA
b0615	0.659046	citF
b2532	0.659152	trmJ
b0739	0.659268	tolA
b2985	0.659403	yghS
b2485	0.659461	hyfE
b0410	0.659575	yajD
b1802	0.660319	yeaW
b2467	0.660382	nudK
b0684	0.660515	fldA
b1809	0.660636	yoaB
b0144	0.660827	gluQ
b1647	0.660955	ydhF
b1111	0.661381	comR
b4328	0.661382	iadA
b0823	0.661514	ybiW
b2536	0.661697	hcaT
b3934	0.661745	cytR
b2182	0.661795	bcr
b1642	0.661912	slyA
b0928	0.661994	aspC
b3068	0.662653	mug
b4137	0.662754	cutA
b3890	0.662888	yiiF
b1770	0.663004	ydjF
b1409	0.66311	ynbB
b0262	0.663227	afuC
b1605	0.6634	ydgI
b1400	0.663525	paaY
b2408	0.663548	yfeN
b3632	0.663659	waaQ
b0524	0.663824	lpxH
b2428	0.663947	murQ
b4397	0.664184	creA
b3898	0.664222	frvX
b3346	0.664348	yheO
b0137	0.664593	yadL
b0340	0.664947	cynS
b0939	0.665042	elfD
b0041	0.665129	fixA
b1026	0.665176	insF-4
b1741	0.665334	cho
b3028	0.665457	mdaB
b3602	0.665652	yibL
b3966	0.666315	btuB
b3872	0.666391	yihL
b1830	0.666859	prc
b2938	0.667023	speA
b0407	0.667177	yajC
b3690	0.667277	cbrA
b0472	0.667702	recR
b1237	0.667788	hns
b4296	0.66783	yjhF
b1651	0.667851	gloA
b0194	0.667925	proS
b4373	0.668075	rimI
b4061	0.668078	pdeC
b1023	0.668142	pgaB
b2583	0.668158	yfiP
b1570	0.6682	dicA
b0786	0.668304	ybhL
b3795	0.668357	yifK
b3325	0.668868	gspD
b0969	0.669161	tusE
b0392	0.669409	ykiA
b3106	0.66949	yhaK
b1313	0.669867	ycjQ
b0624	0.670205	crcB
b2354	0.671204	yfdK
b2719	0.671352	hycG
b4222	0.671835	ytfP
b2294	0.672204	yfbU
b1392	0.672217	paaE
b0229	0.672388	lfhA
b1213	0.672517	ychQ
b0798	0.672822	ybiA
b3572	0.673086	avtA
b2759	0.673462	casB
b2123	0.673527	yehR
b2731	0.673632	fhlA
b3859	0.673776	srkA
b2262	0.674105	menB
b1327	0.674126	ycjY
b1320	0.674498	ycjW
b2102	0.674677	yegX
b1876	0.674784	argS
b0613	0.674896	citG
b3143	0.675003	yraI
b1845	0.675126	ptrB
b0170	0.67517	tsf
b1187	0.675369	fadR
b3724	0.675536	phoU
b0135	0.675549	yadC
b2429	0.675706	murP
b3397	0.675788	nudE
b3965	0.676292	trmA
b3574	0.676298	yiaJ
b4332	0.676526	yjiJ
b1985	0.676828	yeeO
b0210	0.676863	yafE
b1641	0.67699	slyB
b4473	0.677235	smf
b4193	0.677262	ulaA
b2723	0.677308	hycC
b3300	0.677514	secY
b4092	0.677692	phnP
b1695	0.677759	ydiO
b2682	0.677867	ygaZ
b0175	0.677992	cdsA
b3839	0.678659	tatC
b0267	0.678933	yagA
b3974	0.679114	coaA
b0394	0.679502	mak
b2630	0.679726	rnlA
b0756	0.679764	galM
b0861	0.679841	artM
b1473	0.680014	yddG
b1692	0.680434	ydiB
b0807	0.680627	rlmF
b1065	0.68063	mdtH
b1577	0.680684	ydfE
b3753	0.680787	rbsR
b2926	0.68086	pgk
b3985	0.680863	rplJ
b1382	0.680887	ynbE
b3614	0.68155	yibQ
b0046	0.681631	kefF
b1672	0.682168	ydhW
b2420	0.682556	yfeS
b2605	0.682619	yfiB
b1501	0.682835	ydeP
b3807	0.682839	cyaY
b1712	0.682922	ihfA
b2107	0.683127	rcnB
b3608	0.683347	gpsA
b4019	0.683364	metH
b1063	0.683625	yceB
b0842	0.684401	mdfA
b3502	0.684427	arsB
b4166	0.684448	queG
b4074	0.684645	nrfE
b0125	0.685144	hpt
b3394	0.685208	hofN
b4046	0.685545	zur
b3885	0.685641	yihX
b1919	0.68567	dcyD
b1174	0.685683	minE
b3249	0.685864	mreD
b0308	0.686172	ykgG
b3583	0.686306	sgbE
b3168	0.686355	infB
b2458	0.686363	eutD
b2991	0.686652	hybF
b4491	0.686797	ycgH
b2634	0.686827	yfjR
b3553	0.686893	ghrB
b0006	0.687133	yaaA
b0183	0.687219	rnhB
b2900	0.687439	yqfB
b4232	0.687482	fbp
b4351	0.687517	mrr
b0356	0.687667	frmA
b0169	0.687801	rpsB
b0982	0.688291	etp
b1408	0.688307	ynbA
b1690	0.688549	ydiM
b0320	0.688598	yahF
b1208	0.688805	ispE
b2992	0.688964	hybE
b0738	0.689086	tolR
b3129	0.689561	prlF
b2607	0.689829	trmD
b1211	0.689852	prfA
b0157	0.689874	yadS
b3382	0.69003	yhfY
b4470	0.690367	cyuA
b3431	0.69037	glgX
b4358	0.690581	lgoD
b0168	0.690611	map
b4543	0.690773	ypaA
b1344	0.690958	ttcA
b1918	0.691348	tcyL
b2898	0.691482	ygfZ
b1322	0.691525	ycjF
b0526	0.692153	cysS
b0796	0.69223	cecR
b3086	0.692377	ygjQ
b1931	0.692568	yedK
b0648	0.692802	ybeU
b2760	0.692878	casA
b2041	0.693677	rfbB
b3079	0.69394	ygjJ
b2842	0.693983	kduD
b3944	0.694334	yijF
b1621	0.694343	malX
b3725	0.694357	pstB
b1806	0.694533	yeaY
b0513	0.694548	ybbY
b0853	0.694609	ybjN
b0076	0.694763	leuO
b3179	0.694874	rlmE
b1714	0.695162	pheS
b1179	0.695222	ycgL
b1862	0.695379	yebB
b3306	0.69542	rpsH
b0423	0.695524	thiI
b1236	0.695614	galU
b3295	0.69564	rpoA
b2722	0.695707	hycD
b2945	0.695727	endA
b1284	0.695902	yciT
b2902	0.695905	ygfF
b3539	0.696075	yhjV
b0406	0.696102	tgt
b4088	0.696187	alsB
b2778	0.6962	ygcG
b3633	0.69671	waaA
b3396	0.696718	mrcA
b3594	0.697256	yibA
b0787	0.697459	ybhM
b2832	0.697888	ygdQ
b0830	0.698002	gsiB
b0275	0.698007	insA-3
b0868	0.69852	ybjS
b3310	0.698602	rplN
b3937	0.698629	yiiX
b1446	0.69864	ydcY
b2223	0.698706	atoE
b2301	0.698942	yfcF
b3130	0.699017	yhaV
b2950	0.699099	yggR
b2647	0.6993	ypjA
b3788	0.699517	rffG
b0301	0.699594	rclC
b2753	0.699999	iap
b0862	0.700069	artQ
b2288	0.700715	nuoA
b1579	0.70106	intQ
b0489	0.701066	qmcA
b0010	0.701204	satP
b4141	0.701521	yjeH
b1662	0.701959	ribC
b2963	0.702006	mltC
b4224	0.702249	chpS
b0117	0.702272	yacH
b3341	0.702274	rpsG
b1046	0.702509	clsC
b0931	0.702676	pncB
b3393	0.702722	hofO
b2284	0.703051	nuoF
b0347	0.703091	mhpA
b3094	0.703211	exuR
b2959	0.703684	yggL
b0373	0.703758	insE-2
b1781	0.703933	yeaE
b3449	0.704183	ugpQ
b0533	0.704298	sfmH
b3538	0.704369	bcsG
b2734	0.704647	pphB
b1067	0.704685	yceH
b4049	0.704739	dusA
b4325	0.704743	yjiC
b1614	0.704758	ydgA
b3383	0.704828	yhfZ
b3401	0.705029	hslO
b1088	0.705044	yceD
b2200	0.70508	ccmB
b3920	0.705278	yiiQ
b1234	0.705667	rssA
b3777	0.705898	yifN
b3303	0.705952	rpsE
b0447	0.706049	decR
b0505	0.706115	allA
b0696	0.706368	kdpC
b4496	0.706685	yedS
b3347	0.70672	fkpA
b3297	0.707041	rpsK
b1502	0.707244	ydeQ
b3601	0.707285	mtlR
b0348	0.707388	mhpB
b1460	0.707489	ydcC
b1059	0.707575	solA
b2696	0.707665	csrA
b2285	0.70772	nuoE
b0307	0.707778	ykgF
b0967	0.707803	rlmI
b0477	0.707831	gsk
b0694	0.708062	kdpE
b3363	0.708181	ppiA
b1338	0.708838	abgA
b0534	0.70938	sfmF
b4487	0.709405	yjdP
b3308	0.709604	rplE
b4095	0.709632	phnM
b0677	0.709924	nagA
b2293	0.709985	hxpA
b0342	0.709992	lacA
b2286	0.710217	nuoC
b3582	0.710399	sgbU
b3371	0.710573	frlB
b0781	0.710592	moaA
b1962	0.710907	yedJ
b1221	0.710971	narL
b3392	0.711195	hofP
b2664	0.711336	csiR
b1105	0.711459	lpoB
b3651	0.711605	trmH
b0831	0.711629	gsiC
b2283	0.71164	nuoG
b3732	0.711752	atpD
b0357	0.711944	frmR
b3335	0.712525	gspO
b3736	0.712566	atpF
b2042	0.712598	galF
b1769	0.71271	ydjE
b2714	0.712728	ascG
b4352	0.713052	yjiA
b0174	0.713252	ispU
b2079	0.713279	baeR
b3738	0.714315	atpB
b3084	0.714339	rlmG
b3775	0.714396	ppiC
b2066	0.714652	udk
b2124	0.714678	yehS
b2859	0.714762	ygeO
b1832	0.714953	msrC
b1608	0.715077	rstA
b3534	0.715079	bcsQ
b4167	0.71539	nnr
b0765	0.715486	modC
b2935	0.715941	tktA
b3521	0.715951	yhjC
b1716	0.716136	rplT
b1561	0.71631	rem
b2115	0.716629	yehF
b3910	0.7167	yiiM
b4180	0.716718	rlmB
b4263	0.717	yjgR
b1324	0.717297	tpx
b0475	0.717406	hemH
b2044	0.717438	wcaL
b0282	0.717483	yagP
b3307	0.717621	rpsN
b0116	0.71794	lpd
b2937	0.718135	speB
b2119	0.718151	yehL
b0339	0.718411	cynT
b1636	0.718921	pdxY
b4497	0.718922	yeeL
b2720	0.718996	hycF
b1066	0.719225	rimJ
b2880	0.719244	ygfM
b2685	0.719942	emrA
b2739	0.720049	ygbM
b2431	0.720304	yfeX
b3406	0.720326	greB
b1728	0.720412	ydjM
b1917	0.720452	tcyN
b3279	0.720618	yrdA
b0737	0.720997	tolQ
b1435	0.721309	rlhA
b2944	0.721465	yggI
b3589	0.721506	yiaY
b4059	0.721681	ssb
b2154	0.721936	yeiG
b4477	0.721951	dgoA
b1193	0.72205	emtA
b3578	0.722067	yiaN
b4271	0.722591	intB
b3327	0.722642	gspF
b1869	0.723008	yecN
b4331	0.723089	kptA
b1312	0.723486	ycjP
b0961	0.723531	yccF
b3121	0.723686	yhaC
b0189	0.724003	rof
b0436	0.724792	tig
b3137	0.725137	kbaY
b4097	0.725144	phnK
b4306	0.725148	yjhP
b1601	0.72523	tqsA
b3606	0.725884	trmL
b3786	0.725996	wecB
b1759	0.726114	nudG
b3735	0.72623	atpH
b4098	0.726405	phnJ
b3520	0.726454	yhjB
b1873	0.726492	torY
b0402	0.726547	proY
b1317	0.72681	ycjU
b2015	0.726991	yeeY
b3405	0.727143	ompR
b3733	0.727213	atpG
b0343	0.727396	lacY
b2707	0.727495	srlR
b2988	0.727588	gss
b3305	0.728389	rplF
b3331	0.728458	gspJ
b4696	0.728459	yneO
b3432	0.728462	glgB
b3754	0.728525	hsrA
b4145	0.728621	yjeJ
b1632	0.728725	rsxE
b4218	0.728816	ytfL
b2311	0.728834	ubiX
b3343	0.728929	tusB
b0171	0.72903	pyrH
b3713	0.729491	yieF
b1822	0.729505	rlmA
b4204	0.729632	yjfZ
b2125	0.729888	btsR
b0562	0.730092	ybcY
b4329	0.73016	yjiG
b2644	0.730422	yfjY
b1027	0.730501	insE-4
b2170	0.730596	setB
b0136	0.730662	yadK
b3873	0.730912	yihM
b0487	0.731113	cueR
b3048	0.731976	yqiI
b1853	0.732074	yebK
b4086	0.732202	alsC
b0700	0.732658	rhsC
b2251	0.73279	nudI
b2217	0.733579	rcsB
b2255	0.733681	arnA
b3467	0.733981	yhhM
b2260	0.734102	menE
b0819	0.734388	ldtB
b1660	0.734871	ydhC
b2162	0.734969	rihB
b2349	0.735079	intS
b3832	0.735155	rmuC
b0755	0.735455	gpmA
b3731	0.735605	atpC
b0709	0.736515	dtpD
b3664	0.736522	adeQ
b2410	0.736579	yfeH
b3630	0.736589	waaP
b4099	0.736731	phnI
b1639	0.736941	mliC
b4359	0.737435	opgB
b4018	0.737483	iclR
b4054	0.737631	tyrB
b0464	0.737933	acrR
b0736	0.738218	ybgC
b0825	0.738445	fsaA
b3351	0.738485	kefG
b3326	0.738494	gspE
b4294	0.738889	insA-7
b1643	0.738904	ydhI
b1089	0.739206	rpmF
b0866	0.739431	ybjQ
b4463	0.739676	ygcU
b2399	0.740156	yfeD
b2256	0.740201	arnD
b0355	0.740515	frmB
b0422	0.740548	xseB
b3652	0.740683	recG
b0319	0.740684	yahE
b0140	0.740781	yadV
b3329	0.740883	gspH
b4494	0.741229	arpB
b1631	0.741368	rsxG
b3062	0.741985	ttdB
b0935	0.742517	ssuD
b0759	0.742614	galE
b3025	0.742727	qseB
b2126	0.742831	btsS
b1664	0.743536	ydhQ
b2367	0.743679	emrY
b1412	0.74368	azoR
b0440	0.743738	hupB
b0483	0.743778	ybaQ
b0539	0.743966	exoD
b1393	0.744414	paaF
b1357	0.74443	ydaS
b0636	0.744804	rlmH
b2768	0.744837	ygcP
b0965	0.744889	yccU
b2779	0.744892	eno
b2989	0.744972	yghU
b0875	0.745001	aqpZ
b3209	0.745566	elbB
b0019	0.745935	nhaA
b1671	0.74624	ydhX
b3407	0.746341	yhgF
b3481	0.746382	nikR
b2863	0.746561	ygeQ
b3138	0.747122	agaB
b0300	0.747311	ykgA
b4156	0.747539	yjeM
b0293	0.74758	ecpA
b1206	0.747609	dauA
b2872	0.747624	ygeY
b3014	0.747708	yqhH
b3052	0.747803	rfaE
b1773	0.748142	ydjI
b1476	0.748207	fdnI
b3136	0.748233	agaS
b1235	0.748353	rssB
b0977	0.748367	hyaF
b3752	0.748379	rbsK
b2386	0.748608	fryC
b1124	0.748646	potC
b3264	0.748913	envR
b0822	0.749217	ybiV
b2608	0.749331	rimM
b2303	0.749821	folX
b2007	0.749977	yeeX
b4286	0.750404	yjhV
b1709	0.75041	btuD
b0968	0.750413	yccX
b3066	0.750955	dnaG
b2355	0.751069	yfdL
b1618	0.751607	uidR
b1598	0.751678	ydgD
b0036	0.752059	caiD
b1115	0.752066	ycfT
b3688	0.752109	yidQ
b3076	0.752481	ebgA
b4231	0.75259	yjfF
b3787	0.752718	wecC
b1453	0.752971	ansP
b0504	0.753247	allS
b0934	0.75336	ssuC
b3953	0.753533	frwD
b2646	0.754095	ypjF
b0614	0.754197	citX
b1737	0.75478	chbC
b2609	0.754789	rpsP
b3860	0.754909	dsbA
b1176	0.755069	minC
b3912	0.755136	cpxR
b0364	0.755236	yaiS
b1916	0.755461	sdiA
b1021	0.755798	pgaD
b2393	0.755971	nupC
b1447	0.756049	ydcZ
[truncated: 2,357 more rows]

## Sheet: TP of B.subtilis genes
Table S2. TP of B.subtilis genes
gene	TP
BSU_00010	1.25254
BSU_00020	1.32192
BSU_00030	1.18026
BSU_00040	1.2109
BSU_00050	1.32676
BSU_00060	1.07216
BSU_00070	1.10921
BSU_00080	1.23497
BSU_00090	1.44031
BSU_00100	1.67953
BSU_00110	1.20202
BSU_00120	1.18573
BSU_00130	1.41486
BSU_00140	1.317
BSU_00150	1.30427
BSU_00160	2.54823
BSU_00170	1.7411
BSU_00180	0.99805
BSU_00190	0.937875
BSU_00200	1.24016
BSU_00210	1.07715
BSU_00220	1.22983
BSU_00230	1.25866
BSU_00240	1.68092
BSU_00250	1.3734
BSU_00260	1.14436
BSU_00270	0.860962
BSU_00280	0.935488
BSU_00290	1.01449
BSU_00300	1.07094
BSU_00310	0.875872
BSU_00320	1.14593
BSU_00330	1.04605
BSU_00340	0.942483
BSU_00350	0.928179
BSU_00360	0.890828
BSU_00370	2.10366
BSU_00380	1.00427
BSU_00390	0.818908
BSU_00400	1.36044
BSU_00410	1.12501
BSU_00420	1.43658
BSU_00430	1.35615
BSU_00440	1.89444
BSU_00450	1.98794
BSU_00460	1.16381
BSU_00470	1.0628
BSU_00480	1.29139
BSU_00490	2.29703
BSU_00500	1.42545
BSU_00510	1.3853
BSU_00520	1.55429
BSU_00530	1.19938
BSU_00540	1.34792
BSU_00550	0.932327
BSU_00560	1.18263
BSU_00570	1.29154
BSU_00580	1.02764
BSU_00590	1.15056
BSU_00600	1.32485
BSU_00610	1.04829
BSU_00620	1.0616
BSU_00630	1.31469
BSU_00640	1.40384
BSU_00650	1.45434
BSU_00660	1.47258
BSU_00670	1.14336
BSU_00680	1.41417
BSU_00690	1.15144
BSU_00700	1.16661
BSU_00710	1.15661
BSU_00720	0.867173
BSU_00730	1.43152
BSU_00740	0.743457
BSU_00750	1.00634
BSU_00760	1.11354
BSU_00770	0.838005
BSU_00780	0.87421
BSU_00790	0.905294
BSU_00800	1.11277
BSU_00810	1.08327
BSU_00820	1.24254
BSU_00830	1.41612
BSU_00840	1.23936
BSU_00850	1.29924
BSU_00860	1.32033
BSU_00870	1.17664
BSU_00880	1.28139
BSU_00890	1.17987
BSU_00900	1.25175
BSU_00910	1.29319
BSU_00920	1.15478
BSU_00930	0.812498
BSU_00940	0.820716
BSU_00950	0.928547
BSU_00960	0.808764
BSU_00970	1.51775
BSU_00980	1.02474
BSU_00990	1.26783
BSU_01000	1.58158
BSU_01010	1.31827
BSU_01020	1.46591
BSU_01030	1.6577
BSU_01040	1.85238
BSU_01050	2.01057
BSU_01060	1.73146
BSU_01070	1.19347
BSU_01080	1.21673
BSU_01090	1.56865
BSU_01100	1.50984
BSU_01110	1.52036
BSU_01120	1.49222
BSU_01130	1.38715
BSU_01140	0.975569
BSU_01150	1.67624
BSU_01160	1.75994
BSU_01170	1.82247
BSU_01180	1.57082
BSU_01190	1.7093
BSU_01200	1.73802
BSU_01210	1.85083
BSU_01220	1.90523
BSU_01230	2.00605
BSU_01240	1.76907
BSU_01250	1.85585
BSU_01260	1.90117
BSU_01270	1.89346
BSU_01280	2.09379
BSU_01290	2.12917
BSU_01300	2.06279
BSU_01310	1.99209
BSU_01320	1.90697
BSU_01330	1.94812
BSU_01340	2.17539
BSU_01350	1.90054
BSU_01360	1.82526
BSU_01370	1.83173
BSU_01380	1.89231
BSU_01389	1.71149
BSU_01390	1.81238
BSU_01410	1.71723
BSU_01420	1.81242
BSU_01430	1.48069
BSU_01440	1.64414
BSU_01450	1.35288
BSU_01460	1.2958
BSU_01470	1.43261
BSU_01480	1.84941
BSU_01490	1.47447
BSU_01500	1.56775
BSU_01510	1.03449
BSU_01520	1.1802
BSU_01530	1.24485
BSU_01540	1.28728
BSU_01550	2.04849
BSU_01560	0.884635
BSU_01570	2.23523
BSU_01580	1.32863
BSU_01590	0.865833
BSU_01600	1.83848
BSU_01610	1.84098
BSU_01620	2.12385
BSU_01630	2.41635
BSU_01640	1.25174
BSU_01650	1.76509
BSU_01660	1.79048
BSU_01670	1.68339
BSU_01680	1.45249
BSU_01690	1.45721
BSU_01700	1.24343
BSU_01710	0.85768
BSU_01720	0.962752
BSU_01730	1.33287
BSU_01740	1.20604
BSU_01750	0.890135
BSU_01760	0.93477
BSU_01770	1.05894
BSU_01780	1.24764
BSU_01800	1.03697
BSU_01810	1.03915
BSU_01820	0.839156
BSU_01830	1.44984
BSU_01845	1.43588
BSU_01860	1.50738
BSU_01870	1.49534
BSU_01880	1.3152
BSU_01889	1.74338
BSU_01890	0.908775
BSU_01900	0.99342
BSU_01910	3.28522
BSU_01920	1.93693
BSU_01935	1.69544
BSU_01950	1.75958
BSU_01960	1.71419
BSU_01970	1.56315
BSU_01980	1.53746
BSU_01990	0.71159
BSU_02000	0.665109
BSU_02010	0.611584
BSU_02019	1.41921
BSU_02030	0.535034
BSU_02040	2.02131
BSU_02050	1.6678
BSU_02060	0.897781
BSU_02070	1.93561
BSU_02080	1.70645
BSU_02090	1.2676
BSU_02100	1.84964
BSU_02110	3.25055
BSU_02120	1.73532
BSU_02130	2.79678
BSU_02140	3.00712
BSU_02150	1.02812
BSU_02160	1.22573
BSU_02170	1.29541
BSU_02190	1.91722
BSU_02200	2.46764
BSU_02210	0.600708
BSU_02220	0.578332
BSU_02230	1.56893
BSU_02240	2.09026
BSU_02250	2.01948
BSU_02260	0.832709
BSU_02270	1.11743
BSU_02280	1.33586
BSU_02290	1.25839
BSU_02300	1.32162
BSU_02310	1.51126
BSU_02320	1.024
BSU_02330	1.37417
BSU_02340	1.59325
BSU_02350	1.93203
BSU_02360	1.80997
BSU_02370	1.04667
BSU_02380	1.49968
BSU_02390	1.85989
BSU_02400	1.71442
BSU_02410	1.03219
BSU_02420	0.683455
BSU_02430	0.736843
BSU_02440	0.736335
BSU_02450	0.856112
BSU_02460	0.828957
BSU_02470	0.885079
BSU_02480	0.720473
BSU_02490	1.01984
BSU_02500	0.984629
BSU_02510	0.875395
BSU_02520	1.04161
BSU_02530	1.21994
BSU_02540	0.925139
BSU_02550	0.563375
BSU_02560	0.649557
BSU_02570	0.628854
BSU_02580	0.795485
BSU_02590	2.43807
BSU_02600	1.82365
BSU_02610	0.576896
BSU_02619	0.885674
BSU_02620	1.61956
BSU_02630	1.708
BSU_02640	1.66412
BSU_02650	0.842497
BSU_02660	0.782134
BSU_02670	1.24637
BSU_02680	1.26764
BSU_02690	1.42958
BSU_02700	1.74829
BSU_02710	1.154
BSU_02720	1.5385
BSU_02730	0.559746
BSU_02740	0.550029
BSU_02750	0.83951
BSU_02760	0.862615
BSU_02770	1.01256
BSU_02780	2.5757
BSU_02790	0.610164
BSU_02800	0.726553
BSU_02810	0.621703
BSU_02820	1.04249
BSU_02830	2.00255
BSU_02840	1.74163
BSU_02850	2.04883
BSU_02860	1.37541
BSU_02870	1.35301
BSU_02880	1.02717
BSU_02890	1.65419
BSU_02900	1.55553
BSU_02910	1.40974
BSU_02920	1.46177
BSU_02930	1.2049
BSU_02940	1.27858
BSU_02950	1.53864
BSU_02960	1.04372
BSU_02970	1.68449
BSU_02980	1.43805
BSU_02990	1.39482
BSU_03000	1.33573
BSU_03010	2.17415
BSU_03020	1.33314
BSU_03030	1.07675
BSU_03040	1.63805
BSU_03050	3.61671
BSU_03060	3.2131
BSU_03070	1.54769
BSU_03080	1.56946
BSU_03090	0.913896
BSU_03100	1.02991
BSU_03110	1.38807
BSU_03120	1.47286
BSU_03130	1.27336
BSU_03140	0.516269
BSU_03150	0.9495
BSU_03160	1.39358
BSU_03170	0.776428
BSU_03180	1.17049
BSU_03190	1.31725
BSU_03200	3.2303
BSU_03210	2.38959
BSU_03220	1.76622
BSU_03230	1.07224
BSU_03240	1.36753
BSU_03250	1.38205
BSU_03260	0.700779
BSU_03270	1.56445
BSU_03280	1.32779
BSU_03290	1.71102
BSU_03300	2.38222
BSU_03310	1.44157
BSU_03320	1.45578
BSU_03330	1.28643
BSU_03340	2.39368
BSU_03350	2.46298
BSU_03359	3.66128
BSU_03360	3.49825
BSU_03370	1.69825
BSU_03380	1.45119
BSU_03385	1.49391
BSU_03390	1.35217
BSU_03400	1.85281
BSU_03410	1.04781
BSU_03420	1.55841
BSU_03430	1.53692
BSU_03440	1.47697
BSU_03450	1.74746
BSU_03460	1.55345
BSU_03470	1.1167
BSU_03480	2.87605
BSU_03490	2.87054
BSU_03510	2.86026
BSU_03520	2.64267
BSU_03530	1.26914
BSU_03540	0.79578
BSU_03550	0.626276
BSU_03560	0.628236
BSU_03580	1.50105
BSU_03590	1.41861
BSU_03600	1.43438
BSU_03610	1.56513
BSU_03620	1.0383
BSU_03630	0.944994
BSU_03640	0.849815
BSU_03651	0.961453
BSU_03652	0.932857
BSU_03660	0.577674
BSU_03670	1.55109
BSU_03680	1.1382
BSU_03690	1.06517
BSU_03700	1.14885
BSU_03710	1.26377
BSU_03720	0.85986
BSU_03730	0.595557
BSU_03740	0.605748
BSU_03750	0.688102
BSU_03760	0.692771
BSU_03770	1.4519
BSU_03790	1.60448
BSU_03800	1.73338
BSU_03810	1.75756
BSU_03820	1.75785
BSU_03830	1.61171
BSU_03840	1.09247
BSU_03850	0.987683
BSU_03860	1.00665
BSU_03870	1.06578
BSU_03880	1.35591
BSU_03890	0.736018
BSU_03900	1.38305
BSU_03910	1.37525
BSU_03920	1.89481
BSU_03930	1.88199
BSU_03940	1.67949
BSU_03950	1.55788
BSU_03960	1.71641
BSU_03970	1.06633
BSU_03981	2.0191
BSU_03982	1.99476
BSU_03990	1.973
BSU_04000	1.37476
BSU_04010	1.24909
BSU_04020	0.743154
BSU_04030	1.23634
BSU_04039	2.73736
BSU_04040	0.954328
BSU_04050	1.38582
BSU_04060	1.4241
BSU_04070	1.34382
BSU_04080	1.26639
BSU_04090	1.17932
BSU_04100	1.17091
BSU_04110	1.02574
BSU_04120	1.65123
BSU_04130	1.46451
BSU_04140	1.12621
BSU_04150	1.14348
BSU_04160	1.07128
BSU_04170	0.824545
BSU_04180	1.84796
BSU_04190	2.63028
BSU_04200	2.55682
BSU_04210	1.04414
BSU_04220	2.34489
BSU_04230	1.72257
BSU_04240	1.73261
BSU_04250	0.897165
BSU_04260	0.951407
BSU_04270	0.934965
BSU_04280	0.936763
BSU_04290	1.00275
BSU_04300	1.12355
BSU_04310	1.0518
BSU_04320	1.34028
BSU_04330	0.888743
BSU_04340	2.12811
BSU_04345	1.86362
BSU_04359	1.43259
BSU_04360	2.3062
BSU_04370	2.85922
BSU_04380	1.89003
BSU_04390	1.04137
BSU_04400	3.31515
BSU_04410	1.09212
BSU_04420	0.92409
BSU_04430	1.88803
BSU_04440	0.676536
BSU_04450	0.825432
BSU_04460	0.791423
BSU_04470	2.32333
BSU_04480	1.03742
BSU_04490	1.17904
BSU_04500	1.10105
BSU_04510	1.36508
BSU_04520	0.913157
BSU_04530	2.75907
BSU_04536	3.18546
BSU_04540	1.40844
BSU_04550	1.9537
BSU_04560	1.17766
BSU_04570	1.29719
BSU_04580	1.15535
BSU_04590	1.31096
BSU_04600	1.51817
BSU_04610	1.043
BSU_04620	1.27905
BSU_04630	1.38958
BSU_04640	1.01717
BSU_04650	1.20099
BSU_04660	1.24121
BSU_04670	1.28487
BSU_04680	1.21673
BSU_04690	1.29474
BSU_04700	1.11125
BSU_04710	1.63282
BSU_04720	1.58525
BSU_04730	1.79233
BSU_04740	1.66627
BSU_04750	1.91298
BSU_04760	1.42729
BSU_04770	1.54702
BSU_04780	1.00215
BSU_04790	0.848843
BSU_04800	1.95166
BSU_04810	1.89321
BSU_04820	2.18462
BSU_04830	1.82187
BSU_04839	1.82755
BSU_04840	1.90752
BSU_04850	1.87995
BSU_04860	1.58548
BSU_04870	1.61252
BSU_04880	1.78823
BSU_04890	1.69794
BSU_04900	1.63161
BSU_04910	1.70764
BSU_04920	1.66638
BSU_04930	1.39717
BSU_04940	1.43588
BSU_04950	1.60987
BSU_04960	1.26389
BSU_04970	1.76311
BSU_04980	1.23312
BSU_04990	2.19799
BSU_05000	2.31539
BSU_05010	1.57832
BSU_05030	1.62072
BSU_05040	0.606654
BSU_05050	1.26459
BSU_05060	0.883481
BSU_05070	1.02372
BSU_05080	0.87673
BSU_05090	0.617129
BSU_05099	1.98351
BSU_05100	1.62812
BSU_05109	1.74757
BSU_05110	1.06218
BSU_05120	1.53856
BSU_05130	1.92585
BSU_05140	0.757797
BSU_05150	0.615239
BSU_05160	0.731706
BSU_05170	0.619666
BSU_05180	0.621858
BSU_05190	0.706698
BSU_05200	1.16579
BSU_05210	0.775279
BSU_05220	1.17458
BSU_05230	0.911614
BSU_05240	0.454608
BSU_05250	0.797053
BSU_05260	0.844883
BSU_05270	0.835179
BSU_05280	0.806447
BSU_05290	1.07315
BSU_05300	0.842804
BSU_05310	0.652952
BSU_05320	0.720196
BSU_05329	1.49433
BSU_05330	1.08997
BSU_05340	0.923474
BSU_05350	0.812007
BSU_05360	1.60934
BSU_05370	0.641666
BSU_05380	0.840636
BSU_05390	0.892859
BSU_05400	1.17629
BSU_05408	0.903113
BSU_05410	0.567743
BSU_05420	0.700239
BSU_05430	0.797532
BSU_05440	1.0499
BSU_05450	0.637372
BSU_05460	0.68632
BSU_05470	1.35687
BSU_05480	1.0474
BSU_05490	1.0549
BSU_05500	0.849308
BSU_05510	1.0672
BSU_05520	1.12414
BSU_05529	2.0399
BSU_05530	1.54095
BSU_05540	1.04709
BSU_05550	1.36906
BSU_05580	1.35123
BSU_05590	1.11791
BSU_05600	0.815355
BSU_05610	0.841971
BSU_05620	1.16642
BSU_05630	1.35491
BSU_05640	0.919904
BSU_05650	0.797572
BSU_05660	1.10609
BSU_05670	1.02585
BSU_05680	1.30545
BSU_05690	1.13295
BSU_05700	0.821932
BSU_05710	1.50119
BSU_05720	0.757665
BSU_05730	1.65428
BSU_05740	2.04117
BSU_05750	1.09217
BSU_05760	0.768221
BSU_05770	0.789799
BSU_05780	0.525048
BSU_05790	1.34484
BSU_05800	2.29622
BSU_05810	1.84101
BSU_05820	1.74928
BSU_05830	1.73028
BSU_05840	1.74249
BSU_05850	1.06076
BSU_05860	1.0847
BSU_05870	1.20495
BSU_05880	1.04252
BSU_05900	1.01077
BSU_05910	0.993514
BSU_05920	1.01129
BSU_05930	1.13534
BSU_05940	1.10583
BSU_05950	0.94441
BSU_05960	0.856716
BSU_05970	1.01571
BSU_05980	1.44444
BSU_05990	1.38316
BSU_06000	1.55533
BSU_06010	1.00944
BSU_06020	2.01315
BSU_06030	1.80364
BSU_06040	1.39004
BSU_06048	1.23271
BSU_06060	1.83087
BSU_06070	2.03104
BSU_06090	1.81967
BSU_06100	1.80037
BSU_06110	1.81216
BSU_06120	1.28172
BSU_06130	1.27197
BSU_06140	1.18824
BSU_06150	1.24041
BSU_06160	1.03871
BSU_06170	2.0875
BSU_06180	2.02698
BSU_06190	1.8305
BSU_06200	1.88177
BSU_06210	1.80052
BSU_06220	1.58413
BSU_06230	1.4959
BSU_06240	2.6595
BSU_06250	2.56816
BSU_06260	1.67733
BSU_06269	1.64281
BSU_06270	2.49964
BSU_06280	2.02134
BSU_06290	2.05138
BSU_06300	1.6543
BSU_06310	2.34876
BSU_06320	1.25885
BSU_06330	1.48178
BSU_06340	1.45378
BSU_06350	1.4526
BSU_06360	2.03074
BSU_06370	2.2473
BSU_06380	2.05036
BSU_06390	2.58378
BSU_06400	1.40136
BSU_06410	1.50943
BSU_06420	2.14988
BSU_06430	2.18189
BSU_06440	2.16794
BSU_06450	2.42872
BSU_06460	2.45402
BSU_06470	2.42175
BSU_06480	2.41746
BSU_06490	2.30095
BSU_06500	2.11922
BSU_06510	2.25348
BSU_06520	2.10694
BSU_06530	2.07222
BSU_06540	0.874053
BSU_06550	0.943701
BSU_06559	2.05634
BSU_06560	1.71183
BSU_06570	1.19942
BSU_06580	1.25613
BSU_06590	1.80701
BSU_06600	1.46952
BSU_06610	1.13343
BSU_06620	1.22582
BSU_06630	1.21295
BSU_06640	1.30299
BSU_06650	0.941982
BSU_06660	1.95945
BSU_06670	1.36794
BSU_06680	1.50454
BSU_06690	1.38784
BSU_06700	0.784603
BSU_06710	1.09411
BSU_06720	1.30248
BSU_06730	1.34856
BSU_06740	0.85158
BSU_06750	1.21523
BSU_06760	1.04575
BSU_06770	1.05812
BSU_06780	0.926472
BSU_06790	1.24444
BSU_06800	1.36455
BSU_06811	1.0527
BSU_06812	1.03939
BSU_06820	1.11213
BSU_06830	1.67451
BSU_06839	1.5629
BSU_06840	1.13778
BSU_06850	1.44355
BSU_06860	1.26381
BSU_06870	1.14248
BSU_06880	0.905472
BSU_06890	2.58964
BSU_06900	2.64459
BSU_06910	2.57607
BSU_06920	1.51937
BSU_06930	1.16271
BSU_06940	1.69598
BSU_06950	1.56596
BSU_06960	1.41857
BSU_06970	0.943878
BSU_06980	0.883013
BSU_06990	0.935448
BSU_07000	1.01984
BSU_07010	0.833606
BSU_07020	1.1415
BSU_07030	0.973907
BSU_07040	0.978005
BSU_07050	1.1908
BSU_07060	1.07019
BSU_07070	1.04174
BSU_07080	0.900258
BSU_07090	0.794513
BSU_07100	0.922304
BSU_07110	1.06235
BSU_07120	0.749969
BSU_07130	0.974853
BSU_07140	1.26506
BSU_07150	1.84782
BSU_07160	1.04666
BSU_07190	1.95962
BSU_07200	1.59066
BSU_07210	0.999002
BSU_07220	0.686557
BSU_07230	0.881094
BSU_07240	1.15609
BSU_07250	1.33101
BSU_07260	1.55825
BSU_07270	1.50297
BSU_07280	1.45279
BSU_07290	1.35298
BSU_07300	1.18172
BSU_07310	0.99709
BSU_07320	0.945828
BSU_07330	0.769461
BSU_07340	1.54404
BSU_07350	2.65346
BSU_07360	2.69356
BSU_07370	1.06812
BSU_07380	1.81147
BSU_07390	1.11566
BSU_07400	1.26112
BSU_07420	0.971778
BSU_07430	1.07016
BSU_07440	0.907536
BSU_07450	1.16353
BSU_07460	1.01533
BSU_07480	2.54177
BSU_07490	1.04395
BSU_07500	1.10287
BSU_07510	1.31705
BSU_07520	1.67542
BSU_07530	1.80124
BSU_07550	3.00986
BSU_07560	2.14881
BSU_07570	1.3143
BSU_07580	0.964515
BSU_07590	1.08923
BSU_07600	0.971912
BSU_07610	1.15686
BSU_07620	1.39852
BSU_07630	0.758963
BSU_07640	1.00992
BSU_07650	0.866579
BSU_07670	1.41373
BSU_07680	1.19823
BSU_07690	1.15535
BSU_07700	1.20749
BSU_07710	1.4333
BSU_07735	1.12761
BSU_07750	1.88157
BSU_07760	1.63841
BSU_07770	1.5326
BSU_07780	1.37215
BSU_07790	1.21484
BSU_07800	3.66399
BSU_07810	3.23431
BSU_07820	2.01052
BSU_07830	1.70007
BSU_07840	1.68477
BSU_07850	2.50711
BSU_07860	0.844413
BSU_07870	1.32989
BSU_07880	1.71179
BSU_07890	1.73178
BSU_07900	1.47701
BSU_07910	0.851592
BSU_07920	1.81008
BSU_07930	1.74099
BSU_07940	1.01595
BSU_07955	1.06538
BSU_07970	1.81648
BSU_07980	1.11707
BSU_07990	0.892825
BSU_08000	0.942711
BSU_08010	0.562775
BSU_08020	0.882356
BSU_08029	1.43122
BSU_08030	1.2
BSU_08040	0.661758
BSU_08050	0.793089
BSU_08060	2.41924
BSU_08070	2.44347
BSU_08080	2.00891
BSU_08090	1.93266
BSU_08100	1.67108
BSU_08110	2.04199
BSU_08120	1.19659
BSU_08130	1.33458
BSU_08140	1.44757
BSU_08150	1.35205
BSU_08160	1.4609
BSU_08170	1.56476
BSU_08180	1.91428
BSU_08190	1.29149
BSU_08200	1.46977
BSU_08210	0.942246
BSU_08220	1.07637
BSU_08230	1.18717
BSU_08240	1.24497
BSU_08250	0.535475
BSU_08260	0.894534
BSU_08270	0.985959
BSU_08280	1.0618
BSU_08290	0.633657
BSU_08300	0.666609
BSU_08310	1.25998
BSU_08320	1.1828
BSU_08330	1.18378
BSU_08340	0.752216
BSU_08350	1.2269
BSU_08360	0.676688
BSU_08370	0.578605
BSU_08380	0.555905
BSU_08390	0.995316
BSU_08400	1.03248
BSU_08410	0.569931
BSU_08425	1.0119
BSU_08440	1.9035
BSU_08450	1.35073
BSU_08460	1.6024
BSU_08470	1.40292
BSU_08480	1.43186
BSU_08490	2.58074
BSU_08510	1.33778
BSU_08520	0.670329
BSU_08530	1.07309
BSU_08540	1.65957
BSU_08550	2.02261
BSU_08560	1.21163
BSU_08570	2.43745
BSU_08580	1.68973
BSU_08590	1.59257
BSU_08600	1.40119
BSU_08610	1.2646
BSU_08620	0.953119
BSU_08630	1.06569
BSU_08640	2.65599
BSU_08650	1.27656
BSU_08660	2.20862
BSU_08670	1.82562
BSU_08680	1.0497
BSU_08690	0.94053
BSU_08700	1.38089
BSU_08710	0.820754
BSU_08720	0.772208
BSU_08730	1.19658
BSU_08740	1.45555
BSU_08750	1.09976
BSU_08760	1.35919
BSU_08770	1.37281
BSU_08779	1.43096
BSU_08780	1.07588
BSU_08790	2.30774
BSU_08800	1.27938
BSU_08820	2.23325
BSU_08850	2.37223
BSU_08860	2.46507
BSU_08870	1.54784
BSU_08880	2.94097
BSU_08890	0.880408
BSU_08899	1.01184
BSU_08900	0.747373
BSU_08910	1.09993
BSU_08920	1.75746
BSU_08930	1.37616
BSU_08940	0.709373
BSU_08950	0.845326
BSU_08960	0.983168
BSU_08970	2.30652
BSU_08980	1.91734
BSU_08990	1.38208
BSU_09000	1.39613
BSU_09010	1.28458
BSU_09020	1.28814
BSU_09030	1.28314
BSU_09050	1.00652
BSU_09060	1.27123
BSU_09070	1.21317
BSU_09080	1.15986
BSU_09090	1.17151
BSU_09100	1.75204
BSU_09110	1.28607
BSU_09120	1.14863
BSU_09130	1.71509
BSU_09140	2.18206
BSU_09150	2.12713
BSU_09165	1.94074
BSU_09180	1.86544
BSU_09190	1.22798
BSU_09200	1.24568
BSU_09210	0.781135
BSU_09220	1.17163
BSU_09230	1.87302
BSU_09240	1.36093
BSU_09250	1.1789
BSU_09260	0.970138
BSU_09270	1.04502
BSU_09280	2.27914
BSU_09290	1.99941
BSU_09300	2.55578
BSU_09310	1.16246
BSU_09320	0.724792
BSU_09330	0.793601
BSU_09340	0.849283
BSU_09350	1.73186
BSU_09360	1.41225
BSU_09370	2.27987
BSU_09380	1.20091
BSU_09390	2.29572
BSU_09400	1.9571
BSU_09410	1.32011
BSU_09420	1.39915
BSU_09430	0.739785
BSU_09440	0.591923
BSU_09450	1.38755
BSU_09460	2.64586
BSU_09470	1.04643
BSU_09480	0.67207
BSU_09490	1.06083
BSU_09500	1.91003
BSU_09510	1.32905
BSU_09520	1.26984
BSU_09530	2.4556
BSU_09540	1.31792
BSU_09550	1.05247
BSU_09560	1.32351
BSU_09570	0.935606
BSU_09590	1.54626
BSU_09600	0.734973
BSU_09610	0.78126
BSU_09620	0.699005
BSU_09640	1.11591
BSU_09650	0.683625
BSU_09660	1.55572
BSU_09670	1.95257
BSU_09680	1.8058
BSU_09690	2.93568
BSU_09700	2.37194
BSU_09710	1.20223
BSU_09720	1.10211
BSU_09730	0.965048
BSU_09750	3.06312
BSU_09760	1.28016
BSU_09770	1.97093
BSU_09780	2.13303
BSU_09790	0.889933
BSU_09800	1.5432
BSU_09810	0.979199
BSU_09830	1.9309
BSU_09840	1.06204
BSU_09850	1.40472
BSU_09860	1.4622
BSU_09870	1.83524
BSU_09880	1.99105
BSU_09889	1.81916
BSU_09890	1.05114
BSU_09900	0.906789
BSU_09910	0.954922
BSU_09920	0.897361
BSU_09930	0.785081
BSU_09940	1.71753
BSU_09950	1.31522
BSU_09965	1.37373
BSU_09980	1.42252
BSU_09990	1.5249
BSU_10000	1.24698
BSU_10009	2.25614
BSU_10010	1.27901
BSU_10020	1.4361
BSU_10030	1.27323
BSU_10040	0.994914
BSU_10050	0.913955
BSU_10060	0.875608
BSU_10070	2.11654
BSU_10080	0.897802
BSU_10090	0.836819
BSU_10100	1.29972
BSU_10110	0.767128
BSU_10120	1.03827
BSU_10130	1.10739
BSU_10140	1.11302
BSU_10150	1.14035
BSU_10160	1.06351
BSU_10170	1.5202
BSU_10180	1.21856
BSU_10200	0.877911
BSU_10210	0.933148
BSU_10220	1.31233
BSU_10240	1.42382
BSU_10250	1.19625
BSU_10260	1.27198
BSU_10270	1.44405
BSU_10280	1.70747
BSU_10290	0.964178
BSU_10300	2.54892
BSU_10310	0.987429
BSU_10320	1.01971
BSU_10330	1.60178
BSU_10340	1.22745
BSU_10350	1.72211
BSU_10360	1.70699
BSU_10370	2.41564
BSU_10380	2.40019
BSU_10390	1.66816
BSU_10400	2.02254
BSU_10410	3.3183
BSU_10420	1.2251
BSU_10430	2.25999
BSU_10440	1.50089
BSU_10450	1.87113
BSU_10460	2.16945
BSU_10470	1.3397
BSU_10480	0.843205
BSU_10490	0.768641
BSU_10500	1.35247
BSU_10510	1.18961
BSU_10520	1.82146
BSU_10530	2.35662
BSU_10540	2.34771
BSU_10550	2.36912
BSU_10560	1.57963
BSU_10570	1.25176
BSU_10580	0.816862
BSU_10590	0.722236
BSU_10600	1.05878
BSU_10610	1.6266
BSU_10620	0.966889
BSU_10630	1.1646
BSU_10640	0.999037
BSU_10650	0.767335
BSU_10660	0.918673
BSU_10670	1.9724
BSU_10680	1.7437
BSU_10690	1.8053
BSU_10700	1.80862
BSU_10710	1.63353
BSU_10720	1.82516
BSU_10730	1.76922
BSU_10750	1.46431
BSU_10760	1.39689
BSU_10770	1.98829
BSU_10780	1.4456
BSU_10790	1.95869
BSU_10800	1.03203
BSU_10810	0.859557
BSU_10820	1.09109
BSU_10830	0.640094
BSU_10840	0.528411
BSU_10850	1.21434
BSU_10860	2.11754
BSU_10870	0.83406
BSU_10880	0.546685
BSU_10890	0.602528
BSU_10900	0.978226
BSU_10910	1.57477
BSU_10920	1.47654
BSU_10930	1.52341
BSU_10940	1.47035
BSU_10950	1.3868
BSU_10960	1.15335
BSU_10970	1.15643
BSU_10980	1.20725
BSU_10990	0.826558
BSU_11000	1.00827
BSU_11010	2.11767
BSU_11020	1.15051
BSU_11030	0.927316
BSU_11040	2.05277
BSU_11055	1.30568
BSU_11070	1.33749
BSU_11079	0.908688
BSU_11080	0.761139
BSU_11090	0.860572
BSU_11100	0.989575
BSU_11110	0.943918
BSU_11120	1.26673
BSU_11130	1.25234
BSU_11139	1.37128
BSU_11140	0.850783
BSU_11150	0.729223
BSU_11160	1.0837
BSU_11170	0.69504
BSU_11180	1.16469
BSU_11190	2.75818
BSU_11200	2.98153
BSU_11210	2.89846
BSU_11220	2.9443
BSU_11230	3.18794
BSU_11240	3.0318
BSU_11250	2.90331
BSU_11260	2.47933
BSU_11270	1.89371
BSU_11280	1.07539
BSU_11290	1.51262
BSU_11300	1.04392
BSU_11310	1.65584
BSU_11320	1.30277
BSU_11330	1.42972
BSU_11340	1.27745
BSU_11350	1.30174
BSU_11360	3.00051
BSU_11370	3.17083
BSU_11390	2.76412
BSU_11400	2.76648
BSU_11410	2.05364
BSU_11420	1.10887
BSU_11430	2.59567
BSU_11440	1.75419
BSU_11450	1.67399
BSU_11460	1.80664
BSU_11470	1.81399
BSU_11480	0.796358
BSU_11490	1.75879
BSU_11500	1.34219
BSU_11510	1.64414
BSU_11520	1.35982
BSU_11530	0.962679
BSU_11540	0.985817
BSU_11549	1.82064
BSU_11550	1.2244
BSU_11560	1.16427
BSU_11570	1.6902
BSU_11580	1.22095
BSU_11590	1.41139
BSU_11600	1.20391
BSU_11610	1.14517
BSU_11620	1.0356
BSU_11630	0.54963
BSU_11640	1.23417
BSU_11650	2.55679
BSU_11660	2.44779
BSU_11670	2.44482
BSU_11680	2.65603
BSU_11690	2.37643
BSU_11700	2.50571
BSU_11710	2.35013
BSU_11720	1.58324
BSU_11730	2.2564
BSU_11740	2.64814
BSU_11750	2.75476
BSU_11760	3.15836
BSU_11770	2.87491
BSU_11780	3.10741
BSU_11790	1.5214
BSU_11810	3.02862
BSU_11820	1.23894
BSU_11839	2.30604
BSU_11840	1.46458
BSU_11850	1.52637
BSU_11860	1.38339
BSU_11870	2.10202
BSU_11880	2.27848
BSU_11890	1.49036
BSU_11900	1.31357
BSU_11910	1.92869
BSU_11920	1.80311
BSU_11929	1.13752
BSU_11930	1.21404
BSU_11940	1.90789
BSU_11950	1.85984
BSU_11960	1.23527
BSU_11970	1.0367
BSU_11980	1.0151
BSU_11990	3.28916
BSU_12000	2.57968
BSU_12010	3.50082
BSU_12020	3.57951
BSU_12030	2.22395
BSU_12040	1.64846
BSU_12050	2.34396
BSU_12060	0.957562
BSU_12069	1.50069
BSU_12070	0.962512
BSU_12080	1.72316
BSU_12090	2.54168
BSU_12100	1.3891
BSU_12110	2.29432
BSU_12120	2.98448
BSU_12130	1.03121
BSU_12140	0.933379
BSU_12150	1.69779
BSU_12160	2.08132
BSU_12170	2.10429
BSU_12180	1.60514
BSU_12190	1.12655
BSU_12200	1.15503
BSU_12210	0.986048
BSU_12220	1.15841
BSU_12229	1.95009
BSU_12230	0.827045
BSU_12240	0.66644
BSU_12250	0.587938
BSU_12260	0.780538
BSU_12270	1.51668
BSU_12280	1.53084
BSU_12290	1.51895
BSU_12300	1.46094
BSU_12310	0.979439
BSU_12320	1.95128
BSU_12330	1.67994
BSU_12340	1.51285
BSU_12350	1.41497
BSU_12360	1.39687
BSU_12370	0.740478
BSU_12380	0.880401
BSU_12390	0.939129
BSU_12400	1.86776
BSU_12410	1.7997
BSU_12420	1.04228
BSU_12430	2.78407
BSU_12450	1.50384
BSU_12460	2.32441
BSU_12470	1.25592
BSU_12480	1.45712
BSU_12490	1.28149
BSU_12500	1.07444
BSU_12510	1.18055
BSU_12519	1.81002
BSU_12520	1.82132
BSU_12530	1.85745
BSU_12539	2.00865
BSU_12540	1.88881
BSU_12550	1.86032
BSU_12560	2.00762
BSU_12570	2.71231
BSU_12580	2.76764
BSU_12590	2.6927
BSU_12600	2.90851
BSU_12610	2.98283
BSU_12619	3.00127
BSU_12620	3.0843
BSU_12630	2.96108
BSU_12640	2.98255
BSU_12649	3.00757
BSU_12650	3.00717
BSU_12660	2.96809
BSU_12671	2.97806
BSU_12672	3.0082
BSU_12680	2.61202
BSU_12690	2.77281
BSU_12700	2.73248
BSU_12710	2.78425
BSU_12720	2.75397
BSU_12730	2.64635
BSU_12740	2.64864
BSU_12749	2.63097
BSU_12750	2.609
BSU_12760	2.76219
BSU_12770	2.78448
BSU_12780	2.73118
BSU_12790	2.78426
BSU_12800	2.79681
BSU_12810	2.7024
BSU_12820	1.32348
BSU_12830	1.02147
BSU_12840	1.55806
BSU_12850	1.47821
BSU_12860	1.43809
BSU_12870	0.897185
BSU_12880	0.676236
BSU_12890	0.604057
BSU_12900	1.1758
BSU_12910	0.521966
BSU_12920	2.80971
BSU_12930	2.72609
BSU_12940	2.60736
BSU_12950	2.79464
BSU_12960	2.73642
BSU_12970	2.12161
BSU_12980	1.93589
BSU_12990	1.97148
BSU_13000	1.89805
BSU_13010	1.17608
BSU_13020	2.18236
BSU_13030	1.33016
BSU_13040	1.62288
BSU_13050	1.09479
BSU_13060	1.52103
BSU_13070	1.21857
BSU_13080	1.34262
BSU_13090	0.94841
BSU_13100	0.918575
BSU_13110	1.41362
BSU_13120	1.34822
BSU_13130	1.33325
BSU_13140	1.16704
BSU_13150	0.873748
BSU_13160	3.17275
BSU_13169	1.91963
BSU_13170	1.55104
BSU_13180	2.73754
BSU_13190	2.34298
BSU_13200	1.19719
BSU_13210	2.10099
BSU_13220	2.1482
BSU_13230	2.0881
BSU_13240	2.32246
BSU_13250	0.619345
BSU_13260	0.531741
BSU_13270	0.720781
BSU_13280	1.72745
BSU_13300	1.377
BSU_13310	1.51589
BSU_13320	2.22382
BSU_13330	1.84087
BSU_13340	2.37331
BSU_13350	0.969399
BSU_13360	1.3969
BSU_13370	0.637656
BSU_13380	1.21486
BSU_13390	1.18537
BSU_13400	0.879874
BSU_13410	1.23928
BSU_13420	1.39208
BSU_13430	1.38266
BSU_13440	1.50576
BSU_13450	1.19607
BSU_13460	1.02039
BSU_13470	2.20052
BSU_13480	1.10007
BSU_13490	1.79923
BSU_13500	1.09898
BSU_13509	2.1187
BSU_13510	1.75495
BSU_13520	1.40593
BSU_13530	1.9112
BSU_13540	1.13354
BSU_13550	3.42964
BSU_13560	3.34456
BSU_13570	1.54826
BSU_13580	1.77716
BSU_13590	1.71693
BSU_13600	1.78263
BSU_13610	2.09938
BSU_13620	2.11398
BSU_13630	1.12586
BSU_13640	1.86997
BSU_13650	1.05912
BSU_13660	0.847041
BSU_13670	1.34661
BSU_13680	2.66461
BSU_13690	2.7482
BSU_13700	1.7918
BSU_13710	1.23318
BSU_13720	1.69743
BSU_13730	1.51728
BSU_13740	1.5603
BSU_13750	1.32601
BSU_13760	0.864917
BSU_13770	0.660333
BSU_13780	1.18343
BSU_13789	1.04069
BSU_13800	0.971848
BSU_13810	2.15733
BSU_13819	1.75551
BSU_13820	1.18596
BSU_13830	1.2795
BSU_13840	1.30999
BSU_13850	1.8136
BSU_13860	0.961792
BSU_13870	0.804585
BSU_13880	1.20682
BSU_13890	2.63239
BSU_13900	1.6429
BSU_13910	1.77921
BSU_13920	1.17707
BSU_13930	1.08682
BSU_13940	2.30287
BSU_13950	2.26531
BSU_13960	1.13291
BSU_13970	0.838391
BSU_13980	1.21662
BSU_13990	1.26963
BSU_14000	1.00194
BSU_14009	2.0493
BSU_14010	1.94271
BSU_14020	1.15816
BSU_14030	0.955252
BSU_14040	0.967558
BSU_14050	0.849078
BSU_14060	1.55923
BSU_14071	1.99893
BSU_14072	2.08497
BSU_14080	1.35865
BSU_14090	1.2111
BSU_14100	1.40225
BSU_14110	1.30313
BSU_14120	1.59374
BSU_14130	1.08292
BSU_14140	0.97481
BSU_14150	2.52129
BSU_14160	2.47902
BSU_14170	2.56277
BSU_14180	1.62984
BSU_14190	1.09064
BSU_14200	1.43808
BSU_14210	1.17186
BSU_14220	1.23149
BSU_14230	1.1175
BSU_14240	1.19738
BSU_14250	2.21798
BSU_14260	1.142
BSU_14270	0.951437
BSU_14280	1.04619
BSU_14290	0.950251
BSU_14300	1.24835
BSU_14310	1.06929
BSU_14320	1.61134
BSU_14330	1.44992
BSU_14340	1.44951
BSU_14350	1.26053
BSU_14360	1.19922
BSU_14370	1.17076
BSU_14380	1.57053
BSU_14390	1.48643
BSU_14400	1.40233
BSU_14410	1.31189
BSU_14420	1.25688
BSU_14430	0.993267
BSU_14440	0.817918
BSU_14450	0.821275
BSU_14470	1.47394
BSU_14480	1.63785
BSU_14490	0.946585
BSU_14500	0.96146
BSU_14510	0.899769
BSU_14520	1.28322
BSU_14530	1.26453
BSU_14540	1.16374
BSU_14550	0.986533
BSU_14560	1.0991
BSU_14569	1.74078
BSU_14570	1.00402
BSU_14580	1.83575
BSU_14590	1.91229
BSU_14600	1.53688
BSU_14610	1.66103
BSU_14620	1.31719
BSU_14630	1.64383
BSU_14640	1.34968
BSU_14650	1.07565
BSU_14660	2.58212
BSU_14670	0.93396
BSU_14680	0.900678
BSU_14690	0.950995
BSU_14700	1.36949
BSU_14710	0.682228
BSU_14720	0.847869
BSU_14730	0.949803
BSU_14740	0.843481
BSU_14750	0.799283
BSU_14760	2.14579
BSU_14770	1.39523
BSU_14780	1.34027
BSU_14790	1.65888
BSU_14800	1.94851
BSU_14810	1.92079
BSU_14820	1.25212
BSU_14830	1.21466
BSU_14840	1.49493
BSU_14850	0.890922
BSU_14860	1.10684
BSU_14870	1.40172
BSU_14880	1.18381
BSU_14890	2.25323
BSU_14900	2.15417
BSU_14910	2.21185
BSU_14920	2.00584
BSU_14930	1.84233
BSU_14940	1.69365
BSU_14950	1.4049
BSU_14960	1.22561
BSU_14970	1.24352
BSU_14980	1.30771
BSU_14990	1.11482
BSU_15000	1.18117
BSU_15010	1.21618
BSU_15020	1.17269
BSU_15030	1.34364
BSU_15040	0.785623
BSU_15050	0.753355
BSU_15060	0.409962
BSU_15069	2.16994
BSU_15070	1.80233
BSU_15080	1.66254
BSU_15090	1.85867
BSU_15100	2.22938
BSU_15110	0.77883
BSU_15120	0.81623
BSU_15130	1.17979
BSU_15140	0.932045
BSU_15150	0.966446
BSU_15160	1.0407
BSU_15170	1.56954
BSU_15180	1.26101
BSU_15190	1.27442
BSU_15200	1.33676
BSU_15210	1.39952
BSU_15220	1.47237
BSU_15230	1.44906
BSU_15240	0.879783
BSU_15250	0.969847
BSU_15260	0.919838
BSU_15270	1.16407
BSU_15280	0.93342
BSU_15290	0.96417
BSU_15300	2.18769
BSU_15310	1.71791
BSU_15320	1.42458
BSU_15330	1.95776
BSU_15340	1.67284
BSU_15350	1.4877
BSU_15360	2.14599
BSU_15370	0.987158
BSU_15380	0.807399
BSU_15390	0.818709
BSU_15400	1.04233
BSU_15410	0.993228
BSU_15420	1.17111
BSU_15430	1.32455
BSU_15440	1.22377
BSU_15450	1.35142
BSU_15460	1.27801
BSU_15470	1.73958
BSU_15480	2.08029
BSU_15490	2.60007
BSU_15500	2.67036
BSU_15510	2.70891
BSU_15520	2.66654
BSU_15530	2.52164
BSU_15540	2.62563
BSU_15550	2.58501
BSU_15560	2.5837
BSU_15570	2.28263
BSU_15580	2.20087
BSU_15590	2.52749
BSU_15600	2.47571
BSU_15610	2.45236
BSU_15620	1.75092
BSU_15630	1.56533
BSU_15640	0.72376
BSU_15650	1.40438
BSU_15660	1.11059
BSU_15670	1.07888
BSU_15680	1.09505
BSU_15690	1.30373
BSU_15700	1.18071
BSU_15710	0.831514
BSU_15720	0.831787
BSU_15730	0.860901
BSU_15740	0.887162
BSU_15750	0.848662
BSU_15760	0.96713
BSU_15770	1.02161
BSU_15780	0.951455
BSU_15790	0.968008
BSU_15800	1.20905
BSU_15820	2.00153
BSU_15830	1.08468
BSU_15840	0.943381
BSU_15850	0.807089
BSU_15860	0.904969
BSU_15870	0.807425
BSU_15880	1.2566
BSU_15890	1.19652
BSU_15900	1.31178
BSU_15910	1.2699
BSU_15920	2.06898
BSU_15930	1.25858
BSU_15940	1.06622
BSU_15950	1.04931
BSU_15960	2.87826
BSU_15970	1.40022
BSU_15980	1.37099
BSU_15990	1.82015
BSU_16000	1.88819
BSU_16010	1.42665
BSU_16020	1.22111
BSU_16030	1.20514
BSU_16040	1.59878
BSU_16050	0.953926
BSU_16060	1.16957
BSU_16070	1.17063
BSU_16080	1.12042
BSU_16090	1.5916
BSU_16100	1.50524
BSU_16110	1.02894
BSU_16120	0.97094
BSU_16130	1.22233
BSU_16140	1.06965
BSU_16150	0.997015
BSU_16160	0.984876
BSU_16170	1.07675
BSU_16180	2.09078
BSU_16190	1.6878
BSU_16200	1.7635
BSU_16210	1.67159
BSU_16220	2.30722
BSU_16230	2.2893
BSU_16240	2.25317
BSU_16250	2.29343
BSU_16260	2.29082
BSU_16270	2.27321
BSU_16280	2.36296
BSU_16290	2.43255
BSU_16299	2.15378
BSU_16300	2.30674
BSU_16310	2.2403
BSU_16320	2.35922
BSU_16330	2.53128
BSU_16340	2.2792
BSU_16350	2.1324
BSU_16360	2.10153
BSU_16370	2.07327
BSU_16380	2.09403
BSU_16390	2.10964
BSU_16400	2.0626
BSU_16410	2.05439
BSU_16420	2.06954
BSU_16430	2.1835
BSU_16440	1.91447
BSU_16450	1.94389
BSU_16460	1.94906
BSU_16470	1.46067
BSU_16480	1.35753
BSU_16490	1.60796
BSU_16500	1.50232
BSU_16510	1.38229
BSU_16520	1.425
BSU_16530	0.95238
BSU_16540	1.05978
BSU_16550	1.17
BSU_16560	0.996823
BSU_16570	1.002
BSU_16580	0.898617
BSU_16590	1.5139
BSU_16600	1.20118
BSU_16610	1.3768
BSU_16620	1.51017
BSU_16630	1.18066
BSU_16650	1.35167
BSU_16660	0.934323
BSU_16670	0.975467
BSU_16680	1.64573
BSU_16690	1.14168
BSU_16700	1.34537
BSU_16710	1.21833
BSU_16720	1.71689
BSU_16730	1.75232
BSU_16740	1.65155
BSU_16750	1.07095
BSU_16760	1.01527
BSU_16770	0.96393
BSU_16780	1.0781
BSU_16790	1.30257
BSU_16799	1.55298
BSU_16800	0.618755
BSU_16810	1.05982
BSU_16825	1.11926
BSU_16845	1.0244
BSU_16860	1.09033
BSU_16870	1.12981
BSU_16880	2.21161
BSU_16910	1.14093
BSU_16920	1.00637
BSU_16930	1.03579
BSU_16940	1.20315
BSU_16950	1.53467
BSU_16960	1.72603
BSU_16970	0.994206
BSU_16980	1.75334
BSU_16990	1.66248
BSU_17000	1.96368
BSU_17010	0.913048
BSU_17020	1.41823
BSU_17030	2.70716
BSU_17040	0.801249
BSU_17050	1.11374
BSU_17060	0.947201
BSU_17070	0.613212
BSU_17080	1.0207
BSU_17090	0.910914
BSU_17099	1.25873
BSU_17100	1.30957
BSU_17110	1.74547
BSU_17120	1.73864
BSU_17130	2.16077
BSU_17140	1.97319
BSU_17150	1.86974
BSU_17160	1.81544
BSU_17170	1.58348
BSU_17180	1.52518
BSU_17190	1.30988
BSU_17200	1.11138
BSU_17210	1.31517
BSU_17220	1.20464
BSU_17230	1.11401
BSU_17240	1.76272
BSU_17250	1.51506
BSU_17260	1.66867
BSU_17270	0.864231
BSU_17280	1.02989
BSU_17290	1.18036
BSU_17300	1.17631
BSU_17310	1.77736
BSU_17320	1.96233
BSU_17330	0.983699
BSU_17340	1.91255
BSU_17350	1.31388
BSU_17360	1.10709
BSU_17370	1.3877
BSU_17380	1.32027
BSU_17390	1.43866
BSU_17400	1.28432
BSU_17410	1.17132
BSU_17420	1.63857
BSU_17430	1.9379
BSU_17440	1.06923
BSU_17450	1.51168
BSU_17460	1.47554
BSU_17470	1.07341
BSU_17480	1.0338
BSU_17490	1.33712
BSU_17500	1.51575
BSU_17510	1.29663
BSU_17520	1.05753
BSU_17530	1.1486
BSU_17540	0.968609
BSU_17550	1.20017
BSU_17559	1.03502
BSU_17560	0.935889
BSU_17570	0.951054
BSU_17580	0.927833
BSU_17590	0.821731
BSU_17600	1.49654
BSU_17610	1.07265
BSU_17620	0.960679
BSU_17630	1.12729
BSU_17640	1.77464
BSU_17650	1.00633
BSU_17660	0.931465
BSU_17670	1.72877
BSU_17679	1.10725
BSU_17680	0.819263
BSU_17689	1.33807
BSU_17690	2.01347
BSU_17699	0.963436
BSU_17700	2.11083
BSU_17710	2.20598
BSU_17720	1.97361
BSU_17730	1.19473
BSU_17740	1.18552
BSU_17750	1.13428
BSU_17760	0.964332
BSU_17770	1.0007
BSU_17780	0.781092
BSU_17790	0.713886
BSU_17800	0.769483
BSU_17810	1.00515
BSU_17820	1.53195
BSU_17830	1.32578
BSU_17840	1.26959
BSU_17845	1.10751
BSU_17850	1.11698
BSU_17860	1.42834
BSU_17870	1.15201
BSU_17880	1.66887
BSU_17890	1.39382
BSU_17900	1.54535
BSU_17910	1.83596
BSU_17920	1.5113
BSU_17930	1.03912
BSU_17940	1.06885
BSU_17950	1.20605
BSU_17960	1.14736
BSU_17970	1.65919
BSU_18000	1.73905
BSU_18010	1.55496
BSU_18030	2.05057
BSU_18040	0.948724
BSU_18050	1.12067
BSU_18060	1.17766
BSU_18070	0.940875
BSU_18080	1.37431
BSU_18090	0.900296
BSU_18100	0.943878
BSU_18120	1.79884
BSU_18130	0.868196
BSU_18140	1.22838
BSU_18150	1.07543
BSU_18160	1.10672
BSU_18170	0.910394
BSU_18180	0.995045
BSU_18190	1.51675
BSU_18200	1.05391
BSU_18210	1.64364
BSU_18220	1.89958
BSU_18230	1.86929
BSU_18240	1.84876
BSU_18250	1.9113
BSU_18260	1.95517
BSU_18280	1.07082
BSU_18290	1.2543
BSU_18300	1.49114
BSU_18310	1.40085
BSU_18320	1.57568
BSU_18330	1.68109
BSU_18340	1.83161
BSU_18350	1.76629
BSU_18360	1.84825
BSU_18370	1.1689
BSU_18380	2.76285
BSU_18390	0.760032
BSU_18400	1.39889
BSU_18410	1.83839
BSU_18420	0.726269
BSU_18430	0.710017
BSU_18440	2.1835
BSU_18450	1.94038
BSU_18460	0.692461
BSU_18470	1.46835
BSU_18480	1.49979
BSU_18490	0.992193
BSU_18500	1.67659
BSU_18510	2.37674
BSU_18520	2.0534
BSU_18530	1.53931
BSU_18540	1.86127
BSU_18550	1.785
BSU_18560	1.61338
BSU_18570	1.53663
BSU_18580	1.58004
BSU_18590	1.05705
BSU_18600	1.95918
BSU_18610	1.55023
BSU_18620	1.02468
BSU_18630	0.968688
BSU_18640	0.768387
BSU_18650	1.05533
BSU_18660	1.56028
BSU_18669	1.09123
BSU_18670	1.29646
BSU_18680	1.26795
BSU_18690	0.946993
BSU_18700	1.27072
BSU_18709	1.07536
BSU_18710	1.48362
BSU_18720	1.50917
BSU_18730	0.613694
BSU_18740	0.93778
BSU_18750	0.464119
BSU_18760	0.801279
BSU_18770	0.473916
BSU_18780	1.9107
BSU_18790	0.894569
BSU_18800	0.925648
BSU_18810	0.892505
BSU_18820	2.13311
BSU_18830	0.971489
BSU_18840	1.43794
BSU_18849	2.0195
BSU_18850	1.22199
BSU_18860	1.34183
BSU_18870	0.945978
BSU_18880	1.12104
BSU_18890	1.24429
BSU_18898	1.18787
BSU_18900	0.875076
BSU_18908	2.62657
BSU_18910	2.35756
BSU_18960	2.13044
BSU_18970	1.1997
BSU_18980	1.46099
BSU_18990	1.09914
BSU_19000	0.990613
BSU_19010	1.09136
BSU_19020	1.38646
BSU_19030	2.20939
BSU_19040	1.12605
BSU_19050	0.867883
BSU_19060	1.14829
BSU_19070	0.711706
BSU_19080	0.658343
BSU_19090	1.42696
BSU_19100	0.639598
BSU_19110	1.77056
BSU_19120	1.09352
BSU_19130	1.27297
BSU_19140	1.43488
BSU_19150	1.89627
BSU_19160	1.53973
BSU_19170	1.09213
BSU_19180	2.00285
BSU_19190	0.699996
BSU_19200	0.64757
BSU_19210	1.74035
BSU_19220	0.601465
BSU_19230	1.51361
BSU_19240	1.82781
BSU_19250	1.15903
BSU_19259	1.74194
BSU_19260	1.26378
BSU_19270	2.63616
BSU_19280	2.56524
BSU_19290	1.3039
BSU_19300	1.68711
BSU_19310	1.97297
BSU_19320	1.66572
BSU_19330	1.97753
BSU_19340	1.18279
BSU_19350	2.06021
BSU_19360	1.46409
BSU_19370	1.46048
BSU_19380	0.922045
BSU_19390	0.910387
BSU_19400	1.90501
BSU_19410	2.03469
BSU_19420	0.690911
BSU_19430	1.60794
BSU_19440	0.773355
BSU_19450	0.904261
BSU_19460	1.10295
BSU_19470	0.951888
BSU_19479	1.10579
BSU_19480	0.88425
BSU_19490	1.66768
BSU_19510	1.53028
BSU_19520	0.806819
BSU_19530	0.782591
BSU_19540	0.741274
BSU_19550	1.43706
BSU_19560	1.014
BSU_19570	1.01681
BSU_19579	2.37292
BSU_19580	1.90064
BSU_19590	1.0102
BSU_19600	1.15234
BSU_19610	1.92736
BSU_19620	1.26407
BSU_19630	1.42332
BSU_19640	1.50106
BSU_19650	0.839006
BSU_19660	1.69939
BSU_19670	1.04895
BSU_19680	1.95862
BSU_19689	2.29283
BSU_19690	2.24586
BSU_19700	2.09062
BSU_19710	2.06157
BSU_19749	2.00709
BSU_19750	1.55204
BSU_19760	1.7902
BSU_19770	2.22205
BSU_19780	2.85036
BSU_19790	2.38899
BSU_19800	1.0164
BSU_19830	1.77595
BSU_19840	1.59934
BSU_19850	1.99216
BSU_19870	1.83324
BSU_19880	1.91908
BSU_19890	1.82768
BSU_19930	1.94376
BSU_19940	1.72367
BSU_19950	2.50209
BSU_19970	1.67234
BSU_19980	1.38631
BSU_19990	1.71217
BSU_19999	1.64178
BSU_20000	1.38152
BSU_20010	1.78035
BSU_20020	2.08751
BSU_20040	1.77724
BSU_20050	2.4626
[truncated: 2,076 more rows]

## Sheet: TP of P.aeruginosa genes
Table S2. TP of P.aeruginosa genes
gene	TP
PA0001	0.950828
PA0002	0.815367
PA0003	1.03017
PA0004	0.896188
PA0005	0.953147
PA0006	0.928135
PA0007	1.34374
PA0008	1.17001
PA0009	1.59666
PA0010	0.819529
PA0011	0.782623
PA0012	1.19969
PA0013	1.44307
PA0014	1.01343
PA0015	1.07831
PA0016	0.715273
PA0017	1.06838
PA0018	1.20734
PA0019	0.739975
PA0020	1.06211
PA0021	1.11655
PA0022	1.13523
PA0023	0.892078
PA0024	1.5247
PA0025	1.22981
PA0026	1.15889
PA0027	1.32549
PA0028	1.36441
PA0029	1.16873
PA0030	0.815154
PA0031	1.10968
PA0032	0.684348
PA0032a	1.05464
PA0033	1.30413
PA0034	1.28391
PA0035	1.3216
PA0036	1.22364
PA0037	0.860201
PA0038	1.84976
PA0039	1.32103
PA0040	1.69115
PA0041	1.13245
PA0041a	1.61034
PA0042	0.821424
PA0043	0.63836
PA0044	1.56803
PA0045	2.04278
PA0046	1.89734
PA0047	1.76554
PA0048	1.48151
PA0049	1.88645
PA0051	1.53718
PA0052	2.51216
PA0054	0.996166
PA0055	0.956923
PA0056	1.05761
PA0057	0.887363
PA0058	0.865903
PA0059	2.18828
PA0060	1.14253
PA0061	1.25624
PA0062	1.02997
PA0063	0.777902
PA0064	0.885442
PA0065	0.835107
PA0066	0.825526
PA0067	0.841658
PA0068	0.929727
PA0069	1.08849
PA0070	1.92475
PA0071	1.09052
PA0072	1.52478
PA0073	1.69161
PA0074	1.38292
PA0075	1.54172
PA0076	1.63215
PA0077	1.46736
PA0078	1.58746
PA0079	1.45071
PA0080	1.52514
PA0081	0.939386
PA0082	1.46908
PA0083	1.87582
PA0084	1.79633
PA0085	2.02541
PA0086	1.80804
PA0087	1.76203
PA0088	1.78597
PA0089	1.87014
PA0090	1.54929
PA0091	1.57342
PA0092	1.28272
PA0093	1.19288
PA0094	1.21666
PA0095	0.805549
PA0096	1.30865
PA0097	1.20374
PA0098	1.16938
PA0099	1.6535
PA0100	1.57886
PA0101	1.09952
PA0102	0.898624
PA0103	1.27199
PA0103a	1.10243
PA0105	2.38888
PA0106	2.37312
PA0107	2.53544
PA0108	2.51821
PA0109	2.21301
PA0110	2.124
PA0111	2.20788
PA0112	1.8797
PA0113	1.84707
PA0114	1.22426
PA0115	1.01434
PA0116	0.799526
PA0117	1.0797
PA0118	0.983593
PA0119	1.20437
PA0120	1.03591
PA0121	0.888026
PA0122	2.85296
PA0123	1.13991
PA0124	1.07147
PA0125	1.2923
PA0126	1.72315
PA0127	0.948545
PA0128	1.5289
PA0129	1.09008
PA0130	1.24808
PA0131	1.5716
PA0132	1.60644
PA0133	0.819495
PA0134	0.981908
PA0136	1.13312
PA0137	1.24591
PA0138	1.26526
PA0139	1.26446
PA0140	1.50079
PA0141	1.78532
PA0142	0.942314
PA0143	1.06576
PA0144	1.38773
PA0145	0.945642
PA0146	1.15791
PA0147	0.786216
PA0148	0.689308
PA0149	1.49564
PA0150	1.57968
PA0151	0.994744
PA0152	1.09194
PA0153	1.31837
PA0154	1.20183
PA0155	0.955841
PA0156	0.861744
PA0157	0.768553
PA0158	0.669758
PA0159	0.463106
PA0160	1.70772
PA0162	1.28929
PA0163	0.828218
PA0164	0.742456
PA0165	1.8469
PA0166	1.45058
PA0167	0.97722
PA0168	1.26701
PA0169	1.37849
PA0170	1.80994
PA0171	1.76759
PA0172	1.55047
PA0173	1.59097
PA0174	1.74759
PA0175	2.06512
PA0176	2.2646
PA0177	2.34763
PA0178	2.10813
PA0179	2.51594
PA0180	1.30029
PA0181	0.770703
PA0182	1.02859
PA0183	0.994933
PA0184	1.15474
PA0185	1.04698
PA0186	1.17007
PA0187	1.66934
PA0188	1.47343
PA0189	1.2685
PA0190	1.02153
PA0191	1.18882
PA0192	1.34439
PA0193	1.20282
PA0194	1.17267
PA0195	1.21124
PA0195.1	1.27679
PA0196	1.0022
PA0197	1.5189
PA0198	1.4135
PA0199	2.00649
PA0200	2.34884
PA0201	1.72312
PA0202	1.56592
PA0203	1.11003
PA0204	1.38267
PA0205	1.50103
PA0206	1.15827
PA0207	1.07919
PA0208	1.67316
PA0209	1.6454
PA0210	1.77626
PA0211	1.60414
PA0212	1.72905
PA0213	1.51488
PA0214	1.59614
PA0215	1.81113
PA0216	1.03471
PA0217	0.794189
PA0218	0.731245
PA0219	0.905803
PA0220	1.27675
PA0221	0.957426
PA0222	1.09477
PA0223	1.46631
PA0224	1.38612
PA0225	0.723026
PA0226	1.32191
PA0227	1.32358
PA0228	1.22827
PA0229	1.14586
PA0230	0.926719
PA0231	0.96202
PA0232	1.14684
PA0233	0.643582
PA0234	1.31345
PA0235	1.08939
PA0236	1.22704
PA0237	1.10578
PA0238	1.1782
PA0239	0.772423
PA0240	1.53243
PA0241	1.2121
PA0242	1.20008
PA0243	0.789079
PA0244	1.12844
PA0245	1.06313
PA0246	0.805586
PA0247	1.14415
PA0248	0.86505
PA0249	0.924617
PA0250	1.51502
PA0251	1.34673
PA0252	1.48329
PA0253	1.11093
PA0254	0.828858
PA0255	0.783973
PA0256	1.54803
PA0257	1.07845
PA0258	1.24932
PA0259	0.854485
PA0260	1.05931
PA0261	0.991072
PA0262	0.793146
PA0263	1.76381
PA0265	1.03413
PA0266	1.14543
PA0267	1.02037
PA0268	0.777212
PA0269	1.45037
PA0270	1.65557
PA0271	1.51468
PA0272	1.06852
PA0273	1.07738
PA0274	0.959602
PA0275	0.944951
PA0276	1.58771
PA0277	1.94052
PA0278	0.89477
PA0279	1.36466
PA0280	1.48074
PA0281	1.63601
PA0282	1.58122
PA0283	1.89381
PA0284	2.11743
PA0285	0.868601
PA0286	0.865524
PA0287	0.974856
PA0288	1.00077
PA0289	0.976586
PA0290	1.03527
PA0291	1.39614
PA0292	0.709012
PA0293	1.51851
PA0294	0.755987
PA0295	1.0434
PA0296	0.99993
PA0297	1.34759
PA0298	0.945302
PA0299	0.943096
PA0300	0.946676
PA0301	0.9892
PA0302	0.931888
PA0303	0.937153
PA0304	0.732849
PA0305	0.62486
PA0306	0.776038
PA0306a	1.35065
PA0307	1.13122
PA0308	0.822435
PA0309	0.779348
PA0310	1.01183
PA0311	1.36715
PA0312	1.04274
PA0313	0.674666
PA0314	0.768245
PA0315	1.21885
PA0316	1.33506
PA0317	0.839352
PA0318	0.696743
PA0319	0.908406
PA0320	1.48602
PA0321	1.22838
PA0322	1.05333
PA0323	1.0484
PA0324	1.61593
PA0325	1.34075
PA0326	1.22003
PA0327	1.09945
PA0328	0.860259
PA0329	1.25723
PA0330	1.06989
PA0331	1.1308
PA0332	1.08957
PA0333	0.865132
PA0334	1.06617
PA0335	0.813876
PA0336	1.01553
PA0337	0.638051
PA0338	0.84177
PA0339	0.947257
PA0340	1.29483
PA0341	1.35779
PA0342	0.972818
PA0343	0.736377
PA0344	0.719316
PA0345	0.974792
PA0346	1.20618
PA0347	1.4378
PA0348	0.979899
PA0349	1.04864
PA0350	1.28998
PA0351	0.749243
PA0352	1.30731
PA0353	0.857609
PA0354	0.911661
PA0355	2.10457
PA0356	1.20457
PA0357	1.08792
PA0358	0.987326
PA0359	1.16171
PA0360	0.971369
PA0361	0.678385
PA0362	1.37257
PA0363	1.28136
PA0364	1.09397
PA0365	1.24789
PA0366	1.34558
PA0367	0.835568
PA0367a	0.936652
PA0368	0.683583
PA0370	0.901339
PA0371	1.001
PA0372	1.05511
PA0373	1.05314
PA0374	0.975227
PA0375	0.830741
PA0376	0.761685
PA0377	0.863226
PA0378	1.20413
PA0379	0.944371
PA0380	1.97688
PA0381	1.39406
PA0382	1.6773
PA0383	1.019
PA0384	1.05216
PA0385	1.27756
PA0386	1.10336
PA0387	1.12703
PA0388	1.24127
PA0389	1.50412
PA0390	1.36112
PA0391	0.980942
PA0392	1.0731
PA0393	0.995387
PA0394	0.98514
PA0395	0.644591
PA0396	0.921016
PA0397	1.20574
PA0398	0.874295
PA0399	1.05028
PA0400	1.15215
PA0401	1.00835
PA0402	0.992833
PA0403	1.43707
PA0404	0.831893
PA0405	0.887476
PA0406	0.989992
PA0407	0.813682
PA0408	0.943731
PA0409	1.08258
PA0410	1.35698
PA0411	1.14904
PA0412	1.41526
PA0413	0.934842
PA0414	1.06273
PA0415	0.962641
PA0416	0.945821
PA0417	0.911055
PA0418	0.778147
PA0419	1.23051
PA0420	0.922465
PA0421	0.904366
PA0422	1.33865
PA0423	1.2928
PA0424	1.13695
PA0425	0.880552
PA0426	0.808295
PA0427	0.878828
PA0428	1.1253
PA0429	0.890188
PA0430	1.1708
PA0431	1.45759
PA0432	1.20982
PA0433	1.45137
PA0434	1.48095
PA0435	1.22601
PA0436	1.00241
PA0437	0.966256
PA0438	1.08404
PA0439	1.20791
PA0440	1.32298
PA0441	1.43595
PA0443	1.24037
PA0444	1.0932
PA0446	1.44311
PA0447	1.98015
PA0448	0.851306
PA0449	1.35152
PA0450	1.14733
PA0451	2.24512
PA0452	2.04981
PA0451a	1.09871
PA0454	0.50804
PA0455	0.784198
PA0456	1.21286
PA0457	0.895723
PA0457.1	1.1311
PA0458	0.942408
PA0459	2.10586
PA0460	1.39198
PA0461	0.738637
PA0462	1.0647
PA0463	0.769022
PA0464	1.02878
PA0465	0.991811
PA0466	1.32819
PA0467	1.11259
PA0468	1.28842
PA0469	0.76494
PA0470	1.42748
PA0471	1.86923
PA0472	2.08396
PA0473	0.987794
PA0474	1.15188
PA0475	0.867267
PA0476	1.52863
PA0477	0.815301
PA0478	1.02327
PA0479	1.01202
PA0480	0.930026
PA0481	1.05554
PA0482	0.802803
PA0483	1.46371
PA0484	2.07555
PA0485	0.985794
PA0486	0.607858
PA0487	0.616031
PA0488	1.08144
PA0489	1.10807
PA0490	1.54528
PA0491	0.995094
PA0492	1.98747
PA0493	1.77398
PA0494	1.31858
PA0495	1.19107
PA0496	1.19268
PA0497	1.39524
PA0498	1.69224
PA0499	1.49748
PA0500	1.11627
PA0501	0.949314
PA0502	1.15107
PA0503	1.14597
PA0504	1.16052
PA0505	1.54133
PA0506	1.32499
PA0507	0.936224
PA0508	0.884161
PA0509	2.0766
PA0510	2.17718
PA0511	2.18542
PA0512	2.05719
PA0513	2.33725
PA0514	2.51359
PA0515	2.32884
PA0516	2.33873
PA0517	2.79733
PA0518	3.05017
PA0519	3.0434
PA0520	1.59425
PA0521	1.89553
PA0522	2.09811
PA0523	3.54828
PA0524	2.96902
PA0525	2.61796
PA0526	2.30189
PA0527	1.76034
PA0528	1.03675
PA0529	1.63425
PA0530	1.32886
PA0531	1.44379
PA0532	1.57765
PA0533	0.561347
PA0534	1.84598
PA0535	1.32128
PA0536	0.953749
PA0537	0.853727
PA0538	0.854094
PA0539	1.02504
PA0540	1.50106
PA0541	1.34903
PA0542	1.28097
PA0543	1.62941
PA0544	0.852377
PA0545	1.62431
PA0546	1.40634
PA0547	1.2569
PA0548	1.09184
PA0549	1.42789
PA0550	1.12464
PA0551	1.21551
PA0552	1.38392
PA0553	1.34733
PA0554	1.0588
PA0555	0.899919
PA0556	0.968553
PA0557	1.44757
PA0558	1.22616
PA0559	1.01507
PA0560	0.910381
PA0561	1.31547
PA0562	1.12343
PA0563	1.51812
PA0564	0.66833
PA0565	1.77341
PA0566	0.856314
PA0567	2.00029
PA0568	0.845168
PA0569	0.827605
PA0570	1.0092
PA0571	0.658308
PA0572	1.81315
PA0573	1.48407
PA0574	1.16974
PA0575	1.3034
PA0576	0.902879
PA0577	0.965839
PA0578	1.83792
PA0579	1.89615
PA0580	1.21364
PA0581	1.00468
PA0582	1.36648
PA0583	1.13317
PA0584	0.811923
PA0585	1.66375
PA0586	2.36273
PA0587	2.31713
PA0588	2.43215
PA0589	0.991821
PA0590	0.672539
PA0591	1.06478
PA0592	1.17088
PA0593	1.19199
PA0594	0.892848
PA0595	1.04326
PA0596	1.19533
PA0597	0.886993
PA0598	0.955572
PA0599	1.0002
PA0600	0.659273
PA0601	0.722112
PA0602	1.05445
PA0603	1.37829
PA0604	1.48243
PA0605	1.30538
PA0606	1.16928
PA0607	1.34586
PA0608	1.06622
PA0609	0.900462
PA0610	1.58215
PA0611	1.06129
PA0612	1.80256
PA0613	1.77516
PA0614	1.70668
PA0615	1.53854
PA0616	1.62478
PA0617	1.81569
PA0618	1.77053
PA0619	1.88339
PA0620	1.7252
PA0621	2.29418
PA0622	1.94264
PA0623	1.91584
PA0624	2.10523
PA0625	1.79968
PA0626	1.70802
PA0627	1.81574
PA0628	1.81004
PA0629	1.77392
PA0630	1.84013
PA0631	1.90567
PA0633	2.32339
PA0634	2.28561
PA0635	2.33665
PA0636	2.15942
PA0637	2.1508
PA0638	2.11642
PA0639	2.19078
PA0640	2.17
PA0641	2.01381
PA0643	1.98483
PA0644	2.04572
PA0645	2.02399
PA0646	1.97957
PA0647	2.15552
PA0648	2.38346
PA0649	0.939207
PA0650	0.721385
PA0651	0.714764
PA0652	1.02468
PA0653	1.0028
PA0654	1.56356
PA0655	0.936694
PA0656	1.73272
PA0657	0.817948
PA0658	0.588036
PA0659	1.07688
PA0660	1.01733
PA0661	1.0628
PA0662	1.20906
PA0663	0.97699
PA0664	1.08011
PA0665	1.21856
PA0666	0.942355
PA0667	0.820905
PA0668	0.822305
PA0669	1.05017
PA0670	1.15258
PA0671	1.38046
PA0672	2.85696
PA0673	1.75079
PA0674	1.54802
PA0675	1.51853
PA0676	1.30976
PA0677	1.44163
PA0679	1.68367
PA0681	1.38284
PA0682	1.23655
PA0683	1.12314
PA0685	1.23565
PA0686	1.25029
PA0688	1.92877
PA0689	1.83648
PA0690	1.33412
PA0692	1.27678
PA0693	1.22783
PA0696	1.33044
PA0697	1.54934
PA0698	1.33397
PA0699	1.16938
PA0700	1.26021
PA0701	1.07434
PA0701a	1.46434
PA0702	1.17008
PA0703	1.02299
PA0704	1.40785
PA0705	1.72908
PA0706	1.62796
PA0707	1.86391
PA0708	1.0052
PA0709	1.78807
PA0710	2.09591
PA0711	1.13136
PA0712	1.28809
PA0713	2.63075
PA0714	1.74146
PA0715	2.32221
PA0716	2.20475
PA0718	2.23821
PA0719	2.15441
PA0720	2.14232
PA0722	2.79303
PA0723	2.79559
PA0724	1.9775
PA0725	2.18
PA0726	2.14586
PA0727	1.65489
PA0728	1.4373
PA0729	1.77704
PA0730	1.72207
PA0731	0.928088
PA0732	1.36369
PA0733	1.01574
PA0734	1.6469
PA0735	0.799418
PA0736	0.704289
PA0736a	2.05669
PA0737	1.98649
PA0738	1.53784
PA0739	0.85009
PA0740	1.02838
PA0741	0.973093
PA0742	1.30262
PA0743	2.06477
PA0744	1.90085
PA0745	1.91437
PA0746	1.84807
PA0747	1.77924
PA0749	0.760226
PA0750	1.07657
PA0751	1.36415
PA0752	1.28571
PA0753	1.33877
PA0754	1.40489
PA0755	1.63161
PA0756	1.03209
PA0757	0.887636
PA0758	1.05046
PA0759	0.708363
PA0760	1.01568
PA0761	0.707599
PA0762	1.00576
PA0763	1.22129
PA0764	0.946617
PA0765	0.935666
PA0766	0.896684
PA0767	1.10697
PA0768	0.883237
PA0769	1.28998
PA0770	0.927101
PA0771	0.894193
PA0772	0.919289
PA0773	0.889403
PA0774	1.27312
PA0775	1.21861
PA0776	1.64461
PA0777	1.08398
PA0778	1.31096
PA0779	1.57811
PA0780	0.938759
PA0781	2.1179
PA0782	1.54482
PA0783	1.51509
PA0784	1.12668
PA0785	0.737414
PA0786	1.06043
PA0787	0.951663
PA0788	2.16941
PA0788a	1.3965
PA0789	1.4511
PA0790	1.3013
PA0791	1.05155
PA0792	1.51463
PA0793	1.23063
PA0794	1.16824
PA0795	1.55513
PA0796	1.63489
PA0797	1.39764
PA0798	1.63304
PA0799	0.687376
PA0800	1.37901
PA0801	1.18612
PA0802	1.34413
PA0803	1.23537
PA0804	1.0702
PA0805	1.02658
PA0806	1.28594
PA0807	1.84753
PA0808	1.64633
PA0809	1.56691
PA0810	1.04353
PA0811	1.2701
PA0812	1.52951
PA0813	1.38067
PA0814	1.45266
PA0815	1.21648
PA0816	1.17254
PA0817	1.15317
PA0818	1.59196
PA0819	1.41512
PA0820	1.54486
PA0821	1.12473
PA0824	1.7162
PA0825	1.35172
PA0826	1.74894
PA0827	0.872413
PA0828	1.08655
PA0829	1.10142
PA0830	1.6755
PA0831	1.04435
PA0832	0.682175
PA0833	1.13339
PA0834	1.00023
PA0835	1.18801
PA0836	1.54742
PA0837	0.948638
PA0838	1.13572
PA0839	1.20577
PA0840	1.23135
PA0841	0.940419
PA0842	1.88293
PA0843	1.58497
PA0844	1.31582
PA0845	1.31742
PA0846	0.846762
PA0847	0.83132
PA0848	1.42226
PA0849	1.61799
PA0850	1.25083
PA0851	1.06439
PA0852	2.35747
PA0853	1.1185
PA0854	1.11115
PA0855	1.07232
PA0856	1.01925
PA0857	1.12719
PA0858	0.80812
PA0859	1.33939
PA0860	0.768291
PA0861	1.07131
PA0862	1.05876
PA0863	1.01577
PA0864	0.815963
PA0865	2.26124
PA0866	1.50884
PA0867	1.26769
PA0868	0.996089
PA0869	0.824163
PA0870	1.27997
PA0871	1.47586
PA0872	2.17201
PA0873	0.994003
PA0874	1.55894
PA0875	1.38659
PA0876	0.816461
PA0877	0.852903
PA0878	1.38386
PA0879	1.22057
PA0880	1.449
PA0881	1.07522
PA0882	1.04952
PA0883	1.17648
PA0884	1.23473
PA0885	1.18355
PA0886	1.0501
PA0887	1.51627
PA0888	0.91961
PA0889	0.94917
PA0890	0.940021
PA0891	1.03786
PA0892	1.06821
PA0893	0.6978
PA0894	1.49239
PA0895	1.05979
PA0896	1.14727
PA0897	1.31655
PA0898	1.24267
PA0899	1.0849
PA0900	0.914368
PA0901	1.11783
PA0902	0.927345
PA0903	1.15405
PA0904	1.07772
PA0905	1.40625
PA0906	0.958608
PA0907	1.37997
PA0908	1.76395
PA0909	1.6415
PA0910	1.70425
PA0911	1.64954
PA0912	1.67922
PA0913	1.22086
PA0914	1.55541
PA0915	1.19776
PA0916	1.15356
PA0917	0.792991
PA0918	1.61671
PA0919	0.611664
PA0920	0.899308
PA0921	1.62885
PA0922	1.15384
PA0923	0.963986
PA0924	1.19557
PA0925	0.956742
PA0926	0.859203
PA0927	0.537918
PA0928	0.486833
PA0929	1.54727
PA0930	1.0443
PA0931	1.22732
PA0932	0.920331
PA0933	0.764526
PA0934	0.750632
PA0935	0.906023
PA0936	1.20674
PA0937	0.913881
PA0938	1.32417
PA0939	1.3855
PA0940	1.41086
PA0941	1.67878
PA0942	1.41673
PA0943	0.88438
PA0944	1.07345
PA0945	1.11593
PA0946	0.738163
PA0947	1.4367
PA0948	1.13695
PA0949	0.857384
PA0950	0.880715
PA0951	0.818589
PA0951a	1.61384
PA0952	1.44847
PA0953	0.853789
PA0954	1.676
PA0955	1.20499
PA0956	1.07821
PA0957	0.985354
PA0958	1.27141
PA0959	1.33692
PA0960	1.42767
PA0961	1.50491
PA0962	1.47302
PA0963	1.36967
PA0964	1.07228
PA0965	0.915949
PA0966	0.73406
PA0967	0.790989
PA0968	1.04832
PA0969	0.972338
PA0970	1.09432
PA0971	0.844736
PA0972	0.878672
PA0973	0.816143
PA0974	1.12485
PA0975	1.64285
PA0976	1.01146
PA0978	1.33266
PA0979	1.41286
PA0981	1.92544
PA0982	1.86553
PA0983	2.15198
PA0984	1.7942
PA0985	2.20269
PA0986	1.56653
PA0987	1.37451
PA0988	0.923254
PA0989	1.28101
PA0990	1.15153
PA0992	1.36565
PA0993	1.53179
PA0994	1.07918
PA0995	0.916301
PA0996	2.34908
PA0997	2.49815
PA0998	2.34122
PA0999	2.14725
PA1000	2.15372
PA1001	2.05768
PA1002	1.973
PA1003	1.32468
PA1004	0.761436
PA1005	0.78649
PA1006	1.2783
PA1007	1.01056
PA1008	0.997087
PA1009	1.24862
PA1010	0.99733
PA1011	1.2634
PA1012	1.01268
PA1013	0.900844
PA1014	1.1149
PA1015	1.06161
PA1016	0.721972
PA1017	0.792743
PA1018	0.868874
PA1019	0.98583
PA1019a	1.2738
PA1020	0.836835
PA1021	1.05406
PA1022	0.980449
PA1023	0.915763
PA1024	0.783357
PA1025	0.872534
PA1026	1.01871
PA1027	1.28539
PA1028	1.14773
PA1030	0.980758
PA1031	0.764372
PA1032	0.597742
PA1033	1.07667
PA1034	1.38909
PA1035	0.946998
PA1036	1.18284
PA1037	1.29402
PA1038	0.896088
PA1039	0.782765
PA1040	0.884343
PA1041	2.80074
PA1042	1.06207
PA1043	0.739281
PA1044	1.05151
PA1045	1.00226
PA1046	0.810136
PA1047	0.726373
PA1048	0.937468
PA1049	1.04991
PA1050	0.969752
PA1051	1.23872
PA1052	1.27047
PA1052a	1.19318
PA1053	0.898666
PA1054	0.821986
PA1055	0.86429
PA1056	0.847536
PA1057	0.879873
PA1058	1.02426
PA1059	0.852139
PA1060	0.990971
PA1061	0.93474
PA1062	1.04013
PA1063	0.906214
PA1064	0.960644
PA1065	1.27242
PA1066	1.05857
PA1067	0.666371
PA1068	0.91449
PA1069	1.0407
PA1070	1.14942
PA1071	1.27922
PA1072	1.36714
PA1073	1.23294
PA1074	1.00658
PA1075	1.04687
PA1076	1.20392
PA1077	1.53169
PA1078	1.30778
PA1079	1.04827
PA1080	1.0698
PA1081	1.17774
PA1082	1.10971
PA1083	1.14348
PA1084	0.953396
PA1085	0.861937
PA1086	1.37814
PA1087	1.74103
PA1088	1.80522
PA1089	1.76692
PA1090	1.4501
PA1091	1.46772
PA1092	2.17244
PA1093	2.12905
PA1094	1.89276
PA1095	2.0271
PA1096	2.05772
PA1097	0.707072
PA1098	1.01331
PA1099	0.871769
PA1100	1.10374
PA1101	0.773576
PA1102	0.6555
PA1103	0.89033
PA1104	0.863264
PA1105	1.12885
PA1106	1.14293
PA1107	1.36814
PA1108	1.31615
PA1109	0.756386
PA1110	0.840145
PA1111	1.78153
PA1112	1.27756
PA1112a	1.35144
PA1112b	1.54385
PA1113	0.731489
PA1114	1.1308
PA1115	0.946327
PA1116	1.1806
PA1117	0.999467
PA1118	1.8248
PA1119	1.06316
PA1120	0.697875
PA1121	0.901956
PA1123	1.71553
PA1124	0.777183
PA1125	0.935158
PA1126	1.15556
PA1127	1.39055
PA1128	0.770294
PA1129	0.918443
PA1130	1.97566
PA1131	2.03053
PA1132	1.21797
PA1133	1.20279
PA1134	2.07946
PA1135	1.68754
PA1136	0.984845
PA1137	1.68816
PA1138	0.797388
PA1139	0.694489
PA1140	0.668014
PA1141	0.690473
PA1142	0.84343
PA1143	1.17971
PA1144	1.11436
PA1145	0.640778
PA1146	1.2458
PA1147	0.931876
PA1148	1.30764
PA1149	1.09644
PA1150	1.76551
PA1151	2.00034
PA1153	1.15756
PA1154	1.56465
PA1155	1.5332
PA1156	1.63731
PA1157	1.02983
PA1158	0.636067
PA1159	1.46917
PA1160	0.954585
PA1161	1.13143
PA1162	1.10672
PA1163	0.859577
PA1164	1.30343
PA1165	1.10398
PA1166	1.6983
PA1167	1.36455
PA1168	2.60046
PA1169	1.47587
PA1170	1.08578
PA1171	1.03604
PA1172	2.21073
PA1173	2.13669
PA1174	2.09247
PA1175	2.36605
PA1176	2.47789
PA1177	2.76832
PA1178	2.09265
PA1179	1.50808
PA1180	1.28254
PA1181	0.845274
PA1182	1.02676
PA1183	2.02749
PA1184	0.680855
PA1185	1.19902
PA1186	0.978754
PA1187	1.10523
PA1188	0.988755
PA1189	1.20807
PA1190	2.76222
PA1191	1.29713
PA1192	1.16361
PA1193	1.04705
PA1194	1.30474
PA1195	1.45304
PA1196	1.58261
PA1197	1.34692
PA1198	1.13854
PA1199	1.04152
PA1200	1.05958
PA1201	0.601746
PA1202	1.85945
PA1203	1.2709
PA1204	0.991832
PA1205	0.914935
PA1206	0.775021
PA1207	0.679845
PA1208	1.00576
PA1209	0.950711
PA1210	0.983026
PA1211	1.20459
PA1212	1.35398
PA1213	1.45908
PA1214	1.45461
PA1215	1.66826
PA1216	2.12947
PA1217	1.82036
PA1218	1.99813
PA1219	1.52128
PA1220	1.57908
PA1221	1.72541
PA1222	0.988655
PA1223	1.29761
PA1224	0.929319
PA1225	1.07471
PA1226	0.79186
PA1227	0.869544
PA1228	1.92071
PA1229	1.18507
PA1231	1.08962
PA1232	1.07606
PA1234	0.824602
PA1235	0.865171
PA1236	1.37199
PA1239	1.06337
PA1240	1.24566
PA1241	1.36817
PA1242	1.15169
PA1243	0.861727
PA1244	1.64037
PA1245	2.3017
PA1246	1.95834
PA1247	1.95729
PA1248	1.92013
PA1249	2.8314
PA1250	1.63746
PA1251	1.65755
PA1252	1.13827
PA1253	1.37616
PA1254	1.36563
PA1255	1.33907
PA1256	1.44669
PA1257	1.41605
PA1258	1.42485
PA1259	1.41103
PA1260	1.92013
PA1261	0.995357
PA1262	1.05009
PA1263	0.945805
PA1264	0.931969
PA1265	1.12698
PA1266	1.15761
PA1267	1.0686
PA1268	1.04371
PA1269	0.851354
PA1270	1.05976
PA1271	1.33144
PA1272	1.17191
PA1273	1.29656
PA1274	1.55099
PA1275	1.45237
PA1276	1.41528
PA1277	1.47607
PA1278	1.49284
PA1279	1.41182
PA1280	1.24287
PA1281	1.12842
PA1282	1.27714
PA1283	1.44768
PA1284	1.0499
PA1285	1.35948
PA1286	1.39817
PA1287	1.06071
PA1288	0.985742
PA1289	2.0138
PA1290	1.01218
PA1291	1.12686
PA1292	1.018
PA1293	0.965808
PA1294	0.720353
PA1295	0.873855
PA1296	0.971834
PA1297	1.41374
PA1298	1.31259
PA1299	1.63807
PA1300	2.22281
PA1301	2.19303
PA1302	1.25091
PA1303	1.16168
PA1304	0.727046
PA1305	1.09416
PA1306	1.03965
PA1307	0.68374
PA1308	0.845398
PA1309	0.805296
PA1310	0.989108
PA1311	0.979179
PA1312	0.779209
PA1313	0.841455
PA1314	0.892234
PA1315	0.763522
PA1316	1.28819
PA1317	1.86245
PA1318	1.64708
PA1319	1.78825
PA1320	1.94615
PA1321	1.57763
PA1322	1.20521
PA1323	2.31196
PA1324	2.24397
PA1325	1.28422
PA1326	1.14077
PA1327	1.69895
PA1328	0.738857
PA1329	1.02385
PA1330	0.784561
PA1331	1.06554
PA1332	1.78911
PA1333	2.1556
PA1334	1.30792
PA1335	0.889392
PA1336	0.810765
PA1337	1.54336
PA1338	1.13751
PA1339	1.2316
PA1340	1.34149
PA1341	1.34718
PA1342	1.40741
PA1343	1.78731
PA1344	1.28952
PA1345	1.23229
PA1346	1.01626
PA1347	1.58869
PA1348	1.67676
PA1349	1.8282
PA1350	1.33694
PA1351	1.33955
PA1352	1.06064
PA1353	1.75916
PA1354	1.47859
PA1355	1.77782
PA1356	1.71126
PA1357	0.880778
PA1358	1.06895
PA1359	0.790429
PA1360	1.3101
PA1361	1.15786
PA1362	1.2799
PA1363	1.21511
PA1364	1.13412
PA1365	0.929446
PA1366	1.83118
PA1367	0.768061
PA1368	1.21465
PA1369	1.90134
PA1370	1.71161
PA1371	2.07726
PA1372	2.31917
PA1373	0.734758
PA1374	0.830089
PA1375	1.20237
PA1376	0.798502
PA1377	0.827747
PA1378	1.08835
PA1379	1.11212
PA1380	0.986039
PA1381	1.34304
PA1382	1.4091
PA1383	1.22248
PA1384	1.36531
PA1385	1.62035
PA1386	1.5869
PA1387	1.26803
PA1388	1.31373
PA1389	0.91619
PA1390	0.988236
PA1391	0.917788
PA1392	1.29026
PA1393	1.30824
PA1394	1.31802
PA1395	1.24441
PA1396	0.983543
PA1397	0.716174
PA1398	1.16146
PA1399	1.28064
PA1400	0.7899
PA1401	0.792927
PA1402	1.24685
PA1403	1.2237
PA1404	2.61251
PA1405	0.90216
PA1406	0.648674
PA1407	1.03401
PA1408	1.28809
PA1409	1.09841
PA1410	1.12126
PA1411	0.680239
PA1413	0.812021
PA1414	2.03808
PA1415	1.62822
PA1416	1.44062
PA1417	1.33085
PA1418	1.53526
PA1419	1.47213
PA1420	1.78473
PA1421	1.71862
PA1422	0.785599
PA1423	1.36485
PA1424	0.936852
PA1424a	0.924103
PA1425	0.988007
PA1428a	0.582768
PA1428	1.09161
PA1429	1.91874
PA1430	1.48724
PA1431	2.18117
PA1432	1.58592
PA1433	0.919536
PA1434	0.75375
PA1435	1.28151
PA1436	1.30112
PA1437	0.867818
PA1438	0.815163
PA1439	0.907569
PA1440	0.86736
PA1441	1.09673
PA1442	0.932632
PA1443	0.826274
PA1444	0.798132
PA1445	0.942811
PA1446	0.670003
PA1447	1.10365
PA1448	0.704729
PA1449	0.778261
PA1450	0.893683
PA1451	0.979069
PA1452	1.01436
PA1453	1.01173
PA1454	0.715542
PA1455	1.21605
PA1456	1.2117
PA1457	0.770309
PA1458	0.691337
PA1459	0.79466
PA1460	0.668515
PA1461	0.802752
PA1462	0.867928
PA1463	1.09273
PA1464	1.13315
PA1465	1.3045
PA1466	1.28261
PA1467	0.781162
PA1468	0.77737
PA1469	0.806677
PA1470	1.32089
PA1471	1.81238
PA1472	0.795974
PA1473	1.0896
PA1474	1.03198
PA1475	1.31628
PA1476	1.43348
PA1477	0.928938
PA1478	1.79069
PA1479	1.12775
PA1480	1.15077
PA1481	1.31073
PA1482	1.1969
PA1483	1.31952
PA1483a	0.92294
PA1484	0.733913
PA1485	1.02577
PA1486	0.899053
PA1487	0.6981
PA1488	0.799963
PA1489	0.808971
PA1490	0.799208
PA1491	1.35121
PA1492	0.933648
PA1493	1.16356
PA1494	1.1265
PA1495	0.81135
PA1496	0.751018
PA1497	1.1589
PA1498	0.951568
PA1499	1.14872
PA1500	0.997305
PA1501	1.7838
PA1502	1.32372
PA1503	1.04639
PA1504	1.15867
PA1505	0.985857
PA1506	1.20836
PA1507	0.966638
PA1508	1.33856
PA1509	1.60847
PA1510	1.21293
PA1511	1.09548
PA1512	1.76291
PA1513	0.973611
PA1514	1.20674
PA1515	0.986903
PA1516	1.11811
PA1517	1.24451
PA1518	1.22986
PA1519	0.953734
PA1520	1.04182
PA1521	0.978171
PA1522	1.13703
PA1523	1.43391
PA1524	1.3548
PA1525	1.30837
PA1526	0.773387
PA1527	0.733818
PA1528	0.746669
PA1529	0.623421
PA1530	0.756642
PA1531	0.857545
PA1532	0.792716
PA1533	1.05092
PA1534	1.1098
PA1535	0.872394
PA1536	0.89585
PA1537	0.933337
PA1538	1.16786
PA1539	0.889016
PA1540	1.75165
PA1541	1.94728
PA1542	1.27651
PA1543	1.1233
PA1544	1.04465
PA1545	1.81177
PA1546	1.76891
PA1547	0.999959
PA1548	1.07879
PA1549	1.02183
PA1550	1.21319
PA1551	1.32577
PA1552	1.16327
PA1552.1	1.27312
PA1553	1.47292
PA1554	1.27515
PA1555	2.11272
PA1555.1	2.18791
PA1556	2.4457
PA1557	2.00211
PA1558	0.792517
PA1561	1.32899
PA1562	1.54545
PA1563	0.7541
PA1564	0.83919
PA1565	1.26684
PA1566	1.08454
PA1567	1.16888
PA1568	1.33993
PA1569	1.15285
PA1570	0.863844
PA1571	1.69576
PA1572	1.05665
PA1573	0.748317
PA1574	1.62932
PA1575	1.37785
PA1576	1.02523
PA1577	1.53181
PA1578	0.943006
PA1578a	1.44487
PA1579	0.834909
PA1580	1.22876
PA1581	1.47433
PA1582	1.54908
PA1583	1.32049
PA1584	1.19261
PA1585	1.13357
PA1586	1.34198
PA1587	1.12772
PA1588	1.2934
PA1589	1.32433
PA1590	1.17478
PA1591	1.32888
PA1592	1.38216
PA1593	1.06378
PA1594	1.05101
PA1595	0.916753
PA1596	1.7599
PA1597	1.3873
PA1598	1.2666
PA1599	0.92815
PA1600	1.28135
PA1601	1.40339
PA1602	1.58761
PA1603	1.01196
PA1604	1.40523
PA1605	1.01501
PA1606	1.72387
PA1607	1.36193
PA1608	0.903817
PA1609	0.936541
PA1610	1.17564
PA1611	0.69942
PA1612	0.930734
PA1613	0.657826
PA1614	0.666416
PA1615	0.892249
PA1616	0.878787
PA1617	1.31443
PA1618	1.11463
PA1619	0.751242
PA1620	1.14992
PA1621	1.18232
PA1622	0.937728
PA1623	0.981088
PA1624	0.92373
PA1625	0.842308
PA1626	1.05021
PA1627	0.881069
PA1628	0.835498
PA1629	0.821463
PA1630	0.956922
PA1631	0.666508
PA1633	2.00286
PA1634	1.78808
PA1635	1.84386
PA1636	0.909365
PA1637	0.799077
PA1638	1.01576
PA1639	1.26451
PA1640	0.750702
PA1641	1.31895
PA1642	0.745099
PA1643	0.718841
PA1643a	1.75684
PA1644	0.860801
PA1645	0.97872
PA1646	0.979649
PA1647	1.07236
PA1648	1.1756
PA1649	1.02447
PA1650	1.15713
PA1651	0.989662
PA1652	0.952701
PA1653	1.02382
PA1654	1.07957
PA1655	1.18243
PA1656	1.67724
PA1657	1.94083
PA1658	1.81001
PA1659	1.83774
PA1660	1.41643
PA1661	1.49411
PA1662	1.35667
PA1663	1.41197
PA1665	1.44816
PA1666	1.50301
PA1667	1.24487
PA1668	1.44836
PA1669	1.09633
PA1670	1.28273
PA1671	1.35961
PA1672	0.865469
PA1673	2.06925
PA1674	1.06884
PA1675	0.858489
PA1676	1.02987
PA1677	0.911562
PA1678	0.95146
PA1679	0.930994
PA1680	0.960031
PA1681	0.923584
PA1682	1.10595
PA1683	1.01486
PA1684	0.731532
PA1685	0.948931
PA1686	1.05503
PA1687	1.43886
PA1688	1.18951
PA1689	0.987076
PA1690	1.12504
PA1691	1.17639
PA1692	1.28744
PA1693	1.14194
PA1694	1.44377
PA1695	1.40775
PA1696	1.50787
PA1697	1.57205
PA1698	1.4589
PA1699	1.56202
PA1700	1.43418
PA1701	1.49057
PA1702	1.6723
PA1703	1.09099
PA1704	0.991814
PA1705	1.83883
PA1706	1.62451
PA1707	2.04164
PA1708	1.89109
PA1709	1.9497
PA1710	1.44234
PA1711	2.10759
PA1712	1.87719
PA1713	1.41175
PA1714	1.22448
PA1715	1.59139
PA1716	1.1339
PA1717	1.43068
PA1718	1.85483
PA1719	1.89585
PA1720	1.45324
PA1721	1.31465
PA1722	1.33479
PA1723	1.26649
PA1724	1.31999
PA1725	1.25661
PA1726	0.590982
PA1727	1.22096
PA1728	2.37543
PA1729	1.34791
PA1730	1.65686
PA1731	1.52858
PA1732	1.64218
PA1733	1.87021
PA1734	0.815803
PA1735	0.94448
PA1736	1.16897
PA1737	1.04721
PA1738	0.829817
PA1739	0.838962
PA1740	1.244
PA1741	0.894074
PA1742	1.19803
PA1744	1.88906
PA1745	2.11416
PA1746	2.42845
PA1747	2.41521
PA1748	0.966964
PA1749	1.31958
PA1750	1.17515
PA1751	1.04815
PA1752	0.882425
PA1753	1.52858
PA1754	0.931213
PA1755	1.08932
PA1756	0.980426
PA1757	1.22044
PA1758	0.717945
PA1759	1.13706
PA1760	1.3091
PA1761	1.8349
PA1762	1.45315
PA1763	1.22053
PA1764	0.964706
PA1765	1.19745
PA1766	1.30223
PA1767	1.20502
PA1768	1.42855
PA1769	0.764376
PA1770	0.789027
PA1771	1.37633
PA1772	1.03077
PA1773	0.804668
PA1774	1.15272
PA1775	1.04762
PA1776	0.934941
PA1777	0.774961
PA1778	1.13019
PA1779	0.907925
PA1780	1.32895
PA1781	1.34299
PA1782	1.09937
PA1783	1.27083
PA1784	2.55388
PA1785	1.26166
PA1786	1.07723
PA1787	1.17745
PA1788	1.21888
PA1789	1.71973
PA1790	1.35606
PA1791	1.78202
PA1792	1.44123
PA1793	0.82864
PA1794	1.02328
PA1795	0.912551
PA1796	1.10304
PA1797a	1.07853
PA1797	1.40718
PA1798	0.753822
PA1799	0.976991
PA1800	1.26036
PA1801	0.949411
PA1802	0.709819
PA1803	0.865133
PA1804	0.964039
PA1805	1.09724
PA1806	1.04328
PA1807	0.98874
PA1808	1.00518
PA1809	0.933011
PA1810	0.92723
PA1811	0.867095
PA1812	1.15823
PA1813	0.826135
PA1814	0.795927
PA1815	0.942196
PA1816	0.887012
PA1817	1.11024
PA1818	0.810334
PA1819	0.820186
PA1820	0.837208
PA1821	0.742346
PA1822	0.912626
PA1823	0.856409
PA1824	1.51129
PA1825	0.829446
PA1826	1.08886
PA1827	0.845136
PA1828	1.23023
PA1829	1.1388
PA1830	1.19217
PA1831	1.23139
PA1832	1.06121
PA1833	1.20959
PA1833a	1.24138
PA1835	1.04774
PA1836	0.763853
PA1837	1.36516
PA1838	1.33208
PA1837a	2.3252
PA1839	1.16382
PA1840	1.19156
PA1841	1.03598
PA1842	1.05197
PA1843	0.953078
PA1844	1.38263
PA1845	1.43303
PA1846	0.905216
PA1847	0.932606
PA1848	0.75268
PA1850	0.624229
PA1851	1.22631
PA1852	1.27289
PA1853	0.828429
PA1854	1.8599
PA1856	1.54415
PA1857	0.708311
PA1858	0.688125
PA1859	0.62123
PA1860	1.9608
PA1861	1.08645
PA1862	0.888754
PA1863	1.25038
PA1864	1.72664
PA1865	0.783169
PA1866	0.903114
PA1866a	1.36469
PA1868	0.886381
PA1869	2.333
PA1870	2.25775
PA1871	2.78529
PA1872	0.828348
PA1873	1.50156
PA1874	2.5887
PA1875	2.10377
PA1876	1.98888
PA1877	2.17373
PA1878	1.26919
PA1879	1.12559
PA1880	1.71049
PA1881	1.91733
PA1882	1.47366
PA1883	1.29252
PA1884	0.948198
PA1885	1.12076
PA1886	1.00714
PA1887	2.47837
PA1888	2.4111
PA1889	1.1103
PA1890	0.88287
PA1892	1.69909
PA1893	1.76384
PA1894	2.18767
PA1895	2.07486
PA1896	1.93183
PA1897	2.29217
PA1898	1.45446
PA1899	2.9648
PA1900	3.19777
PA1901	1.92955
PA1902	2.58703
PA1903	2.392
PA1904	2.51075
PA1905	2.49917
PA1906	1.10257
PA1907	1.32858
PA1908	1.14279
PA1909	1.19288
PA1910	1.22334
PA1911	1.8726
PA1912	1.85234
PA1913	1.42726
PA1914	2.60185
PA1915	1.05714
PA1916	1.45161
PA1918	1.13542
PA1919	1.76272
PA1920	1.45446
PA1921	1.78048
PA1926	0.948509
PA1927	1.64332
PA1928	0.849579
PA1929	0.953386
PA1930	2.57118
PA1931	1.95214
PA1932	1.46094
PA1933	2.00204
PA1934	1.2151
PA1937	1.30733
PA1938	1.18991
PA1939	1.87454
PA1940	1.43954
PA1941	1.04796
PA1942	2.73258
PA1943	0.913664
PA1944	1.35719
PA1945	1.11818
PA1946	1.86795
PA1947	1.33819
PA1948	1.12642
PA1949	1.06481
PA1950	1.26532
PA1951	1.91428
PA1954	1.3082
PA1956	1.13677
PA1957	0.989424
PA1958	0.927112
PA1959	1.22522
PA1960	0.913322
PA1961	0.593455
PA1962	0.866834
PA1963	1.22252
PA1964	1.19267
PA1965	1.24739
PA1966	1.43439
PA1967	1.17066
PA1968	1.4128
PA1969	1.17807
PA1970	2.80984
PA1971	1.34864
PA1972	1.2284
PA1973	1.01264
PA1974	1.30105
PA1975	1.01254
PA1976	1.02547
PA1977	1.36463
PA1978	1.19684
PA1979	1.57298
PA1980	1.39977
PA1982	1.45728
PA1984	1.75272
PA1986	1.32068
PA1987	1.18313
PA1988	1.2924
PA1989	1.06468
PA1990	1.24455
PA1991	0.792574
PA1992	0.901336
PA1993	0.990959
PA1994	0.860562
PA1995	1.33513
PA1996	1.16455
PA1997	1.0682
PA1998	0.941262
PA1999	2.49035
PA2000	2.45075
PA2001	1.8106
PA2002	1.24466
PA2003	1.80473
PA2004	1.52242
PA2005	0.723011
PA2006	1.53852
PA2007	2.02252
PA2008	1.97811
PA2009	2.03563
PA2010	1.23407
PA2011	1.64076
PA2012	1.66766
PA2013	2.02827
PA2014	1.77912
PA2015	1.89223
PA2016	2.14592
PA2017	1.40813
PA2018	1.26057
PA2019	1.5303
PA2020	1.42262
PA2021	2.70288
PA2022	1.32797
PA2023	0.989365
PA2024	2.64104
PA2025	1.13212
PA2026	1.173
PA2027	1.94909
PA2028	1.14198
PA2029	1.21862
PA2030	2.12865
PA2031	2.35553
[truncated: 3,491 more rows]
