# Supplementary material for: A transcriptional plasticity-aware framework for RNA-seq differential expression analysis
Source: Brief Bioinform. 2025 Oct 20;26(5):bbaf557. doi: 10.1093/bib/bbaf557 (PMC12536879; doi:10.1093/bib/bbaf557)
Supplement: Table_S3_bbaf557 [file table_s3_bbaf557.xlsx]

## Sheet: data
Table S3. Mtb regulons and corresponding genes
term_name	gene
ArgR	Rv1659
ArgR	Rv1656
ArgR	Rv1657
ArgR	Rv1658
ArgR	Rv1654
ArgR	Rv2780
ArgR	Rv1653
ArgR	Rv1652
ArgR	Rv1655
BkaR	Rv2505c
BkaR	Rv2504c
BkaR	Rv2503c
BkaR	Rv2501c
BkaR	Rv2499c
BkaR	Rv2498c
BkaR	Rv2500c
BkaR	Rv2502c
Blal	Rv3290c
Blal	Rv0560c
Blal	Rv1846c
Blal	Rv1304
Blal	Rv2069
Blal	Rv1456c
Blal	Rv1622c
Blal	Rv1620c
Blal	Rv1621c
Blal	Rv1303
Blal	Rv1623c
DosR	Rv0572c
DosR	Rv2630
DosR	Rv3133c
DosR	Rv2631
DosR	Rv0083
DosR	Rv3132c
DosR	Rv2625c
DosR	Rv2627c
DosR	Rv0079
DosR	Rv3134c
DosR	Rv0574c
DosR	Rv2004c
DosR	Rv2029c
DosR	Rv2623
DosR	Rv2030c
DosR	Rv1735a
DosR	Rv1997
DosR	Rv2027c
DosR	Rv2003c
DosR	Rv2626c
DosR	Rv0573c
DosR	Rv1738
DosR	Rv1737c
DosR	Rv2628
DosR	Rv2005c
DosR	Rv3130c
DosR	Rv1812c
DosR	Rv2006
DosR	Rv0571c
DosR	Rv2007c
DosR	Rv2624c
DosR	Rv2629
DosR	Rv2028c
DosR	Rv1736c
DosR	Rv0570
DosR	Rv0569
DosR	Rv1735c
DosR	Rv1738
DosR	Rv2626c
DosR	Rv0079
DosR	Rv3131
DosR	Rv1737c
DosR	Rv1736c
DosR	Rv1813c
DosR	Rv2032
DosR	Rv2031c
DosR	Rv1733c
DosR	Rv1996
DosR	Rv3127
DosR	Rv3130c
DosR	Rv2007c
DosR	Rv2627c
DosR	Rv2628
DosR	Rv1997
DosR	Rv3134c
DosR	Rv2030c
DosR	Rv2623
DosR	Rv0569
DosR	Rv0080
FasR	Rv0974c
FasR	Rv0975c
FasR	Rv0859
FasR	Rv0860
FasR	Rv1856c
FasR	Rv0971c
FasR	Rv1857
FasR	Rv0973c
FasR	Rv0244c
FasR	Rv2724c
FasR	Rv0972c
FasR	Rv0976c
Fatty Acid Biosynthesis	Rv1013
Fatty Acid Biosynthesis	Rv1057
Fatty Acid Biosynthesis	Rv0411c
Fatty Acid Biosynthesis	Rv2245
Fatty Acid Biosynthesis	Rv3801c
Fatty Acid Biosynthesis	Rv0264c
Fatty Acid Biosynthesis	Rv2246
Fatty Acid Biosynthesis	Rv1592c
Fatty Acid Biosynthesis	Rv0410c
Fatty Acid Biosynthesis	Rv2846c
Fatty Acid Biosynthesis	Rv2244
Fatty Acid Biosynthesis	Rv2243
Fatty Acid Biosynthesis	Rv0263c
Fatty Acid Biosynthesis	Rv0412c
Fatty Acid Biosynthesis	Rv2845c
Fatty Acid Biosynthesis	Rv2247
Fatty Acid Biosynthesis	Rv0516c
Fatty Acid Biosynthesis	Rv2248
Fatty Acid Biosynthesis	Rv0950c
Fatty Acid Biosynthesis	Rv2524c
Fatty Acid Biosynthesis	Rv3800c
IdeR	Rv0450c
IdeR	Rv0283
IdeR	Rv0286
IdeR	Rv2383c
IdeR	Rv3840
IdeR	Rv3839
IdeR	Rv2121c
IdeR	Rv0449c
IdeR	Rv0287
IdeR	Rv0451c
IdeR	Rv2380c
IdeR	Rv2386c
IdeR	Rv1349
IdeR	Rv1347c
IdeR	Rv3841
IdeR	Rv0338c
IdeR	Rv2382c
IdeR	Rv2122c
IdeR	Rv0291
IdeR	Rv0284
IdeR	Rv2381c
IdeR	Rv2379c
IdeR	Rv0285
IdeR	Rv0290
IdeR	Rv0288
IdeR	Rv2622
IdeR	Rv1346
IdeR	Rv2385
IdeR	Rv2384
IdeR	Rv1342c
IdeR	Rv2378c
IdeR	Rv0481c
IdeR	Rv2377c
IdeR	Rv1348
IdeR	Rv1847
IdeR	Rv1345
IdeR	Rv1520
IdeR	Rv1519
IdeR	Rv1344
IdeR	Rv1343c
IdeR	Rv0289
IdeR	Rv3402c
IdeR	Rv2123
IdeR	Rv3403c
IniR	Rv0343
IniR	Rv0342
IniR	Rv0341
KstR2	Rv3561
KstR2	Rv3559c
KstR2	Rv3549c
KstR2	Rv3557c
KstR2	Rv3548c
KstR2	Rv3553
KstR2	Rv3560c
KstR2	Rv3556c
KstR2	Rv3562
KstR2	Rv3563
KstR2	Rv3564
KstR2	Rv3550
KstR2	Rv3551
KstR2	Rv3552
Lsr2	Rv0405
Lsr2	Rv0113
Lsr2	Rv3260c
Lsr2	Rv3902c
Lsr2	Rv1507c
Lsr2	Rv0404
Lsr2	Rv3114
Lsr2	Rv1507A
Lsr2	Rv3378c
Lsr2	Rv3528c
Lsr2	Rv1505c
Lsr2	Rv0451c
Lsr2	Rv2808
Lsr2	Rv3377c
Lsr2	Rv2022c
Lsr2	Rv2491
Lsr2	Rv2338c
Lsr2	Rv2949c
Lsr2	Rv0469
Lsr2	Rv1500
Lsr2	Rv1506c
Lsr2	Rv2929
Lsr2	Rv0988
Lsr2	Rv1502
Lsr2	Rv3424c
Lsr2	Rv2492
Lsr2	Rv2107
Lsr2	Rv2959c
Lsr2	Rv2336
Lsr2	Rv3426
Lsr2	Rv0112
Lsr2	Rv0987
Lsr2	Rv2108
Lsr2	Rv2928
Lsr2	Rv3473c
Lsr2	Rv0986
Lsr2	Rv2956
Lsr2	Rv1948c
Lsr2	Rv0455c
Lsr2	Rv3425
Lsr2	Rv1501
Lsr2	Rv3109
Lsr2	Rv2307B
Lsr2	Rv3429
Lsr2	Rv0032
Lsr2	Rv1574
LysG	Rv0085
LysG	Rv0081
LysG	Rv0083
LysG	Rv0084
LysG	Rv0086
LysG	Rv0087
LysG	Rv0082
MarR	Rv1116
MarR	Rv1376
MarR	Rv0453
MarR	Rv1405c
MarR	Rv2389c
MarR	Rv1507A
MarR	Rv1706c
MarR	Rv1403c
MarR	Rv1375
MarR	Rv2390c
MarR	Rv3745c
MarR	Rv0575c
MarR	Rv0195
MarR	Rv3746c
MarR	Rv3532
MarR	Rv1682
MbcA+Rv3249c+Rv3066	Rv3065
MbcA+Rv3249c+Rv3066	Rv3066
MbcA+Rv3249c+Rv3066	Rv3064c
Mce1R	Rv3149
Mce1R	Rv3146
Mce1R	Rv0171
Mce1R	Rv3148
Mce1R	Rv3147
Mce1R	Rv0173
Mce1R	Rv3152
Mce1R	Rv3156
Mce1R	Rv0172
Mce1R	Rv0170
Mce1R	Rv0168
Mce1R	Rv3151
Mce1R	Rv0169
Mce1R	Rv3154
Mce1R	Rv3150
Mce3R	Rv1968
Mce3R	Rv1970
Mce3R	Rv1971
Mce3R	Rv1973
Mce3R	Rv1972
Mce3R	Rv1974
Mce3R	Rv1967
Mce3R	Rv1937
Mce3R	Rv1964
Mce3R	Rv1965
Mce3R	Rv1969
Mce3R	Rv1939
Mce3R	Rv1966
Mce3R	Rv1936
Mce3R	Rv1935c
MprA	Rv1196
MprA	Rv1197
MprA	Rv3620c
MprA	Rv1198
MprA	Rv1195
MprA	Rv1038c
MprA	Rv2347c
PhoP	Rv1184c
PhoP	Rv3312b
PhoP	Rv1361c
PhoP	Rv2329c
PhoP	Rv3824c
PhoP	Rv3416
PhoP	Rv1638A
PhoP	Rv3825c
PhoP	Rv1180
PhoP	Rv1181
PhoP	Rv3767c
PhoP	Rv2331A
PhoP	Rv3706c
PhoP	Rv2395B
PhoP	Rv3822
PhoP	Rv2395A
PhoP	Rv3312A
PhoP	Rv1185c
PhoP	Rv2288
PhoP	Rv2331
PhoP	Rv3478
PhoP	Rv3487c
PhoP	Rv3686c
PrpR	Rv1130
PrpR	Rv1128c
PrpR	Rv1132
PrpR	Rv1129c
PrpR	Rv1131
PyrR	Rv1584c
PyrR	Rv2353c
PyrR	Rv2159c
PyrR	Rv3143
PyrR	Rv2478c
PyrR	Rv3323c
PyrR	Rv2108
PyrR	Rv3829c
PyrR	Rv3366
PyrR	Rv1759c
PyrR	Rv2017
PyrR	Rv1574
PyrR	Rv2658c
PyrR	Rv1580c
PyrR	Rv0072
PyrR	Rv2819c
PyrR	Rv2659c
PyrR	Rv3324c
PyrR	Rv3408
PyrR	Rv1582c
PyrR	Rv3473c
PyrR	Rv2527
PyrR	Rv3831
PyrR	Rv0071
PyrR	Rv1579c
PyrR	Rv3322c
PyrR	Rv1576c
PyrR	Rv2107
PyrR	Rv1585c
PyrR	Rv0073
PyrR	Rv1762c
PyrR	Rv1583c
PyrR	Rv1577c
PyrR	Rv1761c
PyrR	Rv3407
PyrR	Rv1578c
PyrR	Rv2818c
PyrR	Rv1573
PyrR	Rv1586c
PyrR	Rv1760
PyrR	Rv1581c
PyrR	Rv0826
PyrR	Rv1575
PyrR	Rv2077c
RicR	Rv0846c
RicR	Rv0848
RicR	Rv0849
RicR	Rv1812c
RicR	Rv0847
RicR	Rv2964
RicR	Rv1813c
RicR	Rv2963
RicR	Rv0186A
RicR	Rv0967
RicR	Rv0190
RicR	Rv2654c
RicR	Rv0968
RicR	Rv0969
Rv0078+Rv2034	Rv0077c
Rv0078+Rv2034	Rv0076c
Rv0078+Rv2034	Rv0078
Rv0576	Rv2036
Rv0576	Rv3334
Rv0576	Rv3167c
Rv0576	Rv1169c
Rv0576	Rv1585c
Rv0576	Rv3463
Rv0576	Rv0762c
Rv0576	Rv2780
Rv0576	Rv0792c
Rv0576	Rv3054c
Rv0576	Rv3252c
Rv0576	Rv0587
Rv0576	Rv0793
Rv0576	Rv2016
Rv0576	Rv2035
Rv0576	Rv3168
Rv0576	Rv3833
Rv0576	Rv2012
Rv0576	Rv0769
Rv0576	Rv0837c
Rv0576	Rv0770
Rv0576	Rv2619c
Rv0576	Rv2662
Rv0576	Rv1256c
Rv0576	Rv1048c
Rv0576	Rv0764c
Rv0576	Rv2912c
Rv0576	Rv0836c
Rv0576	Rv2622
Rv0576	Rv0384c
Rv0576	Rv0768
Rv0576	Rv0763c
Rv0576	Rv2621c
Rv0576	Rv2620c
Rv0576	Rv2913c
Rv0576	Rv0771
Rv0576	Rv1386
Rv0576	Rv0790c
Rv0576	Rv0331
Rv0576	Rv1674c
Rv0576	Rv1586c
Rv0576	Rv2516c
Rv0576	Rv1286
Rv0576	Rv0991c
Rv0576	Rv0791c
Rv0576	Rv0767c
Rv0576	Rv0766c
Rv0576	Rv1895
Rv0576	Rv2025c
Rv0576	Rv0654
Rv0576	Rv2466c
Rv0576	Rv0765c
Rv1776c+WhiB4	Rv0350
Rv1776c+WhiB4	Rv2051c
Rv1776c+WhiB4	Rv2694c
Rv1776c+WhiB4	Rv1072
Rv1776c+WhiB4	Rv2743c
Rv1776c+WhiB4	Rv2693c
Rv1776c+WhiB4	Rv3837c
Rv1776c+WhiB4	Rv0250c
Rv1776c+WhiB4	Rv2742c
Rv1776c+WhiB4	Rv0353
Rv1776c+WhiB4	Rv0251c
Rv1776c+WhiB4	Rv0352
Rv1776c+WhiB4	Rv2745c
Rv1776c+WhiB4	Rv0563
Rv1776c+WhiB4	Rv2744c
Rv1776c+WhiB4	Rv2052c
Rv1776c+WhiB4	Rv0384c
Rv1776c+WhiB4	Rv2710
Rv1776c+WhiB4	Rv2053c
Rv1776c+WhiB4	Rv0351
Rv1776c+WhiB4	Rv1073
Rv1828/SigH	Rv2351c
Rv1828/SigH	Rv2165c
Rv1828/SigH	Rv3387
Rv1828/SigH	Rv0659c
Rv1828/SigH	Rv2154c
Rv1828/SigH	Rv1251c
Rv1828/SigH	Rv0111
Rv1828/SigH	Rv2164c
Rv1828/SigH	Rv0344c
Rv1828/SigH	Rv1252c
Rv1828/SigH	Rv2049c
Rv1828/SigH	Rv2074
Rv1828/SigH	Rv2163c
Rv1828/SigH	Rv3005c
Rv1828/SigH	Rv3122
Rv1828/SigH	Rv2680
Rv1828/SigH	Rv2033c
Rv1828/SigH	Rv3330
Rv1828/SigH	Rv3258c
Rv1828/SigH	Rv2927c
Rv1828/SigH	Rv1698
Rv1828/SigH	Rv2894c
Rv1828/SigH	Rv0996
Rv1828/SigH	Rv1699
Rv1828/SigH	Rv2748c
Rv1828/SigH	Rv3209
Rv1828/SigH	Rv2864c
Rv1828/SigH	Rv3246c
Rv1828/SigH	Rv0888
Rv1828/SigH	Rv0519c
Rv1828/SigH	Rv2150c
Rv1828/SigH	Rv0997a
Rv1828/SigH	Rv1697
Rv1828/SigH	Rv3717
Rv1828/SigH	Rv1157c
Rv1828/SigH	Rv2147c
Rv1828/SigH	Rv3711c
Rv1828/SigH	Rv2905
Rv1828/SigH	Rv2349c
Rv1828/SigH	Rv2594c
Rv1828/SigH	Rv2350c
Rv1828/SigH	Rv0883c
Rv1828/SigH	Rv2592c
Rv1828/SigH	Rv2148c
Rv1828/SigH	Rv1220c
Rv1828/SigH	Rv0997
Rv1828/SigH	Rv3310
Rv1828/SigH	Rv3587c
Rv1828/SigH	Rv2593c
Rv1828/SigH	Rv2166c
Rv1828/SigH	Rv2737c
Rv1828/SigH	Rv3245c
Rv1828/SigH	Rv1158c
Rv1828/SigH	Rv0430
Rv1828/SigH	Rv2149c
Rv1828/SigH	Rv3811
Rv1828/SigH	Rv2267c
Rv1828/SigH	Rv0660c
Rv1828/SigH	Rv2256a
Rv1828/SigH	Rv1435c
Rv1828/SigH	Rv1632c
Rv1828/SigH	Rv0129c
Rv1828/SigH	Rv3267
Rv2488c	Rv0451c
Rv2488c	Rv1218c
Rv2488c	Rv3160c
Rv2488c	Rv3159c
Rv2488c	Rv0452
Rv2488c	Rv1219c
Rv2488c	Rv0678
Rv2488c	Rv0677c
Rv2488c	Rv3161c
Rv2488c	Rv0676c
Rv2488c	Rv1217c
Rv2488c	Rv1216c
SigC	Rv0097
SigC	Rv0100
SigC	Rv0099
SigC	Rv0098
SigC	Rv0096
SigD	Rv1067c
SigD	Rv2490c
SigD	Rv2162c
SigD	Rv1759c
SigD	Rv0649
SigD	Rv2126c
SigD	Rv2352c
SigD	Rv2153c
SigD	Rv0746
SigD	Rv0297
SigD	Rv3653
SigD	Rv0532
SigD	Rv0834c
SigD	Rv0747
SigD	Rv1840c
SigD	Rv1818c
SigD	Rv3511
SigD	Rv2526
SigD	Rv3590c
SigD	Rv0581
SigD	Rv0872c
SigD	Rv2634c
SigD	Rv2541
SigD	Rv1087
SigD	Rv1441c
SigD	Rv0578c
SigD	Rv1452c
SigD	Rv1450c
SigD	Rv3514
SigD	Rv1243c
SigD	Rv3345c
SigD	Rv3512
SigD	Rv0278c
SigD	Rv2365c
SigD	Rv1396c
SigD	Rv2853
SigD	Rv0603
SigD	Rv0279c
SigD	Rv1651c
SigD	Rv2615c
SigD	Rv1091
SigD	Rv2487c
SigD	Rv0124
SigD	Rv3507
SigD	Rv1325c
SigD	Rv2654c
SigD	Rv0833
SigD	Rv1468c
SigD	Rv0150c
SigD	Rv3508
SigD	Rv2741
SigD	Rv3344c
SigD	Rv0064A
SigD	Rv0980c
SigD	Rv3388
SigH	Rv3342
SigH	Rv1433
SigH	Rv1566c
SigH	Rv1076
SigH	Rv1698
SigH	Rv3313c
SigH	Rv3354
SigH	Rv3414c
SigH	Rv1469
SigH	Rv1435c
SigH	Rv1158c
SigH	Rv1478
SigH	Rv0129c
SigH	Rv0063
SigH	Rv3810
SigH	Rv1987
SigH	Rv1754c
SigH	Rv2721c
SigH	Rv3717
SigH	Rv3413c
SigH	Rv2293c
SigH	Rv3209
SigH	Rv0888
SigH	Rv3675
SigH	Rv1075c
SigH	Rv3341
SigH	Rv2525c
SigH	Rv0040c
SigH	Rv3310
SigH	Rv1157c
SigH	Rv3352c
SigH	Rv1690
SigH	Rv0179c
SigH	Rv1497
SigH	Rv0312
SigH	Rv0039c
SigH	Rv1773c
SigH	Rv1477
SigH	Rv3353c
SigH	Rv2292c
SigH	Rv0208c
SigH	Rv1772
SigH	Rv2075c
SigH	Rv2894c
SigH	Rv0309
VirS	Rv3085
VirS	Rv3087
VirS	Rv3083
VirS	Rv3088
VirS	Rv3084
VirS	Rv3086
VirS	Rv3089
WhiB1	Rv0715
WhiB1	Rv0714
WhiB1	Rv0706
WhiB1	Rv0722
WhiB1	Rv0702
WhiB1	Rv0708
WhiB1	Rv3458c
WhiB1	Rv3457c
WhiB1	Rv0723
WhiB1	Rv3459c
WhiB1	Rv0710
WhiB1	Rv0704
WhiB1	Rv3460c
WhiB1	Rv0707
WhiB1	Rv0705
WhiB1	Rv0700
WhiB1	Rv0721
WhiB1	Rv0709
WhiB1	Rv0720
WhiB1	Rv3920c
WhiB1	Rv3456c
WhiB1	Rv0703
WhiB1	Rv0719
WhiB1	Rv0701
WhiB1	Rv0651
WhiB1	Rv0716
WhiB1	Rv0718
WhiB1	Rv0652
WhiB1	Rv0717
WhiB1	Rv0667
WhiB1	Rv0668
WhiB1	Rv3921c
WhiB4	Rv1378c
WhiB4	Rv2790c
WhiB4	Rv0060
WhiB4	Rv0095c
WhiB4	Rv1377c
WhiB4	Rv0057
WhiB4	Rv1317c
WhiB4	Rv0184
WhiB4	Rv0182c
WhiB4	Rv2736c
WhiB4	Rv0094c
WhiB4	Rv2734
WhiB4	Rv2594c
WhiB4	Rv3644c
WhiB4	Rv2308
WhiB4	Rv3714c
WhiB4	Rv1702c
WhiB4	Rv0056
WhiB4	Rv2024c
WhiB4	Rv0058
WhiB4	Rv1945
WhiB4	Rv0059
WhiB4	Rv3198A
WhiB4	Rv3201c
WhiB4	Rv1148c
WhiB4	Rv1407
WhiB4	Rv2012
WhiB4	Rv1000c
WhiB4	Rv3555c
WhiB4	Rv2015c
WhiB4	Rv2119
WhiB4	Rv1316c
WhiB4	Rv0186
WhiB4	Rv3586
WhiB4	Rv0071
WhiB4	Rv3074
WhiB4	Rv2592c
WhiB4	Rv0336
WhiB4	Rv1587c
WhiB4	Rv0055
WhiB4	Rv3776
WhiB4	Rv3370c
WhiB4	Rv2593c
WhiB4	Rv0607
WhiB4	Rv0922
WhiB4	Rv0515
WhiB4	Rv2886c
WhiB4	Rv2718c
WhiB4	Rv2717c
WhiB4	Rv2100
WhiB4	Rv0605
WhiB4	Rv2579
WhiB4	Rv3828c
WhiB4	Rv3827c
WhiB4	Rv1406
WhiB4	Rv0621
WhiB4	Rv2885c
WhiB4	Rv2789c
WhiB4	Rv2792c
WhiB4	Rv3297
WhiB4	Rv3190A
WhiB4	Rv3395c
WhiB4	Rv1279
WhiB4	Rv1961
WhiB4	Rv1588c
WhiB4	Rv0054
WhiB4	Rv0181c
WhiB4	Rv3202c
WhiB4	Rv3226c
WhiB4	Rv2978c
WhiB4	Rv2979c
WhiB4	Rv3296
WhiB4	Rv3585
WhiB4	Rv3517
WhiB4	Rv2578c
WhiB4	Rv2191
WhiB4	Rv2720
WhiB4	Rv1278
WhiB4	Rv3394c
WhiB4	Rv2722
WhiB4	Rv2737c
WhiB4	Rv1833c
WhiB4	Rv2312
WhiB4	Rv1277
WhiB4	Rv1547
WhiB4	Rv0185
WhiB4	Rv3263
WhiB4	Rv1765c
WhiB4	Rv2977c
WhiB4	Rv2719c
WhiB4	Rv2308a
WhiB4	Rv1128c
WhiB4	Rv2976c
WhiB4	Rv2735c
WhiB4	Rv0921
WhiB4/IdeR	Rv2399c
WhiB4/IdeR	Rv3054c
WhiB4/IdeR	Rv3463
WhiB4/IdeR	Rv1909c
WhiB4/IdeR	Rv3862c
WhiB4/IdeR	Rv0142
WhiB4/IdeR	Rv3839
WhiB4/IdeR	Rv1673c
WhiB4/IdeR	Rv1471
WhiB4/IdeR	Rv3840
WhiB4/IdeR	Rv2466c
WhiB4/IdeR	Rv0140
WhiB4/IdeR	Rv2123
WhiB4/IdeR	Rv1528c
WhiB4/IdeR	Rv2398c
WhiB4/IdeR	Rv0816c
WhiB6	Rv3879c
WhiB6	Rv2422
WhiB6	Rv3291c
WhiB6	Rv3290c
WhiB6	Rv3874
WhiB6	Rv3877
WhiB6	Rv3862c
WhiB6	Rv3876
WhiB6	Rv3873
WhiB6	Rv3875
WhiB6	Rv3288c
WhiB6	Rv3289c
WhiB6	Rv1986
WhiB6	Rv3872
WhiB6	Rv3878
WhiB6	Rv1296
WhiB7	Rv2416c
WhiB7	Rv2725c
WhiB7	Rv1988
WhiB7	Rv1257c
WhiB7	Rv2415c
WhiB7	Rv0263c
WhiB7	Rv3197A
WhiB7	Rv1258c
Zur	Rv2990c
Zur	Rv2057c
Zur	Rv0292
Zur	Rv0106
Zur	Rv0285
Zur	Rv0283
Zur	Rv2058c
Zur	Rv2055c
Zur	Rv0282
Zur	Rv0290
Zur	Rv2059
Zur	Rv0289
Zur	Rv0287
Zur	Rv0281
Zur	Rv0284
Zur	Rv0288
Zur	Rv0286
Zur	Rv2056c
Zur	Rv0291
Zur	Rv0280
