# Supplementary material for: A transcriptional plasticity-aware framework for RNA-seq differential expression analysis
Source: Brief Bioinform. 2025 Oct 20;26(5):bbaf557. doi: 10.1093/bib/bbaf557 (PMC12536879; doi:10.1093/bib/bbaf557)
Supplement: Table_S4_bbaf557 [file table_s4_bbaf557.xlsx]

## Sheet: data
Table S4. Differences in adjusted p value for each gene pathway in GSEA before and after adjustment
	ID	ID_and_index	logFC	logFC_adjustment	logFC_minuslog10adjp	adjlogFC_minuslog10adjp	index	sig_group	Mean_TP_of_pathway	SD_TP_of_pathway
1	[2Fe-2S] iron-sulfur cluster biosynthesis	[2Fe-2S] iron-sulfur cluster biosynthesis 36	0.0306947	0.641611	1.51294	0.192728	36	lose_significance	0.936322	0.702254
2	[2Fe-2S] iron-sulfur cluster biosynthesis	[2Fe-2S] iron-sulfur cluster biosynthesis 38	0.0748147	0.591549	1.12601	0.228009	38	lose_significance	0.936322	0.702254
3	[2Fe-2S] iron-sulfur cluster biosynthesis	[2Fe-2S] iron-sulfur cluster biosynthesis 39	0.0800213	0.613534	1.09679	0.212161	39	lose_significance	0.936322	0.702254
4	&omega;-sulfo-II-dihydromenaquinone-9 biosynthesis	&omega;-sulfo-II-dihydromenaquinone-9 biosynthesis 1	0.136392	0.0619326	0.865211	1.20808	1	gain_significance	0.902634	0.24714
5	&omega;-sulfo-II-dihydromenaquinone-9 biosynthesis	&omega;-sulfo-II-dihydromenaquinone-9 biosynthesis 19	0.0414893	0.0404685	1.38206	1.39288	19	consistent	0.902634	0.24714
6	&omega;-sulfo-II-dihydromenaquinone-9 biosynthesis	&omega;-sulfo-II-dihydromenaquinone-9 biosynthesis 24	0.151086	0.0403121	0.820775	1.39456	24	gain_significance	0.902634	0.24714
7	&omega;-sulfo-II-dihydromenaquinone-9 biosynthesis	&omega;-sulfo-II-dihydromenaquinone-9 biosynthesis 33	0.0719392	0.0749664	1.14303	1.12513	33	consistent	0.902634	0.24714
8	&omega;-sulfo-II-dihydromenaquinone-9 biosynthesis	&omega;-sulfo-II-dihydromenaquinone-9 biosynthesis 88	0.0975324	0.0445775	1.01085	1.35088	88	consistent	0.902634	0.24714
9	&omega;-sulfo-II-dihydromenaquinone-9 biosynthesis	&omega;-sulfo-II-dihydromenaquinone-9 biosynthesis111	0.0925827	0.0192074	1.03347	1.71653	111	consistent	0.902634	0.24714
10	&omega;-sulfo-II-dihydromenaquinone-9 biosynthesis	&omega;-sulfo-II-dihydromenaquinone-9 biosynthesis112	0.321818	0.0278181	0.492389	1.55567	112	gain_significance	0.902634	0.24714
11	&omega;-sulfo-II-dihydromenaquinone-9 biosynthesis	&omega;-sulfo-II-dihydromenaquinone-9 biosynthesis115	0.396255	0.0830859	0.402025	1.08047	115	gain_significance	0.902634	0.24714
12	&omega;-sulfo-II-dihydromenaquinone-9 biosynthesis	&omega;-sulfo-II-dihydromenaquinone-9 biosynthesis125	0.0768101	0.0394858	1.11458	1.40356	125	consistent	0.902634	0.24714
13	&omega;-sulfo-II-dihydromenaquinone-9 biosynthesis	&omega;-sulfo-II-dihydromenaquinone-9 biosynthesis126	0.205534	0.0371394	0.687117	1.43017	126	gain_significance	0.902634	0.24714
14	&omega;-sulfo-II-dihydromenaquinone-9 biosynthesis	&omega;-sulfo-II-dihydromenaquinone-9 biosynthesis127	0.0283883	0.0126045	1.54686	1.89947	127	consistent	0.902634	0.24714
15	<i>myo</i>-inositol biosynthesis	<i>myo</i>-inositol biosynthesis118	0.166735	0.0378697	0.777973	1.42171	118	gain_significance	0.852512	0.149134
16	<i>myo</i>-inositol biosynthesis	<i>myo</i>-inositol biosynthesis120	0.0819924	0.0888673	1.08623	1.05126	120	consistent	0.852512	0.149134
17	<i>myo</i>-inositol biosynthesis	<i>myo</i>-inositol biosynthesis122	0.118622	0.041911	0.925833	1.37767	122	gain_significance	0.852512	0.149134
18	<i>N</i>-acetylglucosamine degradation I	<i>N</i>-acetylglucosamine degradation I 45	0.0729374	0.168497	1.13705	0.773408	45	lose_significance	1.30488	NA
19	<i>N</i><sup>10</sup>-formyl-tetrahydrofolate biosynthesis	<i>N</i><sup>10</sup>-formyl-tetrahydrofolate biosynthesis 61	0.130909	0.0415921	0.883031	1.38099	61	gain_significance	0.770393	0.165031
20	<i>N</i><sup>10</sup>-formyl-tetrahydrofolate biosynthesis	<i>N</i><sup>10</sup>-formyl-tetrahydrofolate biosynthesis 77	0.0950289	0.0826015	1.02214	1.08301	77	consistent	0.770393	0.165031
21	<i>S</i>-adenosyl-L-methionine cycle II	<i>S</i>-adenosyl-L-methionine cycle II 61	0.401505	0.0993625	0.396309	1.00278	61	gain_significance	0.779729	0.155235
22	<i>S</i>-adenosyl-L-methionine cycle II	<i>S</i>-adenosyl-L-methionine cycle II 88	0.148369	0.0617408	0.828656	1.20943	88	gain_significance	0.779729	0.155235
23	2-carboxy-1,4-naphthoquinol biosynthesis	2-carboxy-1,4-naphthoquinol biosynthesis 16	0.0262494	0.569323	1.58088	0.244641	16	lose_significance	0.866859	0.404227
24	2-methylcitrate cycle I	2-methylcitrate cycle I 17	0.489475	0.0662872	0.310269	1.17857	17	gain_significance	0.945844	0.505796
25	2-methylcitrate cycle I	2-methylcitrate cycle I 43	0.0761912	0.0429313	1.11809	1.36723	43	consistent	0.945844	0.505796
26	2-methylcitrate cycle I	2-methylcitrate cycle I 46	0.0660499	0.0553209	1.18013	1.25711	46	consistent	0.945844	0.505796
27	2-methylcitrate cycle I	2-methylcitrate cycle I 48	0.0200501	0.0127615	1.69788	1.8941	48	consistent	0.945844	0.505796
28	2-methylcitrate cycle I	2-methylcitrate cycle I 53	0.0441117	0.420087	1.35545	0.376661	53	lose_significance	0.945844	0.505796
29	2-methylcitrate cycle I	2-methylcitrate cycle I 58	0.0355716	0.339919	1.4489	0.468624	58	lose_significance	0.945844	0.505796
30	2-methylcitrate cycle I	2-methylcitrate cycle I 65	0.0463123	0.079855	1.3343	1.0977	65	consistent	0.945844	0.505796
31	2-methylcitrate cycle I	2-methylcitrate cycle I 66	0.0261697	0.00269124	1.5822	2.57005	66	consistent	0.945844	0.505796
32	2-methylcitrate cycle I	2-methylcitrate cycle I 67	0.121929	0.0171401	0.913894	1.76599	67	gain_significance	0.945844	0.505796
33	2-methylcitrate cycle I	2-methylcitrate cycle I 81	0.102247	0.0861711	0.990351	1.06464	81	gain_significance	0.945844	0.505796
34	2-methylcitrate cycle I	2-methylcitrate cycle I 82	0.00617476	0.0694733	2.20938	1.15818	82	consistent	0.945844	0.505796
35	2-methylcitrate cycle I	2-methylcitrate cycle I 85	0.059563	0.131589	1.22502	0.880782	85	lose_significance	0.945844	0.505796
36	2-methylcitrate cycle I	2-methylcitrate cycle I127	0.277767	0.0350631	0.55632	1.45515	127	gain_significance	0.945844	0.505796
37	2-oxoisovalerate decarboxylation to isobutanoyl-CoA	2-oxoisovalerate decarboxylation to isobutanoyl-CoA 11	0.0645806	0.241687	1.1899	0.616746	11	lose_significance	1.05175	0.239456
38	2-oxoisovalerate decarboxylation to isobutanoyl-CoA	2-oxoisovalerate decarboxylation to isobutanoyl-CoA 14	0.0324835	0.142844	1.48834	0.845139	14	lose_significance	1.05175	0.239456
39	2-oxoisovalerate decarboxylation to isobutanoyl-CoA	2-oxoisovalerate decarboxylation to isobutanoyl-CoA 17	0.0939995	0.0970641	1.02687	1.01294	17	consistent	1.05175	0.239456
40	2-oxoisovalerate decarboxylation to isobutanoyl-CoA	2-oxoisovalerate decarboxylation to isobutanoyl-CoA 35	0.0431783	0.060094	1.36473	1.22117	35	consistent	1.05175	0.239456
41	2-oxoisovalerate decarboxylation to isobutanoyl-CoA	2-oxoisovalerate decarboxylation to isobutanoyl-CoA 37	0.0240648	0.0347765	1.61862	1.45871	37	consistent	1.05175	0.239456
42	2-oxoisovalerate decarboxylation to isobutanoyl-CoA	2-oxoisovalerate decarboxylation to isobutanoyl-CoA 38	0.036379	0.0594841	1.43915	1.2256	38	consistent	1.05175	0.239456
43	2-oxoisovalerate decarboxylation to isobutanoyl-CoA	2-oxoisovalerate decarboxylation to isobutanoyl-CoA 40	0.0585335	0.0780461	1.2326	1.10765	40	consistent	1.05175	0.239456
44	2-oxoisovalerate decarboxylation to isobutanoyl-CoA	2-oxoisovalerate decarboxylation to isobutanoyl-CoA 43	0.00826286	0.048956	2.08287	1.31019	43	consistent	1.05175	0.239456
45	2-oxoisovalerate decarboxylation to isobutanoyl-CoA	2-oxoisovalerate decarboxylation to isobutanoyl-CoA 58	0.0123075	0.0218432	1.90983	1.66068	58	consistent	1.05175	0.239456
46	4-hydroxybenzoate biosynthesis II (bacteria)	4-hydroxybenzoate biosynthesis II (bacteria) 35	0.041595	0.0536245	1.38096	1.27064	35	consistent	1.43125	NA
47	4-hydroxybenzoate biosynthesis II (bacteria)	4-hydroxybenzoate biosynthesis II (bacteria) 36	0.0128055	0.012219	1.8926	1.91297	36	consistent	1.43125	NA
48	4-hydroxybenzoate biosynthesis II (bacteria)	4-hydroxybenzoate biosynthesis II (bacteria) 38	0.0225577	0.0638475	1.64671	1.19486	38	consistent	1.43125	NA
49	4-hydroxybenzoate biosynthesis II (bacteria)	4-hydroxybenzoate biosynthesis II (bacteria) 39	0.0146843	0.00804122	1.83315	2.09468	39	consistent	1.43125	NA
50	5-oxo-L-proline metabolism	5-oxo-L-proline metabolism 93	0.100936	0.00880059	0.995956	2.05549	93	gain_significance	0.670554	0.110309
51	6-hydroxymethyl-dihydropterin diphosphate biosynthesis I	6-hydroxymethyl-dihydropterin diphosphate biosynthesis I 9	0.166822	0.011619	0.777746	1.93483	9	gain_significance	0.827234	0.0978589
52	6-hydroxymethyl-dihydropterin diphosphate biosynthesis I	6-hydroxymethyl-dihydropterin diphosphate biosynthesis I 12	0.39468	0.0998042	0.403755	1.00085	12	gain_significance	0.827234	0.0978589
53	6-hydroxymethyl-dihydropterin diphosphate biosynthesis I	6-hydroxymethyl-dihydropterin diphosphate biosynthesis I 36	0.0674714	0.0745577	1.17088	1.12751	36	consistent	0.827234	0.0978589
54	6-hydroxymethyl-dihydropterin diphosphate biosynthesis I	6-hydroxymethyl-dihydropterin diphosphate biosynthesis I 38	0.0904901	0.0638475	1.0434	1.19486	38	consistent	0.827234	0.0978589
55	6-hydroxymethyl-dihydropterin diphosphate biosynthesis I	6-hydroxymethyl-dihydropterin diphosphate biosynthesis I 43	0.0387924	0.0205641	1.41125	1.68689	43	consistent	0.827234	0.0978589
56	6-hydroxymethyl-dihydropterin diphosphate biosynthesis I	6-hydroxymethyl-dihydropterin diphosphate biosynthesis I 46	0.0562198	0.112577	1.25011	0.948549	46	lose_significance	0.827234	0.0978589
57	6-hydroxymethyl-dihydropterin diphosphate biosynthesis I	6-hydroxymethyl-dihydropterin diphosphate biosynthesis I 60	0.593407	0.0625899	0.226648	1.2035	60	gain_significance	0.827234	0.0978589
58	6-hydroxymethyl-dihydropterin diphosphate biosynthesis I	6-hydroxymethyl-dihydropterin diphosphate biosynthesis I 95	0.0830302	0.0574934	1.08076	1.24038	95	consistent	0.827234	0.0978589
59	6-hydroxymethyl-dihydropterin diphosphate biosynthesis I	6-hydroxymethyl-dihydropterin diphosphate biosynthesis I111	0.114075	0.0507912	0.942811	1.29421	111	gain_significance	0.827234	0.0978589
60	6-hydroxymethyl-dihydropterin diphosphate biosynthesis I	6-hydroxymethyl-dihydropterin diphosphate biosynthesis I113	0.0747338	0.0376937	1.12648	1.42373	113	consistent	0.827234	0.0978589
61	8-amino-7-oxononanoate biosynthesis I	8-amino-7-oxononanoate biosynthesis I 17	0.0939995	0.0768429	1.02687	1.1144	17	consistent	0.902876	0.199671
62	acetate and ATP formation from acetyl-CoA I	acetate and ATP formation from acetyl-CoA I 23	0.0448474	0.0115717	1.34826	1.9366	23	consistent	0.787269	0.00445091
63	acetate and ATP formation from acetyl-CoA I	acetate and ATP formation from acetyl-CoA I 24	0.115853	0.0368624	0.936093	1.43342	24	gain_significance	0.787269	0.00445091
64	acetate and ATP formation from acetyl-CoA I	acetate and ATP formation from acetyl-CoA I 25	0.295062	0.0731372	0.530086	1.13586	25	gain_significance	0.787269	0.00445091
65	acetate and ATP formation from acetyl-CoA I	acetate and ATP formation from acetyl-CoA I 26	0.102948	0.0829254	0.98738	1.08131	26	gain_significance	0.787269	0.00445091
66	acetate and ATP formation from acetyl-CoA I	acetate and ATP formation from acetyl-CoA I 27	0.100962	0.043046	0.995842	1.36607	27	gain_significance	0.787269	0.00445091
67	acetate and ATP formation from acetyl-CoA I	acetate and ATP formation from acetyl-CoA I 80	0.140652	0.0680703	0.851853	1.16704	80	gain_significance	0.787269	0.00445091
68	acetate and ATP formation from acetyl-CoA I	acetate and ATP formation from acetyl-CoA I 87	0.070006	0.0663536	1.15486	1.17814	87	consistent	0.787269	0.00445091
69	acyl carrier protein activation	acyl carrier protein activation 92	0.183387	0.0844032	0.736631	1.07364	92	gain_significance	0.869889	0.0741896
70	acyl-CoA hydrolysis	acyl-CoA hydrolysis 92	0.363869	0.0709694	0.439055	1.14893	92	gain_significance	0.737813	0.166019
71	adenosine deoxyribonucleotides <i>de novo</i> biosynthesis	adenosine deoxyribonucleotides <i>de novo</i> biosynthesis 94	0.0973248	0.329741	1.01178	0.481828	94	lose_significance	1.11499	0.302747
72	adenosine deoxyribonucleotides <i>de novo</i> biosynthesis II	adenosine deoxyribonucleotides <i>de novo</i> biosynthesis II 94	0.0973248	0.329741	1.01178	0.481828	94	lose_significance	1.11499	0.302747
73	adenosine ribonucleotides <i>de novo</i> biosynthesis	adenosine ribonucleotides <i>de novo</i> biosynthesis122	0.177419	0.0337559	0.750999	1.47165	122	gain_significance	0.714293	0.206955
74	adenosylcobalamin biosynthesis from adenosylcobinamide-GDP I	adenosylcobalamin biosynthesis from adenosylcobinamide-GDP I 88	0.0640467	0.103643	1.1935	0.984459	88	lose_significance	0.959142	0.167614
75	adenosylcobalamin biosynthesis II (aerobic)	adenosylcobalamin biosynthesis II (aerobic) 2	0.0198631	0.00414871	1.70195	2.38209	2	consistent	0.835027	0.190817
76	adenosylcobalamin biosynthesis II (aerobic)	adenosylcobalamin biosynthesis II (aerobic) 26	0.0680354	0.0268527	1.16727	1.57101	26	consistent	0.835027	0.190817
77	adenosylcobalamin biosynthesis II (aerobic)	adenosylcobalamin biosynthesis II (aerobic) 34	0.270341	0.0588665	0.568088	1.23013	34	gain_significance	0.835027	0.190817
78	adenosylcobalamin biosynthesis II (aerobic)	adenosylcobalamin biosynthesis II (aerobic) 42	0.00482351	0.0046899	2.31664	2.32884	42	consistent	0.835027	0.190817
79	adenosylcobalamin biosynthesis II (aerobic)	adenosylcobalamin biosynthesis II (aerobic) 44	0.000369884	2.20341e-05	3.43193	4.6569	44	consistent	0.835027	0.190817
80	adenosylcobalamin biosynthesis II (aerobic)	adenosylcobalamin biosynthesis II (aerobic) 45	0.047768	0.0497706	1.32086	1.30303	45	consistent	0.835027	0.190817
81	adenosylcobalamin biosynthesis II (aerobic)	adenosylcobalamin biosynthesis II (aerobic) 58	0.181245	0.0621484	0.741735	1.20657	58	gain_significance	0.835027	0.190817
82	adenosylcobalamin biosynthesis II (aerobic)	adenosylcobalamin biosynthesis II (aerobic) 59	0.023517	0.0109593	1.62862	1.96022	59	consistent	0.835027	0.190817
83	adenosylcobalamin biosynthesis II (aerobic)	adenosylcobalamin biosynthesis II (aerobic) 64	0.194289	0.0746837	0.711551	1.12677	64	gain_significance	0.835027	0.190817
84	adenosylcobalamin biosynthesis II (aerobic)	adenosylcobalamin biosynthesis II (aerobic) 65	0.000741046	4.92993e-05	3.13015	4.30716	65	consistent	0.835027	0.190817
85	adenosylcobalamin biosynthesis II (aerobic)	adenosylcobalamin biosynthesis II (aerobic) 66	0.00164297	0.000763617	2.78437	3.11712	66	consistent	0.835027	0.190817
86	adenosylcobalamin biosynthesis II (aerobic)	adenosylcobalamin biosynthesis II (aerobic) 67	0.671145	0.096544	0.173183	1.01527	67	gain_significance	0.835027	0.190817
87	adenosylcobalamin biosynthesis II (aerobic)	adenosylcobalamin biosynthesis II (aerobic) 70	0.0198728	0.00255444	1.70174	2.59271	70	consistent	0.835027	0.190817
88	adenosylcobalamin biosynthesis II (aerobic)	adenosylcobalamin biosynthesis II (aerobic) 81	0.127612	0.0162255	0.894108	1.7898	81	gain_significance	0.835027	0.190817
89	adenosylcobalamin biosynthesis II (aerobic)	adenosylcobalamin biosynthesis II (aerobic) 84	0.198638	0.0908029	0.701938	1.0419	84	gain_significance	0.835027	0.190817
90	adenosylcobalamin biosynthesis II (aerobic)	adenosylcobalamin biosynthesis II (aerobic) 88	0.0953275	0.0617408	1.02078	1.20943	88	consistent	0.835027	0.190817
91	adenosylcobalamin biosynthesis II (aerobic)	adenosylcobalamin biosynthesis II (aerobic) 94	0.0559641	0.0164755	1.25209	1.78316	94	consistent	0.835027	0.190817
92	adenosylcobalamin biosynthesis II (aerobic)	adenosylcobalamin biosynthesis II (aerobic)122	0.0548136	0.0375286	1.26111	1.42564	122	consistent	0.835027	0.190817
93	adenosylcobinamide-GDP biosynthesis from cobyrinate <i>a,c</i>-diamide	adenosylcobinamide-GDP biosynthesis from cobyrinate <i>a,c</i>-diamide 6	0.142625	0.0644637	0.845805	1.19068	6	gain_significance	0.791963	0.137265
94	adenosylcobinamide-GDP biosynthesis from cobyrinate <i>a,c</i>-diamide	adenosylcobinamide-GDP biosynthesis from cobyrinate <i>a,c</i>-diamide 65	0.278337	0.0746703	0.55543	1.12685	65	gain_significance	0.791963	0.137265
95	adenosylcobinamide-GDP biosynthesis from cobyrinate <i>a,c</i>-diamide	adenosylcobinamide-GDP biosynthesis from cobyrinate <i>a,c</i>-diamide 66	0.105054	0.0064594	0.978588	2.18981	66	gain_significance	0.791963	0.137265
96	Alcohol Degradation	Alcohol Degradation125	0.0768101	0.0899968	1.11458	1.04577	125	consistent	0.967658	0.312048
97	Amide, Amidine, Amine, and Polyamine Biosynthesis	Amide, Amidine, Amine, and Polyamine Biosynthesis119	0.383229	0.0285815	0.416541	1.54392	119	gain_significance	0.819117	NA
98	Amide, Amidine, Amine, and Polyamine Biosynthesis	Amide, Amidine, Amine, and Polyamine Biosynthesis121	0.480422	0.0926129	0.318377	1.03333	121	gain_significance	0.819117	NA
99	Amino Acid Biosynthesis	Amino Acid Biosynthesis 2	0.0312451	0.000926871	1.50522	3.03298	2	consistent	0.920073	0.324339
100	Amino Acid Biosynthesis	Amino Acid Biosynthesis 3	0.0811718	0.0893202	1.09059	1.04905	3	consistent	0.920073	0.324339
101	Amino Acid Biosynthesis	Amino Acid Biosynthesis 6	0.0410047	0.0644637	1.38717	1.19068	6	consistent	0.920073	0.324339
102	Amino Acid Biosynthesis	Amino Acid Biosynthesis 61	0.0120891	0.00472382	1.91761	2.32571	61	consistent	0.920073	0.324339
103	Amino Acid Biosynthesis	Amino Acid Biosynthesis 84	0.0888689	0.00520391	1.05125	2.28367	84	consistent	0.920073	0.324339
104	Amino Acid Biosynthesis	Amino Acid Biosynthesis 85	0.0591944	0.319737	1.22772	0.495207	85	lose_significance	0.920073	0.324339
105	Amino Acid Biosynthesis	Amino Acid Biosynthesis 93	0.400342	0.020381	0.397569	1.69078	93	gain_significance	0.920073	0.324339
106	Amino Acid Biosynthesis	Amino Acid Biosynthesis112	0.0120302	0.00133174	1.91973	2.87558	112	consistent	0.920073	0.324339
107	Amino Acid Biosynthesis	Amino Acid Biosynthesis113	0.50011	0.0376937	0.300934	1.42373	113	gain_significance	0.920073	0.324339
108	Amino Acid Biosynthesis	Amino Acid Biosynthesis114	0.0145583	0.00171576	1.83689	2.76554	114	consistent	0.920073	0.324339
109	Amino Acid Biosynthesis	Amino Acid Biosynthesis115	0.388372	0.0830859	0.410752	1.08047	115	gain_significance	0.920073	0.324339
110	Amino Acid Biosynthesis	Amino Acid Biosynthesis116	0.322828	0.0250482	0.491028	1.60122	116	gain_significance	0.920073	0.324339
111	Amino Acid Biosynthesis	Amino Acid Biosynthesis117	0.120163	0.00114176	0.920228	2.94243	117	gain_significance	0.920073	0.324339
112	Amino Acid Biosynthesis	Amino Acid Biosynthesis118	0.0208622	0.0115469	1.68064	1.93754	118	consistent	0.920073	0.324339
113	Amino Acid Biosynthesis	Amino Acid Biosynthesis120	0.0804536	0.0143894	1.09445	1.84196	120	consistent	0.920073	0.324339
114	Amino Acid Biosynthesis	Amino Acid Biosynthesis122	0.192826	0.0277403	0.714834	1.55689	122	gain_significance	0.920073	0.324339
115	Amino Acid Biosynthesis	Amino Acid Biosynthesis123	0.0126296	0.0107845	1.89861	1.9672	123	consistent	0.920073	0.324339
116	Amino Acid Biosynthesis	Amino Acid Biosynthesis124	0.0159121	0.0387673	1.79827	1.41153	124	consistent	0.920073	0.324339
117	Amino Acid Biosynthesis	Amino Acid Biosynthesis 16	0.0677189	0.233808	1.16929	0.63114	16	lose_significance	0.920073	0.324339
118	Amino Acid Biosynthesis	Amino Acid Biosynthesis 17	0.0652844	0.0121939	1.18519	1.91386	17	consistent	0.920073	0.324339
119	Amino Acid Biosynthesis	Amino Acid Biosynthesis 19	0.0221994	0.433421	1.65366	0.36309	19	lose_significance	0.920073	0.324339
120	Amino Acid Biosynthesis	Amino Acid Biosynthesis 20	0.1739	0.0731942	0.759699	1.13552	20	gain_significance	0.920073	0.324339
121	Amino Acid Biosynthesis	Amino Acid Biosynthesis 24	0.0832298	0.0157794	1.07972	1.80191	24	consistent	0.920073	0.324339
122	Amino Acid Biosynthesis	Amino Acid Biosynthesis 25	0.1816	0.0642361	0.740884	1.19222	25	gain_significance	0.920073	0.324339
123	Amino Acid Biosynthesis	Amino Acid Biosynthesis 26	0.00453153	0.00479881	2.34376	2.31887	26	consistent	0.920073	0.324339
124	Amino Acid Biosynthesis	Amino Acid Biosynthesis 42	0.0450804	0.0997659	1.34601	1.00102	42	consistent	0.920073	0.324339
125	Amino Acid Biosynthesis	Amino Acid Biosynthesis 44	0.0031756	0.0010956	2.49817	2.96035	44	consistent	0.920073	0.324339
126	Amino Acid Biosynthesis	Amino Acid Biosynthesis 45	0.0922587	0.155878	1.03499	0.807216	45	lose_significance	0.920073	0.324339
127	Amino Acid Biosynthesis	Amino Acid Biosynthesis 52	0.0670294	0.0916245	1.17373	1.03799	52	consistent	0.920073	0.324339
128	Amino Acid Biosynthesis	Amino Acid Biosynthesis 59	0.00482966	0.031428	2.31608	1.50268	59	consistent	0.920073	0.324339
129	Amino Acid Biosynthesis // Aminoacyl-tRNA Charging	Amino Acid Biosynthesis // Aminoacyl-tRNA Charging 1	0.0635044	0.0619326	1.1972	1.20808	1	consistent	0.841297	0.262607
130	Amino Acid Biosynthesis // Aminoacyl-tRNA Charging	Amino Acid Biosynthesis // Aminoacyl-tRNA Charging 17	0.0939995	0.0146478	1.02687	1.83423	17	consistent	0.841297	0.262607
131	Amino Acid Biosynthesis // Aminoacyl-tRNA Charging	Amino Acid Biosynthesis // Aminoacyl-tRNA Charging 26	0.0757956	0.175546	1.12036	0.75561	26	lose_significance	0.841297	0.262607
132	Amino Acid Biosynthesis // Aminoacyl-tRNA Charging	Amino Acid Biosynthesis // Aminoacyl-tRNA Charging 87	0.0598591	0.281146	1.22287	0.551068	87	lose_significance	0.841297	0.262607
133	Amino Acid Biosynthesis // Aminoacyl-tRNA Charging	Amino Acid Biosynthesis // Aminoacyl-tRNA Charging120	0.201939	0.0560683	0.69478	1.25128	120	gain_significance	0.841297	0.262607
134	Amino Acid Biosynthesis // Aminoacyl-tRNA Charging	Amino Acid Biosynthesis // Aminoacyl-tRNA Charging122	0.124864	0.0703878	0.903561	1.1525	122	gain_significance	0.841297	0.262607
135	Amino Acid Biosynthesis // Superpathways	Amino Acid Biosynthesis // Superpathways114	0.0145583	0.000788248	1.83689	3.10334	114	consistent	0.92691	0.335819
136	Amino Acid Biosynthesis // Superpathways	Amino Acid Biosynthesis // Superpathways116	0.112634	0.00640234	0.948329	2.19366	116	gain_significance	0.92691	0.335819
137	Amino Acid Biosynthesis // Superpathways	Amino Acid Biosynthesis // Superpathways117	0.317218	0.0147113	0.498642	1.83235	117	gain_significance	0.92691	0.335819
138	Amino Acid Biosynthesis // Superpathways	Amino Acid Biosynthesis // Superpathways118	0.0187808	0.0213253	1.72629	1.6711	118	consistent	0.92691	0.335819
139	Amino Acid Biosynthesis // Superpathways	Amino Acid Biosynthesis // Superpathways120	0.036398	0.0103261	1.43892	1.98606	120	consistent	0.92691	0.335819
140	Amino Acid Biosynthesis // Superpathways	Amino Acid Biosynthesis // Superpathways122	0.118622	0.0337559	0.925833	1.47165	122	gain_significance	0.92691	0.335819
141	Amino Acid Biosynthesis // Superpathways	Amino Acid Biosynthesis // Superpathways123	0.0556054	0.238729	1.25488	0.622095	123	lose_significance	0.92691	0.335819
142	Amino Acid Biosynthesis // Superpathways	Amino Acid Biosynthesis // Superpathways124	0.0159121	0.0474138	1.79827	1.3241	124	consistent	0.92691	0.335819
143	Amino Acid Biosynthesis // Superpathways	Amino Acid Biosynthesis // Superpathways 88	0.0127191	0.0400432	1.89554	1.39747	88	consistent	0.92691	0.335819
144	Amino Acid Biosynthesis // Superpathways	Amino Acid Biosynthesis // Superpathways 92	0.183387	0.0373323	0.736631	1.42791	92	gain_significance	0.92691	0.335819
145	Amino Acid Biosynthesis // Superpathways	Amino Acid Biosynthesis // Superpathways111	0.63425	0.0788049	0.19774	1.10345	111	gain_significance	0.92691	0.335819
146	Amino Acid Biosynthesis // Superpathways	Amino Acid Biosynthesis // Superpathways112	0.0349422	0.00614116	1.45665	2.21175	112	consistent	0.92691	0.335819
147	Amino Acid Biosynthesis // Superpathways	Amino Acid Biosynthesis // Superpathways113	0.50011	0.0376937	0.300934	1.42373	113	gain_significance	0.92691	0.335819
148	Amino Acid Biosynthesis // Superpathways	Amino Acid Biosynthesis // Superpathways 2	0.44378	0.0621901	0.352832	1.20628	2	gain_significance	0.92691	0.335819
149	Amino Acid Biosynthesis // Superpathways	Amino Acid Biosynthesis // Superpathways 24	0.330769	0.0368624	0.480475	1.43342	24	gain_significance	0.92691	0.335819
150	Amino Acid Biosynthesis // Superpathways	Amino Acid Biosynthesis // Superpathways 26	0.00418977	0.0136344	2.37781	1.86536	26	consistent	0.92691	0.335819
151	Amino Acid Biosynthesis // Superpathways	Amino Acid Biosynthesis // Superpathways 34	0.109154	0.0588665	0.961962	1.23013	34	gain_significance	0.92691	0.335819
152	Amino Acid Biosynthesis // Superpathways	Amino Acid Biosynthesis // Superpathways 44	0.137242	0.0804103	0.862513	1.09469	44	gain_significance	0.92691	0.335819
153	Amino Acid Biosynthesis // Superpathways	Amino Acid Biosynthesis // Superpathways 59	0.000574067	0.0211991	3.24104	1.67368	59	consistent	0.92691	0.335819
154	Amino Acid Biosynthesis // Superpathways	Amino Acid Biosynthesis // Superpathways 61	0.014998	0.0196703	1.82397	1.70619	61	consistent	0.92691	0.335819
155	Amino Acid Biosynthesis // Superpathways	Amino Acid Biosynthesis // Superpathways 81	0.132738	0.0861711	0.877004	1.06464	81	gain_significance	0.92691	0.335819
156	Amino Acid Biosynthesis // Superpathways	Amino Acid Biosynthesis // Superpathways 84	0.171064	0.0138967	0.766841	1.85709	84	gain_significance	0.92691	0.335819
157	Amino Acid Degradation	Amino Acid Degradation 2	0.0642281	0.0116692	1.19228	1.93296	2	consistent	0.875466	0.247905
158	Amino Acid Degradation	Amino Acid Degradation 17	0.00209753	0.000136565	2.67829	3.86466	17	consistent	0.875466	0.247905
159	Amino Acid Degradation	Amino Acid Degradation 20	0.221522	0.0688119	0.654583	1.16234	20	gain_significance	0.875466	0.247905
160	Amino Acid Degradation	Amino Acid Degradation 26	0.0846684	0.250944	1.07228	0.600423	26	lose_significance	0.875466	0.247905
161	Amino Acid Degradation	Amino Acid Degradation 38	0.569671	0.0921481	0.244376	1.03551	38	gain_significance	0.875466	0.247905
162	Amino Acid Degradation	Amino Acid Degradation 59	0.137372	0.0436233	0.862101	1.36028	59	gain_significance	0.875466	0.247905
163	Amino Acid Degradation	Amino Acid Degradation 61	0.0854496	0.0415921	1.06829	1.38099	61	consistent	0.875466	0.247905
164	Amino Acid Degradation	Amino Acid Degradation 81	0.0179718	0.0245606	1.74541	1.60976	81	consistent	0.875466	0.247905
165	Amino Acid Degradation	Amino Acid Degradation 82	0.0395373	0.120283	1.40299	0.919795	82	lose_significance	0.875466	0.247905
166	Aminoacyl-tRNA Charging	Aminoacyl-tRNA Charging 1	0.0879411	0.0845599	1.05581	1.07284	1	consistent	0.858045	0.266933
167	Aminoacyl-tRNA Charging	Aminoacyl-tRNA Charging 26	0.0680354	0.115967	1.16727	0.935667	26	lose_significance	0.858045	0.266933
168	Aminoacyl-tRNA Charging	Aminoacyl-tRNA Charging 87	0.0465969	0.15285	1.33164	0.815735	87	lose_significance	0.858045	0.266933
169	Aminoacyl-tRNA Charging	Aminoacyl-tRNA Charging 17	0.0939995	0.0146478	1.02687	1.83423	17	consistent	0.858045	0.266933
170	Aminoacyl-tRNA Charging // Metabolic Clusters	Aminoacyl-tRNA Charging // Metabolic Clusters 92	0.125211	0.024087	0.902356	1.61822	92	gain_significance	0.75337	0.102707
171	Aminoacyl-tRNA Charging // Metabolic Clusters	Aminoacyl-tRNA Charging // Metabolic Clusters 2	0.307794	0.0707203	0.511739	1.15046	2	gain_significance	0.75337	0.102707
172	Aminoacyl-tRNA Charging // Metabolic Clusters	Aminoacyl-tRNA Charging // Metabolic Clusters 52	0.0670294	0.00372052	1.17373	2.4294	52	consistent	0.75337	0.102707
173	Aminoacyl-tRNA Charging // Metabolic Clusters	Aminoacyl-tRNA Charging // Metabolic Clusters122	0.192826	0.0277403	0.714834	1.55689	122	gain_significance	0.75337	0.102707
174	Aminoacyl-tRNA Charging // Metabolic Clusters	Aminoacyl-tRNA Charging // Metabolic Clusters118	0.358112	0.0635759	0.445981	1.19671	118	gain_significance	0.75337	0.102707
175	Aminoacyl-tRNA Charging // Metabolic Clusters	Aminoacyl-tRNA Charging // Metabolic Clusters119	0.263314	0.0369895	0.579526	1.43192	119	gain_significance	0.75337	0.102707
176	Aminoacyl-tRNA Charging // Metabolic Clusters	Aminoacyl-tRNA Charging // Metabolic Clusters120	0.0544052	0.0103261	1.26436	1.98606	120	consistent	0.75337	0.102707
177	androstenedione degradation	androstenedione degradation 24	0.0685176	0.00871112	1.1642	2.05993	24	consistent	0.92712	0.1786
178	androstenedione degradation	androstenedione degradation 33	0.0114313	0.00833613	1.9419	2.07904	33	consistent	0.92712	0.1786
179	androstenedione degradation	androstenedione degradation 35	0.0932701	0.0404247	1.03026	1.39335	35	consistent	0.92712	0.1786
180	androstenedione degradation	androstenedione degradation 38	0.110947	0.0271399	0.954886	1.56639	38	gain_significance	0.92712	0.1786
181	androstenedione degradation	androstenedione degradation 48	0.0264864	0.0744283	1.57698	1.12826	48	consistent	0.92712	0.1786
182	androstenedione degradation	androstenedione degradation 51	0.00335599	0.000949756	2.47418	3.02239	51	consistent	0.92712	0.1786
183	androstenedione degradation	androstenedione degradation 53	9.91982e-06	5.53398e-06	5.0035	5.25696	53	consistent	0.92712	0.1786
184	androstenedione degradation	androstenedione degradation 58	0.000417314	0.00016808	3.37954	3.77448	58	consistent	0.92712	0.1786
185	androstenedione degradation	androstenedione degradation 64	0.000960751	0.00531899	3.01739	2.27417	64	consistent	0.92712	0.1786
186	androstenedione degradation	androstenedione degradation 65	1.0426e-08	5.53333e-09	7.98188	8.25701	65	consistent	0.92712	0.1786
187	androstenedione degradation	androstenedione degradation 66	1.65457e-07	8.05e-09	6.78131	8.0942	66	consistent	0.92712	0.1786
188	androstenedione degradation	androstenedione degradation 67	0.000904211	3.82237e-08	3.04373	7.41767	67	consistent	0.92712	0.1786
189	androstenedione degradation	androstenedione degradation 72	0.374586	0.0214291	0.426448	1.669	72	gain_significance	0.92712	0.1786
190	androstenedione degradation	androstenedione degradation 74	0.011799	0.00971812	1.92816	2.01242	74	consistent	0.92712	0.1786
191	androstenedione degradation	androstenedione degradation 77	0.0158444	0.0290433	1.80012	1.53695	77	consistent	0.92712	0.1786
192	androstenedione degradation	androstenedione degradation 81	0.0241167	0.00851513	1.61768	2.06981	81	consistent	0.92712	0.1786
193	androstenedione degradation	androstenedione degradation 88	0.125254	0.0793826	0.902208	1.10027	88	gain_significance	0.92712	0.1786
194	androstenedione degradation	androstenedione degradation 91	0.265917	0.0681782	0.575253	1.16635	91	gain_significance	0.92712	0.1786
195	androstenedione degradation	androstenedione degradation 96	0.000362138	2.47147e-05	3.44113	4.60704	96	consistent	0.92712	0.1786
196	androstenedione degradation	androstenedione degradation 97	0.057951	0.0154179	1.23694	1.81197	97	consistent	0.92712	0.1786
197	androstenedione degradation	androstenedione degradation 98	0.0920982	0.0341068	1.03575	1.46716	98	consistent	0.92712	0.1786
198	androstenedione degradation	androstenedione degradation 99	0.0773117	0.0348261	1.11175	1.4581	99	consistent	0.92712	0.1786
199	androstenedione degradation	androstenedione degradation100	0.0328913	0.031835	1.48292	1.4971	100	consistent	0.92712	0.1786
200	androstenedione degradation	androstenedione degradation102	0.423925	0.0391094	0.372711	1.40772	102	gain_significance	0.92712	0.1786
201	androstenedione degradation	androstenedione degradation111	0.0375538	0.0219928	1.42535	1.65772	111	consistent	0.92712	0.1786
202	androstenedione degradation	androstenedione degradation112	0.000919305	0.000938683	3.03654	3.02748	112	consistent	0.92712	0.1786
203	androstenedione degradation	androstenedione degradation113	0.00242658	0.00615817	2.61501	2.21055	113	consistent	0.92712	0.1786
204	androstenedione degradation	androstenedione degradation114	3.22269e-05	2.03445e-05	4.49178	4.69155	114	consistent	0.92712	0.1786
205	androstenedione degradation	androstenedione degradation115	0.022927	0.0332095	1.63965	1.47874	115	consistent	0.92712	0.1786
206	androstenedione degradation	androstenedione degradation116	0.0383123	0.0033476	1.41666	2.47527	116	consistent	0.92712	0.1786
207	androstenedione degradation	androstenedione degradation117	0.00856888	0.00120737	2.06708	2.91816	117	consistent	0.92712	0.1786
208	androstenedione degradation	androstenedione degradation118	0.0208622	0.0079754	1.68064	2.09825	118	consistent	0.92712	0.1786
209	androstenedione degradation	androstenedione degradation119	0.00325044	0.000618724	2.48806	3.2085	119	consistent	0.92712	0.1786
210	androstenedione degradation	androstenedione degradation120	0.0449088	0.0103261	1.34767	1.98606	120	consistent	0.92712	0.1786
211	androstenedione degradation	androstenedione degradation121	0.0315832	0.00513327	1.50054	2.28961	121	consistent	0.92712	0.1786
212	androstenedione degradation	androstenedione degradation122	0.118622	0.041911	0.925833	1.37767	122	gain_significance	0.92712	0.1786
213	Aromatic Compound Degradation	Aromatic Compound Degradation111	0.0375538	0.0106636	1.42535	1.9721	111	consistent	0.82765	0.0775458
214	Aromatic Compound Degradation	Aromatic Compound Degradation112	0.0810485	0.0159179	1.09126	1.79811	112	consistent	0.82765	0.0775458
215	Aromatic Compound Degradation	Aromatic Compound Degradation113	0.0463888	0.00670674	1.33359	2.17349	113	consistent	0.82765	0.0775458
216	Aromatic Compound Degradation	Aromatic Compound Degradation114	0.581382	0.0935405	0.235538	1.029	114	gain_significance	0.82765	0.0775458
217	Aromatic Compound Degradation	Aromatic Compound Degradation115	0.0612234	0.00651309	1.21308	2.18621	115	consistent	0.82765	0.0775458
218	Aromatic Compound Degradation	Aromatic Compound Degradation117	0.317218	0.0764781	0.498642	1.11646	117	gain_significance	0.82765	0.0775458
219	assimilatory sulfate reduction I	assimilatory sulfate reduction I 3	0.0323621	0.0380355	1.48996	1.41981	3	consistent	1.33355	0.373559
220	assimilatory sulfate reduction I	assimilatory sulfate reduction I 6	0.045499	0.0554293	1.342	1.25626	6	consistent	1.33355	0.373559
221	assimilatory sulfate reduction I	assimilatory sulfate reduction I 35	0.0201555	0.074188	1.69561	1.12967	35	consistent	1.33355	0.373559
222	assimilatory sulfate reduction I	assimilatory sulfate reduction I 36	0.031225	0.43311	1.5055	0.363402	36	lose_significance	1.33355	0.373559
223	assimilatory sulfate reduction I	assimilatory sulfate reduction I 38	0.0187818	0.195519	1.72626	0.70881	38	lose_significance	1.33355	0.373559
224	assimilatory sulfate reduction I	assimilatory sulfate reduction I 39	0.0918343	0.480363	1.037	0.31843	39	lose_significance	1.33355	0.373559
225	assimilatory sulfate reduction I	assimilatory sulfate reduction I 94	0.0973248	0.280181	1.01178	0.552561	94	lose_significance	1.33355	0.373559
226	assimilatory sulfate reduction I	assimilatory sulfate reduction I 95	0.019087	0.10936	1.71926	0.961141	95	lose_significance	1.33355	0.373559
227	assimilatory sulfate reduction I	assimilatory sulfate reduction I 96	0.0524414	0.100785	1.28033	0.996604	96	lose_significance	1.33355	0.373559
228	assimilatory sulfate reduction I	assimilatory sulfate reduction I110	0.0853976	0.222742	1.06855	0.652198	110	lose_significance	1.33355	0.373559
229	biotin-carboxyl carrier protein assembly	biotin-carboxyl carrier protein assembly 9	0.0921005	0.109259	1.03574	0.961543	9	lose_significance	0.939143	0.27878
230	biotin-carboxyl carrier protein assembly	biotin-carboxyl carrier protein assembly 36	0.0409781	0.25	1.38745	0.60206	36	lose_significance	0.939143	0.27878
231	biotin-carboxyl carrier protein assembly	biotin-carboxyl carrier protein assembly 39	0.0546899	0.17531	1.26209	0.756194	39	lose_significance	0.939143	0.27878
232	biotin-carboxyl carrier protein assembly	biotin-carboxyl carrier protein assembly 58	0.0123075	0.0124716	1.90983	1.90408	58	consistent	0.939143	0.27878
233	biotin-carboxyl carrier protein assembly	biotin-carboxyl carrier protein assembly 59	0.123766	0.0857673	0.907399	1.06668	59	gain_significance	0.939143	0.27878
234	biotin-carboxyl carrier protein assembly	biotin-carboxyl carrier protein assembly 87	0.070006	0.15285	1.15486	0.815735	87	lose_significance	0.939143	0.27878
235	Carbohydrate Biosynthesis	Carbohydrate Biosynthesis 1	0.0920655	0.154581	1.0359	0.810845	1	lose_significance	0.729184	0.151563
236	Carbohydrate Biosynthesis	Carbohydrate Biosynthesis 35	0.00659833	0.000858892	2.18057	3.06606	35	consistent	0.729184	0.151563
237	Carbohydrate Biosynthesis	Carbohydrate Biosynthesis 36	0.0123088	0.00400789	1.90978	2.39708	36	consistent	0.729184	0.151563
238	Carbohydrate Biosynthesis	Carbohydrate Biosynthesis 37	0.624303	0.0484022	0.204604	1.31513	37	gain_significance	0.729184	0.151563
239	Carbohydrate Biosynthesis	Carbohydrate Biosynthesis 38	0.014026	0.000423719	1.85307	3.37292	38	consistent	0.729184	0.151563
240	Carbohydrate Biosynthesis	Carbohydrate Biosynthesis 39	0.0146843	0.00202267	1.83315	2.69407	39	consistent	0.729184	0.151563
241	Carbohydrate Biosynthesis	Carbohydrate Biosynthesis 40	0.117594	0.0106393	0.929614	1.97309	40	gain_significance	0.729184	0.151563
242	Carbohydrate Biosynthesis	Carbohydrate Biosynthesis 45	0.11702	0.038299	0.931742	1.41681	45	gain_significance	0.729184	0.151563
243	Carbohydrate Biosynthesis	Carbohydrate Biosynthesis 55	0.189756	0.0486317	0.721804	1.31308	55	gain_significance	0.729184	0.151563
244	Carbohydrate Biosynthesis	Carbohydrate Biosynthesis 92	0.222893	0.05693	0.651904	1.24466	92	gain_significance	0.729184	0.151563
245	Carbohydrate Biosynthesis	Carbohydrate Biosynthesis 95	0.358482	0.0216001	0.445533	1.66554	95	gain_significance	0.729184	0.151563
246	Carbohydrate Biosynthesis	Carbohydrate Biosynthesis114	0.0962906	0.00582117	1.01642	2.23499	114	consistent	0.729184	0.151563
247	Carbohydrate Biosynthesis	Carbohydrate Biosynthesis116	0.125852	0.0187808	0.900141	1.72629	116	gain_significance	0.729184	0.151563
248	Carbohydrate Biosynthesis	Carbohydrate Biosynthesis122	0.124864	0.0337559	0.903561	1.47165	122	gain_significance	0.729184	0.151563
249	Carbohydrate Degradation // Amide, Amidine, Amine, and Polyamine Degradation	Carbohydrate Degradation // Amide, Amidine, Amine, and Polyamine Degradation 45	0.0729374	0.168497	1.13705	0.773408	45	lose_significance	1.30488	NA
250	Carboxylic Acid Biosynthesis	Carboxylic Acid Biosynthesis 48	0.053261	0.0222791	1.27359	1.6521	48	consistent	1.07918	0.38283
251	Carboxylic Acid Biosynthesis	Carboxylic Acid Biosynthesis 58	0.0553104	0.236643	1.25719	0.625907	58	lose_significance	1.07918	0.38283
252	Carboxylic Acid Biosynthesis	Carboxylic Acid Biosynthesis 70	0.441451	0.0383378	0.355118	1.41637	70	gain_significance	1.07918	0.38283
253	Carboxylic Acid Biosynthesis	Carboxylic Acid Biosynthesis111	0.0378587	0.0219928	1.42183	1.65772	111	consistent	1.07918	0.38283
254	Carboxylic Acid Biosynthesis	Carboxylic Acid Biosynthesis112	0.0623128	0.0159179	1.20542	1.79811	112	consistent	1.07918	0.38283
255	Carboxylic Acid Biosynthesis	Carboxylic Acid Biosynthesis113	0.0463888	0.0128003	1.33359	1.89278	113	consistent	1.07918	0.38283
256	Carboxylic Acid Biosynthesis	Carboxylic Acid Biosynthesis114	0.317646	0.0397703	0.498057	1.40044	114	gain_significance	1.07918	0.38283
257	Carboxylic Acid Biosynthesis	Carboxylic Acid Biosynthesis115	0.0796972	0.0468287	1.09856	1.32949	115	consistent	1.07918	0.38283
258	Carboxylic Acid Biosynthesis // Superpathways	Carboxylic Acid Biosynthesis // Superpathways 48	0.053261	0.0222791	1.27359	1.6521	48	consistent	1.07918	0.38283
259	Carboxylic Acid Biosynthesis // Superpathways	Carboxylic Acid Biosynthesis // Superpathways 58	0.0553104	0.236643	1.25719	0.625907	58	lose_significance	1.07918	0.38283
260	Carboxylic Acid Biosynthesis // Superpathways	Carboxylic Acid Biosynthesis // Superpathways 70	0.441451	0.0383378	0.355118	1.41637	70	gain_significance	1.07918	0.38283
261	Carboxylic Acid Biosynthesis // Superpathways	Carboxylic Acid Biosynthesis // Superpathways111	0.0378587	0.0219928	1.42183	1.65772	111	consistent	1.07918	0.38283
262	Carboxylic Acid Biosynthesis // Superpathways	Carboxylic Acid Biosynthesis // Superpathways112	0.0623128	0.0159179	1.20542	1.79811	112	consistent	1.07918	0.38283
263	Carboxylic Acid Biosynthesis // Superpathways	Carboxylic Acid Biosynthesis // Superpathways113	0.0463888	0.0128003	1.33359	1.89278	113	consistent	1.07918	0.38283
264	Carboxylic Acid Biosynthesis // Superpathways	Carboxylic Acid Biosynthesis // Superpathways114	0.317646	0.0397703	0.498057	1.40044	114	gain_significance	1.07918	0.38283
265	Carboxylic Acid Biosynthesis // Superpathways	Carboxylic Acid Biosynthesis // Superpathways115	0.0796972	0.0468287	1.09856	1.32949	115	consistent	1.07918	0.38283
266	Carboxylic Acid Degradation	Carboxylic Acid Degradation 25	0.0634348	0.0647309	1.19767	1.18889	25	consistent	0.963177	0.43166
267	Carboxylic Acid Degradation	Carboxylic Acid Degradation 35	0.071906	0.0344695	1.14323	1.46257	35	consistent	0.963177	0.43166
268	Carboxylic Acid Degradation	Carboxylic Acid Degradation 36	0.167622	0.0996393	0.775669	1.00157	36	gain_significance	0.963177	0.43166
269	Carboxylic Acid Degradation	Carboxylic Acid Degradation 38	0.0999532	0.0239213	1.0002	1.62121	38	consistent	0.963177	0.43166
270	Carboxylic Acid Degradation	Carboxylic Acid Degradation 48	0.053261	0.0222791	1.27359	1.6521	48	consistent	0.963177	0.43166
271	Carboxylic Acid Degradation	Carboxylic Acid Degradation 64	0.068582	0.276723	1.16379	0.557955	64	lose_significance	0.963177	0.43166
272	Carboxylic Acid Degradation	Carboxylic Acid Degradation 65	0.0463123	0.158349	1.3343	0.800386	65	lose_significance	0.963177	0.43166
273	Carboxylic Acid Degradation	Carboxylic Acid Degradation 66	0.0160162	0.000443658	1.79544	3.35295	66	consistent	0.963177	0.43166
274	Carboxylic Acid Degradation	Carboxylic Acid Degradation 67	0.10847	0.0519831	0.964689	1.28414	67	gain_significance	0.963177	0.43166
275	Carboxylic Acid Degradation	Carboxylic Acid Degradation 81	0.0753906	0.0861711	1.12268	1.06464	81	consistent	0.963177	0.43166
276	Carboxylic Acid Degradation	Carboxylic Acid Degradation 82	0.00617476	0.0694733	2.20938	1.15818	82	consistent	0.963177	0.43166
277	Carboxylic Acid Degradation	Carboxylic Acid Degradation 85	0.00763841	0.00949567	2.117	2.02247	85	consistent	0.963177	0.43166
278	Carboxylic Acid Degradation	Carboxylic Acid Degradation 88	0.0370804	0.0793826	1.43086	1.10027	88	consistent	0.963177	0.43166
279	Cell Structure Biosynthesis // Superpathways	Cell Structure Biosynthesis // Superpathways 38	0.360333	0.0867721	0.443296	1.06162	38	gain_significance	0.918474	0.268994
280	Cell Structure Biosynthesis // Superpathways	Cell Structure Biosynthesis // Superpathways 58	0.0237353	0.00124682	1.6246	2.9042	58	consistent	0.918474	0.268994
281	Cell Structure Biosynthesis // Superpathways	Cell Structure Biosynthesis // Superpathways 65	0.0463123	0.0231371	1.3343	1.63569	65	consistent	0.918474	0.268994
282	cholesterol degradation to androstenedione I (cholesterol oxidase)	cholesterol degradation to androstenedione I (cholesterol oxidase) 12	0.0667297	0.00840852	1.17568	2.07528	12	consistent	0.962843	0.196839
283	cholesterol degradation to androstenedione I (cholesterol oxidase)	cholesterol degradation to androstenedione I (cholesterol oxidase) 35	0.000678981	0.000858892	3.16814	3.06606	35	consistent	0.962843	0.196839
284	cholesterol degradation to androstenedione I (cholesterol oxidase)	cholesterol degradation to androstenedione I (cholesterol oxidase) 36	0.000114224	0.001956	3.94224	2.70863	36	consistent	0.962843	0.196839
285	cholesterol degradation to androstenedione I (cholesterol oxidase)	cholesterol degradation to androstenedione I (cholesterol oxidase) 37	0.125469	0.0389854	0.901465	1.4091	37	gain_significance	0.962843	0.196839
286	cholesterol degradation to androstenedione I (cholesterol oxidase)	cholesterol degradation to androstenedione I (cholesterol oxidase) 38	0.0013493	0.000628213	2.86989	3.20189	38	consistent	0.962843	0.196839
287	cholesterol degradation to androstenedione I (cholesterol oxidase)	cholesterol degradation to androstenedione I (cholesterol oxidase) 39	0.000207088	0.00176181	3.68385	2.75404	39	consistent	0.962843	0.196839
288	cholesterol degradation to androstenedione I (cholesterol oxidase)	cholesterol degradation to androstenedione I (cholesterol oxidase) 40	0.063751	0.0106393	1.19551	1.97309	40	consistent	0.962843	0.196839
289	cholesterol degradation to androstenedione I (cholesterol oxidase)	cholesterol degradation to androstenedione I (cholesterol oxidase) 52	0.00480767	2.87087e-06	2.31807	5.54199	52	consistent	0.962843	0.196839
290	cholesterol degradation to androstenedione I (cholesterol oxidase)	cholesterol degradation to androstenedione I (cholesterol oxidase) 55	0.0381566	0.149786	1.41843	0.82453	55	lose_significance	0.962843	0.196839
291	cholesterol degradation to androstenedione I (cholesterol oxidase)	cholesterol degradation to androstenedione I (cholesterol oxidase) 65	2.71996e-06	5.53333e-09	5.56544	8.25701	65	consistent	0.962843	0.196839
292	cholesterol degradation to androstenedione I (cholesterol oxidase)	cholesterol degradation to androstenedione I (cholesterol oxidase) 66	0.00110214	3.69874e-06	2.95776	5.43195	66	consistent	0.962843	0.196839
293	cholesterol degradation to androstenedione I (cholesterol oxidase)	cholesterol degradation to androstenedione I (cholesterol oxidase) 67	0.00384959	6.48846e-06	2.41459	5.18786	67	consistent	0.962843	0.196839
294	cholesterol degradation to androstenedione I (cholesterol oxidase)	cholesterol degradation to androstenedione I (cholesterol oxidase) 95	0.0685402	0.0319909	1.16405	1.49497	95	consistent	0.962843	0.196839
295	cholesterol degradation to androstenedione I (cholesterol oxidase)	cholesterol degradation to androstenedione I (cholesterol oxidase) 96	0.00475199	0.00119414	2.32312	2.92295	96	consistent	0.962843	0.196839
296	cholesterol degradation to androstenedione I (cholesterol oxidase)	cholesterol degradation to androstenedione I (cholesterol oxidase) 97	0.00161937	0.00403125	2.79065	2.39456	97	consistent	0.962843	0.196839
297	cholesterol degradation to androstenedione I (cholesterol oxidase)	cholesterol degradation to androstenedione I (cholesterol oxidase) 98	0.0113472	0.0212496	1.94511	1.67265	98	consistent	0.962843	0.196839
298	cholesterol degradation to androstenedione I (cholesterol oxidase)	cholesterol degradation to androstenedione I (cholesterol oxidase) 99	0.00580156	0.0230729	2.23646	1.6369	99	consistent	0.962843	0.196839
299	cholesterol degradation to androstenedione I (cholesterol oxidase)	cholesterol degradation to androstenedione I (cholesterol oxidase)100	0.00010024	0.00143549	3.99896	2.843	100	consistent	0.962843	0.196839
300	cholesterol degradation to androstenedione I (cholesterol oxidase)	cholesterol degradation to androstenedione I (cholesterol oxidase)102	0.00868948	0.0143354	2.06101	1.84359	102	consistent	0.962843	0.196839
301	cholesterol degradation to androstenedione I (cholesterol oxidase)	cholesterol degradation to androstenedione I (cholesterol oxidase)103	0.0393518	0.166294	1.40504	0.779125	103	lose_significance	0.962843	0.196839
302	cholesterol degradation to androstenedione I (cholesterol oxidase)	cholesterol degradation to androstenedione I (cholesterol oxidase)104	0.0577831	0.269528	1.2382	0.569396	104	lose_significance	0.962843	0.196839
303	cholesterol degradation to androstenedione II (cholesterol dehydrogenase)	cholesterol degradation to androstenedione II (cholesterol dehydrogenase) 12	0.0667297	0.00917536	1.17568	2.03738	12	consistent	0.933148	0.21035
304	cholesterol degradation to androstenedione II (cholesterol dehydrogenase)	cholesterol degradation to androstenedione II (cholesterol dehydrogenase) 35	0.00102724	0.0018558	2.98833	2.73147	35	consistent	0.933148	0.21035
305	cholesterol degradation to androstenedione II (cholesterol dehydrogenase)	cholesterol degradation to androstenedione II (cholesterol dehydrogenase) 36	0.00038522	0.00400789	3.41429	2.39708	36	consistent	0.933148	0.21035
306	cholesterol degradation to androstenedione II (cholesterol dehydrogenase)	cholesterol degradation to androstenedione II (cholesterol dehydrogenase) 37	0.142881	0.0431136	0.845025	1.36539	37	gain_significance	0.933148	0.21035
307	cholesterol degradation to androstenedione II (cholesterol dehydrogenase)	cholesterol degradation to androstenedione II (cholesterol dehydrogenase) 38	0.00232976	0.00269024	2.63269	2.57021	38	consistent	0.933148	0.21035
308	cholesterol degradation to androstenedione II (cholesterol dehydrogenase)	cholesterol degradation to androstenedione II (cholesterol dehydrogenase) 39	0.000678869	0.00515714	3.16821	2.28759	39	consistent	0.933148	0.21035
309	cholesterol degradation to androstenedione II (cholesterol dehydrogenase)	cholesterol degradation to androstenedione II (cholesterol dehydrogenase) 40	0.139161	0.0121768	0.856483	1.91447	40	gain_significance	0.933148	0.21035
310	cholesterol degradation to androstenedione II (cholesterol dehydrogenase)	cholesterol degradation to androstenedione II (cholesterol dehydrogenase) 52	0.00477265	3.19737e-06	2.32124	5.49521	52	consistent	0.933148	0.21035
311	cholesterol degradation to androstenedione II (cholesterol dehydrogenase)	cholesterol degradation to androstenedione II (cholesterol dehydrogenase) 55	0.0721156	0.217407	1.14197	0.662726	55	lose_significance	0.933148	0.21035
312	cholesterol degradation to androstenedione II (cholesterol dehydrogenase)	cholesterol degradation to androstenedione II (cholesterol dehydrogenase) 65	6.25253e-07	5.53333e-09	6.20394	8.25701	65	consistent	0.933148	0.21035
313	cholesterol degradation to androstenedione II (cholesterol dehydrogenase)	cholesterol degradation to androstenedione II (cholesterol dehydrogenase) 66	0.00181251	1.05677e-05	2.74172	4.97602	66	consistent	0.933148	0.21035
314	cholesterol degradation to androstenedione II (cholesterol dehydrogenase)	cholesterol degradation to androstenedione II (cholesterol dehydrogenase) 67	0.0123546	1.78161e-05	1.90817	4.74919	67	consistent	0.933148	0.21035
315	cholesterol degradation to androstenedione II (cholesterol dehydrogenase)	cholesterol degradation to androstenedione II (cholesterol dehydrogenase) 96	0.00214069	0.000413851	2.66945	3.38316	96	consistent	0.933148	0.21035
316	cholesterol degradation to androstenedione II (cholesterol dehydrogenase)	cholesterol degradation to androstenedione II (cholesterol dehydrogenase) 97	0.00350603	0.00255826	2.45518	2.59206	97	consistent	0.933148	0.21035
317	cholesterol degradation to androstenedione II (cholesterol dehydrogenase)	cholesterol degradation to androstenedione II (cholesterol dehydrogenase) 98	0.0152468	0.0442014	1.81682	1.35456	98	consistent	0.933148	0.21035
318	cholesterol degradation to androstenedione II (cholesterol dehydrogenase)	cholesterol degradation to androstenedione II (cholesterol dehydrogenase) 99	0.0135382	0.0850508	1.86844	1.07032	99	consistent	0.933148	0.21035
319	cholesterol degradation to androstenedione II (cholesterol dehydrogenase)	cholesterol degradation to androstenedione II (cholesterol dehydrogenase)100	0.000284977	0.000628744	3.54519	3.20153	100	consistent	0.933148	0.21035
320	cholesterol degradation to androstenedione II (cholesterol dehydrogenase)	cholesterol degradation to androstenedione II (cholesterol dehydrogenase)102	0.0151164	0.022617	1.82055	1.64556	102	consistent	0.933148	0.21035
321	cholesterol degradation to androstenedione II (cholesterol dehydrogenase)	cholesterol degradation to androstenedione II (cholesterol dehydrogenase)103	0.0431606	0.125562	1.36491	0.901142	103	lose_significance	0.933148	0.21035
322	cholesterol degradation to androstenedione II (cholesterol dehydrogenase)	cholesterol degradation to androstenedione II (cholesterol dehydrogenase)104	0.0577831	0.171906	1.2382	0.764709	104	lose_significance	0.933148	0.21035
323	chorismate biosynthesis from 3-dehydroquinate	chorismate biosynthesis from 3-dehydroquinate 26	0.0757956	0.566993	1.12036	0.246422	26	lose_significance	1.21149	0.361357
324	chorismate biosynthesis from 3-dehydroquinate	chorismate biosynthesis from 3-dehydroquinate 48	0.121565	0.0238675	0.91519	1.62219	48	gain_significance	1.21149	0.361357
325	chorismate biosynthesis from 3-dehydroquinate	chorismate biosynthesis from 3-dehydroquinate111	0.0723372	0.0812287	1.14064	1.09029	111	consistent	1.21149	0.361357
326	chorismate biosynthesis from 3-dehydroquinate	chorismate biosynthesis from 3-dehydroquinate112	0.0998692	0.0159179	1.00057	1.79811	112	consistent	1.21149	0.361357
327	chorismate biosynthesis from 3-dehydroquinate	chorismate biosynthesis from 3-dehydroquinate113	0.0267001	0.144014	1.57349	0.841595	113	lose_significance	1.21149	0.361357
328	chorismate biosynthesis from 3-dehydroquinate	chorismate biosynthesis from 3-dehydroquinate115	0.0574669	0.198796	1.24058	0.701592	115	lose_significance	1.21149	0.361357
329	chorismate biosynthesis I	chorismate biosynthesis I 48	0.053261	0.0222791	1.27359	1.6521	48	consistent	1.07918	0.38283
330	chorismate biosynthesis I	chorismate biosynthesis I 58	0.0553104	0.236643	1.25719	0.625907	58	lose_significance	1.07918	0.38283
331	chorismate biosynthesis I	chorismate biosynthesis I 70	0.441451	0.0383378	0.355118	1.41637	70	gain_significance	1.07918	0.38283
332	chorismate biosynthesis I	chorismate biosynthesis I111	0.0378587	0.0219928	1.42183	1.65772	111	consistent	1.07918	0.38283
333	chorismate biosynthesis I	chorismate biosynthesis I112	0.0623128	0.0159179	1.20542	1.79811	112	consistent	1.07918	0.38283
334	chorismate biosynthesis I	chorismate biosynthesis I113	0.0463888	0.0128003	1.33359	1.89278	113	consistent	1.07918	0.38283
335	chorismate biosynthesis I	chorismate biosynthesis I114	0.317646	0.0397703	0.498057	1.40044	114	gain_significance	1.07918	0.38283
336	chorismate biosynthesis I	chorismate biosynthesis I115	0.0796972	0.0468287	1.09856	1.32949	115	consistent	1.07918	0.38283
337	cob(II)yrinate <i>a,c</i>-diamide biosynthesis II (late cobalt incorporation)	cob(II)yrinate <i>a,c</i>-diamide biosynthesis II (late cobalt incorporation) 42	0.123413	0.0997659	0.908638	1.00102	42	gain_significance	0.832564	0.205426
338	cob(II)yrinate <i>a,c</i>-diamide biosynthesis II (late cobalt incorporation)	cob(II)yrinate <i>a,c</i>-diamide biosynthesis II (late cobalt incorporation) 44	0.0185548	0.000622793	1.73154	3.20566	44	consistent	0.832564	0.205426
339	cob(II)yrinate <i>a,c</i>-diamide biosynthesis II (late cobalt incorporation)	cob(II)yrinate <i>a,c</i>-diamide biosynthesis II (late cobalt incorporation) 55	0.061378	0.169894	1.21199	0.769821	55	lose_significance	0.832564	0.205426
340	cob(II)yrinate <i>a,c</i>-diamide biosynthesis II (late cobalt incorporation)	cob(II)yrinate <i>a,c</i>-diamide biosynthesis II (late cobalt incorporation) 58	0.561404	0.0920895	0.250725	1.03579	58	gain_significance	0.832564	0.205426
341	cob(II)yrinate <i>a,c</i>-diamide biosynthesis II (late cobalt incorporation)	cob(II)yrinate <i>a,c</i>-diamide biosynthesis II (late cobalt incorporation) 59	0.139976	0.0690391	0.853948	1.16091	59	gain_significance	0.832564	0.205426
342	cob(II)yrinate <i>a,c</i>-diamide biosynthesis II (late cobalt incorporation)	cob(II)yrinate <i>a,c</i>-diamide biosynthesis II (late cobalt incorporation) 65	0.0769096	0.0267744	1.11402	1.57228	65	consistent	0.832564	0.205426
343	cob(II)yrinate <i>a,c</i>-diamide biosynthesis II (late cobalt incorporation)	cob(II)yrinate <i>a,c</i>-diamide biosynthesis II (late cobalt incorporation) 66	0.142524	0.0297735	0.84611	1.52617	66	gain_significance	0.832564	0.205426
344	cob(II)yrinate <i>a,c</i>-diamide biosynthesis II (late cobalt incorporation)	cob(II)yrinate <i>a,c</i>-diamide biosynthesis II (late cobalt incorporation) 70	0.320742	0.0164869	0.493845	1.78286	70	gain_significance	0.832564	0.205426
345	cob(II)yrinate <i>a,c</i>-diamide biosynthesis II (late cobalt incorporation)	cob(II)yrinate <i>a,c</i>-diamide biosynthesis II (late cobalt incorporation) 85	0.153494	0.0469993	0.813908	1.32791	85	gain_significance	0.832564	0.205426
346	cob(II)yrinate <i>a,c</i>-diamide biosynthesis II (late cobalt incorporation)	cob(II)yrinate <i>a,c</i>-diamide biosynthesis II (late cobalt incorporation) 88	0.0541049	0.0400432	1.26676	1.39747	88	consistent	0.832564	0.205426
347	cob(II)yrinate <i>a,c</i>-diamide biosynthesis II (late cobalt incorporation)	cob(II)yrinate <i>a,c</i>-diamide biosynthesis II (late cobalt incorporation)122	0.118622	0.0375286	0.925833	1.42564	122	gain_significance	0.832564	0.205426
348	Cofactor, Carrier, and Vitamin Biosynthesis	Cofactor, Carrier, and Vitamin Biosynthesis 2	0.613529	0.00599618	0.212165	2.22213	2	gain_significance	0.845456	0.240228
349	Cofactor, Carrier, and Vitamin Biosynthesis	Cofactor, Carrier, and Vitamin Biosynthesis 66	0.00522006	0.00490314	2.28232	2.30953	66	consistent	0.845456	0.240228
350	Cofactor, Carrier, and Vitamin Biosynthesis	Cofactor, Carrier, and Vitamin Biosynthesis 67	0.177373	0.0227365	0.751112	1.64328	67	gain_significance	0.845456	0.240228
351	Cofactor, Carrier, and Vitamin Biosynthesis	Cofactor, Carrier, and Vitamin Biosynthesis 94	0.0973248	0.00358937	1.01178	2.44498	94	consistent	0.845456	0.240228
352	Cofactor, Carrier, and Vitamin Biosynthesis	Cofactor, Carrier, and Vitamin Biosynthesis 97	0.0965948	0.334981	1.01505	0.47498	97	lose_significance	0.845456	0.240228
353	Cofactor, Carrier, and Vitamin Biosynthesis	Cofactor, Carrier, and Vitamin Biosynthesis 99	0.091842	0.346662	1.03696	0.460094	99	lose_significance	0.845456	0.240228
354	Cofactor, Carrier, and Vitamin Biosynthesis	Cofactor, Carrier, and Vitamin Biosynthesis 42	0.00482351	0.00535826	2.31664	2.27098	42	consistent	0.845456	0.240228
355	Cofactor, Carrier, and Vitamin Biosynthesis	Cofactor, Carrier, and Vitamin Biosynthesis 44	0.00024425	1.25336e-05	3.61217	4.90193	44	consistent	0.845456	0.240228
356	Cofactor, Carrier, and Vitamin Biosynthesis	Cofactor, Carrier, and Vitamin Biosynthesis 26	0.102948	0.0136344	0.98738	1.86536	26	gain_significance	0.845456	0.240228
357	Cofactor, Carrier, and Vitamin Biosynthesis	Cofactor, Carrier, and Vitamin Biosynthesis 34	0.270341	0.0387178	0.568088	1.41209	34	gain_significance	0.845456	0.240228
358	Cofactor, Carrier, and Vitamin Biosynthesis	Cofactor, Carrier, and Vitamin Biosynthesis 45	0.0162911	0.0138087	1.78805	1.85985	45	consistent	0.845456	0.240228
359	Cofactor, Carrier, and Vitamin Biosynthesis	Cofactor, Carrier, and Vitamin Biosynthesis 65	0.000187991	3.79038e-05	3.72586	4.42132	65	consistent	0.845456	0.240228
360	Cofactor, Carrier, and Vitamin Biosynthesis // Superpathways	Cofactor, Carrier, and Vitamin Biosynthesis // Superpathways 44	0.000535543	0.000111935	3.27121	3.95104	44	consistent	0.825689	0.167825
361	Cofactor, Carrier, and Vitamin Biosynthesis // Superpathways	Cofactor, Carrier, and Vitamin Biosynthesis // Superpathways 48	0.011628	0.0127615	1.93449	1.8941	48	consistent	0.825689	0.167825
362	Cofactor, Carrier, and Vitamin Biosynthesis // Superpathways	Cofactor, Carrier, and Vitamin Biosynthesis // Superpathways 2	0.00143952	6.63841e-05	2.84178	4.17794	2	consistent	0.825689	0.167825
363	Cofactor, Carrier, and Vitamin Biosynthesis // Superpathways	Cofactor, Carrier, and Vitamin Biosynthesis // Superpathways 26	0.0800403	0.0136344	1.09669	1.86536	26	consistent	0.825689	0.167825
364	Cofactor, Carrier, and Vitamin Biosynthesis // Superpathways	Cofactor, Carrier, and Vitamin Biosynthesis // Superpathways 33	0.288663	0.0740006	0.539609	1.13076	33	gain_significance	0.825689	0.167825
365	Cofactor, Carrier, and Vitamin Biosynthesis // Superpathways	Cofactor, Carrier, and Vitamin Biosynthesis // Superpathways 34	0.254753	0.0588665	0.59388	1.23013	34	gain_significance	0.825689	0.167825
366	Cofactor, Carrier, and Vitamin Biosynthesis // Superpathways	Cofactor, Carrier, and Vitamin Biosynthesis // Superpathways 42	0.103702	0.0839105	0.984212	1.07618	42	gain_significance	0.825689	0.167825
367	Cofactor, Carrier, and Vitamin Biosynthesis // Superpathways	Cofactor, Carrier, and Vitamin Biosynthesis // Superpathways111	0.0723372	0.0788049	1.14064	1.10345	111	consistent	0.825689	0.167825
368	Cofactor, Carrier, and Vitamin Biosynthesis // Superpathways	Cofactor, Carrier, and Vitamin Biosynthesis // Superpathways122	0.0548136	0.0277403	1.26111	1.55689	122	consistent	0.825689	0.167825
369	Cofactor, Carrier, and Vitamin Biosynthesis // Superpathways	Cofactor, Carrier, and Vitamin Biosynthesis // Superpathways 58	0.0449116	0.0124716	1.34764	1.90408	58	consistent	0.825689	0.167825
370	Cofactor, Carrier, and Vitamin Biosynthesis // Superpathways	Cofactor, Carrier, and Vitamin Biosynthesis // Superpathways 59	0.023517	0.0109593	1.62862	1.96022	59	consistent	0.825689	0.167825
371	Cofactor, Carrier, and Vitamin Biosynthesis // Superpathways	Cofactor, Carrier, and Vitamin Biosynthesis // Superpathways 64	0.169162	0.0746837	0.771697	1.12677	64	gain_significance	0.825689	0.167825
372	Cofactor, Carrier, and Vitamin Biosynthesis // Superpathways	Cofactor, Carrier, and Vitamin Biosynthesis // Superpathways 65	0.00013671	2.44124e-06	3.8642	5.61239	65	consistent	0.825689	0.167825
373	Cofactor, Carrier, and Vitamin Biosynthesis // Superpathways	Cofactor, Carrier, and Vitamin Biosynthesis // Superpathways 66	0.00164297	0.000182825	2.78437	3.73796	66	consistent	0.825689	0.167825
374	Cofactor, Carrier, and Vitamin Biosynthesis // Superpathways	Cofactor, Carrier, and Vitamin Biosynthesis // Superpathways 67	0.244588	0.0577475	0.611565	1.23847	67	gain_significance	0.825689	0.167825
375	Cofactor, Carrier, and Vitamin Biosynthesis // Superpathways	Cofactor, Carrier, and Vitamin Biosynthesis // Superpathways 70	0.0198728	0.00415944	1.70174	2.38096	70	consistent	0.825689	0.167825
376	Cofactor, Carrier, and Vitamin Biosynthesis // Superpathways	Cofactor, Carrier, and Vitamin Biosynthesis // Superpathways 81	0.458333	0.0975932	0.338819	1.01058	81	gain_significance	0.825689	0.167825
377	Cofactor, Carrier, and Vitamin Biosynthesis // Superpathways	Cofactor, Carrier, and Vitamin Biosynthesis // Superpathways 87	0.0598591	0.0416835	1.22287	1.38004	87	consistent	0.825689	0.167825
378	Cofactor, Carrier, and Vitamin Biosynthesis // Superpathways	Cofactor, Carrier, and Vitamin Biosynthesis // Superpathways 88	0.125254	0.0869781	0.902208	1.06059	88	gain_significance	0.825689	0.167825
379	Cofactor, Carrier, and Vitamin Biosynthesis // Superpathways	Cofactor, Carrier, and Vitamin Biosynthesis // Superpathways 94	0.0083868	0.00358937	2.0764	2.44498	94	consistent	0.825689	0.167825
380	Cyclitol Biosynthesis	Cyclitol Biosynthesis118	0.166735	0.0378697	0.777973	1.42171	118	gain_significance	0.852512	0.149134
381	Cyclitol Biosynthesis	Cyclitol Biosynthesis120	0.0819924	0.0888673	1.08623	1.05126	120	consistent	0.852512	0.149134
382	Cyclitol Biosynthesis	Cyclitol Biosynthesis122	0.118622	0.041911	0.925833	1.37767	122	gain_significance	0.852512	0.149134
383	cyclopropane fatty acid (CFA) biosynthesis	cyclopropane fatty acid (CFA) biosynthesis 55	0.0359149	0.0515543	1.44473	1.28773	55	consistent	0.861527	0.0812364
384	cyclopropane fatty acid (CFA) biosynthesis	cyclopropane fatty acid (CFA) biosynthesis120	0.121068	0.0560683	0.916971	1.25128	120	gain_significance	0.861527	0.0812364
385	cyclopropane fatty acid (CFA) biosynthesis	cyclopropane fatty acid (CFA) biosynthesis122	0.15579	0.0622411	0.807461	1.20592	122	gain_significance	0.861527	0.0812364
386	D-galactose degradation I (Leloir pathway)	D-galactose degradation I (Leloir pathway) 35	0.44602	0.0615823	0.350646	1.21054	35	gain_significance	0.751097	0.225138
387	Degradation/Utilization/Assimilation - Other	Degradation/Utilization/Assimilation - Other 17	0.389973	0.0475884	0.408966	1.3225	17	gain_significance	0.886985	0.341331
388	Degradation/Utilization/Assimilation - Other	Degradation/Utilization/Assimilation - Other 31	0.0736208	0.0512989	1.133	1.28989	31	consistent	0.886985	0.341331
389	Degradation/Utilization/Assimilation - Other	Degradation/Utilization/Assimilation - Other 43	0.00164894	0.0120446	2.7828	1.91921	43	consistent	0.886985	0.341331
390	Degradation/Utilization/Assimilation - Other	Degradation/Utilization/Assimilation - Other 46	0.0189596	0.0286979	1.72217	1.54215	46	consistent	0.886985	0.341331
391	Degradation/Utilization/Assimilation - Other	Degradation/Utilization/Assimilation - Other 48	0.0153629	0.00452505	1.81353	2.34438	48	consistent	0.886985	0.341331
392	Degradation/Utilization/Assimilation - Other	Degradation/Utilization/Assimilation - Other 66	0.631373	0.0755834	0.199714	1.12157	66	gain_significance	0.886985	0.341331
393	Degradation/Utilization/Assimilation - Other	Degradation/Utilization/Assimilation - Other 67	0.764021	0.096544	0.116895	1.01527	67	gain_significance	0.886985	0.341331
394	Degradation/Utilization/Assimilation - Other	Degradation/Utilization/Assimilation - Other123	0.0393537	0.033325	1.40501	1.47723	123	consistent	0.886985	0.341331
395	Degradation/Utilization/Assimilation - Other	Degradation/Utilization/Assimilation - Other125	0.0804245	0.0865215	1.09461	1.06288	125	consistent	0.886985	0.341331
396	Degradation/Utilization/Assimilation - Other	Degradation/Utilization/Assimilation - Other126	0.205534	0.0740942	0.687117	1.13022	126	gain_significance	0.886985	0.341331
397	Degradation/Utilization/Assimilation - Other	Degradation/Utilization/Assimilation - Other127	0.144412	0.0177767	0.840396	1.75015	127	gain_significance	0.886985	0.341331
398	dimycocerosyl phthiocerol biosynthesis	dimycocerosyl phthiocerol biosynthesis 43	0.0387924	0.133039	1.41125	0.876023	43	lose_significance	0.987745	0.325704
399	dimycocerosyl phthiocerol biosynthesis	dimycocerosyl phthiocerol biosynthesis 48	0.053261	0.272643	1.27359	0.564405	48	lose_significance	0.987745	0.325704
400	dimycocerosyl phthiocerol biosynthesis	dimycocerosyl phthiocerol biosynthesis 85	0.0548088	0.143645	1.26115	0.84271	85	lose_significance	0.987745	0.325704
401	dimycocerosyl triglycosyl phenolphthiocerol biosynthesis	dimycocerosyl triglycosyl phenolphthiocerol biosynthesis 9	0.0162405	0.0085155	1.7894	2.06979	9	consistent	1.08026	0.240706
402	dimycocerosyl triglycosyl phenolphthiocerol biosynthesis	dimycocerosyl triglycosyl phenolphthiocerol biosynthesis 12	0.00365494	0.00495824	2.43712	2.30467	12	consistent	1.08026	0.240706
403	dimycocerosyl triglycosyl phenolphthiocerol biosynthesis	dimycocerosyl triglycosyl phenolphthiocerol biosynthesis 13	0.0250358	0.0166892	1.60144	1.77756	13	consistent	1.08026	0.240706
404	dimycocerosyl triglycosyl phenolphthiocerol biosynthesis	dimycocerosyl triglycosyl phenolphthiocerol biosynthesis 16	0.050197	0.103087	1.29932	0.986796	16	lose_significance	1.08026	0.240706
405	dimycocerosyl triglycosyl phenolphthiocerol biosynthesis	dimycocerosyl triglycosyl phenolphthiocerol biosynthesis 24	0.315249	0.0850406	0.501346	1.07037	24	gain_significance	1.08026	0.240706
406	dimycocerosyl triglycosyl phenolphthiocerol biosynthesis	dimycocerosyl triglycosyl phenolphthiocerol biosynthesis 35	0.0452514	0.00988331	1.34437	2.0051	35	consistent	1.08026	0.240706
407	dimycocerosyl triglycosyl phenolphthiocerol biosynthesis	dimycocerosyl triglycosyl phenolphthiocerol biosynthesis 36	0.00038522	0.0119965	3.41429	1.92095	36	consistent	1.08026	0.240706
408	dimycocerosyl triglycosyl phenolphthiocerol biosynthesis	dimycocerosyl triglycosyl phenolphthiocerol biosynthesis 38	0.0231881	0.0442701	1.63474	1.35389	38	consistent	1.08026	0.240706
409	dimycocerosyl triglycosyl phenolphthiocerol biosynthesis	dimycocerosyl triglycosyl phenolphthiocerol biosynthesis 39	0.00172056	0.0343463	2.76433	1.46412	39	consistent	1.08026	0.240706
410	dimycocerosyl triglycosyl phenolphthiocerol biosynthesis	dimycocerosyl triglycosyl phenolphthiocerol biosynthesis 55	0.0359149	0.0351621	1.44473	1.45392	55	consistent	1.08026	0.240706
411	dimycocerosyl triglycosyl phenolphthiocerol biosynthesis	dimycocerosyl triglycosyl phenolphthiocerol biosynthesis 65	0.0566649	0.04193	1.24669	1.37747	65	consistent	1.08026	0.240706
412	dimycocerosyl triglycosyl phenolphthiocerol biosynthesis	dimycocerosyl triglycosyl phenolphthiocerol biosynthesis 85	0.000965082	0.0038543	3.01544	2.41405	85	consistent	1.08026	0.240706
413	dimycocerosyl triglycosyl phenolphthiocerol biosynthesis	dimycocerosyl triglycosyl phenolphthiocerol biosynthesis 88	0.12493	0.0958686	0.903333	1.01832	88	gain_significance	1.08026	0.240706
414	dimycocerosyl triglycosyl phenolphthiocerol biosynthesis	dimycocerosyl triglycosyl phenolphthiocerol biosynthesis 92	0.0333857	0.0449975	1.47644	1.34681	92	consistent	1.08026	0.240706
415	dimycocerosyl triglycosyl phenolphthiocerol biosynthesis	dimycocerosyl triglycosyl phenolphthiocerol biosynthesis 95	0.0490291	0.0921204	1.30955	1.03564	95	consistent	1.08026	0.240706
416	dimycocerosyl triglycosyl phenolphthiocerol biosynthesis	dimycocerosyl triglycosyl phenolphthiocerol biosynthesis128	0.117346	0.0659813	0.93053	1.18058	128	gain_significance	1.08026	0.240706
417	dimycocerosyl triglycosyl phenolphthiocerol biosynthesis	dimycocerosyl triglycosyl phenolphthiocerol biosynthesis129	0.0386359	0.0762068	1.41301	1.11801	129	consistent	1.08026	0.240706
418	ergothioneine biosynthesis I (bacteria)	ergothioneine biosynthesis I (bacteria) 9	0.386032	0.061226	0.413377	1.21306	9	gain_significance	0.7566	0.0830476
419	ergothioneine biosynthesis I (bacteria)	ergothioneine biosynthesis I (bacteria) 10	0.634913	0.0714848	0.197286	1.14579	10	gain_significance	0.7566	0.0830476
420	ergothioneine biosynthesis I (bacteria)	ergothioneine biosynthesis I (bacteria) 16	0.392857	0.0314655	0.405765	1.50217	16	gain_significance	0.7566	0.0830476
421	ergothioneine biosynthesis I (bacteria)	ergothioneine biosynthesis I (bacteria) 19	0.642577	0.037423	0.192075	1.42686	19	gain_significance	0.7566	0.0830476
422	ergothioneine biosynthesis I (bacteria)	ergothioneine biosynthesis I (bacteria) 25	0.211221	0.060043	0.675264	1.22154	25	gain_significance	0.7566	0.0830476
423	ergothioneine biosynthesis I (bacteria)	ergothioneine biosynthesis I (bacteria) 65	0.010693	0.00509968	1.9709	2.29246	65	consistent	0.7566	0.0830476
424	ergothioneine biosynthesis I (bacteria)	ergothioneine biosynthesis I (bacteria) 93	0.00688812	8.00073e-05	2.1619	4.09687	93	consistent	0.7566	0.0830476
425	ergothioneine biosynthesis I (bacteria)	ergothioneine biosynthesis I (bacteria) 98	0.535702	0.0495345	0.271076	1.30509	98	gain_significance	0.7566	0.0830476
426	ergothioneine biosynthesis I (bacteria)	ergothioneine biosynthesis I (bacteria) 99	0.456126	0.095321	0.340915	1.02081	99	gain_significance	0.7566	0.0830476
427	ergothioneine biosynthesis I (bacteria)	ergothioneine biosynthesis I (bacteria)112	0.160765	0.0600878	0.793808	1.22121	112	gain_significance	0.7566	0.0830476
428	ethanol degradation II	ethanol degradation II125	0.0768101	0.0899968	1.11458	1.04577	125	consistent	0.895128	0.307832
429	ethionamide activation	ethionamide activation 9	0.0230834	0.183384	1.6367	0.736637	9	lose_significance	1.62036	0.29876
430	ethionamide activation	ethionamide activation 74	0.011799	0.0158905	1.92816	1.79886	74	consistent	1.62036	0.29876
431	ethionamide activation	ethionamide activation 77	0.0841411	0.0982641	1.07499	1.00761	77	consistent	1.62036	0.29876
432	ethionamide activation	ethionamide activation 97	0.0124724	0.0857678	1.90405	1.06668	97	consistent	1.62036	0.29876
433	ethionamide activation	ethionamide activation 98	0.00609332	0.166917	2.21515	0.7775	98	lose_significance	1.62036	0.29876
434	ethionamide activation	ethionamide activation 99	0.0135382	0.168063	1.86844	0.774527	99	lose_significance	1.62036	0.29876
435	ethionamide activation	ethionamide activation100	0.00919594	0.126609	2.0364	0.897536	100	lose_significance	1.62036	0.29876
436	ethionamide activation	ethionamide activation102	0.0357551	0.138953	1.44666	0.857131	102	lose_significance	1.62036	0.29876
437	ethionamide activation	ethionamide activation103	0.0393518	0.293796	1.40504	0.531954	103	lose_significance	1.62036	0.29876
438	ethionamide activation	ethionamide activation104	0.0277984	0.15155	1.55598	0.819445	104	lose_significance	1.62036	0.29876
439	fatty acid &beta;-oxidation I	fatty acid &beta;-oxidation I 14	0.0975493	0.147836	1.01078	0.830219	14	lose_significance	0.885904	0.251863
440	fatty acid &beta;-oxidation I	fatty acid &beta;-oxidation I 25	0.077603	0.060043	1.11012	1.22154	25	consistent	0.885904	0.251863
441	fatty acid &beta;-oxidation I	fatty acid &beta;-oxidation I 34	0.498604	0.0734179	0.302244	1.1342	34	gain_significance	0.885904	0.251863
442	fatty acid &beta;-oxidation I	fatty acid &beta;-oxidation I 36	0.0994394	0.169819	1.00244	0.770015	36	lose_significance	0.885904	0.251863
443	fatty acid &beta;-oxidation I	fatty acid &beta;-oxidation I 43	0.0387924	0.0148014	1.41125	1.8297	43	consistent	0.885904	0.251863
444	fatty acid &beta;-oxidation I	fatty acid &beta;-oxidation I 46	0.0523636	0.0823537	1.28097	1.08432	46	consistent	0.885904	0.251863
445	fatty acid &beta;-oxidation I	fatty acid &beta;-oxidation I 64	0.069157	0.481159	1.16016	0.317711	64	lose_significance	0.885904	0.251863
446	fatty acid &beta;-oxidation I	fatty acid &beta;-oxidation I 65	0.484612	0.0988152	0.314606	1.00518	65	gain_significance	0.885904	0.251863
447	fatty acid &beta;-oxidation I	fatty acid &beta;-oxidation I 66	0.041204	0.000383025	1.38506	3.41677	66	consistent	0.885904	0.251863
448	fatty acid &beta;-oxidation I	fatty acid &beta;-oxidation I 67	0.656606	0.00178263	0.182695	2.74894	67	gain_significance	0.885904	0.251863
449	fatty acid &beta;-oxidation I	fatty acid &beta;-oxidation I 72	0.0276281	0.00540012	1.55865	2.2676	72	consistent	0.885904	0.251863
450	fatty acid &beta;-oxidation I	fatty acid &beta;-oxidation I 81	0.16265	0.0861711	0.788746	1.06464	81	gain_significance	0.885904	0.251863
451	fatty acid &beta;-oxidation I	fatty acid &beta;-oxidation I 85	0.375148	0.0146007	0.425797	1.83563	85	gain_significance	0.885904	0.251863
452	fatty acid &beta;-oxidation I	fatty acid &beta;-oxidation I105	0.737179	0.0323506	0.132427	1.49012	105	gain_significance	0.885904	0.251863
453	Fatty Acid and Lipid Biosynthesis	Fatty Acid and Lipid Biosynthesis 3	0.0430496	0.0153104	1.36603	1.81501	3	consistent	0.968155	0.280367
454	Fatty Acid and Lipid Biosynthesis	Fatty Acid and Lipid Biosynthesis 6	0.045499	0.0157235	1.342	1.80345	6	consistent	0.968155	0.280367
455	Fatty Acid and Lipid Biosynthesis	Fatty Acid and Lipid Biosynthesis 9	0.280874	0.0446769	0.551489	1.34992	9	gain_significance	0.968155	0.280367
456	Fatty Acid and Lipid Biosynthesis	Fatty Acid and Lipid Biosynthesis 61	7.02191e-05	0.00130818	4.15354	2.88333	61	consistent	0.968155	0.280367
457	Fatty Acid and Lipid Biosynthesis	Fatty Acid and Lipid Biosynthesis 65	0.223777	0.0683681	0.650185	1.16515	65	gain_significance	0.968155	0.280367
458	Fatty Acid and Lipid Biosynthesis	Fatty Acid and Lipid Biosynthesis 77	0.00524241	0.00335151	2.28047	2.47476	77	consistent	0.968155	0.280367
459	Fatty Acid and Lipid Biosynthesis	Fatty Acid and Lipid Biosynthesis 85	0.00671556	0.00990975	2.17292	2.00394	85	consistent	0.968155	0.280367
460	Fatty Acid and Lipid Biosynthesis	Fatty Acid and Lipid Biosynthesis 87	0.070006	0.367019	1.15486	0.435311	87	lose_significance	0.968155	0.280367
461	Fatty Acid and Lipid Biosynthesis	Fatty Acid and Lipid Biosynthesis 88	0.00494746	0.00296485	2.30562	2.528	88	consistent	0.968155	0.280367
462	Fatty Acid and Lipid Biosynthesis	Fatty Acid and Lipid Biosynthesis 89	0.000584763	0.0555856	3.23302	1.25504	89	consistent	0.968155	0.280367
463	Fatty Acid and Lipid Biosynthesis	Fatty Acid and Lipid Biosynthesis 92	1.77675e-07	6.66893e-07	6.75037	6.17594	92	consistent	0.968155	0.280367
464	Fatty Acid and Lipid Biosynthesis	Fatty Acid and Lipid Biosynthesis 93	0.000597001	2.35375e-05	3.22403	4.62824	93	consistent	0.968155	0.280367
465	Fatty Acid and Lipid Biosynthesis	Fatty Acid and Lipid Biosynthesis 94	0.0355105	0.0791099	1.44964	1.10177	94	consistent	0.968155	0.280367
466	Fatty Acid and Lipid Biosynthesis	Fatty Acid and Lipid Biosynthesis 95	0.062008	0.0699094	1.20755	1.15546	95	consistent	0.968155	0.280367
467	Fatty Acid and Lipid Biosynthesis	Fatty Acid and Lipid Biosynthesis 96	0.0806003	0.100785	1.09366	0.996604	96	lose_significance	0.968155	0.280367
468	Fatty Acid and Lipid Biosynthesis	Fatty Acid and Lipid Biosynthesis 97	0.00031548	0.0165991	3.50103	1.77991	97	consistent	0.968155	0.280367
469	Fatty Acid and Lipid Biosynthesis	Fatty Acid and Lipid Biosynthesis 98	0.00055855	0.023706	3.25294	1.62514	98	consistent	0.968155	0.280367
470	Fatty Acid and Lipid Biosynthesis	Fatty Acid and Lipid Biosynthesis 99	9.72507e-05	0.00558853	4.01211	2.2527	99	consistent	0.968155	0.280367
471	Fatty Acid and Lipid Biosynthesis	Fatty Acid and Lipid Biosynthesis100	1.0723e-05	0.000628744	4.96968	3.20153	100	consistent	0.968155	0.280367
472	Fatty Acid and Lipid Biosynthesis	Fatty Acid and Lipid Biosynthesis102	2.3586e-06	1.90414e-05	5.62735	4.7203	102	consistent	0.968155	0.280367
473	Fatty Acid and Lipid Biosynthesis	Fatty Acid and Lipid Biosynthesis103	0.00151314	0.0321059	2.82012	1.49341	103	consistent	0.968155	0.280367
474	Fatty Acid and Lipid Biosynthesis	Fatty Acid and Lipid Biosynthesis104	0.0206445	0.135929	1.6852	0.866686	104	lose_significance	0.968155	0.280367
475	Fatty Acid and Lipid Biosynthesis	Fatty Acid and Lipid Biosynthesis114	0.0145583	0.00303552	1.83689	2.51777	114	consistent	0.968155	0.280367
476	Fatty Acid and Lipid Biosynthesis	Fatty Acid and Lipid Biosynthesis116	0.0104903	0.00403252	1.97921	2.39442	116	consistent	0.968155	0.280367
477	Fatty Acid and Lipid Biosynthesis	Fatty Acid and Lipid Biosynthesis 10	0.00890674	0.011527	2.05028	1.93828	10	consistent	0.968155	0.280367
478	Fatty Acid and Lipid Biosynthesis	Fatty Acid and Lipid Biosynthesis 12	0.00949265	0.00194087	2.02261	2.712	12	consistent	0.968155	0.280367
479	Fatty Acid and Lipid Biosynthesis	Fatty Acid and Lipid Biosynthesis 13	5.56502e-05	0.000570305	4.25453	3.24389	13	consistent	0.968155	0.280367
480	Fatty Acid and Lipid Biosynthesis	Fatty Acid and Lipid Biosynthesis 14	0.000133996	0.000933624	3.87291	3.02983	14	consistent	0.968155	0.280367
481	Fatty Acid and Lipid Biosynthesis	Fatty Acid and Lipid Biosynthesis 16	0.0650339	0.00781303	1.18686	2.10718	16	consistent	0.968155	0.280367
482	Fatty Acid and Lipid Biosynthesis	Fatty Acid and Lipid Biosynthesis 17	0.124129	0.0419817	0.906126	1.37694	17	gain_significance	0.968155	0.280367
483	Fatty Acid and Lipid Biosynthesis	Fatty Acid and Lipid Biosynthesis 21	0.0551864	0.311921	1.25817	0.505956	21	lose_significance	0.968155	0.280367
484	Fatty Acid and Lipid Biosynthesis	Fatty Acid and Lipid Biosynthesis 26	0.0680354	0.566993	1.16727	0.246422	26	lose_significance	0.968155	0.280367
485	Fatty Acid and Lipid Biosynthesis	Fatty Acid and Lipid Biosynthesis 28	0.02136	0.0699624	1.6704	1.15514	28	consistent	0.968155	0.280367
486	Fatty Acid and Lipid Biosynthesis	Fatty Acid and Lipid Biosynthesis 29	0.00767978	0.00867544	2.11465	2.06171	29	consistent	0.968155	0.280367
487	Fatty Acid and Lipid Biosynthesis	Fatty Acid and Lipid Biosynthesis 34	0.109154	0.0229424	0.961962	1.63936	34	gain_significance	0.968155	0.280367
488	Fatty Acid and Lipid Biosynthesis	Fatty Acid and Lipid Biosynthesis 35	0.0332736	0.0269266	1.4779	1.56982	35	consistent	0.968155	0.280367
489	Fatty Acid and Lipid Biosynthesis	Fatty Acid and Lipid Biosynthesis 36	0.0174809	0.0022857	1.75744	2.64098	36	consistent	0.968155	0.280367
490	Fatty Acid and Lipid Biosynthesis	Fatty Acid and Lipid Biosynthesis 38	0.0149431	0.00331045	1.82556	2.48011	38	consistent	0.968155	0.280367
491	Fatty Acid and Lipid Biosynthesis	Fatty Acid and Lipid Biosynthesis 39	0.00172056	0.00202267	2.76433	2.69407	39	consistent	0.968155	0.280367
492	Fatty Acid and Lipid Biosynthesis	Fatty Acid and Lipid Biosynthesis 40	0.00257564	0.00274464	2.58911	2.56152	40	consistent	0.968155	0.280367
493	Fatty Acid and Lipid Biosynthesis	Fatty Acid and Lipid Biosynthesis 54	0.0585089	0.105745	1.23278	0.975742	54	lose_significance	0.968155	0.280367
494	Fatty Acid and Lipid Biosynthesis	Fatty Acid and Lipid Biosynthesis 55	4.35788e-06	2.48939e-05	5.36072	4.60391	55	consistent	0.968155	0.280367
495	Fatty Acid and Lipid Biosynthesis	Fatty Acid and Lipid Biosynthesis 59	0.0053712	0.0426801	2.26993	1.36977	59	consistent	0.968155	0.280367
496	Fatty Acid and Lipid Biosynthesis	Fatty Acid and Lipid Biosynthesis127	0.209896	0.0126045	0.677996	1.89947	127	gain_significance	0.968155	0.280367
497	Fatty Acid and Lipid Biosynthesis	Fatty Acid and Lipid Biosynthesis128	0.00058973	0.000213521	3.22935	3.67056	128	consistent	0.968155	0.280367
498	Fatty Acid and Lipid Biosynthesis	Fatty Acid and Lipid Biosynthesis129	0.00742466	0.0142231	2.12932	1.84701	129	consistent	0.968155	0.280367
499	Fatty Acid and Lipid Biosynthesis	Fatty Acid and Lipid Biosynthesis125	0.0768101	0.0190805	1.11458	1.71941	125	consistent	0.968155	0.280367
500	Fatty Acid and Lipid Biosynthesis	Fatty Acid and Lipid Biosynthesis118	0.0353252	0.104299	1.45192	0.981722	118	lose_significance	0.968155	0.280367
501	Fatty Acid and Lipid Biosynthesis	Fatty Acid and Lipid Biosynthesis120	0.0112069	0.0103261	1.95052	1.98606	120	consistent	0.968155	0.280367
502	Fatty Acid and Lipid Biosynthesis	Fatty Acid and Lipid Biosynthesis122	0.00151252	0.0337559	2.8203	1.47165	122	consistent	0.968155	0.280367
503	Fatty Acid and Lipid Biosynthesis	Fatty Acid and Lipid Biosynthesis126	0.205534	0.0509756	0.687117	1.29264	126	gain_significance	0.968155	0.280367
504	Fatty Acid and Lipid Biosynthesis // Superpathways	Fatty Acid and Lipid Biosynthesis // Superpathways 37	0.552399	0.0347765	0.257747	1.45871	37	gain_significance	0.902146	0.210149
505	Fatty Acid and Lipid Biosynthesis // Superpathways	Fatty Acid and Lipid Biosynthesis // Superpathways 40	0.063751	0.00274464	1.19551	2.56152	40	consistent	0.902146	0.210149
506	Fatty Acid and Lipid Biosynthesis // Superpathways	Fatty Acid and Lipid Biosynthesis // Superpathways 55	0.0370687	0.0486317	1.43099	1.31308	55	consistent	0.902146	0.210149
507	Fatty Acid and Lipid Biosynthesis // Superpathways	Fatty Acid and Lipid Biosynthesis // Superpathways 59	0.0531364	0.0690391	1.27461	1.16091	59	consistent	0.902146	0.210149
508	Fatty Acid and Lipid Biosynthesis // Superpathways	Fatty Acid and Lipid Biosynthesis // Superpathways 39	0.342565	0.0228749	0.465257	1.64064	39	gain_significance	0.902146	0.210149
509	Fatty Acid and Lipid Biosynthesis // Superpathways	Fatty Acid and Lipid Biosynthesis // Superpathways 3	0.039195	0.0100426	1.40677	1.99815	3	consistent	0.902146	0.210149
510	Fatty Acid and Lipid Biosynthesis // Superpathways	Fatty Acid and Lipid Biosynthesis // Superpathways 6	0.045499	0.00840047	1.342	2.0757	6	consistent	0.902146	0.210149
511	Fatty Acid and Lipid Biosynthesis // Superpathways	Fatty Acid and Lipid Biosynthesis // Superpathways 36	0.463829	0.0309095	0.333642	1.50991	36	gain_significance	0.902146	0.210149
512	Fatty Acid and Lipid Biosynthesis // Superpathways	Fatty Acid and Lipid Biosynthesis // Superpathways120	0.0185221	0.00710164	1.73231	2.14864	120	consistent	0.902146	0.210149
513	Fatty Acid and Lipid Biosynthesis // Superpathways	Fatty Acid and Lipid Biosynthesis // Superpathways122	0.00193794	0.000380676	2.71266	3.41944	122	consistent	0.902146	0.210149
514	Fatty Acid and Lipid Biosynthesis // Superpathways	Fatty Acid and Lipid Biosynthesis // Superpathways125	0.0768101	0.00686287	1.11458	2.16349	125	consistent	0.902146	0.210149
515	Fatty Acid and Lipid Biosynthesis // Superpathways	Fatty Acid and Lipid Biosynthesis // Superpathways126	0.301879	0.0438388	0.520168	1.35814	126	gain_significance	0.902146	0.210149
516	Fatty Acid and Lipid Biosynthesis // Superpathways	Fatty Acid and Lipid Biosynthesis // Superpathways127	0.252052	0.0177767	0.59851	1.75015	127	gain_significance	0.902146	0.210149
517	Fatty Acid and Lipid Biosynthesis // Superpathways	Fatty Acid and Lipid Biosynthesis // Superpathways 61	0.03345	0.0681713	1.4756	1.1664	61	consistent	0.902146	0.210149
518	Fatty Acid and Lipid Biosynthesis // Superpathways	Fatty Acid and Lipid Biosynthesis // Superpathways 77	0.00644931	0.0127771	2.19049	1.89357	77	consistent	0.902146	0.210149
519	Fatty Acid and Lipid Biosynthesis // Superpathways	Fatty Acid and Lipid Biosynthesis // Superpathways 92	0.00857676	0.000142156	2.06668	3.84723	92	consistent	0.902146	0.210149
520	Fatty Acid and Lipid Biosynthesis // Superpathways	Fatty Acid and Lipid Biosynthesis // Superpathways 93	0.0199786	0.00140346	1.69944	2.8528	93	consistent	0.902146	0.210149
521	Fatty Acid and Lipid Biosynthesis // Superpathways	Fatty Acid and Lipid Biosynthesis // Superpathways 95	0.079323	0.0285877	1.1006	1.54382	95	consistent	0.902146	0.210149
522	Fatty Acid and Lipid Biosynthesis // Superpathways	Fatty Acid and Lipid Biosynthesis // Superpathways102	0.0352264	0.0295171	1.45313	1.52993	102	consistent	0.902146	0.210149
523	Fatty Acid and Lipid Biosynthesis // Superpathways	Fatty Acid and Lipid Biosynthesis // Superpathways114	0.284702	0.0247274	0.545609	1.60682	114	gain_significance	0.902146	0.210149
524	Fatty Acid and Lipid Biosynthesis // Superpathways	Fatty Acid and Lipid Biosynthesis // Superpathways116	0.120532	0.0351604	0.918898	1.45395	116	gain_significance	0.902146	0.210149
525	Fatty Acid and Lipid Degradation	Fatty Acid and Lipid Degradation 9	0.025508	0.0323973	1.59332	1.48949	9	consistent	0.903965	0.239556
526	Fatty Acid and Lipid Degradation	Fatty Acid and Lipid Degradation 72	0.000555729	2.02869e-05	3.25514	4.69278	72	consistent	0.903965	0.239556
527	Fatty Acid and Lipid Degradation	Fatty Acid and Lipid Degradation 74	0.0929531	0.0837347	1.03174	1.07709	74	consistent	0.903965	0.239556
528	Fatty Acid and Lipid Degradation	Fatty Acid and Lipid Degradation 81	0.00454713	0.00790003	2.34226	2.10237	81	consistent	0.903965	0.239556
529	Fatty Acid and Lipid Degradation	Fatty Acid and Lipid Degradation 85	0.375148	0.0374998	0.425797	1.42597	85	gain_significance	0.903965	0.239556
530	Fatty Acid and Lipid Degradation	Fatty Acid and Lipid Degradation 88	0.0307169	0.0617408	1.51262	1.20943	88	consistent	0.903965	0.239556
531	Fatty Acid and Lipid Degradation	Fatty Acid and Lipid Degradation 96	0.00102211	2.47147e-05	2.9905	4.60704	96	consistent	0.903965	0.239556
532	Fatty Acid and Lipid Degradation	Fatty Acid and Lipid Degradation 97	0.0152063	0.0165991	1.81798	1.77991	97	consistent	0.903965	0.239556
533	Fatty Acid and Lipid Degradation	Fatty Acid and Lipid Degradation 98	0.0270007	0.0212496	1.56863	1.67265	98	consistent	0.903965	0.239556
534	Fatty Acid and Lipid Degradation	Fatty Acid and Lipid Degradation 99	0.0263973	0.106047	1.57844	0.974501	99	lose_significance	0.903965	0.239556
535	Fatty Acid and Lipid Degradation	Fatty Acid and Lipid Degradation100	0.00688828	0.00690785	2.16189	2.16066	100	consistent	0.903965	0.239556
536	Fatty Acid and Lipid Degradation	Fatty Acid and Lipid Degradation102	0.0357551	0.022617	1.44666	1.64556	102	consistent	0.903965	0.239556
537	Fatty Acid and Lipid Degradation	Fatty Acid and Lipid Degradation105	0.298743	0.00802269	0.524703	2.09568	105	gain_significance	0.903965	0.239556
538	Fatty Acid and Lipid Degradation	Fatty Acid and Lipid Degradation112	0.0819445	0.108189	1.08648	0.965818	112	lose_significance	0.903965	0.239556
539	Fatty Acid and Lipid Degradation	Fatty Acid and Lipid Degradation114	0.0290407	0.0418374	1.53699	1.37844	114	consistent	0.903965	0.239556
540	Fatty Acid and Lipid Degradation	Fatty Acid and Lipid Degradation117	0.019317	0.00177968	1.71406	2.74966	117	consistent	0.903965	0.239556
541	Fatty Acid and Lipid Degradation	Fatty Acid and Lipid Degradation119	0.106363	0.0786092	0.973208	1.10453	119	gain_significance	0.903965	0.239556
542	Fatty Acid and Lipid Degradation	Fatty Acid and Lipid Degradation121	0.220323	0.0798942	0.656939	1.09748	121	gain_significance	0.903965	0.239556
543	Fatty Acid and Lipid Degradation	Fatty Acid and Lipid Degradation123	0.0393537	0.033325	1.40501	1.47723	123	consistent	0.903965	0.239556
544	Fatty Acid and Lipid Degradation	Fatty Acid and Lipid Degradation 46	0.0787675	0.128917	1.10365	0.889691	46	lose_significance	0.903965	0.239556
545	Fatty Acid and Lipid Degradation	Fatty Acid and Lipid Degradation 52	0.00567263	8.66048e-05	2.24622	4.06246	52	consistent	0.903965	0.239556
546	Fatty Acid and Lipid Degradation	Fatty Acid and Lipid Degradation 53	0.00767506	0.00723507	2.11492	2.14056	53	consistent	0.903965	0.239556
547	Fatty Acid and Lipid Degradation	Fatty Acid and Lipid Degradation 55	0.0381566	0.287285	1.41843	0.541687	55	lose_significance	0.903965	0.239556
548	Fatty Acid and Lipid Degradation	Fatty Acid and Lipid Degradation 58	0.0449116	0.157824	1.34764	0.801826	58	lose_significance	0.903965	0.239556
549	Fatty Acid and Lipid Degradation	Fatty Acid and Lipid Degradation 12	0.02253	0.0413695	1.64724	1.38332	12	consistent	0.903965	0.239556
550	Fatty Acid and Lipid Degradation	Fatty Acid and Lipid Degradation 24	0.00932406	0.00203685	2.0304	2.69104	24	consistent	0.903965	0.239556
551	Fatty Acid and Lipid Degradation	Fatty Acid and Lipid Degradation 25	0.0634348	0.00825406	1.19767	2.08333	25	consistent	0.903965	0.239556
552	Fatty Acid and Lipid Degradation	Fatty Acid and Lipid Degradation 35	8.82604e-05	7.21961e-06	4.05423	5.14149	35	consistent	0.903965	0.239556
553	Fatty Acid and Lipid Degradation	Fatty Acid and Lipid Degradation 36	0.000121221	0.000156109	3.91642	3.80657	36	consistent	0.903965	0.239556
554	Fatty Acid and Lipid Degradation	Fatty Acid and Lipid Degradation 38	0.000201663	5.78991e-05	3.69537	4.23733	38	consistent	0.903965	0.239556
555	Fatty Acid and Lipid Degradation	Fatty Acid and Lipid Degradation 39	0.000257162	0.0012341	3.58979	2.90865	39	consistent	0.903965	0.239556
556	Fatty Acid and Lipid Degradation	Fatty Acid and Lipid Degradation 43	0.139337	0.0424614	0.855935	1.37201	43	gain_significance	0.903965	0.239556
557	Fatty Acid and Lipid Degradation	Fatty Acid and Lipid Degradation 67	5.8928e-06	9.23333e-09	5.22968	8.03464	67	consistent	0.903965	0.239556
558	Fatty Acid and Lipid Degradation	Fatty Acid and Lipid Degradation 64	0.000444837	0.00531899	3.3518	2.27417	64	consistent	0.903965	0.239556
559	Fatty Acid and Lipid Degradation	Fatty Acid and Lipid Degradation 65	1.0426e-08	5.53333e-09	7.98188	8.25701	65	consistent	0.903965	0.239556
560	Fatty Acid and Lipid Degradation	Fatty Acid and Lipid Degradation 66	1.07333e-08	8.05e-09	7.96927	8.0942	66	consistent	0.903965	0.239556
561	Fatty Acid and Lipid Degradation // Metabolic Clusters	Fatty Acid and Lipid Degradation // Metabolic Clusters 59	0.0618928	0.0857673	1.20836	1.06668	59	consistent	1.03692	0.0753474
562	Fatty Acid and Lipid Degradation // Metabolic Clusters	Fatty Acid and Lipid Degradation // Metabolic Clusters110	0.0853976	0.151146	1.06855	0.820604	110	lose_significance	1.03692	0.0753474
563	Fatty Acid and Lipid Degradation // Metabolic Clusters	Fatty Acid and Lipid Degradation // Metabolic Clusters125	0.109752	0.0865119	0.959588	1.06292	125	gain_significance	1.03692	0.0753474
564	Fatty Acid and Lipid Degradation // Metabolic Clusters	Fatty Acid and Lipid Degradation // Metabolic Clusters126	0.205534	0.0371394	0.687117	1.43017	126	gain_significance	1.03692	0.0753474
565	Fatty Acid and Lipid Degradation // Metabolic Clusters	Fatty Acid and Lipid Degradation // Metabolic Clusters127	0.0283883	0.0126045	1.54686	1.89947	127	consistent	1.03692	0.0753474
566	Fatty Acid and Lipid Degradation // Metabolic Clusters	Fatty Acid and Lipid Degradation // Metabolic Clusters 1	0.00072256	0.00238416	3.14113	2.62266	1	consistent	1.03692	0.0753474
567	Fatty Acid and Lipid Degradation // Metabolic Clusters	Fatty Acid and Lipid Degradation // Metabolic Clusters 5	0.056889	0.0116269	1.24497	1.93454	5	consistent	1.03692	0.0753474
568	Fatty Acid and Lipid Degradation // Metabolic Clusters	Fatty Acid and Lipid Degradation // Metabolic Clusters 10	0.00890674	0.011527	2.05028	1.93828	10	consistent	1.03692	0.0753474
569	Fatty Acid and Lipid Degradation // Metabolic Clusters	Fatty Acid and Lipid Degradation // Metabolic Clusters 13	0.0585143	0.0641529	1.23274	1.19278	13	consistent	1.03692	0.0753474
570	Fatty Acid and Lipid Degradation // Metabolic Clusters	Fatty Acid and Lipid Degradation // Metabolic Clusters 17	0.0939995	0.0419817	1.02687	1.37694	17	consistent	1.03692	0.0753474
571	Fatty Acid and Lipid Degradation // Metabolic Clusters	Fatty Acid and Lipid Degradation // Metabolic Clusters 19	0.0753936	0.037423	1.12267	1.42686	19	consistent	1.03692	0.0753474
572	Fatty Acid and Lipid Degradation // Metabolic Clusters	Fatty Acid and Lipid Degradation // Metabolic Clusters 20	0.182332	0.0815126	0.739138	1.08878	20	gain_significance	1.03692	0.0753474
573	Fatty Acid and Lipid Degradation // Metabolic Clusters	Fatty Acid and Lipid Degradation // Metabolic Clusters 29	0.00767978	0.00867544	2.11465	2.06171	29	consistent	1.03692	0.0753474
574	Fatty Acid and Lipid Degradation // Metabolic Clusters	Fatty Acid and Lipid Degradation // Metabolic Clusters 30	0.00844284	0.00666212	2.07351	2.17639	30	consistent	1.03692	0.0753474
575	Fatty Acid and Lipid Degradation // Metabolic Clusters	Fatty Acid and Lipid Degradation // Metabolic Clusters 31	0.0736208	0.0123349	1.133	1.90887	31	consistent	1.03692	0.0753474
576	Fatty Acid and Lipid Degradation // Metabolic Clusters	Fatty Acid and Lipid Degradation // Metabolic Clusters 32	0.00576009	0.000909067	2.23957	3.0414	32	consistent	1.03692	0.0753474
577	Fatty Acid and Lipid Degradation // Metabolic Clusters	Fatty Acid and Lipid Degradation // Metabolic Clusters 33	0.00648061	0.00726619	2.18838	2.13869	33	consistent	1.03692	0.0753474
578	Fatty Acid and Lipid Degradation // Metabolic Clusters	Fatty Acid and Lipid Degradation // Metabolic Clusters 36	0.011867	0.0102791	1.92566	1.98804	36	consistent	1.03692	0.0753474
579	Fatty Acid and Lipid Degradation // Metabolic Clusters	Fatty Acid and Lipid Degradation // Metabolic Clusters 37	0.00738083	0.0280594	2.13189	1.55192	37	consistent	1.03692	0.0753474
580	Fatty Acid and Lipid Degradation // Metabolic Clusters	Fatty Acid and Lipid Degradation // Metabolic Clusters 39	0.0486765	0.031729	1.31268	1.49854	39	consistent	1.03692	0.0753474
581	Fatty Acid and Lipid Degradation // Metabolic Clusters	Fatty Acid and Lipid Degradation // Metabolic Clusters 40	0.0620571	0.0429173	1.20721	1.36737	40	consistent	1.03692	0.0753474
582	Fatty Acid and Lipid Degradation // Metabolic Clusters	Fatty Acid and Lipid Degradation // Metabolic Clusters 46	0.120202	0.0553209	0.92009	1.25711	46	gain_significance	1.03692	0.0753474
583	Fatty Acid and Lipid Degradation // Metabolic Clusters	Fatty Acid and Lipid Degradation // Metabolic Clusters 49	0.00164367	0.00415379	2.78419	2.38156	49	consistent	1.03692	0.0753474
584	fatty acid biosynthesis initiation (type I)	fatty acid biosynthesis initiation (type I) 9	0.0037272	0.011619	2.42862	1.93483	9	consistent	1.04734	0.20743
585	fatty acid biosynthesis initiation (type I)	fatty acid biosynthesis initiation (type I) 12	0.0397231	0.0823708	1.40096	1.08423	12	consistent	1.04734	0.20743
586	fatty acid biosynthesis initiation (type I)	fatty acid biosynthesis initiation (type I) 18	0.10802	0.0651459	0.966497	1.18611	18	gain_significance	1.04734	0.20743
587	fatty acid biosynthesis initiation (type I)	fatty acid biosynthesis initiation (type I) 35	0.0404022	0.0390229	1.3936	1.40868	35	consistent	1.04734	0.20743
588	fatty acid biosynthesis initiation (type I)	fatty acid biosynthesis initiation (type I) 36	0.0845178	0.169183	1.07305	0.771643	36	lose_significance	1.04734	0.20743
589	fatty acid biosynthesis initiation (type I)	fatty acid biosynthesis initiation (type I) 38	0.0240079	0.033857	1.61965	1.47035	38	consistent	1.04734	0.20743
590	fatty acid biosynthesis initiation (type I)	fatty acid biosynthesis initiation (type I) 58	0.00425103	0.00239723	2.37151	2.62029	58	consistent	1.04734	0.20743
591	fatty acid biosynthesis initiation (type I)	fatty acid biosynthesis initiation (type I) 59	0.0398951	0.0391706	1.39908	1.40704	59	consistent	1.04734	0.20743
592	fatty acid biosynthesis initiation (type I)	fatty acid biosynthesis initiation (type I) 85	0.034971	0.0638388	1.45629	1.19492	85	consistent	1.04734	0.20743
593	fatty acid biosynthesis initiation (type I)	fatty acid biosynthesis initiation (type I) 87	0.070006	0.15285	1.15486	0.815735	87	lose_significance	1.04734	0.20743
594	fatty acid biosynthesis initiation I	fatty acid biosynthesis initiation I 3	0.039195	0.0127947	1.40677	1.89297	3	consistent	0.976243	0.227791
595	fatty acid biosynthesis initiation I	fatty acid biosynthesis initiation I 6	0.045499	0.00840047	1.342	2.0757	6	consistent	0.976243	0.227791
596	fatty acid biosynthesis initiation I	fatty acid biosynthesis initiation I 9	0.114011	0.0797874	0.943052	1.09807	9	gain_significance	0.976243	0.227791
597	fatty acid biosynthesis initiation I	fatty acid biosynthesis initiation I 58	0.000417314	0.00010253	3.37954	3.98915	58	consistent	0.976243	0.227791
598	fatty acid biosynthesis initiation I	fatty acid biosynthesis initiation I 59	0.00482966	0.0023985	2.31608	2.62006	59	consistent	0.976243	0.227791
599	fatty acid biosynthesis initiation I	fatty acid biosynthesis initiation I 77	0.0841411	0.125811	1.07499	0.90028	77	lose_significance	0.976243	0.227791
600	fatty acid biosynthesis initiation I	fatty acid biosynthesis initiation I125	0.0768101	0.0394858	1.11458	1.40356	125	consistent	0.976243	0.227791
601	fatty acid biosynthesis initiation I	fatty acid biosynthesis initiation I126	0.205534	0.0371394	0.687117	1.43017	126	gain_significance	0.976243	0.227791
602	fatty acid biosynthesis initiation I	fatty acid biosynthesis initiation I127	0.252052	0.0126045	0.59851	1.89947	127	gain_significance	0.976243	0.227791
603	fatty acid elongation -- saturated	fatty acid elongation -- saturated 17	0.0292432	0.045054	1.53398	1.34627	17	consistent	0.853554	0.188065
604	fatty acid elongation -- saturated	fatty acid elongation -- saturated 48	0.053261	0.0912867	1.27359	1.03959	48	consistent	0.853554	0.188065
605	fatty acid elongation -- saturated	fatty acid elongation -- saturated 89	0.0227305	0.0555856	1.64339	1.25504	89	consistent	0.853554	0.188065
606	fatty acid elongation -- saturated	fatty acid elongation -- saturated 95	0.413502	0.0921204	0.383522	1.03564	95	gain_significance	0.853554	0.188065
607	fatty acid elongation -- saturated	fatty acid elongation -- saturated102	0.0428798	0.0295171	1.36775	1.52993	102	consistent	0.853554	0.188065
608	fatty acid elongation -- saturated	fatty acid elongation -- saturated127	0.127108	0.0126045	0.895825	1.89947	127	gain_significance	0.853554	0.188065
609	GDP-mannose biosynthesis	GDP-mannose biosynthesis 94	0.140845	0.0230281	0.851259	1.63774	94	gain_significance	0.599091	0.122429
610	Generation of Precursor Metabolites and Energy	Generation of Precursor Metabolites and Energy 2	0.0696884	0.0157089	1.15684	1.80385	2	consistent	0.854495	0.354993
611	Generation of Precursor Metabolites and Energy	Generation of Precursor Metabolites and Energy 27	0.0908661	0.137198	1.0416	0.862653	27	lose_significance	0.854495	0.354993
612	Generation of Precursor Metabolites and Energy	Generation of Precursor Metabolites and Energy 60	0.593407	0.060574	0.226648	1.21771	60	gain_significance	0.854495	0.354993
613	Generation of Precursor Metabolites and Energy	Generation of Precursor Metabolites and Energy 61	0.24362	0.0420073	0.613287	1.37668	61	gain_significance	0.854495	0.354993
614	Generation of Precursor Metabolites and Energy	Generation of Precursor Metabolites and Energy 63	0.454191	0.0858817	0.342761	1.0661	63	gain_significance	0.854495	0.354993
615	Generation of Precursor Metabolites and Energy	Generation of Precursor Metabolites and Energy 93	0.466151	0.020381	0.331474	1.69078	93	gain_significance	0.854495	0.354993
616	Generation of Precursor Metabolites and Energy	Generation of Precursor Metabolites and Energy 95	0.613699	0.0833112	0.212045	1.0793	95	gain_significance	0.854495	0.354993
617	Generation of Precursor Metabolites and Energy	Generation of Precursor Metabolites and Energy 96	0.021727	0.00107326	1.663	2.9693	96	consistent	0.854495	0.354993
618	Generation of Precursor Metabolites and Energy	Generation of Precursor Metabolites and Energy114	0.870457	0.0397703	0.0602527	1.40044	114	gain_significance	0.854495	0.354993
619	Generation of Precursor Metabolites and Energy	Generation of Precursor Metabolites and Energy121	0.926242	0.0391439	0.0332755	1.40734	121	gain_significance	0.854495	0.354993
620	Generation of Precursor Metabolites and Energy	Generation of Precursor Metabolites and Energy 17	0.0939995	0.053482	1.02687	1.27179	17	consistent	0.854495	0.354993
621	Generation of Precursor Metabolites and Energy	Generation of Precursor Metabolites and Energy 23	0.158086	0.0774965	0.801105	1.11072	23	gain_significance	0.854495	0.354993
622	Generation of Precursor Metabolites and Energy	Generation of Precursor Metabolites and Energy 26	0.0680354	0.107562	1.16727	0.968343	26	lose_significance	0.854495	0.354993
623	Generation of Precursor Metabolites and Energy // C1 Compound Utilization and Assimilation	Generation of Precursor Metabolites and Energy // C1 Compound Utilization and Assimilation125	0.179323	0.0865119	0.746363	1.06292	125	gain_significance	0.856769	0.271339
624	Generation of Precursor Metabolites and Energy // C1 Compound Utilization and Assimilation	Generation of Precursor Metabolites and Energy // C1 Compound Utilization and Assimilation 2	0.0198631	0.0236913	1.70195	1.62541	2	consistent	0.856769	0.271339
625	Generation of Precursor Metabolites and Energy // C1 Compound Utilization and Assimilation	Generation of Precursor Metabolites and Energy // C1 Compound Utilization and Assimilation 17	0.0115292	0.0146478	1.9382	1.83423	17	consistent	0.856769	0.271339
626	Generation of Precursor Metabolites and Energy // C1 Compound Utilization and Assimilation	Generation of Precursor Metabolites and Energy // C1 Compound Utilization and Assimilation 20	0.182332	0.0904012	0.739138	1.04383	20	gain_significance	0.856769	0.271339
627	Generation of Precursor Metabolites and Energy // C1 Compound Utilization and Assimilation	Generation of Precursor Metabolites and Energy // C1 Compound Utilization and Assimilation 49	0.157353	0.0105804	0.803125	1.9755	49	gain_significance	0.856769	0.271339
628	Generation of Precursor Metabolites and Energy // C1 Compound Utilization and Assimilation	Generation of Precursor Metabolites and Energy // C1 Compound Utilization and Assimilation 61	0.0162276	0.00476608	1.78975	2.32184	61	consistent	0.856769	0.271339
629	Generation of Precursor Metabolites and Energy // C1 Compound Utilization and Assimilation	Generation of Precursor Metabolites and Energy // C1 Compound Utilization and Assimilation 63	0.330494	0.0858817	0.480837	1.0661	63	gain_significance	0.856769	0.271339
630	Generation of Precursor Metabolites and Energy // C1 Compound Utilization and Assimilation	Generation of Precursor Metabolites and Energy // C1 Compound Utilization and Assimilation 92	0.222893	0.0449975	0.651904	1.34681	92	gain_significance	0.856769	0.271339
631	Generation of Precursor Metabolites and Energy // C1 Compound Utilization and Assimilation	Generation of Precursor Metabolites and Energy // C1 Compound Utilization and Assimilation109	0.363976	0.070022	0.438927	1.15477	109	gain_significance	0.856769	0.271339
632	Generation of Precursor Metabolites and Energy // C1 Compound Utilization and Assimilation	Generation of Precursor Metabolites and Energy // C1 Compound Utilization and Assimilation121	0.226149	0.0926129	0.645606	1.03333	121	gain_significance	0.856769	0.271339
633	gluconeogenesis I	gluconeogenesis I 2	0.180033	0.0761897	0.744647	1.1181	2	gain_significance	0.740899	0.145375
634	gluconeogenesis I	gluconeogenesis I 36	0.136991	0.0840571	0.863309	1.07543	36	gain_significance	0.740899	0.145375
635	gluconeogenesis I	gluconeogenesis I 39	0.193125	0.0536858	0.714162	1.27014	39	gain_significance	0.740899	0.145375
636	gluconeogenesis I	gluconeogenesis I 42	0.0450804	0.0997659	1.34601	1.00102	42	consistent	0.740899	0.145375
637	gluconeogenesis I	gluconeogenesis I 44	0.13289	0.0695439	0.876506	1.15774	44	gain_significance	0.740899	0.145375
638	gluconeogenesis I	gluconeogenesis I 45	0.00507489	0.00593094	2.29457	2.22688	45	consistent	0.740899	0.145375
639	gluconeogenesis I	gluconeogenesis I 92	0.0284456	0.0130764	1.54598	1.88351	92	consistent	0.740899	0.145375
640	gluconeogenesis I	gluconeogenesis I 95	0.079323	0.0211465	1.1006	1.67476	95	consistent	0.740899	0.145375
641	gluconeogenesis I	gluconeogenesis I 96	0.0524414	0.0225742	1.28033	1.64639	96	consistent	0.740899	0.145375
642	gluconeogenesis I	gluconeogenesis I114	0.109301	0.00656113	0.961376	2.18302	114	gain_significance	0.740899	0.145375
643	gluconeogenesis I	gluconeogenesis I116	0.188021	0.0183225	0.725794	1.73702	116	gain_significance	0.740899	0.145375
644	gluconeogenesis I	gluconeogenesis I121	0.122247	0.020386	0.91276	1.69067	121	gain_significance	0.740899	0.145375
645	glutaminyl-tRNA<sup>gln</sup> biosynthesis via transamidation	glutaminyl-tRNA<sup>gln</sup> biosynthesis via transamidation 1	0.0879411	0.0845599	1.05581	1.07284	1	consistent	0.858045	0.266933
646	glutaminyl-tRNA<sup>gln</sup> biosynthesis via transamidation	glutaminyl-tRNA<sup>gln</sup> biosynthesis via transamidation 17	0.0939995	0.0146478	1.02687	1.83423	17	consistent	0.858045	0.266933
647	glutaminyl-tRNA<sup>gln</sup> biosynthesis via transamidation	glutaminyl-tRNA<sup>gln</sup> biosynthesis via transamidation 26	0.0680354	0.115967	1.16727	0.935667	26	lose_significance	0.858045	0.266933
648	glutaminyl-tRNA<sup>gln</sup> biosynthesis via transamidation	glutaminyl-tRNA<sup>gln</sup> biosynthesis via transamidation 87	0.0465969	0.15285	1.33164	0.815735	87	lose_significance	0.858045	0.266933
649	Glycan Pathways // Cell Structure Biosynthesis	Glycan Pathways // Cell Structure Biosynthesis 1	0.0201054	0.00522318	1.69669	2.28206	1	consistent	0.922562	0.226596
650	Glycan Pathways // Cell Structure Biosynthesis	Glycan Pathways // Cell Structure Biosynthesis 9	0.025508	0.00276138	1.59332	2.55887	9	consistent	0.922562	0.226596
651	Glycan Pathways // Cell Structure Biosynthesis	Glycan Pathways // Cell Structure Biosynthesis 40	0.00167579	0.00152632	2.77578	2.81636	40	consistent	0.922562	0.226596
652	Glycan Pathways // Cell Structure Biosynthesis	Glycan Pathways // Cell Structure Biosynthesis 55	0.0381566	0.217407	1.41843	0.662726	55	lose_significance	0.922562	0.226596
653	Glycan Pathways // Cell Structure Biosynthesis	Glycan Pathways // Cell Structure Biosynthesis 77	0.0841411	0.125811	1.07499	0.90028	77	lose_significance	0.922562	0.226596
654	Glycan Pathways // Cell Structure Biosynthesis	Glycan Pathways // Cell Structure Biosynthesis 87	0.0850613	0.15285	1.07027	0.815735	87	lose_significance	0.922562	0.226596
655	Glycan Pathways // Cell Structure Biosynthesis	Glycan Pathways // Cell Structure Biosynthesis 92	0.01135	0.00353641	1.945	2.45144	92	consistent	0.922562	0.226596
656	Glycan Pathways // Cell Structure Biosynthesis	Glycan Pathways // Cell Structure Biosynthesis 93	0.000597001	2.35375e-05	3.22403	4.62824	93	consistent	0.922562	0.226596
657	Glycan Pathways // Cell Structure Biosynthesis	Glycan Pathways // Cell Structure Biosynthesis 97	0.0083092	0.00115889	2.08044	2.93596	97	consistent	0.922562	0.226596
658	Glycan Pathways // Cell Structure Biosynthesis	Glycan Pathways // Cell Structure Biosynthesis 98	0.0166061	0.02128	1.77973	1.67203	98	consistent	0.922562	0.226596
659	Glycan Pathways // Cell Structure Biosynthesis	Glycan Pathways // Cell Structure Biosynthesis 99	0.0138902	0.0123472	1.85729	1.90843	99	consistent	0.922562	0.226596
660	Glycan Pathways // Cell Structure Biosynthesis	Glycan Pathways // Cell Structure Biosynthesis100	0.00919594	0.00053242	2.0364	3.27375	100	consistent	0.922562	0.226596
661	Glycan Pathways // Cell Structure Biosynthesis	Glycan Pathways // Cell Structure Biosynthesis102	0.0357551	0.022617	1.44666	1.64556	102	consistent	0.922562	0.226596
662	Glycan Pathways // Cell Structure Biosynthesis	Glycan Pathways // Cell Structure Biosynthesis103	0.00623178	0.168689	2.20539	0.772913	103	lose_significance	0.922562	0.226596
663	Glycan Pathways // Cell Structure Biosynthesis	Glycan Pathways // Cell Structure Biosynthesis104	0.0725992	0.15155	1.13907	0.819445	104	lose_significance	0.922562	0.226596
664	Glycan Pathways // Cell Structure Biosynthesis	Glycan Pathways // Cell Structure Biosynthesis129	0.0047282	4.65088e-05	2.3253	4.33246	129	consistent	0.922562	0.226596
665	Glycan Pathways // Cell Structure Biosynthesis	Glycan Pathways // Cell Structure Biosynthesis 12	0.00365494	0.00159755	2.43712	2.79655	12	consistent	0.922562	0.226596
666	Glycan Pathways // Cell Structure Biosynthesis	Glycan Pathways // Cell Structure Biosynthesis 13	0.000512618	0.00247826	3.29021	2.60585	13	consistent	0.922562	0.226596
667	Glycan Pathways // Cell Structure Biosynthesis	Glycan Pathways // Cell Structure Biosynthesis 14	0.00250836	0.00554767	2.60061	2.25589	14	consistent	0.922562	0.226596
668	Glycan Pathways // Cell Structure Biosynthesis	Glycan Pathways // Cell Structure Biosynthesis 20	0.0823246	0.011934	1.08447	1.92321	20	consistent	0.922562	0.226596
669	Glycan Pathways // Cell Structure Biosynthesis	Glycan Pathways // Cell Structure Biosynthesis 23	0.0229229	0.0827546	1.63973	1.08221	23	consistent	0.922562	0.226596
670	Glycan Pathways // Cell Structure Biosynthesis	Glycan Pathways // Cell Structure Biosynthesis 26	0.0800403	0.0407233	1.09669	1.39016	26	consistent	0.922562	0.226596
671	Glycan Pathways // Cell Structure Biosynthesis	Glycan Pathways // Cell Structure Biosynthesis 27	0.0908661	0.043046	1.0416	1.36607	27	consistent	0.922562	0.226596
672	Glycan Pathways // Cell Structure Biosynthesis	Glycan Pathways // Cell Structure Biosynthesis 28	0.00258583	0.0339277	2.5874	1.46945	28	consistent	0.922562	0.226596
673	Glycan Pathways // Cell Structure Biosynthesis	Glycan Pathways // Cell Structure Biosynthesis 35	0.000678981	0.00351919	3.16814	2.45356	35	consistent	0.922562	0.226596
674	Glycan Pathways // Cell Structure Biosynthesis	Glycan Pathways // Cell Structure Biosynthesis 36	0.0123088	0.00522656	1.90978	2.28178	36	consistent	0.922562	0.226596
675	Glycan Pathways // Cell Structure Biosynthesis	Glycan Pathways // Cell Structure Biosynthesis 37	0.0417495	0.0280594	1.37935	1.55192	37	consistent	0.922562	0.226596
676	Glycan Pathways // Cell Structure Biosynthesis	Glycan Pathways // Cell Structure Biosynthesis 38	0.00825353	0.00149706	2.08336	2.82476	38	consistent	0.922562	0.226596
677	Glycan Pathways // Cell Structure Biosynthesis	Glycan Pathways // Cell Structure Biosynthesis 10	0.00890674	0.00241928	2.05028	2.61631	10	consistent	0.922562	0.226596
678	Glycan Pathways // Cell Structure Biosynthesis	Glycan Pathways // Cell Structure Biosynthesis 39	0.0145068	0.00516746	1.83843	2.28672	39	consistent	0.922562	0.226596
679	Glycan Pathways // Cell Structure Biosynthesis // Carbohydrate Biosynthesis // Superpathways	Glycan Pathways // Cell Structure Biosynthesis // Carbohydrate Biosynthesis // Superpathways 61	0.11875	0.0703412	0.925367	1.15279	61	gain_significance	0.861684	0.216685
680	Glycan Pathways // Cell Structure Biosynthesis // Carbohydrate Biosynthesis // Superpathways	Glycan Pathways // Cell Structure Biosynthesis // Carbohydrate Biosynthesis // Superpathways 92	0.0163243	0.007088	1.78717	2.14948	92	consistent	0.861684	0.216685
681	Glycan Pathways // Cell Structure Biosynthesis // Carbohydrate Biosynthesis // Superpathways	Glycan Pathways // Cell Structure Biosynthesis // Carbohydrate Biosynthesis // Superpathways 93	0.00061398	0.000104527	3.21185	3.98077	93	consistent	0.861684	0.216685
682	Glycan Pathways // Cell Structure Biosynthesis // Carbohydrate Biosynthesis // Superpathways	Glycan Pathways // Cell Structure Biosynthesis // Carbohydrate Biosynthesis // Superpathways 55	0.0381566	0.171088	1.41843	0.76678	55	lose_significance	0.861684	0.216685
683	Glycan Pathways // Cell Structure Biosynthesis // Carbohydrate Biosynthesis // Superpathways	Glycan Pathways // Cell Structure Biosynthesis // Carbohydrate Biosynthesis // Superpathways 95	0.358482	0.0921204	0.445533	1.03564	95	gain_significance	0.861684	0.216685
684	Glycan Pathways // Cell Structure Biosynthesis // Carbohydrate Biosynthesis // Superpathways	Glycan Pathways // Cell Structure Biosynthesis // Carbohydrate Biosynthesis // Superpathways 97	0.0158846	0.060398	1.79902	1.21898	97	consistent	0.861684	0.216685
685	Glycan Pathways // Cell Structure Biosynthesis // Carbohydrate Biosynthesis // Superpathways	Glycan Pathways // Cell Structure Biosynthesis // Carbohydrate Biosynthesis // Superpathways 98	0.0596496	0.179579	1.22439	0.745744	98	lose_significance	0.861684	0.216685
686	Glycan Pathways // Cell Structure Biosynthesis // Carbohydrate Biosynthesis // Superpathways	Glycan Pathways // Cell Structure Biosynthesis // Carbohydrate Biosynthesis // Superpathways 94	0.0973248	0.165741	1.01178	0.780571	94	lose_significance	0.861684	0.216685
687	Glycan Pathways // Cell Structure Biosynthesis // Carbohydrate Biosynthesis // Superpathways	Glycan Pathways // Cell Structure Biosynthesis // Carbohydrate Biosynthesis // Superpathways103	0.0431606	0.3063	1.36491	0.513853	103	lose_significance	0.861684	0.216685
688	Glycan Pathways // Cell Structure Biosynthesis // Carbohydrate Biosynthesis // Superpathways	Glycan Pathways // Cell Structure Biosynthesis // Carbohydrate Biosynthesis // Superpathways122	0.224127	0.0460286	0.649506	1.33697	122	gain_significance	0.861684	0.216685
689	Glycan Pathways // Cell Structure Biosynthesis // Carbohydrate Biosynthesis // Superpathways	Glycan Pathways // Cell Structure Biosynthesis // Carbohydrate Biosynthesis // Superpathways129	0.289777	0.0319137	0.537936	1.49602	129	gain_significance	0.861684	0.216685
690	Glycan Pathways // Cell Structure Biosynthesis // Carbohydrate Biosynthesis // Superpathways	Glycan Pathways // Cell Structure Biosynthesis // Carbohydrate Biosynthesis // Superpathways 99	0.0484262	0.179572	1.31492	0.745762	99	lose_significance	0.861684	0.216685
691	Glycan Pathways // Cell Structure Biosynthesis // Carbohydrate Biosynthesis // Superpathways	Glycan Pathways // Cell Structure Biosynthesis // Carbohydrate Biosynthesis // Superpathways 9	0.0921005	0.0216673	1.03574	1.6642	9	consistent	0.861684	0.216685
692	Glycan Pathways // Cell Structure Biosynthesis // Carbohydrate Biosynthesis // Superpathways	Glycan Pathways // Cell Structure Biosynthesis // Carbohydrate Biosynthesis // Superpathways 10	0.115669	0.0496794	0.936781	1.30382	10	gain_significance	0.861684	0.216685
693	Glycan Pathways // Cell Structure Biosynthesis // Carbohydrate Biosynthesis // Superpathways	Glycan Pathways // Cell Structure Biosynthesis // Carbohydrate Biosynthesis // Superpathways 12	0.0409574	0.0578253	1.38767	1.23788	12	consistent	0.861684	0.216685
694	Glycan Pathways // Cell Structure Biosynthesis // Carbohydrate Biosynthesis // Superpathways	Glycan Pathways // Cell Structure Biosynthesis // Carbohydrate Biosynthesis // Superpathways 13	0.0673396	0.0865232	1.17173	1.06287	13	consistent	0.861684	0.216685
695	Glycan Pathways // Cell Structure Biosynthesis // Carbohydrate Biosynthesis // Superpathways	Glycan Pathways // Cell Structure Biosynthesis // Carbohydrate Biosynthesis // Superpathways 14	0.0927469	0.0612003	1.0327	1.21325	14	consistent	0.861684	0.216685
696	Glycan Pathways // Cell Structure Biosynthesis // Carbohydrate Biosynthesis // Superpathways	Glycan Pathways // Cell Structure Biosynthesis // Carbohydrate Biosynthesis // Superpathways 20	0.1739	0.0815126	0.759699	1.08878	20	gain_significance	0.861684	0.216685
697	Glycan Pathways // Cell Structure Biosynthesis // Carbohydrate Biosynthesis // Superpathways	Glycan Pathways // Cell Structure Biosynthesis // Carbohydrate Biosynthesis // Superpathways 23	0.0481762	0.158605	1.31717	0.799683	23	lose_significance	0.861684	0.216685
698	Glycan Pathways // Cell Structure Biosynthesis // Carbohydrate Biosynthesis // Superpathways	Glycan Pathways // Cell Structure Biosynthesis // Carbohydrate Biosynthesis // Superpathways 27	0.0908661	0.134393	1.0416	0.871625	27	lose_significance	0.861684	0.216685
699	Glycan Pathways // Cell Structure Biosynthesis // Carbohydrate Biosynthesis // Superpathways	Glycan Pathways // Cell Structure Biosynthesis // Carbohydrate Biosynthesis // Superpathways 35	0.000208344	0.00351919	3.68122	2.45356	35	consistent	0.861684	0.216685
700	Glycan Pathways // Cell Structure Biosynthesis // Carbohydrate Biosynthesis // Superpathways	Glycan Pathways // Cell Structure Biosynthesis // Carbohydrate Biosynthesis // Superpathways 36	0.0027898	0.00224332	2.55443	2.64911	36	consistent	0.861684	0.216685
701	Glycan Pathways // Cell Structure Biosynthesis // Carbohydrate Biosynthesis // Superpathways	Glycan Pathways // Cell Structure Biosynthesis // Carbohydrate Biosynthesis // Superpathways 37	0.127377	0.0347765	0.894909	1.45871	37	gain_significance	0.861684	0.216685
702	Glycan Pathways // Cell Structure Biosynthesis // Carbohydrate Biosynthesis // Superpathways	Glycan Pathways // Cell Structure Biosynthesis // Carbohydrate Biosynthesis // Superpathways 38	0.000722065	0.00100138	3.14142	2.9994	38	consistent	0.861684	0.216685
703	Glycan Pathways // Cell Structure Biosynthesis // Carbohydrate Biosynthesis // Superpathways	Glycan Pathways // Cell Structure Biosynthesis // Carbohydrate Biosynthesis // Superpathways 39	0.00373745	0.00516746	2.42743	2.28672	39	consistent	0.861684	0.216685
704	Glycan Pathways // Cell Structure Biosynthesis // Carbohydrate Biosynthesis // Superpathways	Glycan Pathways // Cell Structure Biosynthesis // Carbohydrate Biosynthesis // Superpathways 40	0.00069642	0.00274464	3.15713	2.56152	40	consistent	0.861684	0.216685
705	glycine cleavage	glycine cleavage 77	0.11909	0.0982641	0.924126	1.00761	77	gain_significance	0.893386	0.159956
706	glycolysis I (from glucose 6-phosphate)	glycolysis I (from glucose 6-phosphate) 34	0.498604	0.0734179	0.302244	1.1342	34	gain_significance	0.859106	0.516444
707	glycolysis I (from glucose 6-phosphate)	glycolysis I (from glucose 6-phosphate) 92	0.155466	0.0993124	0.808366	1.003	92	gain_significance	0.859106	0.516444
708	glycolysis I (from glucose 6-phosphate)	glycolysis I (from glucose 6-phosphate) 95	0.0702857	0.0285877	1.15313	1.54382	95	consistent	0.859106	0.516444
709	glycolysis I (from glucose 6-phosphate)	glycolysis I (from glucose 6-phosphate)121	0.874534	0.0926129	0.0582232	1.03333	121	gain_significance	0.859106	0.516444
710	glyoxylate cycle	glyoxylate cycle 61	0.11875	0.0880254	0.925367	1.05539	61	gain_significance	0.8404	0.360095
711	guanosine deoxyribonucleotides <i>de novo</i> biosynthesis I	guanosine deoxyribonucleotides <i>de novo</i> biosynthesis I 94	0.0973248	0.329741	1.01178	0.481828	94	lose_significance	1.11499	0.302747
712	guanosine deoxyribonucleotides <i>de novo</i> biosynthesis II	guanosine deoxyribonucleotides <i>de novo</i> biosynthesis II 94	0.0973248	0.329741	1.01178	0.481828	94	lose_significance	1.11499	0.302747
713	heme <i>b</i> biosynthesis I (aerobic)	heme <i>b</i> biosynthesis I (aerobic)111	0.0378081	0.176784	1.42242	0.752557	111	lose_significance	1.02228	0.0984504
714	heme <i>b</i> biosynthesis II (anaerobic)	heme <i>b</i> biosynthesis II (anaerobic)111	0.0378587	0.101083	1.42183	0.995322	111	lose_significance	0.908159	0.145326
715	inosine 5'-phosphate degradation	inosine 5'-phosphate degradation 9	0.304765	0.0323973	0.516035	1.48949	9	gain_significance	0.796597	0.215593
716	inosine 5'-phosphate degradation	inosine 5'-phosphate degradation 12	0.308204	0.0631941	0.511161	1.19932	12	gain_significance	0.796597	0.215593
717	L-alanine biosynthesis III	L-alanine biosynthesis III 36	0.0306947	0.641611	1.51294	0.192728	36	lose_significance	0.936322	0.702254
718	L-alanine biosynthesis III	L-alanine biosynthesis III 38	0.0748147	0.591549	1.12601	0.228009	38	lose_significance	0.936322	0.702254
719	L-alanine biosynthesis III	L-alanine biosynthesis III 39	0.0800213	0.613534	1.09679	0.212161	39	lose_significance	0.936322	0.702254
720	L-alanine degradation IV	L-alanine degradation IV 49	0.0905899	0.399618	1.04292	0.398355	49	lose_significance	1.42129	NA
721	L-arginine biosynthesis I (via L-ornithine)	L-arginine biosynthesis I (via L-ornithine) 3	0.0124374	0.00306661	1.90527	2.51334	3	consistent	1.16921	0.297736
722	L-arginine biosynthesis I (via L-ornithine)	L-arginine biosynthesis I (via L-ornithine) 6	0.00140921	0.000156829	2.85102	3.80457	6	consistent	1.16921	0.297736
723	L-arginine biosynthesis I (via L-ornithine)	L-arginine biosynthesis I (via L-ornithine) 9	0.0039002	0.0394027	2.40891	1.40447	9	consistent	1.16921	0.297736
724	L-arginine biosynthesis I (via L-ornithine)	L-arginine biosynthesis I (via L-ornithine) 12	0.00659711	0.0998042	2.18065	1.00085	12	consistent	1.16921	0.297736
725	L-arginine biosynthesis I (via L-ornithine)	L-arginine biosynthesis I (via L-ornithine) 16	0.0024234	0.0166391	2.61558	1.77887	16	consistent	1.16921	0.297736
726	L-arginine biosynthesis I (via L-ornithine)	L-arginine biosynthesis I (via L-ornithine) 17	0.0115292	0.0157624	1.9382	1.80238	17	consistent	1.16921	0.297736
727	L-arginine biosynthesis I (via L-ornithine)	L-arginine biosynthesis I (via L-ornithine) 19	0.000517292	0.0281547	3.28626	1.55045	19	consistent	1.16921	0.297736
728	L-arginine biosynthesis I (via L-ornithine)	L-arginine biosynthesis I (via L-ornithine) 20	0.0770978	0.0612155	1.11296	1.21314	20	consistent	1.16921	0.297736
729	L-arginine biosynthesis I (via L-ornithine)	L-arginine biosynthesis I (via L-ornithine) 26	0.0113865	0.0136344	1.94361	1.86536	26	consistent	1.16921	0.297736
730	L-arginine biosynthesis I (via L-ornithine)	L-arginine biosynthesis I (via L-ornithine) 32	0.0233913	0.0215167	1.63095	1.66722	32	consistent	1.16921	0.297736
731	L-arginine biosynthesis I (via L-ornithine)	L-arginine biosynthesis I (via L-ornithine) 35	0.028215	0.0123048	1.54952	1.90993	35	consistent	1.16921	0.297736
732	L-arginine biosynthesis I (via L-ornithine)	L-arginine biosynthesis I (via L-ornithine) 36	0.00351484	0.000946432	2.45409	3.02391	36	consistent	1.16921	0.297736
733	L-arginine biosynthesis I (via L-ornithine)	L-arginine biosynthesis I (via L-ornithine) 38	0.0184666	0.0327418	1.73361	1.4849	38	consistent	1.16921	0.297736
734	L-arginine biosynthesis I (via L-ornithine)	L-arginine biosynthesis I (via L-ornithine) 39	0.0236365	0.00202267	1.62642	2.69407	39	consistent	1.16921	0.297736
735	L-arginine biosynthesis I (via L-ornithine)	L-arginine biosynthesis I (via L-ornithine) 42	0.123413	0.0997659	0.908638	1.00102	42	gain_significance	1.16921	0.297736
736	L-arginine biosynthesis I (via L-ornithine)	L-arginine biosynthesis I (via L-ornithine) 58	0.00946105	0.10228	2.02406	0.990207	58	lose_significance	1.16921	0.297736
737	L-arginine biosynthesis I (via L-ornithine)	L-arginine biosynthesis I (via L-ornithine) 59	0.0862257	0.0857673	1.06436	1.06668	59	consistent	1.16921	0.297736
738	L-arginine biosynthesis I (via L-ornithine)	L-arginine biosynthesis I (via L-ornithine) 62	0.198941	0.0794041	0.701275	1.10016	62	gain_significance	1.16921	0.297736
739	L-arginine biosynthesis I (via L-ornithine)	L-arginine biosynthesis I (via L-ornithine) 64	0.14996	0.0746837	0.824025	1.12677	64	gain_significance	1.16921	0.297736
740	L-arginine biosynthesis I (via L-ornithine)	L-arginine biosynthesis I (via L-ornithine) 65	0.0509115	0.0453657	1.29318	1.34327	65	consistent	1.16921	0.297736
741	L-arginine biosynthesis I (via L-ornithine)	L-arginine biosynthesis I (via L-ornithine) 77	0.000628045	0.00115818	3.20201	2.93622	77	consistent	1.16921	0.297736
742	L-arginine biosynthesis I (via L-ornithine)	L-arginine biosynthesis I (via L-ornithine) 81	0.00454713	0.0170497	2.34226	1.76828	81	consistent	1.16921	0.297736
743	L-arginine biosynthesis I (via L-ornithine)	L-arginine biosynthesis I (via L-ornithine) 84	0.0210126	0.00665558	1.67752	2.17681	84	consistent	1.16921	0.297736
744	L-arginine biosynthesis I (via L-ornithine)	L-arginine biosynthesis I (via L-ornithine) 85	0.0075146	0.0308895	2.12409	1.51019	85	consistent	1.16921	0.297736
745	L-arginine biosynthesis I (via L-ornithine)	L-arginine biosynthesis I (via L-ornithine) 95	0.0830954	0.101928	1.08042	0.991707	95	lose_significance	1.16921	0.297736
746	L-arginine biosynthesis I (via L-ornithine)	L-arginine biosynthesis I (via L-ornithine)117	0.0405063	0.034778	1.39248	1.4587	117	consistent	1.16921	0.297736
747	L-arginine biosynthesis II (acetyl cycle)	L-arginine biosynthesis II (acetyl cycle) 3	0.00627106	0.000787117	2.20266	3.10396	3	consistent	1.21373	0.31404
748	L-arginine biosynthesis II (acetyl cycle)	L-arginine biosynthesis II (acetyl cycle) 4	0.0783913	0.107083	1.10573	0.970281	4	lose_significance	1.21373	0.31404
749	L-arginine biosynthesis II (acetyl cycle)	L-arginine biosynthesis II (acetyl cycle) 6	0.000194897	0.000138703	3.71019	3.85791	6	consistent	1.21373	0.31404
750	L-arginine biosynthesis II (acetyl cycle)	L-arginine biosynthesis II (acetyl cycle) 9	0.0037272	0.0216673	2.42862	1.6642	9	consistent	1.21373	0.31404
751	L-arginine biosynthesis II (acetyl cycle)	L-arginine biosynthesis II (acetyl cycle) 12	0.00436057	0.0502307	2.36046	1.29903	12	consistent	1.21373	0.31404
752	L-arginine biosynthesis II (acetyl cycle)	L-arginine biosynthesis II (acetyl cycle) 16	0.000583161	0.0256584	3.23421	1.59077	16	consistent	1.21373	0.31404
753	L-arginine biosynthesis II (acetyl cycle)	L-arginine biosynthesis II (acetyl cycle) 17	0.00404394	0.00892399	2.3932	2.04944	17	consistent	1.21373	0.31404
754	L-arginine biosynthesis II (acetyl cycle)	L-arginine biosynthesis II (acetyl cycle) 19	0.000345502	0.0211676	3.46155	1.67433	19	consistent	1.21373	0.31404
755	L-arginine biosynthesis II (acetyl cycle)	L-arginine biosynthesis II (acetyl cycle) 20	0.0193049	0.0214899	1.71433	1.66777	20	consistent	1.21373	0.31404
756	L-arginine biosynthesis II (acetyl cycle)	L-arginine biosynthesis II (acetyl cycle) 26	0.0187095	0.0221866	1.72794	1.65391	26	consistent	1.21373	0.31404
757	L-arginine biosynthesis II (acetyl cycle)	L-arginine biosynthesis II (acetyl cycle) 32	0.0174793	0.00897478	1.75748	2.04698	32	consistent	1.21373	0.31404
758	L-arginine biosynthesis II (acetyl cycle)	L-arginine biosynthesis II (acetyl cycle) 35	0.0223603	0.0123048	1.65052	1.90993	35	consistent	1.21373	0.31404
759	L-arginine biosynthesis II (acetyl cycle)	L-arginine biosynthesis II (acetyl cycle) 36	0.00229104	0.000156109	2.63997	3.80657	36	consistent	1.21373	0.31404
760	L-arginine biosynthesis II (acetyl cycle)	L-arginine biosynthesis II (acetyl cycle) 38	0.00825353	0.00471784	2.08336	2.32626	38	consistent	1.21373	0.31404
761	L-arginine biosynthesis II (acetyl cycle)	L-arginine biosynthesis II (acetyl cycle) 39	0.00762851	0.0012341	2.11756	2.90865	39	consistent	1.21373	0.31404
762	L-arginine biosynthesis II (acetyl cycle)	L-arginine biosynthesis II (acetyl cycle) 42	0.0450804	0.0997659	1.34601	1.00102	42	consistent	1.21373	0.31404
763	L-arginine biosynthesis II (acetyl cycle)	L-arginine biosynthesis II (acetyl cycle) 49	0.0613512	0.177457	1.21218	0.750908	49	lose_significance	1.21373	0.31404
764	L-arginine biosynthesis II (acetyl cycle)	L-arginine biosynthesis II (acetyl cycle) 55	0.061378	0.201806	1.21199	0.695067	55	lose_significance	1.21373	0.31404
765	L-arginine biosynthesis II (acetyl cycle)	L-arginine biosynthesis II (acetyl cycle) 58	0.00425103	0.0436458	2.37151	1.36006	58	consistent	1.21373	0.31404
766	L-arginine biosynthesis II (acetyl cycle)	L-arginine biosynthesis II (acetyl cycle) 59	0.0618928	0.0504238	1.20836	1.29736	59	consistent	1.21373	0.31404
767	L-arginine biosynthesis II (acetyl cycle)	L-arginine biosynthesis II (acetyl cycle) 62	0.0939297	0.0794041	1.0272	1.10016	62	consistent	1.21373	0.31404
768	L-arginine biosynthesis II (acetyl cycle)	L-arginine biosynthesis II (acetyl cycle) 64	0.069157	0.0468075	1.16016	1.32968	64	consistent	1.21373	0.31404
769	L-arginine biosynthesis II (acetyl cycle)	L-arginine biosynthesis II (acetyl cycle) 65	0.0509115	0.0453657	1.29318	1.34327	65	consistent	1.21373	0.31404
770	L-arginine biosynthesis II (acetyl cycle)	L-arginine biosynthesis II (acetyl cycle) 73	0.0746738	0.118853	1.12683	0.92499	73	lose_significance	1.21373	0.31404
771	L-arginine biosynthesis II (acetyl cycle)	L-arginine biosynthesis II (acetyl cycle) 77	0.000110035	0.000480247	3.95847	3.31854	77	consistent	1.21373	0.31404
772	L-arginine biosynthesis II (acetyl cycle)	L-arginine biosynthesis II (acetyl cycle) 81	0.000351576	0.00468893	3.45398	2.32893	81	consistent	1.21373	0.31404
773	L-arginine biosynthesis II (acetyl cycle)	L-arginine biosynthesis II (acetyl cycle) 84	0.0134567	0.0037278	1.87106	2.42855	84	consistent	1.21373	0.31404
774	L-arginine biosynthesis II (acetyl cycle)	L-arginine biosynthesis II (acetyl cycle) 85	0.00598075	0.0430567	2.22324	1.36596	85	consistent	1.21373	0.31404
775	L-arginine biosynthesis II (acetyl cycle)	L-arginine biosynthesis II (acetyl cycle) 95	0.0781971	0.0921204	1.10681	1.03564	95	consistent	1.21373	0.31404
776	L-arginine biosynthesis II (acetyl cycle)	L-arginine biosynthesis II (acetyl cycle)117	0.0345998	0.196618	1.46093	0.706377	117	lose_significance	1.21373	0.31404
777	L-arginine biosynthesis II (acetyl cycle)	L-arginine biosynthesis II (acetyl cycle)118	0.0778883	0.167805	1.10853	0.775194	118	lose_significance	1.21373	0.31404
778	L-arginine degradation V (arginine deiminase pathway)	L-arginine degradation V (arginine deiminase pathway) 9	0.308462	0.0882605	0.510798	1.05423	9	gain_significance	0.98169	0.273683
779	L-arginine degradation V (arginine deiminase pathway)	L-arginine degradation V (arginine deiminase pathway) 12	0.308204	0.0919152	0.511161	1.03661	12	gain_significance	0.98169	0.273683
780	L-arginine degradation V (arginine deiminase pathway)	L-arginine degradation V (arginine deiminase pathway) 16	0.050197	0.116129	1.29932	0.935059	16	lose_significance	0.98169	0.273683
781	L-arginine degradation V (arginine deiminase pathway)	L-arginine degradation V (arginine deiminase pathway) 17	0.0567936	0.0968897	1.2457	1.01372	17	consistent	0.98169	0.273683
782	L-arginine degradation V (arginine deiminase pathway)	L-arginine degradation V (arginine deiminase pathway) 19	0.038528	0.117065	1.41422	0.931574	19	lose_significance	0.98169	0.273683
783	L-arginine degradation V (arginine deiminase pathway)	L-arginine degradation V (arginine deiminase pathway) 26	0.00727553	0.00430499	2.13814	2.36603	26	consistent	0.98169	0.273683
784	L-arginine degradation V (arginine deiminase pathway)	L-arginine degradation V (arginine deiminase pathway) 35	0.0669376	0.21677	1.17433	0.664	35	lose_significance	0.98169	0.273683
785	L-arginine degradation V (arginine deiminase pathway)	L-arginine degradation V (arginine deiminase pathway) 36	0.086117	0.169819	1.06491	0.770015	36	lose_significance	0.98169	0.273683
786	L-arginine degradation V (arginine deiminase pathway)	L-arginine degradation V (arginine deiminase pathway) 39	0.334133	0.0715672	0.476081	1.14529	39	gain_significance	0.98169	0.273683
787	L-arginine degradation V (arginine deiminase pathway)	L-arginine degradation V (arginine deiminase pathway) 65	0.0410349	0.0576589	1.38685	1.23913	65	consistent	0.98169	0.273683
788	L-asparagine biosynthesis III (tRNA-dependent)	L-asparagine biosynthesis III (tRNA-dependent) 1	0.0635044	0.0619326	1.1972	1.20808	1	consistent	0.841297	0.262607
789	L-asparagine biosynthesis III (tRNA-dependent)	L-asparagine biosynthesis III (tRNA-dependent) 17	0.0939995	0.0146478	1.02687	1.83423	17	consistent	0.841297	0.262607
790	L-asparagine biosynthesis III (tRNA-dependent)	L-asparagine biosynthesis III (tRNA-dependent) 26	0.0757956	0.175546	1.12036	0.75561	26	lose_significance	0.841297	0.262607
791	L-asparagine biosynthesis III (tRNA-dependent)	L-asparagine biosynthesis III (tRNA-dependent) 87	0.0598591	0.281146	1.22287	0.551068	87	lose_significance	0.841297	0.262607
792	L-asparagine biosynthesis III (tRNA-dependent)	L-asparagine biosynthesis III (tRNA-dependent)120	0.201939	0.0560683	0.69478	1.25128	120	gain_significance	0.841297	0.262607
793	L-asparagine biosynthesis III (tRNA-dependent)	L-asparagine biosynthesis III (tRNA-dependent)122	0.124864	0.0703878	0.903561	1.1525	122	gain_significance	0.841297	0.262607
794	L-citrulline degradation	L-citrulline degradation 9	0.0921005	0.176838	1.03574	0.752425	9	lose_significance	1.10855	0.125679
795	L-citrulline degradation	L-citrulline degradation 16	0.0131532	0.0321766	1.88097	1.49246	16	consistent	1.10855	0.125679
796	L-citrulline degradation	L-citrulline degradation 17	0.0196138	0.0146478	1.70744	1.83423	17	consistent	1.10855	0.125679
797	L-citrulline degradation	L-citrulline degradation 19	0.0855402	0.037423	1.06783	1.42686	19	consistent	1.10855	0.125679
798	L-citrulline degradation	L-citrulline degradation 20	0.182332	0.0802031	0.739138	1.09581	20	gain_significance	1.10855	0.125679
799	L-citrulline degradation	L-citrulline degradation 26	0.00727553	0.00430499	2.13814	2.36603	26	consistent	1.10855	0.125679
800	L-citrulline degradation	L-citrulline degradation 35	0.184837	0.0880521	0.733212	1.05526	35	gain_significance	1.10855	0.125679
801	L-citrulline degradation	L-citrulline degradation 36	0.0674714	0.0272731	1.17088	1.56427	36	consistent	1.10855	0.125679
802	L-citrulline degradation	L-citrulline degradation 65	0.0410349	0.0576589	1.38685	1.23913	65	consistent	1.10855	0.125679
803	L-citrulline degradation	L-citrulline degradation120	0.0829388	0.172867	1.08124	0.762288	120	lose_significance	1.10855	0.125679
804	L-cysteine biosynthesis I	L-cysteine biosynthesis I 35	0.0185525	0.0210771	1.7316	1.67619	35	consistent	1.01177	0.116721
805	L-cysteine biosynthesis I	L-cysteine biosynthesis I 36	0.0306947	0.0990459	1.51294	1.00416	36	consistent	1.01177	0.116721
806	L-cysteine biosynthesis I	L-cysteine biosynthesis I 38	0.0233955	0.0701269	1.63087	1.15412	38	consistent	1.01177	0.116721
807	L-cysteine biosynthesis I	L-cysteine biosynthesis I 39	0.0559494	0.0511881	1.2522	1.29083	39	consistent	1.01177	0.116721
808	L-cysteine biosynthesis I	L-cysteine biosynthesis I 45	0.0729374	0.168497	1.13705	0.773408	45	lose_significance	1.01177	0.116721
809	L-cysteine biosynthesis I	L-cysteine biosynthesis I 52	0.101258	0.0916245	0.994569	1.03799	52	gain_significance	1.01177	0.116721
810	L-cysteine biosynthesis I	L-cysteine biosynthesis I 84	0.0570027	0.0325713	1.2441	1.48717	84	consistent	1.01177	0.116721
811	L-cysteine biosynthesis I	L-cysteine biosynthesis I111	0.0974967	0.0725193	1.01101	1.13955	111	consistent	1.01177	0.116721
812	L-cysteine biosynthesis I	L-cysteine biosynthesis I112	0.0752771	0.132138	1.12334	0.878972	112	lose_significance	1.01177	0.116721
813	L-cysteine biosynthesis V (mycobacteria)	L-cysteine biosynthesis V (mycobacteria) 1	0.0879411	0.000859051	1.05581	3.06598	1	consistent	0.920107	0.132559
814	L-cysteine biosynthesis V (mycobacteria)	L-cysteine biosynthesis V (mycobacteria) 9	0.025508	0.0182602	1.59332	1.73849	9	consistent	0.920107	0.132559
815	L-cysteine biosynthesis V (mycobacteria)	L-cysteine biosynthesis V (mycobacteria) 12	0.0161205	0.0238574	1.79262	1.62238	12	consistent	0.920107	0.132559
816	L-cysteine biosynthesis V (mycobacteria)	L-cysteine biosynthesis V (mycobacteria) 24	0.0876729	0.0622071	1.05713	1.20616	24	consistent	0.920107	0.132559
817	L-cysteine biosynthesis V (mycobacteria)	L-cysteine biosynthesis V (mycobacteria) 35	0.253378	0.0292066	0.596232	1.53452	35	gain_significance	0.920107	0.132559
818	L-cysteine biosynthesis V (mycobacteria)	L-cysteine biosynthesis V (mycobacteria) 36	0.0248682	0.00594162	1.60436	2.2261	36	consistent	0.920107	0.132559
819	L-cysteine biosynthesis V (mycobacteria)	L-cysteine biosynthesis V (mycobacteria) 38	0.143033	0.0271399	0.844562	1.56639	38	gain_significance	0.920107	0.132559
820	L-cysteine biosynthesis V (mycobacteria)	L-cysteine biosynthesis V (mycobacteria) 39	0.0402702	0.00599239	1.39502	2.2224	39	consistent	0.920107	0.132559
821	L-cysteine biosynthesis V (mycobacteria)	L-cysteine biosynthesis V (mycobacteria) 92	0.147728	0.05693	0.830538	1.24466	92	gain_significance	0.920107	0.132559
822	L-glutamine degradation I	L-glutamine degradation I 1	0.0879411	0.0845599	1.05581	1.07284	1	consistent	0.858045	0.266933
823	L-glutamine degradation I	L-glutamine degradation I 17	0.0939995	0.0146478	1.02687	1.83423	17	consistent	0.858045	0.266933
824	L-glutamine degradation I	L-glutamine degradation I 26	0.0680354	0.115967	1.16727	0.935667	26	lose_significance	0.858045	0.266933
825	L-glutamine degradation I	L-glutamine degradation I 87	0.0465969	0.15285	1.33164	0.815735	87	lose_significance	0.858045	0.266933
826	L-histidine biosynthesis	L-histidine biosynthesis 10	0.186841	0.0131768	0.728527	1.88019	10	gain_significance	0.983856	0.239992
827	L-histidine biosynthesis	L-histidine biosynthesis 12	0.147291	0.0123261	0.831825	1.90917	12	gain_significance	0.983856	0.239992
828	L-histidine biosynthesis	L-histidine biosynthesis 17	0.233647	0.0968897	0.631441	1.01372	17	gain_significance	0.983856	0.239992
829	L-histidine biosynthesis	L-histidine biosynthesis 24	0.0876729	0.0528094	1.05713	1.27729	24	consistent	0.983856	0.239992
830	L-histidine biosynthesis	L-histidine biosynthesis 25	0.0634348	0.060043	1.19767	1.22154	25	consistent	0.983856	0.239992
831	L-histidine biosynthesis	L-histidine biosynthesis 36	0.240836	0.0327937	0.618279	1.48421	36	gain_significance	0.983856	0.239992
832	L-histidine biosynthesis	L-histidine biosynthesis 39	0.264831	0.0718948	0.577031	1.1433	39	gain_significance	0.983856	0.239992
833	L-histidine biosynthesis	L-histidine biosynthesis 73	0.0558574	0.073606	1.25292	1.13309	73	consistent	0.983856	0.239992
834	L-homocysteine biosynthesis	L-homocysteine biosynthesis 88	0.000127566	0.000303341	3.89426	3.51807	88	consistent	1.1368	0.240344
835	L-homoserine biosynthesis	L-homoserine biosynthesis 17	0.456284	0.081487	0.340765	1.08891	17	gain_significance	0.665449	0.0960439
836	L-homoserine biosynthesis	L-homoserine biosynthesis114	0.420965	0.0397703	0.375754	1.40044	114	gain_significance	0.665449	0.0960439
837	L-homoserine biosynthesis	L-homoserine biosynthesis117	0.317466	0.0746682	0.498303	1.12686	117	gain_significance	0.665449	0.0960439
838	L-homoserine biosynthesis	L-homoserine biosynthesis122	0.289542	0.0429353	0.538289	1.36719	122	gain_significance	0.665449	0.0960439
839	L-isoleucine biosynthesis I (from threonine)	L-isoleucine biosynthesis I (from threonine) 24	0.16925	0.0368624	0.77147	1.43342	24	gain_significance	0.685479	0.158535
840	L-isoleucine biosynthesis I (from threonine)	L-isoleucine biosynthesis I (from threonine) 25	0.732152	0.0957344	0.135398	1.01893	25	gain_significance	0.685479	0.158535
841	L-isoleucine biosynthesis I (from threonine)	L-isoleucine biosynthesis I (from threonine) 35	0.0821418	0.0292066	1.08544	1.53452	35	consistent	0.685479	0.158535
842	L-isoleucine biosynthesis I (from threonine)	L-isoleucine biosynthesis I (from threonine) 38	0.0612237	0.0515198	1.21308	1.28803	38	consistent	0.685479	0.158535
843	L-isoleucine biosynthesis I (from threonine)	L-isoleucine biosynthesis I (from threonine) 39	0.334133	0.0268576	0.476081	1.57093	39	gain_significance	0.685479	0.158535
844	L-isoleucine biosynthesis I (from threonine)	L-isoleucine biosynthesis I (from threonine) 40	0.247625	0.0332539	0.606206	1.47816	40	gain_significance	0.685479	0.158535
845	L-isoleucine biosynthesis I (from threonine)	L-isoleucine biosynthesis I (from threonine) 47	0.0753964	0.171819	1.12265	0.764928	47	lose_significance	0.685479	0.158535
846	L-isoleucine biosynthesis I (from threonine)	L-isoleucine biosynthesis I (from threonine)114	0.492447	0.0459103	0.307641	1.33809	114	gain_significance	0.685479	0.158535
847	L-isoleucine biosynthesis I (from threonine)	L-isoleucine biosynthesis I (from threonine)117	0.523286	0.0515278	0.281261	1.28796	117	gain_significance	0.685479	0.158535
848	L-leucine biosynthesis	L-leucine biosynthesis 15	0.00267403	0.0153025	2.57283	1.81524	15	consistent	1.05529	0.549876
849	L-leucine biosynthesis	L-leucine biosynthesis 17	0.0939995	0.290351	1.02687	0.537077	17	lose_significance	1.05529	0.549876
850	L-leucine biosynthesis	L-leucine biosynthesis 18	0.00249369	0.0018891	2.60316	2.72374	18	consistent	1.05529	0.549876
851	L-leucine biosynthesis	L-leucine biosynthesis 24	0.16925	0.0403121	0.77147	1.39456	24	gain_significance	1.05529	0.549876
852	L-leucine biosynthesis	L-leucine biosynthesis 47	0.0139368	0.177765	1.85584	0.750154	47	lose_significance	1.05529	0.549876
853	L-leucine biosynthesis	L-leucine biosynthesis 59	0.0415785	0.23579	1.38113	0.627474	59	lose_significance	1.05529	0.549876
854	L-leucine biosynthesis	L-leucine biosynthesis 65	0.00744908	0.0838886	2.1279	1.0763	65	consistent	1.05529	0.549876
855	L-leucine biosynthesis	L-leucine biosynthesis 66	0.00358658	0.0102112	2.44532	1.99092	66	consistent	1.05529	0.549876
856	L-leucine biosynthesis	L-leucine biosynthesis 85	0.00129828	0.0374998	2.88663	1.42597	85	consistent	1.05529	0.549876
857	L-leucine biosynthesis	L-leucine biosynthesis 88	0.0679748	0.589684	1.16765	0.229381	88	lose_significance	1.05529	0.549876
858	L-leucine biosynthesis	L-leucine biosynthesis106	0.0166852	0.428742	1.77767	0.367804	106	lose_significance	1.05529	0.549876
859	L-leucine biosynthesis	L-leucine biosynthesis107	0.0242541	0.148149	1.61521	0.829302	107	lose_significance	1.05529	0.549876
860	L-leucine biosynthesis	L-leucine biosynthesis109	0.0359451	0.117427	1.44436	0.930231	109	lose_significance	1.05529	0.549876
861	L-leucine biosynthesis	L-leucine biosynthesis110	0.046138	0.367715	1.33594	0.434489	110	lose_significance	1.05529	0.549876
862	L-leucine biosynthesis	L-leucine biosynthesis111	0.365946	0.0738162	0.436583	1.13185	111	gain_significance	1.05529	0.549876
863	L-leucine biosynthesis	L-leucine biosynthesis123	0.0126296	0.0143074	1.89861	1.84444	123	consistent	1.05529	0.549876
864	L-leucine biosynthesis	L-leucine biosynthesis124	0.0159121	0.0474138	1.79827	1.3241	124	consistent	1.05529	0.549876
865	L-lysine biosynthesis I	L-lysine biosynthesis I 2	0.189199	0.0236913	0.723081	1.62541	2	gain_significance	0.703586	0.11944
866	L-lysine biosynthesis I	L-lysine biosynthesis I 44	0.185507	0.0964422	0.73164	1.01573	44	gain_significance	0.703586	0.11944
867	L-lysine biosynthesis I	L-lysine biosynthesis I 45	0.0710805	0.168497	1.14825	0.773408	45	lose_significance	0.703586	0.11944
868	L-lysine biosynthesis I	L-lysine biosynthesis I120	0.289247	0.0885565	0.538731	1.05278	120	gain_significance	0.703586	0.11944
869	L-lysine biosynthesis I	L-lysine biosynthesis I122	0.236602	0.0622411	0.625982	1.20592	122	gain_significance	0.703586	0.11944
870	L-methionine biosynthesis III	L-methionine biosynthesis III 88	0.0118124	0.0296948	1.92766	1.52732	88	consistent	0.962496	0.289326
871	L-methionine biosynthesis III	L-methionine biosynthesis III118	0.0778883	0.304937	1.10853	0.51579	118	lose_significance	0.962496	0.289326
872	L-methionine degradation I (to L-homocysteine)	L-methionine degradation I (to L-homocysteine) 61	0.130909	0.0587794	0.883031	1.23077	61	gain_significance	0.771263	0.0129239
873	L-methionine degradation I (to L-homocysteine)	L-methionine degradation I (to L-homocysteine) 88	0.119182	0.0617408	0.92379	1.20943	88	gain_significance	0.771263	0.0129239
874	L-ornithine biosynthesis I	L-ornithine biosynthesis I 3	0.0323621	0.116136	1.48996	0.935032	3	lose_significance	1.34727	0.363885
875	L-ornithine biosynthesis I	L-ornithine biosynthesis I 4	0.0406291	0.107083	1.39116	0.970281	4	lose_significance	1.34727	0.363885
876	L-ornithine biosynthesis I	L-ornithine biosynthesis I 6	0.00374691	0.0203858	2.42633	1.69067	6	consistent	1.34727	0.363885
877	L-ornithine biosynthesis I	L-ornithine biosynthesis I 9	0.0597866	0.188921	1.2234	0.723721	9	lose_significance	1.34727	0.363885
878	L-ornithine biosynthesis I	L-ornithine biosynthesis I 12	0.0526521	0.276333	1.27858	0.558567	12	lose_significance	1.34727	0.363885
879	L-ornithine biosynthesis I	L-ornithine biosynthesis I 17	0.0567936	0.41905	1.2457	0.377735	17	lose_significance	1.34727	0.363885
880	L-ornithine biosynthesis I	L-ornithine biosynthesis I 20	0.0193049	0.0906687	1.71433	1.04254	20	consistent	1.34727	0.363885
881	L-ornithine biosynthesis I	L-ornithine biosynthesis I 32	0.0174793	0.177666	1.75748	0.750396	32	lose_significance	1.34727	0.363885
882	L-ornithine biosynthesis I	L-ornithine biosynthesis I 35	0.0669376	0.11607	1.17433	0.935279	35	lose_significance	1.34727	0.363885
883	L-ornithine biosynthesis I	L-ornithine biosynthesis I 36	0.011867	0.166687	1.92566	0.778099	36	lose_significance	1.34727	0.363885
884	L-ornithine biosynthesis I	L-ornithine biosynthesis I 38	0.059472	0.347366	1.22569	0.459213	38	lose_significance	1.34727	0.363885
885	L-ornithine biosynthesis I	L-ornithine biosynthesis I 39	0.00457307	0.0367802	2.33979	1.43439	39	consistent	1.34727	0.363885
886	L-ornithine biosynthesis I	L-ornithine biosynthesis I 73	0.0204818	0.073606	1.68863	1.13309	73	consistent	1.34727	0.363885
887	L-ornithine biosynthesis I	L-ornithine biosynthesis I 77	0.0840003	0.125811	1.07572	0.90028	77	lose_significance	1.34727	0.363885
888	L-ornithine biosynthesis I	L-ornithine biosynthesis I 81	0.0434114	0.187773	1.3624	0.726367	81	lose_significance	1.34727	0.363885
889	L-ornithine biosynthesis I	L-ornithine biosynthesis I 94	0.0973248	0.310345	1.01178	0.508155	94	lose_significance	1.34727	0.363885
890	L-phenylalanine biosynthesis I	L-phenylalanine biosynthesis I 3	0.0881545	0.100337	1.05476	0.998538	3	lose_significance	1.00596	0.418277
891	L-phenylalanine biosynthesis I	L-phenylalanine biosynthesis I 17	0.112587	0.0702457	0.948512	1.15338	17	gain_significance	1.00596	0.418277
892	L-phenylalanine biosynthesis I	L-phenylalanine biosynthesis I 77	0.0950289	0.235707	1.02214	0.627628	77	lose_significance	1.00596	0.418277
893	L-threonine biosynthesis	L-threonine biosynthesis 17	0.144588	0.0419817	0.839866	1.37694	17	gain_significance	0.762893	0.0105963
894	L-tryptophan biosynthesis	L-tryptophan biosynthesis 1	0.0466073	0.154581	1.33155	0.810845	1	lose_significance	0.997821	0.359371
895	L-tryptophan biosynthesis	L-tryptophan biosynthesis 2	0.326956	0.0878697	0.485511	1.05616	2	gain_significance	0.997821	0.359371
896	L-tryptophan biosynthesis	L-tryptophan biosynthesis 12	0.076489	0.0823708	1.1164	1.08423	12	consistent	0.997821	0.359371
897	L-tryptophan biosynthesis	L-tryptophan biosynthesis 35	0.0548548	0.060094	1.26079	1.22117	35	consistent	0.997821	0.359371
898	L-tryptophan biosynthesis	L-tryptophan biosynthesis 36	0.0356748	0.0745577	1.44764	1.12751	36	consistent	0.997821	0.359371
899	L-tryptophan biosynthesis	L-tryptophan biosynthesis 38	0.17525	0.0867721	0.756342	1.06162	38	gain_significance	0.997821	0.359371
900	L-tryptophan biosynthesis	L-tryptophan biosynthesis 39	0.0962116	0.0446565	1.01677	1.35012	39	consistent	0.997821	0.359371
901	L-tryptophan biosynthesis	L-tryptophan biosynthesis 44	0.0168827	0.0625676	1.77256	1.20365	44	consistent	0.997821	0.359371
902	L-tryptophan biosynthesis	L-tryptophan biosynthesis 45	0.0244409	0.0548899	1.61188	1.26051	45	consistent	0.997821	0.359371
903	L-tryptophan biosynthesis	L-tryptophan biosynthesis 55	0.0359149	0.217407	1.44473	0.662726	55	lose_significance	0.997821	0.359371
904	L-tryptophan biosynthesis	L-tryptophan biosynthesis 59	0.0165897	0.152666	1.78016	0.816259	59	lose_significance	0.997821	0.359371
905	L-tryptophan biosynthesis	L-tryptophan biosynthesis 61	0.0377155	0.158917	1.42348	0.798828	61	lose_significance	0.997821	0.359371
906	L-tryptophan biosynthesis	L-tryptophan biosynthesis 92	0.066309	0.0196389	1.17843	1.70688	92	consistent	0.997821	0.359371
907	L-tryptophan biosynthesis	L-tryptophan biosynthesis 94	0.0973248	0.234365	1.01178	0.630107	94	lose_significance	0.997821	0.359371
908	L-tryptophan biosynthesis	L-tryptophan biosynthesis 99	0.0924889	0.346662	1.03391	0.460094	99	lose_significance	0.997821	0.359371
909	L-tryptophan biosynthesis	L-tryptophan biosynthesis114	0.320504	0.0459103	0.494166	1.33809	114	gain_significance	0.997821	0.359371
910	L-tryptophan biosynthesis	L-tryptophan biosynthesis116	0.078498	0.0250482	1.10514	1.60122	116	consistent	0.997821	0.359371
911	L-tryptophan biosynthesis	L-tryptophan biosynthesis122	0.0342815	0.0277403	1.46494	1.55689	122	consistent	0.997821	0.359371
912	L-tyrosine biosynthesis I	L-tyrosine biosynthesis I 3	0.0811718	0.0845282	1.09059	1.073	3	consistent	0.970216	0.422293
913	L-tyrosine biosynthesis I	L-tyrosine biosynthesis I 39	0.382037	0.0343463	0.417894	1.46412	39	gain_significance	0.970216	0.422293
914	L-valine biosynthesis	L-valine biosynthesis 24	0.0876729	0.00877421	1.05713	2.05679	24	consistent	0.662056	0.158772
915	L-valine biosynthesis	L-valine biosynthesis 25	0.515774	0.0731372	0.287541	1.13586	25	gain_significance	0.662056	0.158772
916	L-valine biosynthesis	L-valine biosynthesis 88	0.128835	0.0869781	0.889965	1.06059	88	gain_significance	0.662056	0.158772
917	L-valine biosynthesis	L-valine biosynthesis114	0.348983	0.0397703	0.457196	1.40044	114	gain_significance	0.662056	0.158772
918	L-valine biosynthesis	L-valine biosynthesis117	0.317218	0.01406	0.498642	1.85201	117	gain_significance	0.662056	0.158772
919	L-valine biosynthesis	L-valine biosynthesis118	0.432249	0.0818646	0.364266	1.0869	118	gain_significance	0.662056	0.158772
920	L-valine degradation I	L-valine degradation I 17	0.0939995	0.0844143	1.02687	1.07358	17	consistent	0.902881	0.233596
921	Metabolic Regulator Biosynthesis // Carbohydrate Biosynthesis	Metabolic Regulator Biosynthesis // Carbohydrate Biosynthesis 94	0.0973248	0.0791099	1.01178	1.10177	94	consistent	0.665993	0.0555498
922	Metabolite Activation	Metabolite Activation 35	0.0603704	0.135515	1.21918	0.868013	35	lose_significance	1.54855	0.283081
923	Metabolite Activation	Metabolite Activation 38	0.0708444	0.200341	1.14969	0.698229	38	lose_significance	1.54855	0.283081
924	Metabolite Activation	Metabolite Activation 74	0.011799	0.0158905	1.92816	1.79886	74	consistent	1.54855	0.283081
925	Metabolite Activation	Metabolite Activation 77	0.0841411	0.0982641	1.07499	1.00761	77	consistent	1.54855	0.283081
926	Metabolite Activation	Metabolite Activation 97	0.0124724	0.302455	1.90405	0.51934	97	lose_significance	1.54855	0.283081
927	Metabolite Activation	Metabolite Activation 98	0.0166061	0.322044	1.77973	0.492085	98	lose_significance	1.54855	0.283081
928	Metabolite Activation	Metabolite Activation 99	0.0341626	0.363106	1.46645	0.439967	99	lose_significance	1.54855	0.283081
929	Metabolite Activation	Metabolite Activation100	0.000518891	0.426446	3.28492	0.370136	100	lose_significance	1.54855	0.283081
930	Metabolite Activation	Metabolite Activation102	0.0357551	0.138953	1.44666	0.857131	102	lose_significance	1.54855	0.283081
931	Metabolite Activation	Metabolite Activation103	0.0393518	0.293796	1.40504	0.531954	103	lose_significance	1.54855	0.283081
932	Metabolite Activation	Metabolite Activation104	0.0277984	0.369031	1.55598	0.432938	104	lose_significance	1.54855	0.283081
933	Metabolite Activation	Metabolite Activation106	0.0487457	0.428742	1.31206	0.367804	106	lose_significance	1.54855	0.283081
934	Metabolite Activation // Inorganic Nutrient Metabolism	Metabolite Activation // Inorganic Nutrient Metabolism 3	0.0323621	0.0380355	1.48996	1.41981	3	consistent	1.52632	0.236936
935	Metabolite Activation // Inorganic Nutrient Metabolism	Metabolite Activation // Inorganic Nutrient Metabolism 6	0.045499	0.0554293	1.342	1.25626	6	consistent	1.52632	0.236936
936	Metabolite Activation // Inorganic Nutrient Metabolism	Metabolite Activation // Inorganic Nutrient Metabolism 12	0.0170451	0.107807	1.7684	0.967355	12	lose_significance	1.52632	0.236936
937	Metabolite Activation // Inorganic Nutrient Metabolism	Metabolite Activation // Inorganic Nutrient Metabolism 35	0.0201555	0.074188	1.69561	1.12967	35	consistent	1.52632	0.236936
938	Metabolite Activation // Inorganic Nutrient Metabolism	Metabolite Activation // Inorganic Nutrient Metabolism 36	0.0529011	0.256566	1.27653	0.590801	36	lose_significance	1.52632	0.236936
939	Metabolite Activation // Inorganic Nutrient Metabolism	Metabolite Activation // Inorganic Nutrient Metabolism 38	0.0187818	0.195519	1.72626	0.70881	38	lose_significance	1.52632	0.236936
940	Metabolite Activation // Inorganic Nutrient Metabolism	Metabolite Activation // Inorganic Nutrient Metabolism 39	0.0962116	0.306303	1.01677	0.513848	39	lose_significance	1.52632	0.236936
941	Metabolite Activation // Inorganic Nutrient Metabolism	Metabolite Activation // Inorganic Nutrient Metabolism 53	0.018198	0.0333083	1.73998	1.47745	53	consistent	1.52632	0.236936
942	Metabolite Activation // Inorganic Nutrient Metabolism	Metabolite Activation // Inorganic Nutrient Metabolism 66	0.0494582	0.155536	1.30576	0.80817	66	lose_significance	1.52632	0.236936
943	Metabolite Activation // Inorganic Nutrient Metabolism	Metabolite Activation // Inorganic Nutrient Metabolism 70	0.0218511	0.0383378	1.66053	1.41637	70	consistent	1.52632	0.236936
944	Metabolite Activation // Inorganic Nutrient Metabolism	Metabolite Activation // Inorganic Nutrient Metabolism 88	0.00762788	0.0617408	2.1176	1.20943	88	consistent	1.52632	0.236936
945	Metabolite Activation // Inorganic Nutrient Metabolism	Metabolite Activation // Inorganic Nutrient Metabolism 94	0.0973248	0.280181	1.01178	0.552561	94	lose_significance	1.52632	0.236936
946	Metabolite Activation // Inorganic Nutrient Metabolism	Metabolite Activation // Inorganic Nutrient Metabolism 95	0.000118483	0.00409301	3.92635	2.38796	95	consistent	1.52632	0.236936
947	Metabolite Activation // Inorganic Nutrient Metabolism	Metabolite Activation // Inorganic Nutrient Metabolism 96	0.0524414	0.100785	1.28033	0.996604	96	lose_significance	1.52632	0.236936
948	Metabolite Activation // Inorganic Nutrient Metabolism	Metabolite Activation // Inorganic Nutrient Metabolism110	0.0853976	0.222742	1.06855	0.652198	110	lose_significance	1.52632	0.236936
949	molybdenum cofactor biosynthesis	molybdenum cofactor biosynthesis 65	0.00444053	0.00449083	2.35257	2.34767	65	consistent	0.833121	0.246925
950	mycobacterial sulfolipid biosynthesis	mycobacterial sulfolipid biosynthesis 12	0.011787	0.157839	1.9286	0.801785	12	lose_significance	1.04654	0.230297
951	mycobacterial sulfolipid biosynthesis	mycobacterial sulfolipid biosynthesis 48	0.0849574	0.136081	1.0708	0.866201	48	lose_significance	1.04654	0.230297
952	mycobacterial sulfolipid biosynthesis	mycobacterial sulfolipid biosynthesis 55	0.00237788	0.0102889	2.62381	1.98763	55	consistent	1.04654	0.230297
953	mycobacterial sulfolipid biosynthesis	mycobacterial sulfolipid biosynthesis 81	0.294256	0.0717715	0.531274	1.14405	81	gain_significance	1.04654	0.230297
954	mycobacterial sulfolipid biosynthesis	mycobacterial sulfolipid biosynthesis 88	0.0862876	0.0846325	1.06405	1.07246	88	consistent	1.04654	0.230297
955	mycobacterial sulfolipid biosynthesis	mycobacterial sulfolipid biosynthesis117	0.019317	0.0166379	1.71406	1.7789	117	consistent	1.04654	0.230297
956	mycobactin biosynthesis	mycobactin biosynthesis 1	5.38487e-08	3.32e-08	7.26882	7.47886	1	consistent	1.35036	0.424618
957	mycobactin biosynthesis	mycobactin biosynthesis 5	0.0025906	0.0116269	2.5866	1.93454	5	consistent	1.35036	0.424618
958	mycobactin biosynthesis	mycobactin biosynthesis 8	0.00528869	0.0498263	2.27665	1.30254	8	consistent	1.35036	0.424618
959	mycobactin biosynthesis	mycobactin biosynthesis 16	1.705e-08	1.705e-08	7.76828	7.76828	16	consistent	1.35036	0.424618
960	mycobactin biosynthesis	mycobactin biosynthesis 17	3.34e-08	4.36095e-08	7.47625	7.36042	17	consistent	1.35036	0.424618
961	mycobactin biosynthesis	mycobactin biosynthesis 18	2.94299e-08	2.84195e-05	7.53121	4.54638	18	consistent	1.35036	0.424618
962	mycobactin biosynthesis	mycobactin biosynthesis 19	3.5e-08	2.1599e-08	7.45593	7.66557	19	consistent	1.35036	0.424618
963	mycobactin biosynthesis	mycobactin biosynthesis 20	1.695e-08	3.39e-08	7.77083	7.4698	20	consistent	1.35036	0.424618
964	mycobactin biosynthesis	mycobactin biosynthesis 23	0.00411796	0.000910803	2.38532	3.04058	23	consistent	1.35036	0.424618
965	mycobactin biosynthesis	mycobactin biosynthesis 26	0.0209113	0.0580179	1.67962	1.23644	26	consistent	1.35036	0.424618
966	mycobactin biosynthesis	mycobactin biosynthesis 32	0.0174793	0.0927257	1.75748	1.0328	32	consistent	1.35036	0.424618
967	mycobactin biosynthesis	mycobactin biosynthesis 35	0.00102724	0.0210771	2.98833	1.67619	35	consistent	1.35036	0.424618
968	mycobactin biosynthesis	mycobactin biosynthesis 36	3.54e-08	0.000169859	7.451	3.76991	36	consistent	1.35036	0.424618
969	mycobactin biosynthesis	mycobactin biosynthesis 37	0.00168529	0.0280594	2.77333	1.55192	37	consistent	1.35036	0.424618
970	mycobactin biosynthesis	mycobactin biosynthesis 38	0.00648773	0.044951	2.18791	1.34726	38	consistent	1.35036	0.424618
971	mycobactin biosynthesis	mycobactin biosynthesis 39	3.57e-08	0.000110976	7.44733	3.95477	39	consistent	1.35036	0.424618
972	mycobactin biosynthesis	mycobactin biosynthesis 40	0.000738408	0.0300062	3.1317	1.52279	40	consistent	1.35036	0.424618
973	mycobactin biosynthesis	mycobactin biosynthesis 49	0.0532001	0.203714	1.27409	0.690979	49	lose_significance	1.35036	0.424618
974	mycobactin biosynthesis	mycobactin biosynthesis 58	0.00122166	0.000134218	2.91305	3.87219	58	consistent	1.35036	0.424618
975	mycobactin biosynthesis	mycobactin biosynthesis 59	0.0053712	0.0317138	2.26993	1.49875	59	consistent	1.35036	0.424618
976	mycobactin biosynthesis	mycobactin biosynthesis 60	0.00692592	0.018435	2.15952	1.73436	60	consistent	1.35036	0.424618
977	mycobactin biosynthesis	mycobactin biosynthesis 64	0.000444837	0.00531899	3.3518	2.27417	64	consistent	1.35036	0.424618
978	mycobactin biosynthesis	mycobactin biosynthesis 66	0.00181251	0.0755834	2.74172	1.12157	66	consistent	1.35036	0.424618
979	mycobactin biosynthesis	mycobactin biosynthesis 67	0.0526224	0.0877885	1.27883	1.05656	67	consistent	1.35036	0.424618
980	mycobactin biosynthesis	mycobactin biosynthesis 81	1.54e-08	1.54e-08	7.81248	7.81248	81	consistent	1.35036	0.424618
981	mycobactin biosynthesis	mycobactin biosynthesis 83	0.000104978	0.0019975	3.9789	2.69951	83	consistent	1.35036	0.424618
982	mycobactin biosynthesis	mycobactin biosynthesis 85	0.00103608	0.00949567	2.98461	2.02247	85	consistent	1.35036	0.424618
983	mycobactin biosynthesis	mycobactin biosynthesis 88	8.1139e-05	0.00396233	4.09077	2.40205	88	consistent	1.35036	0.424618
984	mycobactin biosynthesis	mycobactin biosynthesis 92	0.000391872	2.51724e-05	3.40686	4.59908	92	consistent	1.35036	0.424618
985	mycobactin biosynthesis	mycobactin biosynthesis108	0.191364	0.0624422	0.718139	1.20452	108	gain_significance	1.35036	0.424618
986	mycobactin biosynthesis	mycobactin biosynthesis110	0.0718811	0.126586	1.14339	0.897616	110	lose_significance	1.35036	0.424618
987	mycobactin biosynthesis	mycobactin biosynthesis114	0.025843	0.163772	1.58766	0.785761	114	lose_significance	1.35036	0.424618
988	mycobactin biosynthesis	mycobactin biosynthesis116	0.0383123	0.0496178	1.41666	1.30436	116	consistent	1.35036	0.424618
989	mycobactin biosynthesis	mycobactin biosynthesis120	0.0112069	0.125818	1.95052	0.900258	120	lose_significance	1.35036	0.424618
990	mycobactin biosynthesis	mycobactin biosynthesis122	0.00369506	0.0337559	2.43238	1.47165	122	consistent	1.35036	0.424618
991	mycocyclosin biosynthesis	mycocyclosin biosynthesis 1	0.0245564	0.236445	1.60984	0.62627	1	lose_significance	1.59572	0.0330573
992	mycocyclosin biosynthesis	mycocyclosin biosynthesis 9	0.0597866	0.212991	1.2234	0.67164	9	lose_significance	1.59572	0.0330573
993	mycocyclosin biosynthesis	mycocyclosin biosynthesis 19	0.0254906	0.103432	1.59362	0.985346	19	lose_significance	1.59572	0.0330573
994	mycocyclosin biosynthesis	mycocyclosin biosynthesis 35	0.0327379	0.0759853	1.48495	1.11927	35	consistent	1.59572	0.0330573
995	mycocyclosin biosynthesis	mycocyclosin biosynthesis 36	0.00229104	0.0513669	2.63997	1.28932	36	consistent	1.59572	0.0330573
996	mycocyclosin biosynthesis	mycocyclosin biosynthesis 38	0.0092248	0.0926742	2.03504	1.03304	38	consistent	1.59572	0.0330573
997	mycocyclosin biosynthesis	mycocyclosin biosynthesis 39	0.00172056	0.0136547	2.76433	1.86472	39	consistent	1.59572	0.0330573
998	mycocyclosin biosynthesis	mycocyclosin biosynthesis 40	0.063751	0.360807	1.19551	0.442725	40	lose_significance	1.59572	0.0330573
999	mycocyclosin biosynthesis	mycocyclosin biosynthesis 45	0.0279452	0.103139	1.55369	0.986577	45	lose_significance	1.59572	0.0330573
1000	mycocyclosin biosynthesis	mycocyclosin biosynthesis 51	0.0304704	0.208853	1.51612	0.680159	51	lose_significance	1.59572	0.0330573
1001	mycocyclosin biosynthesis	mycocyclosin biosynthesis 52	0.0188939	0.1346	1.72368	0.870956	52	lose_significance	1.59572	0.0330573
1002	mycocyclosin biosynthesis	mycocyclosin biosynthesis 59	0.0531364	0.274301	1.27461	0.561772	59	lose_significance	1.59572	0.0330573
1003	mycocyclosin biosynthesis	mycocyclosin biosynthesis 84	0.0157151	0.0325713	1.80368	1.48717	84	consistent	1.59572	0.0330573
1004	mycocyclosin biosynthesis	mycocyclosin biosynthesis 89	0.0310201	0.291904	1.50836	0.53476	89	lose_significance	1.59572	0.0330573
1005	mycofactocin biosynthesis	mycofactocin biosynthesis 9	0.0359626	0.0882605	1.44415	1.05423	9	consistent	1.27062	0.17981
1006	mycofactocin biosynthesis	mycofactocin biosynthesis 10	2.3989e-06	7.1151e-05	5.61999	4.14782	10	consistent	1.27062	0.17981
1007	mycofactocin biosynthesis	mycofactocin biosynthesis 11	0.0311969	0.212344	1.50589	0.67296	11	lose_significance	1.27062	0.17981
1008	mycofactocin biosynthesis	mycofactocin biosynthesis 13	0.000320177	0.000570305	3.49461	3.24389	13	consistent	1.27062	0.17981
1009	mycofactocin biosynthesis	mycofactocin biosynthesis 14	0.0975493	0.143016	1.01078	0.844616	14	lose_significance	1.27062	0.17981
1010	mycofactocin biosynthesis	mycofactocin biosynthesis 24	0.00427952	0.00178686	2.3686	2.74791	24	consistent	1.27062	0.17981
1011	mycofactocin biosynthesis	mycofactocin biosynthesis 37	0.0541953	0.0431136	1.26604	1.36539	37	consistent	1.27062	0.17981
1012	mycofactocin biosynthesis	mycofactocin biosynthesis 42	0.00525339	0.0046899	2.27956	2.32884	42	consistent	1.27062	0.17981
1013	mycofactocin biosynthesis	mycofactocin biosynthesis 45	1.90728e-05	0.000544477	4.71959	3.26402	45	consistent	1.27062	0.17981
1014	mycofactocin biosynthesis	mycofactocin biosynthesis 47	0.00225582	0.0808571	2.6467	1.09228	47	consistent	1.27062	0.17981
1015	mycofactocin biosynthesis	mycofactocin biosynthesis 65	5.01491e-05	0.000886909	4.29974	3.05212	65	consistent	1.27062	0.17981
1016	mycofactocin biosynthesis	mycofactocin biosynthesis 67	0.00141857	0.00214164	2.84815	2.66925	67	consistent	1.27062	0.17981
1017	mycofactocin biosynthesis	mycofactocin biosynthesis 72	0.0628615	0.132184	1.20162	0.878821	72	lose_significance	1.27062	0.17981
1018	mycofactocin biosynthesis	mycofactocin biosynthesis 73	0.0558574	0.0814036	1.25292	1.08936	73	consistent	1.27062	0.17981
1019	mycofactocin biosynthesis	mycofactocin biosynthesis 84	3.01703e-07	8.07465e-05	6.52042	4.09288	84	consistent	1.27062	0.17981
1020	mycofactocin biosynthesis	mycofactocin biosynthesis 85	0.0027154	0.0374998	2.56617	1.42597	85	consistent	1.27062	0.17981
1021	mycofactocin biosynthesis	mycofactocin biosynthesis 88	0.0537086	0.0793826	1.26996	1.10027	88	consistent	1.27062	0.17981
1022	mycofactocin biosynthesis	mycofactocin biosynthesis 93	0.0286673	0.0404918	1.54261	1.39263	93	consistent	1.27062	0.17981
1023	mycofactocin biosynthesis	mycofactocin biosynthesis 96	0.00377292	0.00705304	2.42332	2.15162	96	consistent	1.27062	0.17981
1024	mycofactocin biosynthesis	mycofactocin biosynthesis103	0.0729098	0.201177	1.13721	0.696423	103	lose_significance	1.27062	0.17981
1025	mycofactocin biosynthesis	mycofactocin biosynthesis104	0.0277984	0.116754	1.55598	0.932727	104	lose_significance	1.27062	0.17981
1026	mycofactocin biosynthesis	mycofactocin biosynthesis106	0.0310435	0.428742	1.50803	0.367804	106	lose_significance	1.27062	0.17981
1027	mycofactocin biosynthesis	mycofactocin biosynthesis107	0.0817818	0.148149	1.08734	0.829302	107	lose_significance	1.27062	0.17981
1028	mycofactocin biosynthesis	mycofactocin biosynthesis108	0.000120033	0.0091995	3.9207	2.03624	108	consistent	1.27062	0.17981
1029	mycofactocin biosynthesis	mycofactocin biosynthesis110	0.000863417	0.126586	3.06378	0.897616	110	lose_significance	1.27062	0.17981
1030	mycofactocin biosynthesis	mycofactocin biosynthesis128	0.0293842	0.0320257	1.53189	1.4945	128	consistent	1.27062	0.17981
1031	mycolate biosynthesis	mycolate biosynthesis 3	0.0323621	0.00912132	1.48996	2.03994	3	consistent	0.92065	0.218353
1032	mycolate biosynthesis	mycolate biosynthesis 6	0.0426813	0.00840047	1.36976	2.0757	6	consistent	0.92065	0.218353
1033	mycolate biosynthesis	mycolate biosynthesis 13	0.126967	0.0946082	0.896309	1.02407	13	gain_significance	0.92065	0.218353
1034	mycolate biosynthesis	mycolate biosynthesis 16	0.310692	0.0683816	0.50767	1.16506	16	gain_significance	0.92065	0.218353
1035	mycolate biosynthesis	mycolate biosynthesis 29	0.00767978	0.00867544	2.11465	2.06171	29	consistent	0.92065	0.218353
1036	mycolate biosynthesis	mycolate biosynthesis 36	0.388386	0.0106279	0.410736	1.97355	36	gain_significance	0.92065	0.218353
1037	mycolate biosynthesis	mycolate biosynthesis 37	0.346375	0.0382388	0.460454	1.4175	37	gain_significance	0.92065	0.218353
1038	mycolate biosynthesis	mycolate biosynthesis 39	0.25526	0.00526021	0.593016	2.279	39	gain_significance	0.92065	0.218353
1039	mycolate biosynthesis	mycolate biosynthesis 40	0.0559736	0.00274464	1.25202	2.56152	40	consistent	0.92065	0.218353
1040	mycolate biosynthesis	mycolate biosynthesis 55	0.0381566	0.0486317	1.41843	1.31308	55	consistent	0.92065	0.218353
1041	mycolate biosynthesis	mycolate biosynthesis 61	0.0162276	0.017538	1.78975	1.75602	61	consistent	0.92065	0.218353
1042	mycolate biosynthesis	mycolate biosynthesis 65	0.524475	0.0746703	0.280275	1.12685	65	gain_significance	0.92065	0.218353
1043	mycolate biosynthesis	mycolate biosynthesis 77	0.00524241	0.00335151	2.28047	2.47476	77	consistent	0.92065	0.218353
1044	mycolate biosynthesis	mycolate biosynthesis 92	0.00100198	7.38192e-05	2.99914	4.13183	92	consistent	0.92065	0.218353
1045	mycolate biosynthesis	mycolate biosynthesis 93	0.0469216	0.00386084	1.32863	2.41332	93	consistent	0.92065	0.218353
1046	mycolate biosynthesis	mycolate biosynthesis 95	0.0371145	0.0211465	1.43046	1.67476	95	consistent	0.92065	0.218353
1047	mycolate biosynthesis	mycolate biosynthesis102	0.067902	0.117524	1.16812	0.929872	102	lose_significance	0.92065	0.218353
1048	mycolate biosynthesis	mycolate biosynthesis114	0.0869328	0.0104407	1.06082	1.98127	114	consistent	0.92065	0.218353
1049	mycolate biosynthesis	mycolate biosynthesis116	0.109833	0.0307452	0.959267	1.51222	116	gain_significance	0.92065	0.218353
1050	mycolate biosynthesis	mycolate biosynthesis118	0.104329	0.0818646	0.981596	1.0869	118	gain_significance	0.92065	0.218353
1051	mycolate biosynthesis	mycolate biosynthesis119	0.126292	0.0786092	0.898625	1.10453	119	gain_significance	0.92065	0.218353
1052	mycolate biosynthesis	mycolate biosynthesis120	0.0112069	0.00215249	1.95052	2.66706	120	consistent	0.92065	0.218353
1053	mycolate biosynthesis	mycolate biosynthesis121	0.140949	0.0926129	0.850938	1.03333	121	gain_significance	0.92065	0.218353
1054	mycolate biosynthesis	mycolate biosynthesis122	0.00151252	0.000873889	2.8203	3.05854	122	consistent	0.92065	0.218353
1055	mycolate biosynthesis	mycolate biosynthesis125	0.0768101	0.00686287	1.11458	2.16349	125	consistent	0.92065	0.218353
1056	mycolate biosynthesis	mycolate biosynthesis126	0.411147	0.0371394	0.386003	1.43017	126	gain_significance	0.92065	0.218353
1057	mycolate biosynthesis	mycolate biosynthesis127	0.252052	0.0177767	0.59851	1.75015	127	gain_significance	0.92065	0.218353
1058	mycolyl-arabinogalactan-peptidoglycan complex biosynthesis	mycolyl-arabinogalactan-peptidoglycan complex biosynthesis 1	0.0201054	0.00522318	1.69669	2.28206	1	consistent	0.922562	0.226596
1059	mycolyl-arabinogalactan-peptidoglycan complex biosynthesis	mycolyl-arabinogalactan-peptidoglycan complex biosynthesis 9	0.025508	0.00276138	1.59332	2.55887	9	consistent	0.922562	0.226596
1060	mycolyl-arabinogalactan-peptidoglycan complex biosynthesis	mycolyl-arabinogalactan-peptidoglycan complex biosynthesis 10	0.00890674	0.00241928	2.05028	2.61631	10	consistent	0.922562	0.226596
1061	mycolyl-arabinogalactan-peptidoglycan complex biosynthesis	mycolyl-arabinogalactan-peptidoglycan complex biosynthesis 12	0.00365494	0.00159755	2.43712	2.79655	12	consistent	0.922562	0.226596
1062	mycolyl-arabinogalactan-peptidoglycan complex biosynthesis	mycolyl-arabinogalactan-peptidoglycan complex biosynthesis 13	0.000512618	0.00247826	3.29021	2.60585	13	consistent	0.922562	0.226596
1063	mycolyl-arabinogalactan-peptidoglycan complex biosynthesis	mycolyl-arabinogalactan-peptidoglycan complex biosynthesis 14	0.00250836	0.00554767	2.60061	2.25589	14	consistent	0.922562	0.226596
1064	mycolyl-arabinogalactan-peptidoglycan complex biosynthesis	mycolyl-arabinogalactan-peptidoglycan complex biosynthesis 20	0.0823246	0.011934	1.08447	1.92321	20	consistent	0.922562	0.226596
1065	mycolyl-arabinogalactan-peptidoglycan complex biosynthesis	mycolyl-arabinogalactan-peptidoglycan complex biosynthesis 23	0.0229229	0.0827546	1.63973	1.08221	23	consistent	0.922562	0.226596
1066	mycolyl-arabinogalactan-peptidoglycan complex biosynthesis	mycolyl-arabinogalactan-peptidoglycan complex biosynthesis 26	0.0800403	0.0407233	1.09669	1.39016	26	consistent	0.922562	0.226596
1067	mycolyl-arabinogalactan-peptidoglycan complex biosynthesis	mycolyl-arabinogalactan-peptidoglycan complex biosynthesis 27	0.0908661	0.043046	1.0416	1.36607	27	consistent	0.922562	0.226596
1068	mycolyl-arabinogalactan-peptidoglycan complex biosynthesis	mycolyl-arabinogalactan-peptidoglycan complex biosynthesis 28	0.00258583	0.0339277	2.5874	1.46945	28	consistent	0.922562	0.226596
1069	mycolyl-arabinogalactan-peptidoglycan complex biosynthesis	mycolyl-arabinogalactan-peptidoglycan complex biosynthesis 35	0.000678981	0.00351919	3.16814	2.45356	35	consistent	0.922562	0.226596
1070	mycolyl-arabinogalactan-peptidoglycan complex biosynthesis	mycolyl-arabinogalactan-peptidoglycan complex biosynthesis 36	0.0123088	0.00522656	1.90978	2.28178	36	consistent	0.922562	0.226596
1071	mycolyl-arabinogalactan-peptidoglycan complex biosynthesis	mycolyl-arabinogalactan-peptidoglycan complex biosynthesis 37	0.0417495	0.0280594	1.37935	1.55192	37	consistent	0.922562	0.226596
1072	mycolyl-arabinogalactan-peptidoglycan complex biosynthesis	mycolyl-arabinogalactan-peptidoglycan complex biosynthesis 38	0.00825353	0.00149706	2.08336	2.82476	38	consistent	0.922562	0.226596
1073	mycolyl-arabinogalactan-peptidoglycan complex biosynthesis	mycolyl-arabinogalactan-peptidoglycan complex biosynthesis 39	0.0145068	0.00516746	1.83843	2.28672	39	consistent	0.922562	0.226596
1074	mycolyl-arabinogalactan-peptidoglycan complex biosynthesis	mycolyl-arabinogalactan-peptidoglycan complex biosynthesis 40	0.00167579	0.00152632	2.77578	2.81636	40	consistent	0.922562	0.226596
1075	mycolyl-arabinogalactan-peptidoglycan complex biosynthesis	mycolyl-arabinogalactan-peptidoglycan complex biosynthesis 55	0.0381566	0.217407	1.41843	0.662726	55	lose_significance	0.922562	0.226596
1076	mycolyl-arabinogalactan-peptidoglycan complex biosynthesis	mycolyl-arabinogalactan-peptidoglycan complex biosynthesis 77	0.0841411	0.125811	1.07499	0.90028	77	lose_significance	0.922562	0.226596
1077	mycolyl-arabinogalactan-peptidoglycan complex biosynthesis	mycolyl-arabinogalactan-peptidoglycan complex biosynthesis 87	0.0850613	0.15285	1.07027	0.815735	87	lose_significance	0.922562	0.226596
1078	mycolyl-arabinogalactan-peptidoglycan complex biosynthesis	mycolyl-arabinogalactan-peptidoglycan complex biosynthesis 92	0.01135	0.00353641	1.945	2.45144	92	consistent	0.922562	0.226596
1079	mycolyl-arabinogalactan-peptidoglycan complex biosynthesis	mycolyl-arabinogalactan-peptidoglycan complex biosynthesis 93	0.000597001	2.35375e-05	3.22403	4.62824	93	consistent	0.922562	0.226596
1080	mycolyl-arabinogalactan-peptidoglycan complex biosynthesis	mycolyl-arabinogalactan-peptidoglycan complex biosynthesis 97	0.0083092	0.00115889	2.08044	2.93596	97	consistent	0.922562	0.226596
1081	mycolyl-arabinogalactan-peptidoglycan complex biosynthesis	mycolyl-arabinogalactan-peptidoglycan complex biosynthesis 98	0.0166061	0.02128	1.77973	1.67203	98	consistent	0.922562	0.226596
1082	mycolyl-arabinogalactan-peptidoglycan complex biosynthesis	mycolyl-arabinogalactan-peptidoglycan complex biosynthesis 99	0.0138902	0.0123472	1.85729	1.90843	99	consistent	0.922562	0.226596
1083	mycolyl-arabinogalactan-peptidoglycan complex biosynthesis	mycolyl-arabinogalactan-peptidoglycan complex biosynthesis100	0.00919594	0.00053242	2.0364	3.27375	100	consistent	0.922562	0.226596
1084	mycolyl-arabinogalactan-peptidoglycan complex biosynthesis	mycolyl-arabinogalactan-peptidoglycan complex biosynthesis102	0.0357551	0.022617	1.44666	1.64556	102	consistent	0.922562	0.226596
1085	mycolyl-arabinogalactan-peptidoglycan complex biosynthesis	mycolyl-arabinogalactan-peptidoglycan complex biosynthesis103	0.00623178	0.168689	2.20539	0.772913	103	lose_significance	0.922562	0.226596
1086	mycolyl-arabinogalactan-peptidoglycan complex biosynthesis	mycolyl-arabinogalactan-peptidoglycan complex biosynthesis104	0.0725992	0.15155	1.13907	0.819445	104	lose_significance	0.922562	0.226596
1087	mycolyl-arabinogalactan-peptidoglycan complex biosynthesis	mycolyl-arabinogalactan-peptidoglycan complex biosynthesis129	0.0047282	4.65088e-05	2.3253	4.33246	129	consistent	0.922562	0.226596
1088	mycothiol biosynthesis	mycothiol biosynthesis 10	0.485156	0.0202175	0.314118	1.69427	10	gain_significance	0.750995	0.202688
1089	mycothiol biosynthesis	mycothiol biosynthesis113	0.3104	0.0128003	0.508079	1.89278	113	gain_significance	0.750995	0.202688
1090	NAD <i>de novo</i> biosynthesis I (from aspartate)	NAD <i>de novo</i> biosynthesis I (from aspartate) 13	0.473189	0.0917275	0.324965	1.0375	13	gain_significance	0.882617	0.213206
1091	NAD <i>de novo</i> biosynthesis I (from aspartate)	NAD <i>de novo</i> biosynthesis I (from aspartate) 35	0.107488	0.0952448	0.968639	1.02116	35	gain_significance	0.882617	0.213206
1092	NAD <i>de novo</i> biosynthesis I (from aspartate)	NAD <i>de novo</i> biosynthesis I (from aspartate) 36	0.0203683	0.107795	1.69105	0.967402	36	lose_significance	0.882617	0.213206
1093	NAD <i>de novo</i> biosynthesis I (from aspartate)	NAD <i>de novo</i> biosynthesis I (from aspartate) 38	0.151129	0.0716228	0.820652	1.14495	38	gain_significance	0.882617	0.213206
1094	NAD <i>de novo</i> biosynthesis I (from aspartate)	NAD <i>de novo</i> biosynthesis I (from aspartate) 48	0.275509	0.081302	0.559864	1.0899	48	gain_significance	0.882617	0.213206
1095	NAD <i>de novo</i> biosynthesis I (from aspartate)	NAD <i>de novo</i> biosynthesis I (from aspartate) 95	0.0483351	0.0285081	1.31574	1.54503	95	consistent	0.882617	0.213206
1096	NAD phosphorylation and dephosphorylation	NAD phosphorylation and dephosphorylation 16	0.00972577	0.0394829	2.01208	1.40359	16	consistent	0.907693	0.276403
1097	NAD phosphorylation and dephosphorylation	NAD phosphorylation and dephosphorylation 17	0.0126593	0.0662872	1.89759	1.17857	17	consistent	0.907693	0.276403
1098	NAD phosphorylation and dephosphorylation	NAD phosphorylation and dephosphorylation 19	0.00475885	0.0166674	2.3225	1.77813	19	consistent	0.907693	0.276403
1099	NAD phosphorylation and dephosphorylation	NAD phosphorylation and dephosphorylation 20	0.296292	0.0393175	0.528281	1.40541	20	gain_significance	0.907693	0.276403
1100	NAD phosphorylation and dephosphorylation	NAD phosphorylation and dephosphorylation 35	0.00446011	0.216004	2.35065	0.665539	35	lose_significance	0.907693	0.276403
1101	NAD phosphorylation and dephosphorylation	NAD phosphorylation and dephosphorylation 36	4.62034e-05	0.00522656	4.33533	2.28178	36	consistent	0.907693	0.276403
1102	NAD phosphorylation and dephosphorylation	NAD phosphorylation and dephosphorylation 37	0.10623	0.0347765	0.973752	1.45871	37	gain_significance	0.907693	0.276403
1103	NAD phosphorylation and dephosphorylation	NAD phosphorylation and dephosphorylation 38	0.00825353	0.260278	2.08336	0.584562	38	lose_significance	0.907693	0.276403
1104	NAD phosphorylation and dephosphorylation	NAD phosphorylation and dephosphorylation 39	0.000138977	0.00745519	3.85706	2.12754	39	consistent	0.907693	0.276403
1105	NAD phosphorylation and dephosphorylation	NAD phosphorylation and dephosphorylation 40	0.143752	0.0826852	0.842385	1.08257	40	gain_significance	0.907693	0.276403
1106	NAD phosphorylation and dephosphorylation	NAD phosphorylation and dephosphorylation 42	0.15106	0.0997659	0.82085	1.00102	42	gain_significance	0.907693	0.276403
1107	NAD phosphorylation and dephosphorylation	NAD phosphorylation and dephosphorylation 44	0.0782797	0.0964422	1.10635	1.01573	44	consistent	0.907693	0.276403
1108	NAD phosphorylation and dephosphorylation	NAD phosphorylation and dephosphorylation 45	0.0228063	0.0364371	1.64194	1.43846	45	consistent	0.907693	0.276403
1109	NAD phosphorylation and dephosphorylation	NAD phosphorylation and dephosphorylation 46	0.0313475	0.194403	1.5038	0.711298	46	lose_significance	0.907693	0.276403
1110	NAD phosphorylation and transhydrogenation	NAD phosphorylation and transhydrogenation 1	0.579546	0.0796025	0.236912	1.09907	1	gain_significance	0.972265	0.23735
1111	NAD phosphorylation and transhydrogenation	NAD phosphorylation and transhydrogenation 9	0.044885	0.0323973	1.3479	1.48949	9	consistent	0.972265	0.23735
1112	NAD phosphorylation and transhydrogenation	NAD phosphorylation and transhydrogenation 10	0.0565713	0.193585	1.2474	0.713129	10	lose_significance	0.972265	0.23735
1113	NAD phosphorylation and transhydrogenation	NAD phosphorylation and transhydrogenation 12	0.0763543	0.155782	1.11717	0.807484	12	lose_significance	0.972265	0.23735
1114	NAD phosphorylation and transhydrogenation	NAD phosphorylation and transhydrogenation 13	0.126967	0.0904376	0.896309	1.04365	13	gain_significance	0.972265	0.23735
1115	NAD phosphorylation and transhydrogenation	NAD phosphorylation and transhydrogenation 16	0.00265311	0.00814633	2.57625	2.08904	16	consistent	0.972265	0.23735
1116	NAD phosphorylation and transhydrogenation	NAD phosphorylation and transhydrogenation 17	0.0297155	0.0419817	1.52702	1.37694	17	consistent	0.972265	0.23735
1117	NAD phosphorylation and transhydrogenation	NAD phosphorylation and transhydrogenation 19	0.00383172	0.0166674	2.41661	1.77813	19	consistent	0.972265	0.23735
1118	NAD phosphorylation and transhydrogenation	NAD phosphorylation and transhydrogenation 20	0.327686	0.0906687	0.484542	1.04254	20	gain_significance	0.972265	0.23735
1119	NAD phosphorylation and transhydrogenation	NAD phosphorylation and transhydrogenation 35	0.000678981	0.0404247	3.16814	1.39335	35	consistent	0.972265	0.23735
1120	NAD phosphorylation and transhydrogenation	NAD phosphorylation and transhydrogenation 36	0.00100175	0.0272731	2.99924	1.56427	36	consistent	0.972265	0.23735
1121	NAD phosphorylation and transhydrogenation	NAD phosphorylation and transhydrogenation 37	0.141166	0.0807381	0.850271	1.09292	37	gain_significance	0.972265	0.23735
1122	NAD phosphorylation and transhydrogenation	NAD phosphorylation and transhydrogenation 38	0.0013493	0.0638475	2.86989	1.19486	38	consistent	0.972265	0.23735
1123	NAD phosphorylation and transhydrogenation	NAD phosphorylation and transhydrogenation 39	0.00251065	0.0322398	2.60021	1.49161	39	consistent	0.972265	0.23735
1124	NAD phosphorylation and transhydrogenation	NAD phosphorylation and transhydrogenation 40	0.35303	0.0344901	0.452188	1.46231	40	gain_significance	0.972265	0.23735
1125	NAD phosphorylation and transhydrogenation	NAD phosphorylation and transhydrogenation 42	0.0450804	0.0933412	1.34601	1.02993	42	consistent	0.972265	0.23735
1126	NAD phosphorylation and transhydrogenation	NAD phosphorylation and transhydrogenation 45	0.0710805	0.0294455	1.14825	1.53098	45	consistent	0.972265	0.23735
1127	NAD phosphorylation and transhydrogenation	NAD phosphorylation and transhydrogenation 46	0.0847685	0.147404	1.07177	0.831492	46	lose_significance	0.972265	0.23735
1128	NAD phosphorylation and transhydrogenation	NAD phosphorylation and transhydrogenation 52	0.0143555	0.0346199	1.84298	1.46067	52	consistent	0.972265	0.23735
1129	NAD phosphorylation and transhydrogenation	NAD phosphorylation and transhydrogenation 94	0.0973248	0.329741	1.01178	0.481828	94	lose_significance	0.972265	0.23735
1130	Nucleic Acid Processing	Nucleic Acid Processing 48	0.208411	0.0821487	0.68108	1.0854	48	gain_significance	0.887605	0.262511
1131	Nucleic Acid Processing	Nucleic Acid Processing 61	0.0993074	0.0420073	1.00302	1.37668	61	consistent	0.887605	0.262511
1132	Nucleic Acid Processing	Nucleic Acid Processing112	0.383255	0.0932775	0.416512	1.03022	112	gain_significance	0.887605	0.262511
1133	Nucleic Acid Processing	Nucleic Acid Processing113	0.0647621	0.100504	1.18868	0.997816	113	lose_significance	0.887605	0.262511
1134	Nucleoside and Nucleotide Biosynthesis	Nucleoside and Nucleotide Biosynthesis 65	0.0769985	0.079855	1.11352	1.0977	65	consistent	0.859859	0.2381
1135	Nucleoside and Nucleotide Biosynthesis	Nucleoside and Nucleotide Biosynthesis120	0.265415	0.0888673	0.576074	1.05126	120	gain_significance	0.859859	0.2381
1136	Nucleoside and Nucleotide Biosynthesis // Nucleoside and Nucleotide Degradation	Nucleoside and Nucleotide Biosynthesis // Nucleoside and Nucleotide Degradation 35	0.0289601	0.00866312	1.5382	2.06233	35	consistent	1.01805	0.319399
1137	Nucleoside and Nucleotide Biosynthesis // Nucleoside and Nucleotide Degradation	Nucleoside and Nucleotide Biosynthesis // Nucleoside and Nucleotide Degradation 36	0.0306947	0.105591	1.51294	0.976375	36	lose_significance	1.01805	0.319399
1138	Nucleoside and Nucleotide Biosynthesis // Superpathways	Nucleoside and Nucleotide Biosynthesis // Superpathways 16	0.0677189	0.175436	1.16929	0.755882	16	lose_significance	0.860462	0.244399
1139	Nucleoside and Nucleotide Biosynthesis // Superpathways	Nucleoside and Nucleotide Biosynthesis // Superpathways 59	0.194357	0.0857673	0.7114	1.06668	59	gain_significance	0.860462	0.244399
1140	Nucleoside and Nucleotide Biosynthesis // Superpathways	Nucleoside and Nucleotide Biosynthesis // Superpathways122	0.138662	0.0429353	0.858043	1.36719	122	gain_significance	0.860462	0.244399
1141	octane oxidation	octane oxidation 17	0.362535	0.0475884	0.44065	1.3225	17	gain_significance	0.888613	0.349272
1142	octane oxidation	octane oxidation 25	0.211221	0.0957344	0.675264	1.01893	25	gain_significance	0.888613	0.349272
1143	octane oxidation	octane oxidation 31	0.0736208	0.0512989	1.133	1.28989	31	consistent	0.888613	0.349272
1144	octane oxidation	octane oxidation 43	0.00221284	0.0120446	2.65505	1.91921	43	consistent	0.888613	0.349272
1145	octane oxidation	octane oxidation 46	0.0189596	0.0286979	1.72217	1.54215	46	consistent	0.888613	0.349272
1146	octane oxidation	octane oxidation 48	0.0153629	0.00452505	1.81353	2.34438	48	consistent	0.888613	0.349272
1147	octane oxidation	octane oxidation 66	0.631373	0.0755834	0.199714	1.12157	66	gain_significance	0.888613	0.349272
1148	octane oxidation	octane oxidation 67	0.764021	0.096544	0.116895	1.01527	67	gain_significance	0.888613	0.349272
1149	octane oxidation	octane oxidation123	0.0393537	0.033325	1.40501	1.47723	123	consistent	0.888613	0.349272
1150	octane oxidation	octane oxidation125	0.0768101	0.154986	1.11458	0.809707	125	lose_significance	0.888613	0.349272
1151	octane oxidation	octane oxidation126	0.205534	0.0740942	0.687117	1.13022	126	gain_significance	0.888613	0.349272
1152	octane oxidation	octane oxidation127	0.141558	0.0126045	0.849066	1.89947	127	gain_significance	0.888613	0.349272
1153	oleate &beta;-oxidation	oleate &beta;-oxidation 25	0.211221	0.0731372	0.675264	1.13586	25	gain_significance	0.87587	0.253006
1154	oleate &beta;-oxidation	oleate &beta;-oxidation 43	0.0319016	0.018928	1.49619	1.72289	43	consistent	0.87587	0.253006
1155	oleate &beta;-oxidation	oleate &beta;-oxidation 46	0.107175	0.0775372	0.969908	1.11049	46	gain_significance	0.87587	0.253006
1156	oleate &beta;-oxidation	oleate &beta;-oxidation 65	0.484612	0.0946691	0.314606	1.02379	65	gain_significance	0.87587	0.253006
1157	oleate &beta;-oxidation	oleate &beta;-oxidation 66	0.0438281	0.000383025	1.35825	3.41677	66	consistent	0.87587	0.253006
1158	oleate &beta;-oxidation	oleate &beta;-oxidation 67	0.656606	0.00178263	0.182695	2.74894	67	gain_significance	0.87587	0.253006
1159	oleate &beta;-oxidation	oleate &beta;-oxidation 72	0.128053	0.0172327	0.892612	1.76365	72	gain_significance	0.87587	0.253006
1160	oleate &beta;-oxidation	oleate &beta;-oxidation 85	0.375148	0.0305053	0.425797	1.51562	85	gain_significance	0.87587	0.253006
1161	oleate &beta;-oxidation	oleate &beta;-oxidation105	0.99573	0.0323506	0.00185856	1.49012	105	gain_significance	0.87587	0.253006
1162	Other Biosynthesis	Other Biosynthesis113	0.399331	0.0130199	0.398667	1.88539	113	gain_significance	0.844226	0.186812
1163	p-HBAD biosynthesis	p-HBAD biosynthesis 9	0.0039002	0.00260107	2.40891	2.58485	9	consistent	1.15882	0.225967
1164	p-HBAD biosynthesis	p-HBAD biosynthesis 10	0.00890674	0.011527	2.05028	1.93828	10	consistent	1.15882	0.225967
1165	p-HBAD biosynthesis	p-HBAD biosynthesis 12	0.000596715	0.00181545	3.22423	2.74102	12	consistent	1.15882	0.225967
1166	p-HBAD biosynthesis	p-HBAD biosynthesis 13	0.0297785	0.0161868	1.5261	1.79084	13	consistent	1.15882	0.225967
1167	p-HBAD biosynthesis	p-HBAD biosynthesis 16	0.0677189	0.175436	1.16929	0.755882	16	lose_significance	1.15882	0.225967
1168	p-HBAD biosynthesis	p-HBAD biosynthesis 35	0.00446011	0.0018558	2.35065	2.73147	35	consistent	1.15882	0.225967
1169	p-HBAD biosynthesis	p-HBAD biosynthesis 36	4.51491e-06	0.000156109	5.34535	3.80657	36	consistent	1.15882	0.225967
1170	p-HBAD biosynthesis	p-HBAD biosynthesis 38	0.00535334	0.00378135	2.27137	2.42235	38	consistent	1.15882	0.225967
1171	p-HBAD biosynthesis	p-HBAD biosynthesis 39	3.26142e-05	0.0012341	4.48659	2.90865	39	consistent	1.15882	0.225967
1172	p-HBAD biosynthesis	p-HBAD biosynthesis 55	0.0397265	0.0351621	1.40092	1.45392	55	consistent	1.15882	0.225967
1173	p-HBAD biosynthesis	p-HBAD biosynthesis 65	0.0564916	0.0461119	1.24802	1.33619	65	consistent	1.15882	0.225967
1174	p-HBAD biosynthesis	p-HBAD biosynthesis 85	0.00280211	0.00742286	2.55252	2.12943	85	consistent	1.15882	0.225967
1175	p-HBAD biosynthesis	p-HBAD biosynthesis 88	0.0127191	0.0869781	1.89554	1.06059	88	consistent	1.15882	0.225967
1176	p-HBAD biosynthesis	p-HBAD biosynthesis 89	0.0227305	0.291904	1.64339	0.53476	89	lose_significance	1.15882	0.225967
1177	p-HBAD biosynthesis	p-HBAD biosynthesis 92	0.0111954	0.007088	1.95096	2.14948	92	consistent	1.15882	0.225967
1178	p-HBAD biosynthesis	p-HBAD biosynthesis117	0.13472	0.0386881	0.870567	1.41242	117	gain_significance	1.15882	0.225967
1179	p-HBAD biosynthesis	p-HBAD biosynthesis128	0.0197113	0.0267692	1.70529	1.57236	128	consistent	1.15882	0.225967
1180	p-HBAD biosynthesis	p-HBAD biosynthesis129	0.0185918	0.0199732	1.73068	1.69955	129	consistent	1.15882	0.225967
1181	palmitate biosynthesis II (bacteria and plants)	palmitate biosynthesis II (bacteria and plants) 11	0.0645806	0.219485	1.1899	0.658596	11	lose_significance	0.848207	0.250165
1182	palmitate biosynthesis II (bacteria and plants)	palmitate biosynthesis II (bacteria and plants) 14	0.00907586	0.142844	2.04211	0.845139	14	lose_significance	0.848207	0.250165
1183	palmitate biosynthesis II (bacteria and plants)	palmitate biosynthesis II (bacteria and plants) 17	0.0567936	0.0121939	1.2457	1.91386	17	consistent	0.848207	0.250165
1184	palmitate biosynthesis II (bacteria and plants)	palmitate biosynthesis II (bacteria and plants) 31	0.0736208	0.0752168	1.133	1.12368	31	consistent	0.848207	0.250165
1185	palmitate biosynthesis II (bacteria and plants)	palmitate biosynthesis II (bacteria and plants) 34	0.208916	0.0734179	0.680027	1.1342	34	gain_significance	0.848207	0.250165
1186	palmitate biosynthesis II (bacteria and plants)	palmitate biosynthesis II (bacteria and plants) 37	0.0415847	0.0319512	1.38107	1.49551	37	consistent	0.848207	0.250165
1187	palmitate biosynthesis II (bacteria and plants)	palmitate biosynthesis II (bacteria and plants) 40	0.0559736	0.231889	1.25202	0.634719	40	lose_significance	0.848207	0.250165
1188	palmitate biosynthesis II (bacteria and plants)	palmitate biosynthesis II (bacteria and plants) 43	0.0041753	0.0148014	2.37931	1.8297	43	consistent	0.848207	0.250165
1189	palmitate biosynthesis II (bacteria and plants)	palmitate biosynthesis II (bacteria and plants) 46	0.0377716	0.0351263	1.42283	1.45437	46	consistent	0.848207	0.250165
1190	palmitoleate biosynthesis II (plants and bacteria)	palmitoleate biosynthesis II (plants and bacteria) 1	0.195602	0.0808651	0.708628	1.09224	1	gain_significance	1.05782	0.00622338
1191	palmitoleate biosynthesis II (plants and bacteria)	palmitoleate biosynthesis II (plants and bacteria) 3	0.00647225	0.00486491	2.18895	2.31293	3	consistent	1.05782	0.00622338
1192	palmitoleate biosynthesis II (plants and bacteria)	palmitoleate biosynthesis II (plants and bacteria) 4	0.0406291	0.107083	1.39116	0.970281	4	lose_significance	1.05782	0.00622338
1193	palmitoleate biosynthesis II (plants and bacteria)	palmitoleate biosynthesis II (plants and bacteria) 6	0.0230226	0.0157235	1.63785	1.80345	6	consistent	1.05782	0.00622338
1194	palmitoleate biosynthesis II (plants and bacteria)	palmitoleate biosynthesis II (plants and bacteria) 7	0.0261659	0.0303647	1.58226	1.51763	7	consistent	1.05782	0.00622338
1195	palmitoleate biosynthesis II (plants and bacteria)	palmitoleate biosynthesis II (plants and bacteria) 50	0.269812	0.0516268	0.568939	1.28712	50	gain_significance	1.05782	0.00622338
1196	palmitoleate biosynthesis II (plants and bacteria)	palmitoleate biosynthesis II (plants and bacteria)111	0.00292958	0.000551323	2.5332	3.25859	111	consistent	1.05782	0.00622338
1197	palmitoleate biosynthesis II (plants and bacteria)	palmitoleate biosynthesis II (plants and bacteria)112	0.00774507	0.00353683	2.11097	2.45139	112	consistent	1.05782	0.00622338
1198	palmitoleate biosynthesis II (plants and bacteria)	palmitoleate biosynthesis II (plants and bacteria)113	0.00602552	0.00615817	2.22001	2.21055	113	consistent	1.05782	0.00622338
1199	palmitoleate biosynthesis II (plants and bacteria)	palmitoleate biosynthesis II (plants and bacteria)114	0.0173552	0.00303552	1.76057	2.51777	114	consistent	1.05782	0.00622338
1200	palmitoleate biosynthesis II (plants and bacteria)	palmitoleate biosynthesis II (plants and bacteria)115	0.0108832	0.005696	1.96324	2.24443	115	consistent	1.05782	0.00622338
1201	palmitoleate biosynthesis II (plants and bacteria)	palmitoleate biosynthesis II (plants and bacteria)116	0.00679859	0.0033476	2.16758	2.47527	116	consistent	1.05782	0.00622338
1202	palmitoleate biosynthesis II (plants and bacteria)	palmitoleate biosynthesis II (plants and bacteria)125	0.0768101	0.011634	1.11458	1.93427	125	consistent	1.05782	0.00622338
1203	paraoxon degradation	paraoxon degradation117	0.317218	0.0764781	0.498642	1.11646	117	gain_significance	0.90139	NA
1204	parathion degradation	parathion degradation117	0.317218	0.0764781	0.498642	1.11646	117	gain_significance	0.90139	NA
1205	pentose phosphate pathway	pentose phosphate pathway 26	0.0801284	0.265721	1.09621	0.575575	26	lose_significance	0.790973	0.162017
1206	pentose phosphate pathway	pentose phosphate pathway 36	0.237202	0.0637792	0.624882	1.19532	36	gain_significance	0.790973	0.162017
1207	pentose phosphate pathway	pentose phosphate pathway120	0.157999	0.0560683	0.801345	1.25128	120	gain_significance	0.790973	0.162017
1208	pentose phosphate pathway	pentose phosphate pathway122	0.15579	0.0375286	0.807461	1.42564	122	gain_significance	0.790973	0.162017
1209	pentose phosphate pathway (oxidative branch) I	pentose phosphate pathway (oxidative branch) I 23	0.0767427	0.020573	1.11496	1.6867	23	consistent	0.791768	0.115472
1210	pentose phosphate pathway (oxidative branch) I	pentose phosphate pathway (oxidative branch) I 25	0.515774	0.0819572	0.287541	1.08641	25	gain_significance	0.791768	0.115472
1211	pentose phosphate pathway (oxidative branch) I	pentose phosphate pathway (oxidative branch) I 26	0.0850042	0.104989	1.07056	0.978856	26	lose_significance	0.791768	0.115472
1212	pentose phosphate pathway (oxidative branch) I	pentose phosphate pathway (oxidative branch) I 27	0.0908661	0.0302369	1.0416	1.51946	27	consistent	0.791768	0.115472
1213	pentose phosphate pathway (oxidative branch) I	pentose phosphate pathway (oxidative branch) I 87	0.064593	0.142586	1.18981	0.845924	87	lose_significance	0.791768	0.115472
1214	pentose phosphate pathway (oxidative branch) I	pentose phosphate pathway (oxidative branch) I102	0.648438	0.0976148	0.188132	1.01048	102	gain_significance	0.791768	0.115472
1215	pentose phosphate pathway (oxidative branch) I	pentose phosphate pathway (oxidative branch) I122	0.196412	0.041911	0.706832	1.37767	122	gain_significance	0.791768	0.115472
1216	peptidoglycan biosynthesis III (mycobacteria)	peptidoglycan biosynthesis III (mycobacteria) 38	0.360333	0.0867721	0.443296	1.06162	38	gain_significance	0.918474	0.268994
1217	peptidoglycan biosynthesis III (mycobacteria)	peptidoglycan biosynthesis III (mycobacteria) 58	0.0237353	0.00124682	1.6246	2.9042	58	consistent	0.918474	0.268994
1218	peptidoglycan biosynthesis III (mycobacteria)	peptidoglycan biosynthesis III (mycobacteria) 65	0.0463123	0.0231371	1.3343	1.63569	65	consistent	0.918474	0.268994
1219	phenolphthiocerol biosynthesis	phenolphthiocerol biosynthesis 1	0.0201054	0.154581	1.69669	0.810845	1	lose_significance	1.35392	0.258633
1220	phenolphthiocerol biosynthesis	phenolphthiocerol biosynthesis 2	0.0312451	0.049863	1.50522	1.30222	2	consistent	1.35392	0.258633
1221	phenolphthiocerol biosynthesis	phenolphthiocerol biosynthesis 5	0.0668476	0.325635	1.17491	0.48727	5	lose_significance	1.35392	0.258633
1222	phenolphthiocerol biosynthesis	phenolphthiocerol biosynthesis 8	0.0531572	0.486988	1.27444	0.312481	8	lose_significance	1.35392	0.258633
1223	phenolphthiocerol biosynthesis	phenolphthiocerol biosynthesis 9	0.0383008	0.104672	1.41679	0.98017	9	lose_significance	1.35392	0.258633
1224	phenolphthiocerol biosynthesis	phenolphthiocerol biosynthesis 10	0.00296134	0.0131768	2.52851	1.88019	10	consistent	1.35392	0.258633
1225	phenolphthiocerol biosynthesis	phenolphthiocerol biosynthesis 11	0.0645806	0.241687	1.1899	0.616746	11	lose_significance	1.35392	0.258633
1226	phenolphthiocerol biosynthesis	phenolphthiocerol biosynthesis 12	0.000596715	0.00796588	3.22423	2.09877	12	consistent	1.35392	0.258633
1227	phenolphthiocerol biosynthesis	phenolphthiocerol biosynthesis 13	0.00256906	0.0426106	2.59023	1.37048	13	consistent	1.35392	0.258633
1228	phenolphthiocerol biosynthesis	phenolphthiocerol biosynthesis 15	0.0488911	0.169725	1.31077	0.770255	15	lose_significance	1.35392	0.258633
1229	phenolphthiocerol biosynthesis	phenolphthiocerol biosynthesis 16	0.000247537	1.84609e-05	3.60636	4.73375	16	consistent	1.35392	0.258633
1230	phenolphthiocerol biosynthesis	phenolphthiocerol biosynthesis 18	0.00570999	0.212197	2.24336	0.673261	18	lose_significance	1.35392	0.258633
1231	phenolphthiocerol biosynthesis	phenolphthiocerol biosynthesis 19	0.0161797	0.037423	1.79103	1.42686	19	consistent	1.35392	0.258633
1232	phenolphthiocerol biosynthesis	phenolphthiocerol biosynthesis 25	0.0134458	0.0647309	1.87141	1.18889	25	consistent	1.35392	0.258633
1233	phenolphthiocerol biosynthesis	phenolphthiocerol biosynthesis 26	0.0110974	0.276715	1.95478	0.557968	26	lose_significance	1.35392	0.258633
1234	phenolphthiocerol biosynthesis	phenolphthiocerol biosynthesis 27	0.0908661	0.236554	1.0416	0.626069	27	lose_significance	1.35392	0.258633
1235	phenolphthiocerol biosynthesis	phenolphthiocerol biosynthesis 35	0.0483763	0.0123152	1.31537	1.90956	35	consistent	1.35392	0.258633
1236	phenolphthiocerol biosynthesis	phenolphthiocerol biosynthesis 36	0.0071905	0.00611354	2.14324	2.21371	36	consistent	1.35392	0.258633
1237	phenolphthiocerol biosynthesis	phenolphthiocerol biosynthesis 38	0.00869656	0.00253996	2.06065	2.59517	38	consistent	1.35392	0.258633
1238	phenolphthiocerol biosynthesis	phenolphthiocerol biosynthesis 39	0.00172056	0.00526021	2.76433	2.279	39	consistent	1.35392	0.258633
1239	phenolphthiocerol biosynthesis	phenolphthiocerol biosynthesis 43	0.00801254	0.0148014	2.09623	1.8297	43	consistent	1.35392	0.258633
1240	phenolphthiocerol biosynthesis	phenolphthiocerol biosynthesis 46	0.0313475	0.0303251	1.5038	1.5182	46	consistent	1.35392	0.258633
1241	phenolphthiocerol biosynthesis	phenolphthiocerol biosynthesis 47	0.0376952	0.355421	1.42371	0.449257	47	lose_significance	1.35392	0.258633
1242	phenolphthiocerol biosynthesis	phenolphthiocerol biosynthesis 48	0.0031623	0.0127615	2.5	1.8941	48	consistent	1.35392	0.258633
1243	phenolphthiocerol biosynthesis	phenolphthiocerol biosynthesis 52	0.0138625	0.245691	1.85816	0.609611	52	lose_significance	1.35392	0.258633
1244	phenolphthiocerol biosynthesis	phenolphthiocerol biosynthesis 55	0.000179888	0.0102889	3.745	1.98763	55	consistent	1.35392	0.258633
1245	phenolphthiocerol biosynthesis	phenolphthiocerol biosynthesis 61	0.0162276	0.00634513	1.78975	2.19756	61	consistent	1.35392	0.258633
1246	phenolphthiocerol biosynthesis	phenolphthiocerol biosynthesis 62	0.00217266	0.0520132	2.66301	1.28389	62	consistent	1.35392	0.258633
1247	phenolphthiocerol biosynthesis	phenolphthiocerol biosynthesis 84	4.00214e-05	0.000412003	4.39771	3.3851	84	consistent	1.35392	0.258633
1248	phenolphthiocerol biosynthesis	phenolphthiocerol biosynthesis 85	2.84971e-07	2.83672e-06	6.5452	5.54718	85	consistent	1.35392	0.258633
1249	phenolphthiocerol biosynthesis	phenolphthiocerol biosynthesis 88	0.000127566	0.000303341	3.89426	3.51807	88	consistent	1.35392	0.258633
1250	phenolphthiocerol biosynthesis	phenolphthiocerol biosynthesis 89	0.0227305	0.291904	1.64339	0.53476	89	lose_significance	1.35392	0.258633
1251	phenolphthiocerol biosynthesis	phenolphthiocerol biosynthesis 91	0.106791	0.074119	0.971465	1.13007	91	gain_significance	1.35392	0.258633
1252	phenolphthiocerol biosynthesis	phenolphthiocerol biosynthesis 92	5.82973e-08	5.08113e-05	7.23435	4.29404	92	consistent	1.35392	0.258633
1253	phenolphthiocerol biosynthesis	phenolphthiocerol biosynthesis 93	0.0257586	0.0350985	1.58908	1.45471	93	consistent	1.35392	0.258633
1254	phenolphthiocerol biosynthesis	phenolphthiocerol biosynthesis 94	0.0559641	0.109746	1.25209	0.959613	94	lose_significance	1.35392	0.258633
1255	phenolphthiocerol biosynthesis	phenolphthiocerol biosynthesis 97	0.000916353	0.0636915	3.03794	1.19592	97	consistent	1.35392	0.258633
1256	phenolphthiocerol biosynthesis	phenolphthiocerol biosynthesis 98	0.000210805	0.00323133	3.67612	2.49062	98	consistent	1.35392	0.258633
1257	phenolphthiocerol biosynthesis	phenolphthiocerol biosynthesis 99	9.72507e-05	0.00558853	4.01211	2.2527	99	consistent	1.35392	0.258633
1258	phenolphthiocerol biosynthesis	phenolphthiocerol biosynthesis100	0.00010024	0.00612702	3.99896	2.21275	100	consistent	1.35392	0.258633
1259	phenolphthiocerol biosynthesis	phenolphthiocerol biosynthesis102	1.68749e-05	0.000230559	4.77276	3.63722	102	consistent	1.35392	0.258633
1260	phenolphthiocerol biosynthesis	phenolphthiocerol biosynthesis103	0.00883956	0.183487	2.05357	0.736394	103	lose_significance	1.35392	0.258633
1261	phenolphthiocerol biosynthesis	phenolphthiocerol biosynthesis111	0.0147396	0.0725193	1.83152	1.13955	111	consistent	1.35392	0.258633
1262	phenolphthiocerol biosynthesis	phenolphthiocerol biosynthesis112	0.00774507	0.0163067	2.11097	1.78763	112	consistent	1.35392	0.258633
1263	phenolphthiocerol biosynthesis	phenolphthiocerol biosynthesis113	0.00242658	0.00615817	2.61501	2.21055	113	consistent	1.35392	0.258633
1264	phenolphthiocerol biosynthesis	phenolphthiocerol biosynthesis114	0.0145583	0.0459103	1.83689	1.33809	114	consistent	1.35392	0.258633
1265	phenolphthiocerol biosynthesis	phenolphthiocerol biosynthesis115	0.00040878	0.0113012	3.38851	1.94688	115	consistent	1.35392	0.258633
1266	phenolphthiocerol biosynthesis	phenolphthiocerol biosynthesis116	0.0124606	0.0376415	1.90446	1.42433	116	consistent	1.35392	0.258633
1267	phenolphthiocerol biosynthesis	phenolphthiocerol biosynthesis118	0.0778883	0.114681	1.10853	0.940507	118	lose_significance	1.35392	0.258633
1268	phenolphthiocerol biosynthesis	phenolphthiocerol biosynthesis120	0.068555	0.0888673	1.16396	1.05126	120	consistent	1.35392	0.258633
1269	phenolphthiocerol biosynthesis	phenolphthiocerol biosynthesis121	0.0613397	0.199763	1.21226	0.699485	121	lose_significance	1.35392	0.258633
1270	phenolphthiocerol biosynthesis	phenolphthiocerol biosynthesis128	0.0197113	0.056317	1.70529	1.24936	128	consistent	1.35392	0.258633
1271	phenolphthiocerol biosynthesis	phenolphthiocerol biosynthesis129	0.0363769	0.0762068	1.43917	1.11801	129	consistent	1.35392	0.258633
1272	phosphatidylinositol biosynthesis I (bacteria)	phosphatidylinositol biosynthesis I (bacteria) 32	0.0214279	0.0164046	1.66902	1.78503	32	consistent	0.974849	0.206126
1273	phosphatidylinositol biosynthesis I (bacteria)	phosphatidylinositol biosynthesis I (bacteria)105	0.298743	0.0820782	0.524703	1.08577	105	gain_significance	0.974849	0.206126
1274	phosphatidylinositol biosynthesis I (bacteria)	phosphatidylinositol biosynthesis I (bacteria)121	0.157935	0.0926129	0.801521	1.03333	121	gain_significance	0.974849	0.206126
1275	phospholipases	phospholipases 1	0.00072256	0.00238416	3.14113	2.62266	1	consistent	1.03692	0.0753474
1276	phospholipases	phospholipases 5	0.056889	0.0116269	1.24497	1.93454	5	consistent	1.03692	0.0753474
1277	phospholipases	phospholipases 10	0.00890674	0.011527	2.05028	1.93828	10	consistent	1.03692	0.0753474
1278	phospholipases	phospholipases 13	0.0585143	0.0641529	1.23274	1.19278	13	consistent	1.03692	0.0753474
1279	phospholipases	phospholipases 17	0.0939995	0.0419817	1.02687	1.37694	17	consistent	1.03692	0.0753474
1280	phospholipases	phospholipases 19	0.0753936	0.037423	1.12267	1.42686	19	consistent	1.03692	0.0753474
1281	phospholipases	phospholipases 20	0.182332	0.0815126	0.739138	1.08878	20	gain_significance	1.03692	0.0753474
1282	phospholipases	phospholipases 29	0.00767978	0.00867544	2.11465	2.06171	29	consistent	1.03692	0.0753474
1283	phospholipases	phospholipases 30	0.00844284	0.00666212	2.07351	2.17639	30	consistent	1.03692	0.0753474
1284	phospholipases	phospholipases 31	0.0736208	0.0123349	1.133	1.90887	31	consistent	1.03692	0.0753474
1285	phospholipases	phospholipases 32	0.00576009	0.000909067	2.23957	3.0414	32	consistent	1.03692	0.0753474
1286	phospholipases	phospholipases 33	0.00648061	0.00726619	2.18838	2.13869	33	consistent	1.03692	0.0753474
1287	phospholipases	phospholipases 36	0.011867	0.0102791	1.92566	1.98804	36	consistent	1.03692	0.0753474
1288	phospholipases	phospholipases 37	0.00738083	0.0280594	2.13189	1.55192	37	consistent	1.03692	0.0753474
1289	phospholipases	phospholipases 39	0.0486765	0.031729	1.31268	1.49854	39	consistent	1.03692	0.0753474
1290	phospholipases	phospholipases 40	0.0620571	0.0429173	1.20721	1.36737	40	consistent	1.03692	0.0753474
1291	phospholipases	phospholipases 46	0.120202	0.0553209	0.92009	1.25711	46	gain_significance	1.03692	0.0753474
1292	phospholipases	phospholipases 49	0.00164367	0.00415379	2.78419	2.38156	49	consistent	1.03692	0.0753474
1293	phospholipases	phospholipases 59	0.0618928	0.0857673	1.20836	1.06668	59	consistent	1.03692	0.0753474
1294	phospholipases	phospholipases110	0.0853976	0.151146	1.06855	0.820604	110	lose_significance	1.03692	0.0753474
1295	phospholipases	phospholipases125	0.109752	0.0865119	0.959588	1.06292	125	gain_significance	1.03692	0.0753474
1296	phospholipases	phospholipases126	0.205534	0.0371394	0.687117	1.43017	126	gain_significance	1.03692	0.0753474
1297	phospholipases	phospholipases127	0.0283883	0.0126045	1.54686	1.89947	127	consistent	1.03692	0.0753474
1298	phosphopantothenate biosynthesis I	phosphopantothenate biosynthesis I 47	0.0723537	0.172161	1.14054	0.764065	47	lose_significance	0.995378	0.347391
1299	phosphopantothenate biosynthesis I	phosphopantothenate biosynthesis I 48	0.011628	0.0821487	1.93449	1.0854	48	consistent	0.995378	0.347391
1300	phosphopantothenate biosynthesis I	phosphopantothenate biosynthesis I 49	0.0905899	0.203714	1.04292	0.690979	49	lose_significance	0.995378	0.347391
1301	phosphopantothenate biosynthesis I	phosphopantothenate biosynthesis I 58	0.0181202	0.506667	1.74184	0.295278	58	lose_significance	0.995378	0.347391
1302	phosphopantothenate biosynthesis I	phosphopantothenate biosynthesis I107	0.0817818	0.473684	1.08734	0.324511	107	lose_significance	0.995378	0.347391
1303	phthiocerol biosynthesis	phthiocerol biosynthesis 2	0.0679972	0.0322467	1.16751	1.49151	2	consistent	1.2773	0.331289
1304	phthiocerol biosynthesis	phthiocerol biosynthesis 5	0.000151255	0.00903449	3.82029	2.0441	5	consistent	1.2773	0.331289
1305	phthiocerol biosynthesis	phthiocerol biosynthesis 8	0.0017079	0.0195894	2.76754	1.70798	8	consistent	1.2773	0.331289
1306	phthiocerol biosynthesis	phthiocerol biosynthesis 11	0.0311969	0.212344	1.50589	0.67296	11	lose_significance	1.2773	0.331289
1307	phthiocerol biosynthesis	phthiocerol biosynthesis 12	0.0667297	0.268263	1.17568	0.571438	12	lose_significance	1.2773	0.331289
1308	phthiocerol biosynthesis	phthiocerol biosynthesis 16	0.00280352	0.00330276	2.5523	2.48112	16	consistent	1.2773	0.331289
1309	phthiocerol biosynthesis	phthiocerol biosynthesis 25	0.0638942	0.0800105	1.19454	1.09685	25	consistent	1.2773	0.331289
1310	phthiocerol biosynthesis	phthiocerol biosynthesis 26	0.0680354	0.265721	1.16727	0.575575	26	lose_significance	1.2773	0.331289
1311	phthiocerol biosynthesis	phthiocerol biosynthesis 42	0.0897191	0.0997659	1.04711	1.00102	42	consistent	1.2773	0.331289
1312	phthiocerol biosynthesis	phthiocerol biosynthesis 43	0.000213201	0.000856304	3.67121	3.06737	43	consistent	1.2773	0.331289
1313	phthiocerol biosynthesis	phthiocerol biosynthesis 46	0.00577457	0.00610049	2.23848	2.21464	46	consistent	1.2773	0.331289
1314	phthiocerol biosynthesis	phthiocerol biosynthesis 48	0.00466076	0.0238675	2.33154	1.62219	48	consistent	1.2773	0.331289
1315	phthiocerol biosynthesis	phthiocerol biosynthesis 55	0.0193844	0.0728223	1.71255	1.13774	55	consistent	1.2773	0.331289
1316	phthiocerol biosynthesis	phthiocerol biosynthesis 61	0.0255874	0.0187136	1.59197	1.72784	61	consistent	1.2773	0.331289
1317	phthiocerol biosynthesis	phthiocerol biosynthesis 62	0.00445534	0.0794041	2.35112	1.10016	62	consistent	1.2773	0.331289
1318	phthiocerol biosynthesis	phthiocerol biosynthesis 84	0.0210126	0.00119918	1.67752	2.92112	84	consistent	1.2773	0.331289
1319	phthiocerol biosynthesis	phthiocerol biosynthesis 85	0.00103608	0.0032718	2.98461	2.48521	85	consistent	1.2773	0.331289
1320	phthiocerol biosynthesis	phthiocerol biosynthesis 88	0.00717823	0.00125023	2.14398	2.90301	88	consistent	1.2773	0.331289
1321	phthiocerol biosynthesis	phthiocerol biosynthesis 92	5.50264e-06	0.000848265	5.25943	3.07147	92	consistent	1.2773	0.331289
1322	phthiocerol biosynthesis	phthiocerol biosynthesis 93	0.0463599	0.0249001	1.33386	1.6038	93	consistent	1.2773	0.331289
1323	phthiocerol biosynthesis	phthiocerol biosynthesis 94	0.050615	0.329741	1.29572	0.481828	94	lose_significance	1.2773	0.331289
1324	phthiocerol biosynthesis	phthiocerol biosynthesis 97	0.0965948	0.509241	1.01505	0.293077	97	lose_significance	1.2773	0.331289
1325	phthiocerol biosynthesis	phthiocerol biosynthesis 98	0.0113472	0.302501	1.94511	0.519274	98	lose_significance	1.2773	0.331289
1326	phthiocerol biosynthesis	phthiocerol biosynthesis 99	0.0219415	0.228536	1.65873	0.641046	99	lose_significance	1.2773	0.331289
1327	phthiocerol biosynthesis	phthiocerol biosynthesis100	0.0164189	0.479211	1.78465	0.319473	100	lose_significance	1.2773	0.331289
1328	phthiocerol biosynthesis	phthiocerol biosynthesis102	0.00132175	0.0343465	2.87885	1.46412	102	consistent	1.2773	0.331289
1329	phthiocerol biosynthesis	phthiocerol biosynthesis107	0.039102	0.148149	1.4078	0.829302	107	lose_significance	1.2773	0.331289
1330	phthiocerol biosynthesis	phthiocerol biosynthesis111	0.0241665	0.069843	1.61679	1.15588	111	consistent	1.2773	0.331289
1331	phthiocerol biosynthesis	phthiocerol biosynthesis112	0.0237634	0.0474505	1.62409	1.32376	112	consistent	1.2773	0.331289
1332	phthiocerol biosynthesis	phthiocerol biosynthesis113	0.0111285	0.00615817	1.95356	2.21055	113	consistent	1.2773	0.331289
1333	phthiocerol biosynthesis	phthiocerol biosynthesis115	0.0157799	0.0830859	1.8019	1.08047	115	consistent	1.2773	0.331289
1334	phthiocerol biosynthesis	phthiocerol biosynthesis116	0.188021	0.0939697	0.725794	1.02701	116	gain_significance	1.2773	0.331289
1335	phthiocerol biosynthesis	phthiocerol biosynthesis121	0.0237727	0.0292522	1.62392	1.53384	121	consistent	1.2773	0.331289
1336	phthiocerol biosynthesis	phthiocerol biosynthesis125	0.0804245	0.10986	1.09461	0.959159	125	lose_significance	1.2773	0.331289
1337	polyacyltrehalose biosynthesis	polyacyltrehalose biosynthesis 51	0.070857	0.141828	1.14962	0.848238	51	lose_significance	1.33965	0.317701
1338	Polyprenyl Biosynthesis	Polyprenyl Biosynthesis 34	0.577107	0.0914135	0.238744	1.03899	34	gain_significance	0.902966	0.360793
1339	propanoyl CoA degradation I	propanoyl CoA degradation I 9	0.016387	0.011619	1.7855	1.93483	9	consistent	1.07704	0.16442
1340	propanoyl CoA degradation I	propanoyl CoA degradation I 12	0.00659711	0.0259822	2.18065	1.58532	12	consistent	1.07704	0.16442
1341	propanoyl CoA degradation I	propanoyl CoA degradation I 24	0.0262792	0.0195617	1.58039	1.70859	24	consistent	1.07704	0.16442
1342	propanoyl CoA degradation I	propanoyl CoA degradation I 35	0.00343986	0.000858892	2.46346	3.06606	35	consistent	1.07704	0.16442
1343	propanoyl CoA degradation I	propanoyl CoA degradation I 36	0.0105615	0.00275556	1.97627	2.55979	36	consistent	1.07704	0.16442
1344	propanoyl CoA degradation I	propanoyl CoA degradation I 38	0.00229409	0.000166345	2.63939	3.77899	38	consistent	1.07704	0.16442
1345	propanoyl CoA degradation I	propanoyl CoA degradation I 39	0.0105723	0.00202267	1.97583	2.69407	39	consistent	1.07704	0.16442
1346	propanoyl CoA degradation I	propanoyl CoA degradation I 58	0.00122166	0.00010253	2.91305	3.98915	58	consistent	1.07704	0.16442
1347	propanoyl CoA degradation I	propanoyl CoA degradation I 64	0.0267715	0.0746837	1.57233	1.12677	64	consistent	1.07704	0.16442
1348	propanoyl CoA degradation I	propanoyl CoA degradation I 85	0.065353	0.0663069	1.18473	1.17844	85	consistent	1.07704	0.16442
1349	propanoyl CoA degradation I	propanoyl CoA degradation I 88	0.00111409	0.00300371	2.95308	2.52234	88	consistent	1.07704	0.16442
1350	Protein Modification	Protein Modification 92	0.0322522	0.00206096	1.49144	2.68593	92	consistent	0.764718	0.170039
1351	Protein Modification	Protein Modification114	0.352941	0.0397703	0.452298	1.40044	114	gain_significance	0.764718	0.170039
1352	Protein Modification	Protein Modification116	0.0679425	0.0790292	1.16786	1.10221	116	consistent	0.764718	0.170039
1353	Protein Modification	Protein Modification122	0.236602	0.0337559	0.625982	1.47165	122	gain_significance	0.764718	0.170039
1354	pyrimidine deoxyribonucleosides degradation	pyrimidine deoxyribonucleosides degradation 35	0.296301	0.060094	0.528267	1.22117	35	gain_significance	0.973841	0.371655
1355	pyrimidine deoxyribonucleosides degradation	pyrimidine deoxyribonucleosides degradation 36	0.0595193	0.105591	1.22534	0.976375	36	lose_significance	0.973841	0.371655
1356	pyrimidine deoxyribonucleosides salvage	pyrimidine deoxyribonucleosides salvage 35	0.0485455	0.209669	1.31385	0.678465	35	lose_significance	0.997706	0.342312
1357	pyrimidine deoxyribonucleosides salvage	pyrimidine deoxyribonucleosides salvage 36	0.0994394	0.626021	1.00244	0.203411	36	lose_significance	0.997706	0.342312
1358	pyrimidine ribonucleosides salvage II	pyrimidine ribonucleosides salvage II 35	0.0289601	0.00866312	1.5382	2.06233	35	consistent	1.01805	0.319399
1359	pyrimidine ribonucleosides salvage II	pyrimidine ribonucleosides salvage II 36	0.0306947	0.105591	1.51294	0.976375	36	lose_significance	1.01805	0.319399
1360	pyruvate fermentation to acetate II	pyruvate fermentation to acetate II 5	0.523909	0.0848213	0.280745	1.0715	5	gain_significance	0.737529	0.0557196
1361	pyruvate fermentation to acetate II	pyruvate fermentation to acetate II 8	0.413372	0.0750005	0.383659	1.12494	8	gain_significance	0.737529	0.0557196
1362	pyruvate fermentation to acetate II	pyruvate fermentation to acetate II 23	0.158086	0.0900565	0.801105	1.04548	23	gain_significance	0.737529	0.0557196
1363	pyruvate fermentation to acetate II	pyruvate fermentation to acetate II 26	0.102948	0.0531446	0.98738	1.27454	26	gain_significance	0.737529	0.0557196
1364	pyruvate fermentation to acetate II	pyruvate fermentation to acetate II 27	0.0908661	0.0302369	1.0416	1.51946	27	consistent	0.737529	0.0557196
1365	pyruvate fermentation to acetate II	pyruvate fermentation to acetate II 28	0.200564	0.0310072	0.697747	1.50854	28	gain_significance	0.737529	0.0557196
1366	pyruvate fermentation to acetate II	pyruvate fermentation to acetate II 93	0.39355	0.0436531	0.405	1.35999	93	gain_significance	0.737529	0.0557196
1367	pyruvate fermentation to acetate IV	pyruvate fermentation to acetate IV 23	0.0448474	0.0115717	1.34826	1.9366	23	consistent	0.787269	0.00445091
1368	pyruvate fermentation to acetate IV	pyruvate fermentation to acetate IV 24	0.115853	0.0368624	0.936093	1.43342	24	gain_significance	0.787269	0.00445091
1369	pyruvate fermentation to acetate IV	pyruvate fermentation to acetate IV 25	0.295062	0.0731372	0.530086	1.13586	25	gain_significance	0.787269	0.00445091
1370	pyruvate fermentation to acetate IV	pyruvate fermentation to acetate IV 26	0.102948	0.0829254	0.98738	1.08131	26	gain_significance	0.787269	0.00445091
1371	pyruvate fermentation to acetate IV	pyruvate fermentation to acetate IV 27	0.100962	0.043046	0.995842	1.36607	27	gain_significance	0.787269	0.00445091
1372	pyruvate fermentation to acetate IV	pyruvate fermentation to acetate IV 80	0.140652	0.0680703	0.851853	1.16704	80	gain_significance	0.787269	0.00445091
1373	pyruvate fermentation to acetate IV	pyruvate fermentation to acetate IV 87	0.070006	0.0663536	1.15486	1.17814	87	consistent	0.787269	0.00445091
1374	reactive oxygen species degradation	reactive oxygen species degradation 48	0.011628	0.00452505	1.93449	2.34438	48	consistent	1.14071	0.31297
1375	reactive oxygen species degradation	reactive oxygen species degradation111	0.0375538	0.132433	1.42535	0.878003	111	lose_significance	1.14071	0.31297
1376	reactive oxygen species degradation	reactive oxygen species degradation112	0.0623128	0.0234449	1.20542	1.62995	112	consistent	1.14071	0.31297
1377	Reactive Oxygen Species Degradation	Reactive Oxygen Species Degradation 48	0.011628	0.00452505	1.93449	2.34438	48	consistent	1.14071	0.31297
1378	Reactive Oxygen Species Degradation	Reactive Oxygen Species Degradation111	0.0375538	0.132433	1.42535	0.878003	111	lose_significance	1.14071	0.31297
1379	Reactive Oxygen Species Degradation	Reactive Oxygen Species Degradation112	0.0623128	0.0234449	1.20542	1.62995	112	consistent	1.14071	0.31297
1380	Reactive Oxygen Species Degradation // Superpathways	Reactive Oxygen Species Degradation // Superpathways 48	0.011628	0.00452505	1.93449	2.34438	48	consistent	1.14071	0.31297
1381	Reactive Oxygen Species Degradation // Superpathways	Reactive Oxygen Species Degradation // Superpathways111	0.0375538	0.132433	1.42535	0.878003	111	lose_significance	1.14071	0.31297
1382	Reactive Oxygen Species Degradation // Superpathways	Reactive Oxygen Species Degradation // Superpathways112	0.0623128	0.0234449	1.20542	1.62995	112	consistent	1.14071	0.31297
1383	salicylate biosynthesis I	salicylate biosynthesis I 16	0.0853779	0.49006	1.06865	0.309751	16	lose_significance	1.09931	0.739234
1384	salicylate biosynthesis I	salicylate biosynthesis I 17	0.0567936	0.0768429	1.2457	1.1144	17	consistent	1.09931	0.739234
1385	salicylate biosynthesis I	salicylate biosynthesis I 81	0.0913791	0.122284	1.03915	0.912629	81	lose_significance	1.09931	0.739234
1386	Secondary Metabolite Biosynthesis	Secondary Metabolite Biosynthesis 1	0.000134204	1.27731e-05	3.87224	4.8937	1	consistent	1.19305	0.424932
1387	Secondary Metabolite Biosynthesis	Secondary Metabolite Biosynthesis 16	1.705e-08	1.705e-08	7.76828	7.76828	16	consistent	1.19305	0.424932
1388	Secondary Metabolite Biosynthesis	Secondary Metabolite Biosynthesis 17	6.49372e-08	2.07449e-05	7.18751	4.68309	17	consistent	1.19305	0.424932
1389	Secondary Metabolite Biosynthesis	Secondary Metabolite Biosynthesis 18	0.00117968	7.50504e-05	2.92824	4.12465	18	consistent	1.19305	0.424932
1390	Secondary Metabolite Biosynthesis	Secondary Metabolite Biosynthesis 19	4.97501e-06	2.1599e-08	5.30321	7.66557	19	consistent	1.19305	0.424932
1391	Secondary Metabolite Biosynthesis	Secondary Metabolite Biosynthesis 20	1.695e-08	7.08496e-08	7.77083	7.14966	20	consistent	1.19305	0.424932
1392	Secondary Metabolite Biosynthesis	Secondary Metabolite Biosynthesis 23	0.00270707	0.0108898	2.5675	1.96298	23	consistent	1.19305	0.424932
1393	Secondary Metabolite Biosynthesis	Secondary Metabolite Biosynthesis 25	0.0634348	0.0647309	1.19767	1.18889	25	consistent	1.19305	0.424932
1394	Secondary Metabolite Biosynthesis	Secondary Metabolite Biosynthesis 26	0.0062521	0.0063152	2.20397	2.19961	26	consistent	1.19305	0.424932
1395	Secondary Metabolite Biosynthesis	Secondary Metabolite Biosynthesis 35	0.0452514	0.305616	1.34437	0.514823	35	lose_significance	1.19305	0.424932
1396	Secondary Metabolite Biosynthesis	Secondary Metabolite Biosynthesis 36	0.000218056	0.0261204	3.66143	1.58302	36	consistent	1.19305	0.424932
1397	Secondary Metabolite Biosynthesis	Secondary Metabolite Biosynthesis 37	0.00251787	0.0938122	2.59897	1.02774	37	consistent	1.19305	0.424932
1398	Secondary Metabolite Biosynthesis	Secondary Metabolite Biosynthesis 38	0.0774444	0.393651	1.11101	0.404889	38	lose_significance	1.19305	0.424932
1399	Secondary Metabolite Biosynthesis	Secondary Metabolite Biosynthesis 39	0.00108974	0.016691	2.96268	1.77752	39	consistent	1.19305	0.424932
1400	Secondary Metabolite Biosynthesis	Secondary Metabolite Biosynthesis 40	0.0559736	0.604593	1.25202	0.218537	40	lose_significance	1.19305	0.424932
1401	Secondary Metabolite Biosynthesis	Secondary Metabolite Biosynthesis 58	0.0128531	0.0584511	1.89099	1.23321	58	consistent	1.19305	0.424932
1402	Secondary Metabolite Biosynthesis	Secondary Metabolite Biosynthesis 60	0.0784653	0.136844	1.10532	0.863773	60	lose_significance	1.19305	0.424932
1403	Secondary Metabolite Biosynthesis	Secondary Metabolite Biosynthesis 64	0.0150968	0.188153	1.82111	0.725488	64	lose_significance	1.19305	0.424932
1404	Secondary Metabolite Biosynthesis	Secondary Metabolite Biosynthesis 66	0.00363851	0.0378275	2.43908	1.42219	66	consistent	1.19305	0.424932
1405	Secondary Metabolite Biosynthesis	Secondary Metabolite Biosynthesis 80	0.12871	0.0818588	0.890388	1.08693	80	gain_significance	1.19305	0.424932
1406	Secondary Metabolite Biosynthesis	Secondary Metabolite Biosynthesis 81	1.54e-08	1.54e-08	7.81248	7.81248	81	consistent	1.19305	0.424932
1407	Secondary Metabolite Biosynthesis	Secondary Metabolite Biosynthesis 83	0.00615032	0.138408	2.2111	0.858838	83	lose_significance	1.19305	0.424932
1408	Secondary Metabolite Biosynthesis	Secondary Metabolite Biosynthesis 85	0.0100891	0.0374998	1.99615	1.42597	85	consistent	1.19305	0.424932
1409	Secondary Metabolite Biosynthesis	Secondary Metabolite Biosynthesis 87	0.0324793	0.0416835	1.48839	1.38004	87	consistent	1.19305	0.424932
1410	Secondary Metabolite Biosynthesis	Secondary Metabolite Biosynthesis 88	0.0127191	0.283774	1.89554	0.547027	88	lose_significance	1.19305	0.424932
1411	Secondary Metabolite Biosynthesis	Secondary Metabolite Biosynthesis 92	0.0259876	0.0216756	1.58523	1.66403	92	consistent	1.19305	0.424932
1412	Secondary Metabolite Biosynthesis	Secondary Metabolite Biosynthesis 93	0.362833	0.0786466	0.440294	1.10432	93	gain_significance	1.19305	0.424932
1413	Secondary Metabolite Biosynthesis	Secondary Metabolite Biosynthesis102	0.167959	0.0391094	0.774797	1.40772	102	gain_significance	1.19305	0.424932
1414	selenate reduction	selenate reduction 95	0.0329746	0.0921204	1.48182	1.03564	95	consistent	1.69386	NA
1415	siroheme biosynthesis	siroheme biosynthesis 65	0.224317	0.04193	0.649139	1.37747	65	gain_significance	0.720618	0.287404
1416	siroheme biosynthesis	siroheme biosynthesis111	0.740234	0.0715886	0.130631	1.14516	111	gain_significance	0.720618	0.287404
1417	siroheme biosynthesis	siroheme biosynthesis112	0.548605	0.0399088	0.26074	1.39893	112	gain_significance	0.720618	0.287404
1418	siroheme biosynthesis	siroheme biosynthesis127	0.277767	0.052792	0.55632	1.27743	127	gain_significance	0.720618	0.287404
1419	spermidine biosynthesis I	spermidine biosynthesis I119	0.383229	0.0285815	0.416541	1.54392	119	gain_significance	0.819117	NA
1420	spermidine biosynthesis I	spermidine biosynthesis I121	0.480422	0.0926129	0.318377	1.03333	121	gain_significance	0.819117	NA
1421	stearate biosynthesis II (bacteria and plants)	stearate biosynthesis II (bacteria and plants) 11	0.0645806	0.219485	1.1899	0.658596	11	lose_significance	0.848207	0.250165
1422	stearate biosynthesis II (bacteria and plants)	stearate biosynthesis II (bacteria and plants) 14	0.00907586	0.142844	2.04211	0.845139	14	lose_significance	0.848207	0.250165
1423	stearate biosynthesis II (bacteria and plants)	stearate biosynthesis II (bacteria and plants) 17	0.0567936	0.0121939	1.2457	1.91386	17	consistent	0.848207	0.250165
1424	stearate biosynthesis II (bacteria and plants)	stearate biosynthesis II (bacteria and plants) 31	0.0736208	0.0752168	1.133	1.12368	31	consistent	0.848207	0.250165
1425	stearate biosynthesis II (bacteria and plants)	stearate biosynthesis II (bacteria and plants) 34	0.208916	0.0734179	0.680027	1.1342	34	gain_significance	0.848207	0.250165
1426	stearate biosynthesis II (bacteria and plants)	stearate biosynthesis II (bacteria and plants) 37	0.0415847	0.0319512	1.38107	1.49551	37	consistent	0.848207	0.250165
1427	stearate biosynthesis II (bacteria and plants)	stearate biosynthesis II (bacteria and plants) 40	0.0559736	0.231889	1.25202	0.634719	40	lose_significance	0.848207	0.250165
1428	stearate biosynthesis II (bacteria and plants)	stearate biosynthesis II (bacteria and plants) 43	0.0041753	0.0148014	2.37931	1.8297	43	consistent	0.848207	0.250165
1429	stearate biosynthesis II (bacteria and plants)	stearate biosynthesis II (bacteria and plants) 46	0.0377716	0.0351263	1.42283	1.45437	46	consistent	0.848207	0.250165
1430	sulfate activation for sulfonation	sulfate activation for sulfonation 3	0.0323621	0.0380355	1.48996	1.41981	3	consistent	1.52632	0.236936
1431	sulfate activation for sulfonation	sulfate activation for sulfonation 6	0.045499	0.0554293	1.342	1.25626	6	consistent	1.52632	0.236936
1432	sulfate activation for sulfonation	sulfate activation for sulfonation 12	0.0170451	0.107807	1.7684	0.967355	12	lose_significance	1.52632	0.236936
1433	sulfate activation for sulfonation	sulfate activation for sulfonation 35	0.0201555	0.074188	1.69561	1.12967	35	consistent	1.52632	0.236936
1434	sulfate activation for sulfonation	sulfate activation for sulfonation 36	0.0529011	0.256566	1.27653	0.590801	36	lose_significance	1.52632	0.236936
1435	sulfate activation for sulfonation	sulfate activation for sulfonation 38	0.0187818	0.195519	1.72626	0.70881	38	lose_significance	1.52632	0.236936
1436	sulfate activation for sulfonation	sulfate activation for sulfonation 39	0.0962116	0.306303	1.01677	0.513848	39	lose_significance	1.52632	0.236936
1437	sulfate activation for sulfonation	sulfate activation for sulfonation 53	0.018198	0.0333083	1.73998	1.47745	53	consistent	1.52632	0.236936
1438	sulfate activation for sulfonation	sulfate activation for sulfonation 66	0.0494582	0.155536	1.30576	0.80817	66	lose_significance	1.52632	0.236936
1439	sulfate activation for sulfonation	sulfate activation for sulfonation 70	0.0218511	0.0383378	1.66053	1.41637	70	consistent	1.52632	0.236936
1440	sulfate activation for sulfonation	sulfate activation for sulfonation 88	0.00762788	0.0617408	2.1176	1.20943	88	consistent	1.52632	0.236936
1441	sulfate activation for sulfonation	sulfate activation for sulfonation 94	0.0973248	0.280181	1.01178	0.552561	94	lose_significance	1.52632	0.236936
1442	sulfate activation for sulfonation	sulfate activation for sulfonation 95	0.000118483	0.00409301	3.92635	2.38796	95	consistent	1.52632	0.236936
1443	sulfate activation for sulfonation	sulfate activation for sulfonation 96	0.0524414	0.100785	1.28033	0.996604	96	lose_significance	1.52632	0.236936
1444	sulfate activation for sulfonation	sulfate activation for sulfonation110	0.0853976	0.222742	1.06855	0.652198	110	lose_significance	1.52632	0.236936
1445	superoxide radicals degradation	superoxide radicals degradation 48	0.011628	0.00452505	1.93449	2.34438	48	consistent	1.14071	0.31297
1446	superoxide radicals degradation	superoxide radicals degradation111	0.0375538	0.132433	1.42535	0.878003	111	lose_significance	1.14071	0.31297
1447	superoxide radicals degradation	superoxide radicals degradation112	0.0623128	0.0234449	1.20542	1.62995	112	consistent	1.14071	0.31297
1448	superpathway of acetate utilization and formation	superpathway of acetate utilization and formation 25	0.295062	0.0731372	0.530086	1.13586	25	gain_significance	0.723496	0.110502
1449	superpathway of acetate utilization and formation	superpathway of acetate utilization and formation 26	0.107481	0.0063152	0.968667	2.19961	26	gain_significance	0.723496	0.110502
1450	superpathway of acetate utilization and formation	superpathway of acetate utilization and formation 27	0.130819	0.0269499	0.883328	1.56944	27	gain_significance	0.723496	0.110502
1451	superpathway of acetate utilization and formation	superpathway of acetate utilization and formation 87	0.0753326	0.15285	1.12302	0.815735	87	lose_significance	0.723496	0.110502
1452	superpathway of adenosine nucleotides <i>de novo</i> biosynthesis I	superpathway of adenosine nucleotides <i>de novo</i> biosynthesis I 92	0.135443	0.05693	0.868243	1.24466	92	gain_significance	0.964731	0.328054
1453	superpathway of adenosine nucleotides <i>de novo</i> biosynthesis I	superpathway of adenosine nucleotides <i>de novo</i> biosynthesis I122	0.236602	0.0375286	0.625982	1.42564	122	gain_significance	0.964731	0.328054
1454	superpathway of adenosine nucleotides <i>de novo</i> biosynthesis II	superpathway of adenosine nucleotides <i>de novo</i> biosynthesis II 92	0.135443	0.05693	0.868243	1.24466	92	gain_significance	0.964731	0.328054
1455	superpathway of adenosine nucleotides <i>de novo</i> biosynthesis II	superpathway of adenosine nucleotides <i>de novo</i> biosynthesis II122	0.236602	0.0375286	0.625982	1.42564	122	gain_significance	0.964731	0.328054
1456	superpathway of branched chain amino acid biosynthesis	superpathway of branched chain amino acid biosynthesis 17	0.0995678	0.445398	1.00188	0.351252	17	lose_significance	0.832703	0.369095
1457	superpathway of branched chain amino acid biosynthesis	superpathway of branched chain amino acid biosynthesis 24	0.0612144	0.00586126	1.21315	2.23201	24	consistent	0.832703	0.369095
1458	superpathway of branched chain amino acid biosynthesis	superpathway of branched chain amino acid biosynthesis 25	0.590705	0.0731372	0.22863	1.13586	25	gain_significance	0.832703	0.369095
1459	superpathway of branched chain amino acid biosynthesis	superpathway of branched chain amino acid biosynthesis 35	0.169846	0.0943947	0.769944	1.02505	35	gain_significance	0.832703	0.369095
1460	superpathway of branched chain amino acid biosynthesis	superpathway of branched chain amino acid biosynthesis 38	0.219543	0.0638475	0.658481	1.19486	38	gain_significance	0.832703	0.369095
1461	superpathway of branched chain amino acid biosynthesis	superpathway of branched chain amino acid biosynthesis 39	0.413067	0.0636941	0.38398	1.1959	39	gain_significance	0.832703	0.369095
1462	superpathway of branched chain amino acid biosynthesis	superpathway of branched chain amino acid biosynthesis 47	0.00107681	0.00253992	2.96786	2.59518	47	consistent	0.832703	0.369095
1463	superpathway of branched chain amino acid biosynthesis	superpathway of branched chain amino acid biosynthesis 59	0.0618928	0.411138	1.20836	0.386012	59	lose_significance	0.832703	0.369095
1464	superpathway of branched chain amino acid biosynthesis	superpathway of branched chain amino acid biosynthesis 61	0.159493	0.0993625	0.797257	1.00278	61	gain_significance	0.832703	0.369095
1465	superpathway of branched chain amino acid biosynthesis	superpathway of branched chain amino acid biosynthesis 85	0.00695731	0.0638388	2.15756	1.19492	85	consistent	0.832703	0.369095
1466	superpathway of branched chain amino acid biosynthesis	superpathway of branched chain amino acid biosynthesis 88	0.0640467	0.0463516	1.1935	1.33394	88	consistent	0.832703	0.369095
1467	superpathway of branched chain amino acid biosynthesis	superpathway of branched chain amino acid biosynthesis106	0.0146903	0.428742	1.83297	0.367804	106	lose_significance	0.832703	0.369095
1468	superpathway of branched chain amino acid biosynthesis	superpathway of branched chain amino acid biosynthesis107	0.0322324	0.148149	1.49171	0.829302	107	lose_significance	0.832703	0.369095
1469	superpathway of branched chain amino acid biosynthesis	superpathway of branched chain amino acid biosynthesis109	0.0111348	0.070022	1.95332	1.15477	109	consistent	0.832703	0.369095
1470	superpathway of branched chain amino acid biosynthesis	superpathway of branched chain amino acid biosynthesis110	0.046138	0.353373	1.33594	0.451767	110	lose_significance	0.832703	0.369095
1471	superpathway of branched chain amino acid biosynthesis	superpathway of branched chain amino acid biosynthesis112	0.173412	0.0175895	0.76092	1.75475	112	gain_significance	0.832703	0.369095
1472	superpathway of branched chain amino acid biosynthesis	superpathway of branched chain amino acid biosynthesis114	0.436067	0.0459103	0.360447	1.33809	114	gain_significance	0.832703	0.369095
1473	superpathway of branched chain amino acid biosynthesis	superpathway of branched chain amino acid biosynthesis116	0.125852	0.0862486	0.900141	1.06425	116	gain_significance	0.832703	0.369095
1474	superpathway of branched chain amino acid biosynthesis	superpathway of branched chain amino acid biosynthesis123	0.0126296	0.0143074	1.89861	1.84444	123	consistent	0.832703	0.369095
1475	superpathway of branched chain amino acid biosynthesis	superpathway of branched chain amino acid biosynthesis124	0.0159121	0.0474138	1.79827	1.3241	124	consistent	0.832703	0.369095
1476	superpathway of cholesterol degradation II (cholesterol dehydrogenase)	superpathway of cholesterol degradation II (cholesterol dehydrogenase) 9	0.0594495	0.0323973	1.22585	1.48949	9	consistent	0.934145	0.190148
1477	superpathway of cholesterol degradation II (cholesterol dehydrogenase)	superpathway of cholesterol degradation II (cholesterol dehydrogenase) 12	0.00659711	0.00181545	2.18065	2.74102	12	consistent	0.934145	0.190148
1478	superpathway of cholesterol degradation II (cholesterol dehydrogenase)	superpathway of cholesterol degradation II (cholesterol dehydrogenase) 24	0.0059521	0.000247941	2.22533	3.60565	24	consistent	0.934145	0.190148
1479	superpathway of cholesterol degradation II (cholesterol dehydrogenase)	superpathway of cholesterol degradation II (cholesterol dehydrogenase) 33	0.083585	0.0646065	1.07787	1.18972	33	consistent	0.934145	0.190148
1480	superpathway of cholesterol degradation II (cholesterol dehydrogenase)	superpathway of cholesterol degradation II (cholesterol dehydrogenase) 35	8.82604e-05	7.21961e-06	4.05423	5.14149	35	consistent	0.934145	0.190148
1481	superpathway of cholesterol degradation II (cholesterol dehydrogenase)	superpathway of cholesterol degradation II (cholesterol dehydrogenase) 36	0.00229104	0.00400789	2.63997	2.39708	36	consistent	0.934145	0.190148
1482	superpathway of cholesterol degradation II (cholesterol dehydrogenase)	superpathway of cholesterol degradation II (cholesterol dehydrogenase) 37	0.0353883	0.0484022	1.45114	1.31513	37	consistent	0.934145	0.190148
1483	superpathway of cholesterol degradation II (cholesterol dehydrogenase)	superpathway of cholesterol degradation II (cholesterol dehydrogenase) 38	0.000201663	1.8774e-05	3.69537	4.72644	38	consistent	0.934145	0.190148
1484	superpathway of cholesterol degradation II (cholesterol dehydrogenase)	superpathway of cholesterol degradation II (cholesterol dehydrogenase) 39	0.00457307	0.00758621	2.33979	2.11998	39	consistent	0.934145	0.190148
1485	superpathway of cholesterol degradation II (cholesterol dehydrogenase)	superpathway of cholesterol degradation II (cholesterol dehydrogenase) 40	0.0559736	0.0106393	1.25202	1.97309	40	consistent	0.934145	0.190148
1486	superpathway of cholesterol degradation II (cholesterol dehydrogenase)	superpathway of cholesterol degradation II (cholesterol dehydrogenase) 48	0.0677839	0.136081	1.16887	0.866201	48	lose_significance	0.934145	0.190148
1487	superpathway of cholesterol degradation II (cholesterol dehydrogenase)	superpathway of cholesterol degradation II (cholesterol dehydrogenase) 51	0.00386351	0.00157635	2.41302	2.80235	51	consistent	0.934145	0.190148
1488	superpathway of cholesterol degradation II (cholesterol dehydrogenase)	superpathway of cholesterol degradation II (cholesterol dehydrogenase) 52	0.000203185	1.6437e-06	3.69211	5.78418	52	consistent	0.934145	0.190148
1489	superpathway of cholesterol degradation II (cholesterol dehydrogenase)	superpathway of cholesterol degradation II (cholesterol dehydrogenase) 53	9.91982e-06	5.53398e-06	5.0035	5.25696	53	consistent	0.934145	0.190148
1490	superpathway of cholesterol degradation II (cholesterol dehydrogenase)	superpathway of cholesterol degradation II (cholesterol dehydrogenase) 55	0.0359149	0.0351621	1.44473	1.45392	55	consistent	0.934145	0.190148
1491	superpathway of cholesterol degradation II (cholesterol dehydrogenase)	superpathway of cholesterol degradation II (cholesterol dehydrogenase) 58	0.00425103	0.0012345	2.37151	2.90851	58	consistent	0.934145	0.190148
1492	superpathway of cholesterol degradation II (cholesterol dehydrogenase)	superpathway of cholesterol degradation II (cholesterol dehydrogenase) 64	0.00376504	0.00531899	2.42423	2.27417	64	consistent	0.934145	0.190148
1493	superpathway of cholesterol degradation II (cholesterol dehydrogenase)	superpathway of cholesterol degradation II (cholesterol dehydrogenase) 65	1.0426e-08	5.53333e-09	7.98188	8.25701	65	consistent	0.934145	0.190148
1494	superpathway of cholesterol degradation II (cholesterol dehydrogenase)	superpathway of cholesterol degradation II (cholesterol dehydrogenase) 66	1.07333e-08	8.05e-09	7.96927	8.0942	66	consistent	0.934145	0.190148
1495	superpathway of cholesterol degradation II (cholesterol dehydrogenase)	superpathway of cholesterol degradation II (cholesterol dehydrogenase) 67	8.84179e-07	9.23333e-09	6.05346	8.03464	67	consistent	0.934145	0.190148
1496	superpathway of cholesterol degradation II (cholesterol dehydrogenase)	superpathway of cholesterol degradation II (cholesterol dehydrogenase) 72	0.0105388	0.00561554	1.97721	2.25061	72	consistent	0.934145	0.190148
1497	superpathway of cholesterol degradation II (cholesterol dehydrogenase)	superpathway of cholesterol degradation II (cholesterol dehydrogenase) 74	0.011799	0.00971812	1.92816	2.01242	74	consistent	0.934145	0.190148
1498	superpathway of cholesterol degradation II (cholesterol dehydrogenase)	superpathway of cholesterol degradation II (cholesterol dehydrogenase) 77	0.0840003	0.125811	1.07572	0.90028	77	lose_significance	0.934145	0.190148
1499	superpathway of cholesterol degradation II (cholesterol dehydrogenase)	superpathway of cholesterol degradation II (cholesterol dehydrogenase) 81	0.0887363	0.0627626	1.0519	1.2023	81	consistent	0.934145	0.190148
1500	superpathway of cholesterol degradation II (cholesterol dehydrogenase)	superpathway of cholesterol degradation II (cholesterol dehydrogenase) 95	0.019087	0.0102495	1.71926	1.9893	95	consistent	0.934145	0.190148
1501	superpathway of cholesterol degradation II (cholesterol dehydrogenase)	superpathway of cholesterol degradation II (cholesterol dehydrogenase) 96	1.51e-08	1.51e-08	7.82102	7.82102	96	consistent	0.934145	0.190148
1502	superpathway of cholesterol degradation II (cholesterol dehydrogenase)	superpathway of cholesterol degradation II (cholesterol dehydrogenase) 97	0.00024248	0.000524832	3.61532	3.27998	97	consistent	0.934145	0.190148
1503	superpathway of cholesterol degradation II (cholesterol dehydrogenase)	superpathway of cholesterol degradation II (cholesterol dehydrogenase) 98	0.0018307	0.000882955	2.73738	3.05406	98	consistent	0.934145	0.190148
1504	superpathway of cholesterol degradation II (cholesterol dehydrogenase)	superpathway of cholesterol degradation II (cholesterol dehydrogenase) 99	0.00137388	0.000763297	2.86205	3.11731	99	consistent	0.934145	0.190148
1505	superpathway of cholesterol degradation II (cholesterol dehydrogenase)	superpathway of cholesterol degradation II (cholesterol dehydrogenase)100	4.49019e-05	7.90831e-05	4.34774	4.10192	100	consistent	0.934145	0.190148
1506	superpathway of cholesterol degradation II (cholesterol dehydrogenase)	superpathway of cholesterol degradation II (cholesterol dehydrogenase)101	0.0425173	0.0223979	1.37143	1.64979	101	consistent	0.934145	0.190148
1507	superpathway of cholesterol degradation II (cholesterol dehydrogenase)	superpathway of cholesterol degradation II (cholesterol dehydrogenase)102	0.00495649	0.000128785	2.30483	3.89013	102	consistent	0.934145	0.190148
1508	superpathway of cholesterol degradation II (cholesterol dehydrogenase)	superpathway of cholesterol degradation II (cholesterol dehydrogenase)103	0.00883956	0.0107875	2.05357	1.96708	103	consistent	0.934145	0.190148
1509	superpathway of cholesterol degradation II (cholesterol dehydrogenase)	superpathway of cholesterol degradation II (cholesterol dehydrogenase)104	0.0325423	0.00466146	1.48755	2.33148	104	consistent	0.934145	0.190148
1510	superpathway of cholesterol degradation II (cholesterol dehydrogenase)	superpathway of cholesterol degradation II (cholesterol dehydrogenase)112	0.00774507	0.0163067	2.11097	1.78763	112	consistent	0.934145	0.190148
1511	superpathway of cholesterol degradation II (cholesterol dehydrogenase)	superpathway of cholesterol degradation II (cholesterol dehydrogenase)113	0.0134605	0.0376937	1.87094	1.42373	113	consistent	0.934145	0.190148
1512	superpathway of cholesterol degradation II (cholesterol dehydrogenase)	superpathway of cholesterol degradation II (cholesterol dehydrogenase)114	0.0101449	0.00292729	1.99375	2.53353	114	consistent	0.934145	0.190148
1513	superpathway of cholesterol degradation II (cholesterol dehydrogenase)	superpathway of cholesterol degradation II (cholesterol dehydrogenase)117	0.00183727	0.00114176	2.73583	2.94243	117	consistent	0.934145	0.190148
1514	superpathway of cholesterol degradation II (cholesterol dehydrogenase)	superpathway of cholesterol degradation II (cholesterol dehydrogenase)118	0.0208622	0.0079754	1.68064	2.09825	118	consistent	0.934145	0.190148
1515	superpathway of cholesterol degradation II (cholesterol dehydrogenase)	superpathway of cholesterol degradation II (cholesterol dehydrogenase)119	0.00664318	0.000618724	2.17762	3.2085	119	consistent	0.934145	0.190148
1516	superpathway of cholesterol degradation II (cholesterol dehydrogenase)	superpathway of cholesterol degradation II (cholesterol dehydrogenase)120	0.0804536	0.0143894	1.09445	1.84196	120	consistent	0.934145	0.190148
1517	superpathway of cholesterol degradation II (cholesterol dehydrogenase)	superpathway of cholesterol degradation II (cholesterol dehydrogenase)121	0.0315832	0.00513327	1.50054	2.28961	121	consistent	0.934145	0.190148
1518	superpathway of heme <i>b</i> biosynthesis from uroporphyrinogen-III	superpathway of heme <i>b</i> biosynthesis from uroporphyrinogen-III 48	0.368764	0.0821487	0.433252	1.0854	48	gain_significance	0.95771	0.16768
1519	superpathway of heme <i>b</i> biosynthesis from uroporphyrinogen-III	superpathway of heme <i>b</i> biosynthesis from uroporphyrinogen-III111	0.0241665	0.054324	1.61679	1.26501	111	consistent	0.95771	0.16768
1520	superpathway of L-isoleucine biosynthesis I	superpathway of L-isoleucine biosynthesis I 17	0.0567936	0.00679268	1.2457	2.16796	17	consistent	0.68987	0.129031
1521	superpathway of L-isoleucine biosynthesis I	superpathway of L-isoleucine biosynthesis I 24	0.0971996	0.0196692	1.01234	1.70621	24	consistent	0.68987	0.129031
1522	superpathway of L-isoleucine biosynthesis I	superpathway of L-isoleucine biosynthesis I 25	0.515774	0.0731372	0.287541	1.13586	25	gain_significance	0.68987	0.129031
1523	superpathway of L-isoleucine biosynthesis I	superpathway of L-isoleucine biosynthesis I 61	0.411271	0.0839232	0.385872	1.07612	61	gain_significance	0.68987	0.129031
1524	superpathway of L-isoleucine biosynthesis I	superpathway of L-isoleucine biosynthesis I 84	0.300136	0.0824864	0.522682	1.08362	84	gain_significance	0.68987	0.129031
1525	superpathway of L-isoleucine biosynthesis I	superpathway of L-isoleucine biosynthesis I111	0.673054	0.0715886	0.17195	1.14516	111	gain_significance	0.68987	0.129031
1526	superpathway of L-isoleucine biosynthesis I	superpathway of L-isoleucine biosynthesis I112	0.385113	0.0159179	0.414412	1.79811	112	gain_significance	0.68987	0.129031
1527	superpathway of L-isoleucine biosynthesis I	superpathway of L-isoleucine biosynthesis I114	0.0723784	0.00126434	1.14039	2.89814	114	consistent	0.68987	0.129031
1528	superpathway of L-isoleucine biosynthesis I	superpathway of L-isoleucine biosynthesis I116	0.0383123	0.00742645	1.41666	2.12922	116	consistent	0.68987	0.129031
1529	superpathway of L-isoleucine biosynthesis I	superpathway of L-isoleucine biosynthesis I117	0.259916	0.00114176	0.585167	2.94243	117	gain_significance	0.68987	0.129031
1530	superpathway of L-isoleucine biosynthesis I	superpathway of L-isoleucine biosynthesis I118	0.166735	0.0378697	0.777973	1.42171	118	gain_significance	0.68987	0.129031
1531	superpathway of L-isoleucine biosynthesis I	superpathway of L-isoleucine biosynthesis I119	0.383229	0.0369895	0.416541	1.43192	119	gain_significance	0.68987	0.129031
1532	superpathway of L-isoleucine biosynthesis I	superpathway of L-isoleucine biosynthesis I122	0.177419	0.0429353	0.750999	1.36719	122	gain_significance	0.68987	0.129031
1533	superpathway of L-methionine biosynthesis (by sulfhydrylation)	superpathway of L-methionine biosynthesis (by sulfhydrylation) 88	0.00139473	0.00571055	2.85551	2.24332	88	consistent	0.933155	0.355408
1534	superpathway of L-methionine biosynthesis (by sulfhydrylation)	superpathway of L-methionine biosynthesis (by sulfhydrylation)112	0.160765	0.0833244	0.793808	1.07923	112	gain_significance	0.933155	0.355408
1535	superpathway of L-methionine biosynthesis (by sulfhydrylation)	superpathway of L-methionine biosynthesis (by sulfhydrylation)114	0.0274518	0.0165683	1.56143	1.78072	114	consistent	0.933155	0.355408
1536	superpathway of L-methionine biosynthesis (by sulfhydrylation)	superpathway of L-methionine biosynthesis (by sulfhydrylation)118	0.0235391	0.0378697	1.62821	1.42171	118	consistent	0.933155	0.355408
1537	superpathway of L-threonine biosynthesis	superpathway of L-threonine biosynthesis 17	0.0700016	0.00679268	1.15489	2.16796	17	consistent	0.696143	0.0813598
1538	superpathway of L-threonine biosynthesis	superpathway of L-threonine biosynthesis 26	0.234064	0.0608022	0.630665	1.21608	26	gain_significance	0.696143	0.0813598
1539	superpathway of L-threonine biosynthesis	superpathway of L-threonine biosynthesis114	0.124118	0.00423769	0.906164	2.37287	114	gain_significance	0.696143	0.0813598
1540	superpathway of L-threonine biosynthesis	superpathway of L-threonine biosynthesis116	0.188761	0.0410693	0.724087	1.38648	116	gain_significance	0.696143	0.0813598
1541	superpathway of L-threonine biosynthesis	superpathway of L-threonine biosynthesis117	0.317218	0.0730232	0.498642	1.13654	117	gain_significance	0.696143	0.0813598
1542	superpathway of L-threonine biosynthesis	superpathway of L-threonine biosynthesis119	0.383229	0.0786092	0.416541	1.10453	119	gain_significance	0.696143	0.0813598
1543	superpathway of L-threonine biosynthesis	superpathway of L-threonine biosynthesis122	0.224127	0.0375286	0.649506	1.42564	122	gain_significance	0.696143	0.0813598
1544	superpathway of L-tryptophan biosynthesis	superpathway of L-tryptophan biosynthesis 2	0.062569	0.0246699	1.20364	1.60783	2	consistent	1.04163	0.358989
1545	superpathway of L-tryptophan biosynthesis	superpathway of L-tryptophan biosynthesis 26	0.0846684	0.267954	1.07228	0.57194	26	lose_significance	1.04163	0.358989
1546	superpathway of L-tryptophan biosynthesis	superpathway of L-tryptophan biosynthesis 44	0.0270562	0.00306193	1.56773	2.514	44	consistent	1.04163	0.358989
1547	superpathway of L-tryptophan biosynthesis	superpathway of L-tryptophan biosynthesis 45	0.0729374	0.472455	1.13705	0.32564	45	lose_significance	1.04163	0.358989
1548	superpathway of L-tryptophan biosynthesis	superpathway of L-tryptophan biosynthesis 48	0.067441	0.0821487	1.17108	1.0854	48	consistent	1.04163	0.358989
1549	superpathway of L-tryptophan biosynthesis	superpathway of L-tryptophan biosynthesis 59	0.071477	0.303579	1.14583	0.517729	59	lose_significance	1.04163	0.358989
1550	superpathway of L-tryptophan biosynthesis	superpathway of L-tryptophan biosynthesis 61	0.0377155	0.0993625	1.42348	1.00278	61	consistent	1.04163	0.358989
1551	superpathway of L-tryptophan biosynthesis	superpathway of L-tryptophan biosynthesis 92	0.147728	0.0848369	0.830538	1.07142	92	gain_significance	1.04163	0.358989
1552	superpathway of L-tryptophan biosynthesis	superpathway of L-tryptophan biosynthesis 94	0.154134	0.0791099	0.812101	1.10177	94	gain_significance	1.04163	0.358989
1553	superpathway of L-tryptophan biosynthesis	superpathway of L-tryptophan biosynthesis111	0.126822	0.0435548	0.896804	1.36096	111	gain_significance	1.04163	0.358989
1554	superpathway of L-tryptophan biosynthesis	superpathway of L-tryptophan biosynthesis112	0.0623128	0.0175895	1.20542	1.75475	112	consistent	1.04163	0.358989
1555	superpathway of L-tryptophan biosynthesis	superpathway of L-tryptophan biosynthesis113	0.160107	0.0568132	0.795589	1.24555	113	gain_significance	1.04163	0.358989
1556	superpathway of L-tryptophan biosynthesis	superpathway of L-tryptophan biosynthesis114	0.0353638	0.000788248	1.45144	3.10334	114	consistent	1.04163	0.358989
1557	superpathway of L-tryptophan biosynthesis	superpathway of L-tryptophan biosynthesis115	0.10813	0.0163389	0.966053	1.78678	115	gain_significance	1.04163	0.358989
1558	superpathway of L-tryptophan biosynthesis	superpathway of L-tryptophan biosynthesis116	0.0104903	0.0033476	1.97921	2.47527	116	consistent	1.04163	0.358989
1559	superpathway of L-tryptophan biosynthesis	superpathway of L-tryptophan biosynthesis122	0.140193	0.0429887	0.853275	1.36665	122	gain_significance	1.04163	0.358989
1560	superpathway of L-tryptophan biosynthesis	superpathway of L-tryptophan biosynthesis127	0.440258	0.0569632	0.356293	1.24441	127	gain_significance	1.04163	0.358989
1561	superpathway of L-tyrosine biosynthesis	superpathway of L-tyrosine biosynthesis 61	0.137079	0.0952939	0.863029	1.02093	61	gain_significance	1.04649	0.374307
1562	superpathway of L-tyrosine biosynthesis	superpathway of L-tyrosine biosynthesis114	0.382428	0.0670374	0.41745	1.17368	114	gain_significance	1.04649	0.374307
1563	superpathway of mycolate biosynthesis	superpathway of mycolate biosynthesis 3	0.039195	0.00908248	1.40677	2.0418	3	consistent	0.922944	0.219145
1564	superpathway of mycolate biosynthesis	superpathway of mycolate biosynthesis 6	0.0505593	0.00840047	1.2962	2.0757	6	consistent	0.922944	0.219145
1565	superpathway of mycolate biosynthesis	superpathway of mycolate biosynthesis 13	0.293868	0.0904376	0.531847	1.04365	13	gain_significance	0.922944	0.219145
1566	superpathway of mycolate biosynthesis	superpathway of mycolate biosynthesis 29	0.00767978	0.00867544	2.11465	2.06171	29	consistent	0.922944	0.219145
1567	superpathway of mycolate biosynthesis	superpathway of mycolate biosynthesis 36	0.463829	0.0106279	0.333642	1.97355	36	gain_significance	0.922944	0.219145
1568	superpathway of mycolate biosynthesis	superpathway of mycolate biosynthesis 37	0.481578	0.0347765	0.317333	1.45871	37	gain_significance	0.922944	0.219145
1569	superpathway of mycolate biosynthesis	superpathway of mycolate biosynthesis 39	0.196434	0.00860159	0.706783	2.06542	39	gain_significance	0.922944	0.219145
1570	superpathway of mycolate biosynthesis	superpathway of mycolate biosynthesis 40	0.0661378	0.00274464	1.17955	2.56152	40	consistent	0.922944	0.219145
1571	superpathway of mycolate biosynthesis	superpathway of mycolate biosynthesis 55	0.0359149	0.0351621	1.44473	1.45392	55	consistent	0.922944	0.219145
1572	superpathway of mycolate biosynthesis	superpathway of mycolate biosynthesis 59	0.0531364	0.0690391	1.27461	1.16091	59	consistent	0.922944	0.219145
1573	superpathway of mycolate biosynthesis	superpathway of mycolate biosynthesis 61	0.03345	0.0420073	1.4756	1.37668	61	consistent	0.922944	0.219145
1574	superpathway of mycolate biosynthesis	superpathway of mycolate biosynthesis 65	0.506657	0.0838886	0.295286	1.0763	65	gain_significance	0.922944	0.219145
1575	superpathway of mycolate biosynthesis	superpathway of mycolate biosynthesis 77	0.00618701	0.00491795	2.20852	2.30822	77	consistent	0.922944	0.219145
1576	superpathway of mycolate biosynthesis	superpathway of mycolate biosynthesis 92	0.00051429	0.000103431	3.28879	3.98535	92	consistent	0.922944	0.219145
1577	superpathway of mycolate biosynthesis	superpathway of mycolate biosynthesis 93	0.0463599	0.00494001	1.33386	2.30627	93	consistent	0.922944	0.219145
1578	superpathway of mycolate biosynthesis	superpathway of mycolate biosynthesis 95	0.0371145	0.0285877	1.43046	1.54382	95	consistent	0.922944	0.219145
1579	superpathway of mycolate biosynthesis	superpathway of mycolate biosynthesis102	0.087071	0.0976148	1.06013	1.01048	102	consistent	0.922944	0.219145
1580	superpathway of mycolate biosynthesis	superpathway of mycolate biosynthesis114	0.119554	0.0141651	0.922435	1.84878	114	gain_significance	0.922944	0.219145
1581	superpathway of mycolate biosynthesis	superpathway of mycolate biosynthesis116	0.115779	0.0319729	0.93637	1.49522	116	gain_significance	0.922944	0.219145
1582	superpathway of mycolate biosynthesis	superpathway of mycolate biosynthesis118	0.166735	0.0818646	0.777973	1.0869	118	gain_significance	0.922944	0.219145
1583	superpathway of mycolate biosynthesis	superpathway of mycolate biosynthesis119	0.11797	0.0786092	0.928229	1.10453	119	gain_significance	0.922944	0.219145
1584	superpathway of mycolate biosynthesis	superpathway of mycolate biosynthesis120	0.0112069	0.002217	1.95052	2.65423	120	consistent	0.922944	0.219145
1585	superpathway of mycolate biosynthesis	superpathway of mycolate biosynthesis122	0.00193794	0.00052076	2.71266	3.28336	122	consistent	0.922944	0.219145
1586	superpathway of mycolate biosynthesis	superpathway of mycolate biosynthesis125	0.0768101	0.00686287	1.11458	2.16349	125	consistent	0.922944	0.219145
1587	superpathway of mycolate biosynthesis	superpathway of mycolate biosynthesis126	0.220048	0.0371394	0.657483	1.43017	126	gain_significance	0.922944	0.219145
1588	superpathway of mycolate biosynthesis	superpathway of mycolate biosynthesis127	0.252052	0.0126045	0.59851	1.89947	127	gain_significance	0.922944	0.219145
1589	superpathway of mycolyl-arabinogalactan-peptidoglycan complex biosynthesis	superpathway of mycolyl-arabinogalactan-peptidoglycan complex biosynthesis 9	0.0921005	0.0216673	1.03574	1.6642	9	consistent	0.861684	0.216685
1590	superpathway of mycolyl-arabinogalactan-peptidoglycan complex biosynthesis	superpathway of mycolyl-arabinogalactan-peptidoglycan complex biosynthesis 10	0.115669	0.0496794	0.936781	1.30382	10	gain_significance	0.861684	0.216685
1591	superpathway of mycolyl-arabinogalactan-peptidoglycan complex biosynthesis	superpathway of mycolyl-arabinogalactan-peptidoglycan complex biosynthesis 12	0.0409574	0.0578253	1.38767	1.23788	12	consistent	0.861684	0.216685
1592	superpathway of mycolyl-arabinogalactan-peptidoglycan complex biosynthesis	superpathway of mycolyl-arabinogalactan-peptidoglycan complex biosynthesis 13	0.0673396	0.0865232	1.17173	1.06287	13	consistent	0.861684	0.216685
1593	superpathway of mycolyl-arabinogalactan-peptidoglycan complex biosynthesis	superpathway of mycolyl-arabinogalactan-peptidoglycan complex biosynthesis 14	0.0927469	0.0612003	1.0327	1.21325	14	consistent	0.861684	0.216685
1594	superpathway of mycolyl-arabinogalactan-peptidoglycan complex biosynthesis	superpathway of mycolyl-arabinogalactan-peptidoglycan complex biosynthesis 20	0.1739	0.0815126	0.759699	1.08878	20	gain_significance	0.861684	0.216685
1595	superpathway of mycolyl-arabinogalactan-peptidoglycan complex biosynthesis	superpathway of mycolyl-arabinogalactan-peptidoglycan complex biosynthesis 23	0.0481762	0.158605	1.31717	0.799683	23	lose_significance	0.861684	0.216685
1596	superpathway of mycolyl-arabinogalactan-peptidoglycan complex biosynthesis	superpathway of mycolyl-arabinogalactan-peptidoglycan complex biosynthesis 27	0.0908661	0.134393	1.0416	0.871625	27	lose_significance	0.861684	0.216685
1597	superpathway of mycolyl-arabinogalactan-peptidoglycan complex biosynthesis	superpathway of mycolyl-arabinogalactan-peptidoglycan complex biosynthesis 35	0.000208344	0.00351919	3.68122	2.45356	35	consistent	0.861684	0.216685
1598	superpathway of mycolyl-arabinogalactan-peptidoglycan complex biosynthesis	superpathway of mycolyl-arabinogalactan-peptidoglycan complex biosynthesis 36	0.0027898	0.00224332	2.55443	2.64911	36	consistent	0.861684	0.216685
1599	superpathway of mycolyl-arabinogalactan-peptidoglycan complex biosynthesis	superpathway of mycolyl-arabinogalactan-peptidoglycan complex biosynthesis 37	0.127377	0.0347765	0.894909	1.45871	37	gain_significance	0.861684	0.216685
1600	superpathway of mycolyl-arabinogalactan-peptidoglycan complex biosynthesis	superpathway of mycolyl-arabinogalactan-peptidoglycan complex biosynthesis 38	0.000722065	0.00100138	3.14142	2.9994	38	consistent	0.861684	0.216685
1601	superpathway of mycolyl-arabinogalactan-peptidoglycan complex biosynthesis	superpathway of mycolyl-arabinogalactan-peptidoglycan complex biosynthesis 39	0.00373745	0.00516746	2.42743	2.28672	39	consistent	0.861684	0.216685
1602	superpathway of mycolyl-arabinogalactan-peptidoglycan complex biosynthesis	superpathway of mycolyl-arabinogalactan-peptidoglycan complex biosynthesis 40	0.00069642	0.00274464	3.15713	2.56152	40	consistent	0.861684	0.216685
1603	superpathway of mycolyl-arabinogalactan-peptidoglycan complex biosynthesis	superpathway of mycolyl-arabinogalactan-peptidoglycan complex biosynthesis 55	0.0381566	0.171088	1.41843	0.76678	55	lose_significance	0.861684	0.216685
1604	superpathway of mycolyl-arabinogalactan-peptidoglycan complex biosynthesis	superpathway of mycolyl-arabinogalactan-peptidoglycan complex biosynthesis 61	0.11875	0.0703412	0.925367	1.15279	61	gain_significance	0.861684	0.216685
1605	superpathway of mycolyl-arabinogalactan-peptidoglycan complex biosynthesis	superpathway of mycolyl-arabinogalactan-peptidoglycan complex biosynthesis 92	0.0163243	0.007088	1.78717	2.14948	92	consistent	0.861684	0.216685
1606	superpathway of mycolyl-arabinogalactan-peptidoglycan complex biosynthesis	superpathway of mycolyl-arabinogalactan-peptidoglycan complex biosynthesis 93	0.00061398	0.000104527	3.21185	3.98077	93	consistent	0.861684	0.216685
1607	superpathway of mycolyl-arabinogalactan-peptidoglycan complex biosynthesis	superpathway of mycolyl-arabinogalactan-peptidoglycan complex biosynthesis 94	0.0973248	0.165741	1.01178	0.780571	94	lose_significance	0.861684	0.216685
1608	superpathway of mycolyl-arabinogalactan-peptidoglycan complex biosynthesis	superpathway of mycolyl-arabinogalactan-peptidoglycan complex biosynthesis 95	0.358482	0.0921204	0.445533	1.03564	95	gain_significance	0.861684	0.216685
1609	superpathway of mycolyl-arabinogalactan-peptidoglycan complex biosynthesis	superpathway of mycolyl-arabinogalactan-peptidoglycan complex biosynthesis 97	0.0158846	0.060398	1.79902	1.21898	97	consistent	0.861684	0.216685
1610	superpathway of mycolyl-arabinogalactan-peptidoglycan complex biosynthesis	superpathway of mycolyl-arabinogalactan-peptidoglycan complex biosynthesis 98	0.0596496	0.179579	1.22439	0.745744	98	lose_significance	0.861684	0.216685
1611	superpathway of mycolyl-arabinogalactan-peptidoglycan complex biosynthesis	superpathway of mycolyl-arabinogalactan-peptidoglycan complex biosynthesis 99	0.0484262	0.179572	1.31492	0.745762	99	lose_significance	0.861684	0.216685
1612	superpathway of mycolyl-arabinogalactan-peptidoglycan complex biosynthesis	superpathway of mycolyl-arabinogalactan-peptidoglycan complex biosynthesis103	0.0431606	0.3063	1.36491	0.513853	103	lose_significance	0.861684	0.216685
1613	superpathway of mycolyl-arabinogalactan-peptidoglycan complex biosynthesis	superpathway of mycolyl-arabinogalactan-peptidoglycan complex biosynthesis122	0.224127	0.0460286	0.649506	1.33697	122	gain_significance	0.861684	0.216685
1614	superpathway of mycolyl-arabinogalactan-peptidoglycan complex biosynthesis	superpathway of mycolyl-arabinogalactan-peptidoglycan complex biosynthesis129	0.289777	0.0319137	0.537936	1.49602	129	gain_significance	0.861684	0.216685
1615	superpathway of pyrimidine deoxyribonucleoside salvage	superpathway of pyrimidine deoxyribonucleoside salvage 35	0.0186601	0.0693031	1.72909	1.15925	35	consistent	0.932595	0.243353
1616	superpathway of pyrimidine deoxyribonucleotides <i>de novo</i> biosynthesis	superpathway of pyrimidine deoxyribonucleotides <i>de novo</i> biosynthesis 16	0.00672923	0.02398	2.17203	1.62015	16	consistent	0.953513	0.250981
1617	superpathway of pyrimidine deoxyribonucleotides <i>de novo</i> biosynthesis	superpathway of pyrimidine deoxyribonucleotides <i>de novo</i> biosynthesis 19	0.0151661	0.037423	1.81913	1.42686	19	consistent	0.953513	0.250981
1618	superpathway of pyrimidine deoxyribonucleotides <i>de novo</i> biosynthesis	superpathway of pyrimidine deoxyribonucleotides <i>de novo</i> biosynthesis 23	0.435538	0.0827546	0.360974	1.08221	23	gain_significance	0.953513	0.250981
1619	superpathway of pyrimidine deoxyribonucleotides <i>de novo</i> biosynthesis	superpathway of pyrimidine deoxyribonucleotides <i>de novo</i> biosynthesis 65	0.0463123	0.0838886	1.3343	1.0763	65	consistent	0.953513	0.250981
1620	superpathway of pyrimidine deoxyribonucleotides <i>de novo</i> biosynthesis	superpathway of pyrimidine deoxyribonucleotides <i>de novo</i> biosynthesis120	0.0930535	0.238307	1.03127	0.622863	120	lose_significance	0.953513	0.250981
1621	superpathway of pyrimidine deoxyribonucleotides <i>de novo</i> biosynthesis	superpathway of pyrimidine deoxyribonucleotides <i>de novo</i> biosynthesis122	0.124864	0.0833884	0.903561	1.07889	122	gain_significance	0.953513	0.250981
1622	superpathway of pyrimidine nucleobases salvage	superpathway of pyrimidine nucleobases salvage 1	0.466411	0.0619326	0.331231	1.20808	1	gain_significance	0.731547	0.127281
1623	superpathway of pyrimidine nucleobases salvage	superpathway of pyrimidine nucleobases salvage 92	0.400163	0.05693	0.397763	1.24466	92	gain_significance	0.731547	0.127281
1624	superpathway of pyrimidine ribonucleotides <i>de novo</i> biosynthesis	superpathway of pyrimidine ribonucleotides <i>de novo</i> biosynthesis 1	0.0201054	0.00522318	1.69669	2.28206	1	consistent	0.898452	0.204691
1625	superpathway of pyrimidine ribonucleotides <i>de novo</i> biosynthesis	superpathway of pyrimidine ribonucleotides <i>de novo</i> biosynthesis 16	0.000592923	0.00278212	3.227	2.55562	16	consistent	0.898452	0.204691
1626	superpathway of pyrimidine ribonucleotides <i>de novo</i> biosynthesis	superpathway of pyrimidine ribonucleotides <i>de novo</i> biosynthesis 17	0.00617267	0.0146478	2.20953	1.83423	17	consistent	0.898452	0.204691
1627	superpathway of pyrimidine ribonucleotides <i>de novo</i> biosynthesis	superpathway of pyrimidine ribonucleotides <i>de novo</i> biosynthesis 19	0.000455288	0.00327258	3.34171	2.48511	19	consistent	0.898452	0.204691
1628	superpathway of pyrimidine ribonucleotides <i>de novo</i> biosynthesis	superpathway of pyrimidine ribonucleotides <i>de novo</i> biosynthesis 26	0.0665224	0.110003	1.17703	0.958597	26	lose_significance	0.898452	0.204691
1629	superpathway of pyrimidine ribonucleotides <i>de novo</i> biosynthesis	superpathway of pyrimidine ribonucleotides <i>de novo</i> biosynthesis 52	0.099348	0.0187878	1.00284	1.72612	52	consistent	0.898452	0.204691
1630	superpathway of pyrimidine ribonucleotides <i>de novo</i> biosynthesis	superpathway of pyrimidine ribonucleotides <i>de novo</i> biosynthesis 59	0.0388406	0.0023985	1.41071	2.62006	59	consistent	0.898452	0.204691
1631	superpathway of pyrimidine ribonucleotides <i>de novo</i> biosynthesis	superpathway of pyrimidine ribonucleotides <i>de novo</i> biosynthesis 65	0.00147212	0.000886909	2.83206	3.05212	65	consistent	0.898452	0.204691
1632	superpathway of pyrimidine ribonucleotides <i>de novo</i> biosynthesis	superpathway of pyrimidine ribonucleotides <i>de novo</i> biosynthesis 84	0.0650271	0.0100653	1.18691	1.99717	84	consistent	0.898452	0.204691
1633	superpathway of pyrimidine ribonucleotides <i>de novo</i> biosynthesis	superpathway of pyrimidine ribonucleotides <i>de novo</i> biosynthesis 88	0.125254	0.0622551	0.902208	1.20582	88	gain_significance	0.898452	0.204691
1634	superpathway of pyrimidine ribonucleotides <i>de novo</i> biosynthesis	superpathway of pyrimidine ribonucleotides <i>de novo</i> biosynthesis117	0.0321444	0.034778	1.49289	1.4587	117	consistent	0.898452	0.204691
1635	superpathway of pyrimidine ribonucleotides <i>de novo</i> biosynthesis	superpathway of pyrimidine ribonucleotides <i>de novo</i> biosynthesis121	0.0913477	0.0926129	1.0393	1.03333	121	consistent	0.898452	0.204691
1636	superpathway of pyrimidine ribonucleotides <i>de novo</i> biosynthesis	superpathway of pyrimidine ribonucleotides <i>de novo</i> biosynthesis122	0.107251	0.0277403	0.969601	1.55689	122	gain_significance	0.898452	0.204691
1637	superpathway of sulfate assimilation and cysteine biosynthesis	superpathway of sulfate assimilation and cysteine biosynthesis 95	0.019087	0.251171	1.71926	0.60003	95	lose_significance	0.943745	0.331203
1638	superpathway of tetrahydrofolate biosynthesis	superpathway of tetrahydrofolate biosynthesis 9	0.0597866	0.0323973	1.2234	1.48949	9	consistent	0.818289	0.107428
1639	superpathway of tetrahydrofolate biosynthesis	superpathway of tetrahydrofolate biosynthesis 43	0.0344504	0.0148014	1.46281	1.8297	43	consistent	0.818289	0.107428
1640	superpathway of tetrahydrofolate biosynthesis	superpathway of tetrahydrofolate biosynthesis 46	0.0150579	0.0528564	1.82224	1.2769	46	consistent	0.818289	0.107428
1641	superpathway of tetrahydrofolate biosynthesis	superpathway of tetrahydrofolate biosynthesis 48	0.208674	0.0821487	0.680531	1.0854	48	gain_significance	0.818289	0.107428
1642	superpathway of tetrahydrofolate biosynthesis	superpathway of tetrahydrofolate biosynthesis 66	0.375446	0.0834914	0.425453	1.07836	66	gain_significance	0.818289	0.107428
1643	superpathway of tetrahydrofolate biosynthesis	superpathway of tetrahydrofolate biosynthesis 95	0.101905	0.0928713	0.991803	1.03212	95	gain_significance	0.818289	0.107428
1644	superpathway of tetrahydrofolate biosynthesis and salvage	superpathway of tetrahydrofolate biosynthesis and salvage 43	0.0327629	0.0465616	1.48462	1.33197	43	consistent	0.804467	0.102362
1645	superpathway of tetrahydrofolate biosynthesis and salvage	superpathway of tetrahydrofolate biosynthesis and salvage 46	0.0140175	0.0553209	1.85333	1.25711	46	consistent	0.804467	0.102362
1646	superpathway of tetrahydrofolate biosynthesis and salvage	superpathway of tetrahydrofolate biosynthesis and salvage 48	0.0849574	0.0266545	1.0708	1.57423	48	consistent	0.804467	0.102362
1647	superpathway of tetrahydrofolate biosynthesis and salvage	superpathway of tetrahydrofolate biosynthesis and salvage 52	0.210547	0.0955483	0.676652	1.01978	52	gain_significance	0.804467	0.102362
1648	superpathway of tetrahydrofolate biosynthesis and salvage	superpathway of tetrahydrofolate biosynthesis and salvage 95	0.101905	0.0928713	0.991803	1.03212	95	gain_significance	0.804467	0.102362
1649	Superpathways // Amino Acid Degradation	Superpathways // Amino Acid Degradation 9	0.308462	0.0882605	0.510798	1.05423	9	gain_significance	0.98169	0.273683
1650	Superpathways // Amino Acid Degradation	Superpathways // Amino Acid Degradation 12	0.308204	0.0919152	0.511161	1.03661	12	gain_significance	0.98169	0.273683
1651	Superpathways // Amino Acid Degradation	Superpathways // Amino Acid Degradation 16	0.050197	0.116129	1.29932	0.935059	16	lose_significance	0.98169	0.273683
1652	Superpathways // Amino Acid Degradation	Superpathways // Amino Acid Degradation 17	0.0567936	0.0968897	1.2457	1.01372	17	consistent	0.98169	0.273683
1653	Superpathways // Amino Acid Degradation	Superpathways // Amino Acid Degradation 19	0.038528	0.117065	1.41422	0.931574	19	lose_significance	0.98169	0.273683
1654	Superpathways // Amino Acid Degradation	Superpathways // Amino Acid Degradation 26	0.00727553	0.00430499	2.13814	2.36603	26	consistent	0.98169	0.273683
1655	Superpathways // Amino Acid Degradation	Superpathways // Amino Acid Degradation 35	0.0669376	0.21677	1.17433	0.664	35	lose_significance	0.98169	0.273683
1656	Superpathways // Amino Acid Degradation	Superpathways // Amino Acid Degradation 36	0.086117	0.169819	1.06491	0.770015	36	lose_significance	0.98169	0.273683
1657	Superpathways // Amino Acid Degradation	Superpathways // Amino Acid Degradation 39	0.334133	0.0715672	0.476081	1.14529	39	gain_significance	0.98169	0.273683
1658	Superpathways // Amino Acid Degradation	Superpathways // Amino Acid Degradation 65	0.0410349	0.0576589	1.38685	1.23913	65	consistent	0.98169	0.273683
1659	Superpathways // Carboxylic Acid Degradation	Superpathways // Carboxylic Acid Degradation 25	0.295062	0.0731372	0.530086	1.13586	25	gain_significance	0.723496	0.110502
1660	Superpathways // Carboxylic Acid Degradation	Superpathways // Carboxylic Acid Degradation 26	0.107481	0.0063152	0.968667	2.19961	26	gain_significance	0.723496	0.110502
1661	Superpathways // Carboxylic Acid Degradation	Superpathways // Carboxylic Acid Degradation 27	0.130819	0.0269499	0.883328	1.56944	27	gain_significance	0.723496	0.110502
1662	Superpathways // Carboxylic Acid Degradation	Superpathways // Carboxylic Acid Degradation 87	0.0753326	0.15285	1.12302	0.815735	87	lose_significance	0.723496	0.110502
1663	Superpathways // Fatty Acid and Lipid Degradation	Superpathways // Fatty Acid and Lipid Degradation 9	0.0594495	0.0323973	1.22585	1.48949	9	consistent	0.934145	0.190148
1664	Superpathways // Fatty Acid and Lipid Degradation	Superpathways // Fatty Acid and Lipid Degradation 12	0.00659711	0.00181545	2.18065	2.74102	12	consistent	0.934145	0.190148
1665	Superpathways // Fatty Acid and Lipid Degradation	Superpathways // Fatty Acid and Lipid Degradation 24	0.0059521	0.000247941	2.22533	3.60565	24	consistent	0.934145	0.190148
1666	Superpathways // Fatty Acid and Lipid Degradation	Superpathways // Fatty Acid and Lipid Degradation 33	0.083585	0.0646065	1.07787	1.18972	33	consistent	0.934145	0.190148
1667	Superpathways // Fatty Acid and Lipid Degradation	Superpathways // Fatty Acid and Lipid Degradation 35	8.82604e-05	7.21961e-06	4.05423	5.14149	35	consistent	0.934145	0.190148
1668	Superpathways // Fatty Acid and Lipid Degradation	Superpathways // Fatty Acid and Lipid Degradation 36	0.00229104	0.00400789	2.63997	2.39708	36	consistent	0.934145	0.190148
1669	Superpathways // Fatty Acid and Lipid Degradation	Superpathways // Fatty Acid and Lipid Degradation 37	0.0353883	0.0484022	1.45114	1.31513	37	consistent	0.934145	0.190148
1670	Superpathways // Fatty Acid and Lipid Degradation	Superpathways // Fatty Acid and Lipid Degradation 38	0.000201663	1.8774e-05	3.69537	4.72644	38	consistent	0.934145	0.190148
1671	Superpathways // Fatty Acid and Lipid Degradation	Superpathways // Fatty Acid and Lipid Degradation 39	0.00457307	0.00758621	2.33979	2.11998	39	consistent	0.934145	0.190148
1672	Superpathways // Fatty Acid and Lipid Degradation	Superpathways // Fatty Acid and Lipid Degradation 40	0.0559736	0.0106393	1.25202	1.97309	40	consistent	0.934145	0.190148
1673	Superpathways // Fatty Acid and Lipid Degradation	Superpathways // Fatty Acid and Lipid Degradation 48	0.0677839	0.136081	1.16887	0.866201	48	lose_significance	0.934145	0.190148
1674	Superpathways // Fatty Acid and Lipid Degradation	Superpathways // Fatty Acid and Lipid Degradation 51	0.00386351	0.00157635	2.41302	2.80235	51	consistent	0.934145	0.190148
1675	Superpathways // Fatty Acid and Lipid Degradation	Superpathways // Fatty Acid and Lipid Degradation 52	0.000203185	1.6437e-06	3.69211	5.78418	52	consistent	0.934145	0.190148
1676	Superpathways // Fatty Acid and Lipid Degradation	Superpathways // Fatty Acid and Lipid Degradation 53	9.91982e-06	5.53398e-06	5.0035	5.25696	53	consistent	0.934145	0.190148
1677	Superpathways // Fatty Acid and Lipid Degradation	Superpathways // Fatty Acid and Lipid Degradation 55	0.0359149	0.0351621	1.44473	1.45392	55	consistent	0.934145	0.190148
1678	Superpathways // Fatty Acid and Lipid Degradation	Superpathways // Fatty Acid and Lipid Degradation 58	0.00425103	0.0012345	2.37151	2.90851	58	consistent	0.934145	0.190148
1679	Superpathways // Fatty Acid and Lipid Degradation	Superpathways // Fatty Acid and Lipid Degradation 64	0.00376504	0.00531899	2.42423	2.27417	64	consistent	0.934145	0.190148
1680	Superpathways // Fatty Acid and Lipid Degradation	Superpathways // Fatty Acid and Lipid Degradation 65	1.0426e-08	5.53333e-09	7.98188	8.25701	65	consistent	0.934145	0.190148
1681	Superpathways // Fatty Acid and Lipid Degradation	Superpathways // Fatty Acid and Lipid Degradation 66	1.07333e-08	8.05e-09	7.96927	8.0942	66	consistent	0.934145	0.190148
1682	Superpathways // Fatty Acid and Lipid Degradation	Superpathways // Fatty Acid and Lipid Degradation 67	8.84179e-07	9.23333e-09	6.05346	8.03464	67	consistent	0.934145	0.190148
1683	Superpathways // Fatty Acid and Lipid Degradation	Superpathways // Fatty Acid and Lipid Degradation 72	0.0105388	0.00561554	1.97721	2.25061	72	consistent	0.934145	0.190148
1684	Superpathways // Fatty Acid and Lipid Degradation	Superpathways // Fatty Acid and Lipid Degradation 74	0.011799	0.00971812	1.92816	2.01242	74	consistent	0.934145	0.190148
1685	Superpathways // Fatty Acid and Lipid Degradation	Superpathways // Fatty Acid and Lipid Degradation 77	0.0840003	0.125811	1.07572	0.90028	77	lose_significance	0.934145	0.190148
1686	Superpathways // Fatty Acid and Lipid Degradation	Superpathways // Fatty Acid and Lipid Degradation 81	0.0887363	0.0627626	1.0519	1.2023	81	consistent	0.934145	0.190148
1687	Superpathways // Fatty Acid and Lipid Degradation	Superpathways // Fatty Acid and Lipid Degradation 95	0.019087	0.0102495	1.71926	1.9893	95	consistent	0.934145	0.190148
1688	Superpathways // Fatty Acid and Lipid Degradation	Superpathways // Fatty Acid and Lipid Degradation 96	1.51e-08	1.51e-08	7.82102	7.82102	96	consistent	0.934145	0.190148
1689	Superpathways // Fatty Acid and Lipid Degradation	Superpathways // Fatty Acid and Lipid Degradation 97	0.00024248	0.000524832	3.61532	3.27998	97	consistent	0.934145	0.190148
1690	Superpathways // Fatty Acid and Lipid Degradation	Superpathways // Fatty Acid and Lipid Degradation 98	0.0018307	0.000882955	2.73738	3.05406	98	consistent	0.934145	0.190148
1691	Superpathways // Fatty Acid and Lipid Degradation	Superpathways // Fatty Acid and Lipid Degradation 99	0.00137388	0.000763297	2.86205	3.11731	99	consistent	0.934145	0.190148
1692	Superpathways // Fatty Acid and Lipid Degradation	Superpathways // Fatty Acid and Lipid Degradation100	4.49019e-05	7.90831e-05	4.34774	4.10192	100	consistent	0.934145	0.190148
1693	Superpathways // Fatty Acid and Lipid Degradation	Superpathways // Fatty Acid and Lipid Degradation101	0.0425173	0.0223979	1.37143	1.64979	101	consistent	0.934145	0.190148
1694	Superpathways // Fatty Acid and Lipid Degradation	Superpathways // Fatty Acid and Lipid Degradation102	0.00495649	0.000128785	2.30483	3.89013	102	consistent	0.934145	0.190148
1695	Superpathways // Fatty Acid and Lipid Degradation	Superpathways // Fatty Acid and Lipid Degradation103	0.00883956	0.0107875	2.05357	1.96708	103	consistent	0.934145	0.190148
1696	Superpathways // Fatty Acid and Lipid Degradation	Superpathways // Fatty Acid and Lipid Degradation104	0.0325423	0.00466146	1.48755	2.33148	104	consistent	0.934145	0.190148
1697	Superpathways // Fatty Acid and Lipid Degradation	Superpathways // Fatty Acid and Lipid Degradation112	0.00774507	0.0163067	2.11097	1.78763	112	consistent	0.934145	0.190148
1698	Superpathways // Fatty Acid and Lipid Degradation	Superpathways // Fatty Acid and Lipid Degradation113	0.0134605	0.0376937	1.87094	1.42373	113	consistent	0.934145	0.190148
1699	Superpathways // Fatty Acid and Lipid Degradation	Superpathways // Fatty Acid and Lipid Degradation114	0.0101449	0.00292729	1.99375	2.53353	114	consistent	0.934145	0.190148
1700	Superpathways // Fatty Acid and Lipid Degradation	Superpathways // Fatty Acid and Lipid Degradation117	0.00183727	0.00114176	2.73583	2.94243	117	consistent	0.934145	0.190148
1701	Superpathways // Fatty Acid and Lipid Degradation	Superpathways // Fatty Acid and Lipid Degradation118	0.0208622	0.0079754	1.68064	2.09825	118	consistent	0.934145	0.190148
1702	Superpathways // Fatty Acid and Lipid Degradation	Superpathways // Fatty Acid and Lipid Degradation119	0.00664318	0.000618724	2.17762	3.2085	119	consistent	0.934145	0.190148
1703	Superpathways // Fatty Acid and Lipid Degradation	Superpathways // Fatty Acid and Lipid Degradation120	0.0804536	0.0143894	1.09445	1.84196	120	consistent	0.934145	0.190148
1704	Superpathways // Fatty Acid and Lipid Degradation	Superpathways // Fatty Acid and Lipid Degradation121	0.0315832	0.00513327	1.50054	2.28961	121	consistent	0.934145	0.190148
1705	Superpathways // Generation of Precursor Metabolites and Energy	Superpathways // Generation of Precursor Metabolites and Energy 23	0.0448474	0.0115717	1.34826	1.9366	23	consistent	0.7903	0.144927
1706	Superpathways // Generation of Precursor Metabolites and Energy	Superpathways // Generation of Precursor Metabolites and Energy 24	0.0635627	0.0195617	1.1968	1.70859	24	consistent	0.7903	0.144927
1707	Superpathways // Generation of Precursor Metabolites and Energy	Superpathways // Generation of Precursor Metabolites and Energy 25	0.41464	0.0642361	0.382329	1.19222	25	gain_significance	0.7903	0.144927
1708	Superpathways // Generation of Precursor Metabolites and Energy	Superpathways // Generation of Precursor Metabolites and Energy 26	0.0187095	0.0136344	1.72794	1.86536	26	consistent	0.7903	0.144927
1709	Superpathways // Generation of Precursor Metabolites and Energy	Superpathways // Generation of Precursor Metabolites and Energy 27	0.101574	0.043046	0.993219	1.36607	27	gain_significance	0.7903	0.144927
1710	Superpathways // Generation of Precursor Metabolites and Energy	Superpathways // Generation of Precursor Metabolites and Energy 36	0.289486	0.0695156	0.538372	1.15792	36	gain_significance	0.7903	0.144927
1711	Superpathways // Generation of Precursor Metabolites and Energy	Superpathways // Generation of Precursor Metabolites and Energy 73	0.146872	0.073606	0.833061	1.13309	73	gain_significance	0.7903	0.144927
1712	Superpathways // Generation of Precursor Metabolites and Energy	Superpathways // Generation of Precursor Metabolites and Energy 87	0.114239	0.0416835	0.942185	1.38004	87	gain_significance	0.7903	0.144927
1713	Superpathways // Generation of Precursor Metabolites and Energy	Superpathways // Generation of Precursor Metabolites and Energy120	0.157999	0.0560683	0.801345	1.25128	120	gain_significance	0.7903	0.144927
1714	Superpathways // Generation of Precursor Metabolites and Energy	Superpathways // Generation of Precursor Metabolites and Energy122	0.192826	0.0617376	0.714834	1.20945	122	gain_significance	0.7903	0.144927
1715	Superpathways // Inorganic Nutrient Metabolism	Superpathways // Inorganic Nutrient Metabolism 95	0.019087	0.251171	1.71926	0.60003	95	lose_significance	0.943745	0.331203
1716	TCA cycle V (2-oxoglutarate:ferredoxin oxidoreductase)	TCA cycle V (2-oxoglutarate:ferredoxin oxidoreductase) 2	0.0198631	0.0236913	1.70195	1.62541	2	consistent	0.856769	0.271339
1717	TCA cycle V (2-oxoglutarate:ferredoxin oxidoreductase)	TCA cycle V (2-oxoglutarate:ferredoxin oxidoreductase) 17	0.0115292	0.0146478	1.9382	1.83423	17	consistent	0.856769	0.271339
1718	TCA cycle V (2-oxoglutarate:ferredoxin oxidoreductase)	TCA cycle V (2-oxoglutarate:ferredoxin oxidoreductase) 20	0.182332	0.0904012	0.739138	1.04383	20	gain_significance	0.856769	0.271339
1719	TCA cycle V (2-oxoglutarate:ferredoxin oxidoreductase)	TCA cycle V (2-oxoglutarate:ferredoxin oxidoreductase) 49	0.157353	0.0105804	0.803125	1.9755	49	gain_significance	0.856769	0.271339
1720	TCA cycle V (2-oxoglutarate:ferredoxin oxidoreductase)	TCA cycle V (2-oxoglutarate:ferredoxin oxidoreductase) 61	0.0162276	0.00476608	1.78975	2.32184	61	consistent	0.856769	0.271339
1721	TCA cycle V (2-oxoglutarate:ferredoxin oxidoreductase)	TCA cycle V (2-oxoglutarate:ferredoxin oxidoreductase) 63	0.330494	0.0858817	0.480837	1.0661	63	gain_significance	0.856769	0.271339
1722	TCA cycle V (2-oxoglutarate:ferredoxin oxidoreductase)	TCA cycle V (2-oxoglutarate:ferredoxin oxidoreductase) 92	0.222893	0.0449975	0.651904	1.34681	92	gain_significance	0.856769	0.271339
1723	TCA cycle V (2-oxoglutarate:ferredoxin oxidoreductase)	TCA cycle V (2-oxoglutarate:ferredoxin oxidoreductase)109	0.363976	0.070022	0.438927	1.15477	109	gain_significance	0.856769	0.271339
1724	TCA cycle V (2-oxoglutarate:ferredoxin oxidoreductase)	TCA cycle V (2-oxoglutarate:ferredoxin oxidoreductase)121	0.226149	0.0926129	0.645606	1.03333	121	gain_significance	0.856769	0.271339
1725	TCA cycle V (2-oxoglutarate:ferredoxin oxidoreductase)	TCA cycle V (2-oxoglutarate:ferredoxin oxidoreductase)125	0.179323	0.0865119	0.746363	1.06292	125	gain_significance	0.856769	0.271339
1726	tetrahydrofolate biosynthesis	tetrahydrofolate biosynthesis 52	0.409292	0.0558896	0.387967	1.25267	52	gain_significance	0.808535	0.144783
1727	Tetrapyrrole Biosynthesis	Tetrapyrrole Biosynthesis 2	0.180033	0.0421799	0.744647	1.37489	2	gain_significance	0.849487	0.19049
1728	Tetrapyrrole Biosynthesis	Tetrapyrrole Biosynthesis 42	0.15106	0.0997659	0.82085	1.00102	42	gain_significance	0.849487	0.19049
1729	Tetrapyrrole Biosynthesis	Tetrapyrrole Biosynthesis 44	0.13289	0.04072	0.876506	1.39019	44	gain_significance	0.849487	0.19049
1730	Tetrapyrrole Biosynthesis	Tetrapyrrole Biosynthesis 45	0.0182103	0.00593094	1.73968	2.22688	45	consistent	0.849487	0.19049
1731	Tetrapyrrole Biosynthesis	Tetrapyrrole Biosynthesis 61	0.0993074	0.0695079	1.00302	1.15797	61	consistent	0.849487	0.19049
1732	Tetrapyrrole Biosynthesis	Tetrapyrrole Biosynthesis 93	0.136854	0.020381	0.863744	1.69078	93	gain_significance	0.849487	0.19049
1733	Tetrapyrrole Biosynthesis	Tetrapyrrole Biosynthesis115	0.0967966	0.005696	1.01414	2.24443	115	consistent	0.849487	0.19049
1734	Tetrapyrrole Biosynthesis	Tetrapyrrole Biosynthesis116	0.0383123	0.0045557	1.41666	2.34144	116	consistent	0.849487	0.19049
1735	Tetrapyrrole Biosynthesis	Tetrapyrrole Biosynthesis122	0.118622	0.0898903	0.925833	1.04629	122	gain_significance	0.849487	0.19049
1736	Tetrapyrrole Biosynthesis	Tetrapyrrole Biosynthesis127	0.252052	0.0126045	0.59851	1.89947	127	gain_significance	0.849487	0.19049
1737	Tetrapyrrole Biosynthesis	Tetrapyrrole Biosynthesis114	0.0723784	0.00126434	1.14039	2.89814	114	consistent	0.849487	0.19049
1738	Tetrapyrrole Biosynthesis	Tetrapyrrole Biosynthesis111	0.0723372	0.00155092	1.14064	2.80941	111	consistent	0.849487	0.19049
1739	Tetrapyrrole Biosynthesis	Tetrapyrrole Biosynthesis112	0.0237634	0.00108494	1.62409	2.96459	112	consistent	0.849487	0.19049
1740	Tetrapyrrole Biosynthesis	Tetrapyrrole Biosynthesis113	0.0647621	0.00654441	1.18868	2.18413	113	consistent	0.849487	0.19049
1741	Tetrapyrrole Biosynthesis // Cofactor, Carrier, and Vitamin Biosynthesis	Tetrapyrrole Biosynthesis // Cofactor, Carrier, and Vitamin Biosynthesis 48	0.368764	0.0821487	0.433252	1.0854	48	gain_significance	0.95771	0.16768
1742	Tetrapyrrole Biosynthesis // Cofactor, Carrier, and Vitamin Biosynthesis	Tetrapyrrole Biosynthesis // Cofactor, Carrier, and Vitamin Biosynthesis111	0.0241665	0.054324	1.61679	1.26501	111	consistent	0.95771	0.16768
1743	Tetrapyrrole Biosynthesis // Cofactor, Carrier, and Vitamin Biosynthesis // Superpathways	Tetrapyrrole Biosynthesis // Cofactor, Carrier, and Vitamin Biosynthesis // Superpathways111	0.0241665	0.054324	1.61679	1.26501	111	consistent	0.95771	0.16768
1744	Tetrapyrrole Biosynthesis // Cofactor, Carrier, and Vitamin Biosynthesis // Superpathways	Tetrapyrrole Biosynthesis // Cofactor, Carrier, and Vitamin Biosynthesis // Superpathways 48	0.368764	0.0821487	0.433252	1.0854	48	gain_significance	0.95771	0.16768
1745	tetrapyrrole biosynthesis I (from glutamate)	tetrapyrrole biosynthesis I (from glutamate)112	0.0845276	0.0159179	1.073	1.79811	112	consistent	0.901034	0.148843
1746	tetrapyrrole biosynthesis I (from glutamate)	tetrapyrrole biosynthesis I (from glutamate)113	0.19161	0.0619936	0.717581	1.20765	113	gain_significance	0.901034	0.148843
1747	tetrapyrrole biosynthesis I (from glutamate)	tetrapyrrole biosynthesis I (from glutamate)114	0.0962906	0.00582117	1.01642	2.23499	114	consistent	0.901034	0.148843
1748	tetrapyrrole biosynthesis I (from glutamate)	tetrapyrrole biosynthesis I (from glutamate)115	0.193056	0.0687156	0.714316	1.16294	115	gain_significance	0.901034	0.148843
1749	tetrapyrrole biosynthesis I (from glutamate)	tetrapyrrole biosynthesis I (from glutamate)116	0.109833	0.00557587	0.959267	2.25369	116	gain_significance	0.901034	0.148843
1750	tetrapyrrole biosynthesis I (from glutamate)	tetrapyrrole biosynthesis I (from glutamate) 2	0.423466	0.0878697	0.373181	1.05616	2	gain_significance	0.901034	0.148843
1751	tetrapyrrole biosynthesis I (from glutamate)	tetrapyrrole biosynthesis I (from glutamate) 45	0.0729374	0.0223177	1.13705	1.65135	45	consistent	0.901034	0.148843
1752	tetrapyrrole biosynthesis I (from glutamate)	tetrapyrrole biosynthesis I (from glutamate) 61	0.137079	0.0880254	0.863029	1.05539	61	gain_significance	0.901034	0.148843
1753	tetrapyrrole biosynthesis I (from glutamate)	tetrapyrrole biosynthesis I (from glutamate)111	0.149967	0.0227068	0.824003	1.64384	111	gain_significance	0.901034	0.148843
1754	trehalose biosynthesis V	trehalose biosynthesis V 12	0.293627	0.0479531	0.532204	1.31918	12	gain_significance	0.655941	0.0851788
1755	trehalose biosynthesis V	trehalose biosynthesis V 65	0.223777	0.0838886	0.650185	1.0763	65	gain_significance	0.655941	0.0851788
1756	trehalose biosynthesis V	trehalose biosynthesis V 67	0.671145	0.0802456	0.173183	1.09558	67	gain_significance	0.655941	0.0851788
1757	trehalose biosynthesis V	trehalose biosynthesis V 94	0.140845	0.0791099	0.851259	1.10177	94	gain_significance	0.655941	0.0851788
1758	trehalose biosynthesis V	trehalose biosynthesis V100	0.151281	0.0609363	0.820216	1.21512	100	gain_significance	0.655941	0.0851788
1759	trehalose biosynthesis V	trehalose biosynthesis V102	0.423925	0.0779646	0.372711	1.1081	102	gain_significance	0.655941	0.0851788
1760	trehalose biosynthesis V	trehalose biosynthesis V129	0.0354286	0.0199732	1.45065	1.69955	129	consistent	0.655941	0.0851788
1761	tRNA charging	tRNA charging 2	0.307794	0.0707203	0.511739	1.15046	2	gain_significance	0.75337	0.102707
1762	tRNA charging	tRNA charging 52	0.0670294	0.00372052	1.17373	2.4294	52	consistent	0.75337	0.102707
1763	tRNA charging	tRNA charging 92	0.125211	0.024087	0.902356	1.61822	92	gain_significance	0.75337	0.102707
1764	tRNA charging	tRNA charging118	0.358112	0.0635759	0.445981	1.19671	118	gain_significance	0.75337	0.102707
1765	tRNA charging	tRNA charging119	0.263314	0.0369895	0.579526	1.43192	119	gain_significance	0.75337	0.102707
1766	tRNA charging	tRNA charging120	0.0544052	0.0103261	1.26436	1.98606	120	consistent	0.75337	0.102707
1767	tRNA charging	tRNA charging122	0.192826	0.0277403	0.714834	1.55689	122	gain_significance	0.75337	0.102707
1768	UDP-&alpha;-D-galactose biosynthesis	UDP-&alpha;-D-galactose biosynthesis 35	0.289983	0.0451451	0.537627	1.34539	35	gain_significance	0.827272	0.212541
1769	UDP-&alpha;-D-glucose biosynthesis I	UDP-&alpha;-D-glucose biosynthesis I 17	0.161332	0.0466312	0.79228	1.33132	17	gain_significance	0.613076	0.239998
1770	UDP-&alpha;-D-glucose biosynthesis I	UDP-&alpha;-D-glucose biosynthesis I 20	0.33631	0.0246459	0.473261	1.60826	20	gain_significance	0.613076	0.239998
1771	UDP-&alpha;-D-glucose biosynthesis I	UDP-&alpha;-D-glucose biosynthesis I 31	0.519973	0.0752168	0.284019	1.12368	31	gain_significance	0.613076	0.239998
1772	UDP-&alpha;-D-glucose biosynthesis I	UDP-&alpha;-D-glucose biosynthesis I 42	0.13674	0.0997659	0.864103	1.00102	42	gain_significance	0.613076	0.239998
1773	UDP-<i>N</i>-acetylmuramoyl-pentapeptide biosynthesis I (<i>meso</i>-diaminopimelate containing)	UDP-<i>N</i>-acetylmuramoyl-pentapeptide biosynthesis I (<i>meso</i>-diaminopimelate containing) 58	0.0181202	0.0124475	1.74184	1.90492	58	consistent	0.904958	0.300735
1774	UDP-<i>N</i>-acetylmuramoyl-pentapeptide biosynthesis I (<i>meso</i>-diaminopimelate containing)	UDP-<i>N</i>-acetylmuramoyl-pentapeptide biosynthesis I (<i>meso</i>-diaminopimelate containing) 88	0.061398	0.183899	1.21185	0.73542	88	lose_significance	0.904958	0.300735
1775	UMP biosynthesis I	UMP biosynthesis I 1	0.0507841	0.0619326	1.29427	1.20808	1	consistent	1.01384	0.142836
1776	UMP biosynthesis I	UMP biosynthesis I 9	0.086519	0.173878	1.06289	0.759755	9	lose_significance	1.01384	0.142836
1777	UMP biosynthesis I	UMP biosynthesis I 12	0.076489	0.0823708	1.1164	1.08423	12	consistent	1.01384	0.142836
1778	UMP biosynthesis I	UMP biosynthesis I 16	1.76571e-05	1.84609e-05	4.75308	4.73375	16	consistent	1.01384	0.142836
1779	UMP biosynthesis I	UMP biosynthesis I 17	0.0115292	0.0157624	1.9382	1.80238	17	consistent	1.01384	0.142836
1780	UMP biosynthesis I	UMP biosynthesis I 19	2.86656e-05	9.35891e-05	4.54264	4.02877	19	consistent	1.01384	0.142836
1781	UMP biosynthesis I	UMP biosynthesis I 26	0.0210935	0.0221866	1.67585	1.65391	26	consistent	1.01384	0.142836
1782	UMP biosynthesis I	UMP biosynthesis I 36	0.0997994	0.0840571	1.00087	1.07543	36	consistent	1.01384	0.142836
1783	UMP biosynthesis I	UMP biosynthesis I 59	0.0165897	0.0109593	1.78016	1.96022	59	consistent	1.01384	0.142836
1784	UMP biosynthesis I	UMP biosynthesis I 65	0.00273307	0.00415626	2.56335	2.3813	65	consistent	1.01384	0.142836
1785	UMP biosynthesis I	UMP biosynthesis I 84	0.171064	0.0154879	0.766841	1.81001	84	gain_significance	1.01384	0.142836
1786	UMP biosynthesis I	UMP biosynthesis I 88	0.12795	0.0869781	0.89296	1.06059	88	gain_significance	1.01384	0.142836
1787	UMP biosynthesis I	UMP biosynthesis I117	0.0321444	0.034778	1.49289	1.4587	117	consistent	1.01384	0.142836
1788	UMP biosynthesis I	UMP biosynthesis I118	0.0778883	0.104299	1.10853	0.981722	118	lose_significance	1.01384	0.142836
1789	UMP biosynthesis I	UMP biosynthesis I119	0.106363	0.0786092	0.973208	1.10453	119	gain_significance	1.01384	0.142836
1790	UMP biosynthesis I	UMP biosynthesis I120	0.0223361	0.0442064	1.65099	1.35451	120	consistent	1.01384	0.142836
1791	UMP biosynthesis I	UMP biosynthesis I121	0.0359765	0.0926129	1.44398	1.03333	121	consistent	1.01384	0.142836
1792	urea degradation II	urea degradation II 13	0.648959	0.0904376	0.187783	1.04365	13	gain_significance	0.759438	0.0901112
1793	UTP and CTP <i>de novo</i> biosynthesis	UTP and CTP <i>de novo</i> biosynthesis 61	0.448015	0.0993625	0.348708	1.00278	61	gain_significance	0.696525	0.115861
1794	UTP and CTP <i>de novo</i> biosynthesis	UTP and CTP <i>de novo</i> biosynthesis 92	0.400163	0.05693	0.397763	1.24466	92	gain_significance	0.696525	0.115861
1795	UTP and CTP <i>de novo</i> biosynthesis	UTP and CTP <i>de novo</i> biosynthesis122	0.343067	0.0729805	0.464621	1.13679	122	gain_significance	0.696525	0.115861
