# Supplementary material for: A transcriptional plasticity-aware framework for RNA-seq differential expression analysis
Source: Brief Bioinform. 2025 Oct 20;26(5):bbaf557. doi: 10.1093/bib/bbaf557 (PMC12536879; doi:10.1093/bib/bbaf557)
Supplement: Table_S5_bbaf557 [file table_s5_bbaf557.xlsx]

## Sheet: pathway_group
Table S5. Gene pathways are grouped according to the functions
ID	Modified_ID	Modified_ID_number	Modified_ID_group
[2Fe-2S] iron-sulfur cluster biosynthesis	[2Fe-2S] iron-sulfur cluster biosynthesis	1	Cofactor, carrier and vitamin
2-carboxy-1,4-naphthoquinol biosynthesis	2-carboxy-1,4-naphthoquinol biosynthesis	2	Cofactor, carrier and vitamin
2-methylcitrate cycle I	2-methylcitrate cycle I	3	Fatty acid and lipid
2-oxoisovalerate decarboxylation to isobutanoyl-CoA	2-oxoisovalerate decarboxylation to isobutanoyl-CoA	4	Cofactor, carrier and vitamin
4-hydroxybenzoate biosynthesis II (bacteria)	4-hydroxybenzoate biosynthesis II (bacteria)	5	Other organic nutrient
5-oxo-L-proline metabolism	5-oxo-L-proline metabolism	6	Amino acid
6-hydroxymethyl-dihydropterin diphosphate biosynthesis I	6-hydroxymethyl-dihydropterin diphosphate biosynthesis I	7	Nucleoside and nucleotide
8-amino-7-oxononanoate biosynthesis I	8-amino-7-oxononanoate biosynthesis I	8	Amino acid
acetate and ATP formation from acetyl-CoA I	Acetate and ATP formation from acetyl-CoA I	9	Fatty acid and lipid
acyl carrier protein activation	Acyl carrier protein activation	10	Cofactor, carrier and vitamin
acyl-CoA hydrolysis	Acyl-CoA hydrolysis	11	Fatty acid and lipid
adenosine deoxyribonucleotides <i>de novo</i> biosynthesis	Adenosine deoxyribonucleotides de novo biosynthesis	12	Nucleoside and nucleotide
adenosine deoxyribonucleotides <i>de novo</i> biosynthesis II	Adenosine deoxyribonucleotides de novo biosynthesis II	13	Nucleoside and nucleotide
adenosine ribonucleotides <i>de novo</i> biosynthesis	Adenosine ribonucleotides de novo biosynthesis	14	Nucleoside and nucleotide
adenosylcobalamin biosynthesis from adenosylcobinamide-GDP I	Adenosylcobalamin biosynthesis from adenosylcobinamide-GDP I	15	Cofactor, carrier and vitamin
adenosylcobalamin biosynthesis II (aerobic)	Adenosylcobalamin biosynthesis II (aerobic)	16	Cofactor, carrier and vitamin
adenosylcobinamide-GDP biosynthesis from cobyrinate <i>a,c</i>-diamide	Adenosylcobinamide-GDP biosynthesis from cobyrinate a,c-diamide	17	Cofactor, carrier and vitamin
Alcohol Degradation	Alcohol Degradation	18	Other organic nutrient
Amide, Amidine, Amine, and Polyamine Biosynthesis	Amide, Amidine, Amine, and Polyamine Biosynthesis	19	Amino acid
Amino Acid Biosynthesis	Amino Acid Biosynthesis	20	Amino acid
Amino Acid Biosynthesis // Aminoacyl-tRNA Charging	Amino Acid Biosynthesis // Aminoacyl-tRNA Charging	21	Amino acid
Amino Acid Biosynthesis // Superpathways	Amino Acid Biosynthesis // Superpathways	22	Amino acid
Amino Acid Degradation	Amino Acid Degradation	23	Amino acid
Aminoacyl-tRNA Charging	Aminoacyl-tRNA Charging	24	Amino acid
Aminoacyl-tRNA Charging // Metabolic Clusters	Aminoacyl-tRNA Charging // Metabolic Clusters	25	Amino acid
androstenedione degradation	Androstenedione degradation	26	Other organic nutrient
Aromatic Compound Degradation	Aromatic Compound Degradation	27	Other organic nutrient
assimilatory sulfate reduction I	Assimilatory sulfate reduction I	28	Other organic nutrient
biotin-carboxyl carrier protein assembly	Biotin-carboxyl carrier protein assembly	29	Cofactor, carrier and vitamin
Carbohydrate Biosynthesis	Carbohydrate Biosynthesis	30	Carbohydrate
Carbohydrate Degradation // Amide, Amidine, Amine, and Polyamine Degradation	Carbohydrate Degradation // Amide, Amidine, Amine, and Polyamine Degradation	31	Amino acid
Carboxylic Acid Biosynthesis	Carboxylic Acid Biosynthesis	32	Other organic nutrient
Carboxylic Acid Biosynthesis // Superpathways	Carboxylic Acid Biosynthesis // Superpathways	33	Other organic nutrient
Carboxylic Acid Degradation	Carboxylic Acid Degradation	34	Other organic nutrient
Cell Structure Biosynthesis // Superpathways	Cell Structure Biosynthesis // Superpathways	35	Cell wall and structure
cholesterol degradation to androstenedione I (cholesterol oxidase)	Cholesterol degradation to androstenedione I (cholesterol oxidase)	36	Fatty acid and lipid
cholesterol degradation to androstenedione II (cholesterol dehydrogenase)	Cholesterol degradation to androstenedione II (cholesterol dehydrogenase)	37	Fatty acid and lipid
chorismate biosynthesis from 3-dehydroquinate	Chorismate biosynthesis from 3-dehydroquinate	38	Amino acid
chorismate biosynthesis I	Chorismate biosynthesis I	39	Amino acid
cob(II)yrinate <i>a,c</i>-diamide biosynthesis II (late cobalt incorporation)	Cob(II)yrinate a,c-diamide biosynthesis II (late cobalt incorporation)	40	Amino acid
Cofactor, Carrier, and Vitamin Biosynthesis	Cofactor, Carrier, and Vitamin Biosynthesis	41	Cofactor, carrier and vitamin
Cofactor, Carrier, and Vitamin Biosynthesis // Superpathways	Cofactor, Carrier, and Vitamin Biosynthesis // Superpathways	42	Cofactor, carrier and vitamin
Cyclitol Biosynthesis	Cyclitol Biosynthesis	43	Other organic nutrient
cyclopropane fatty acid (CFA) biosynthesis	Cyclopropane fatty acid (CFA) biosynthesis	44	Fatty acid and lipid
Degradation/Utilization/Assimilation - Other	Degradation/Utilization/Assimilation - Other	45	Other
D-galactose degradation I (Leloir pathway)	D-galactose degradation I (Leloir pathway)	46	Carbohydrate
dimycocerosyl phthiocerol biosynthesis	Dimycocerosyl phthiocerol biosynthesis	47	Cell wall and structure
dimycocerosyl triglycosyl phenolphthiocerol biosynthesis	Dimycocerosyl triglycosyl phenolphthiocerol biosynthesis	48	Cell wall and structure
ergothioneine biosynthesis I (bacteria)	Ergothioneine biosynthesis I (bacteria)	49	Redox
ethanol degradation II	Ethanol degradation II	50	Other organic nutrient
ethionamide activation	Ethionamide activation	51	Other organic nutrient
Fatty Acid and Lipid Biosynthesis	Fatty Acid and Lipid Biosynthesis	52	Fatty acid and lipid
Fatty Acid and Lipid Biosynthesis // Superpathways	Fatty Acid and Lipid Biosynthesis // Superpathways	53	Fatty acid and lipid
Fatty Acid and Lipid Degradation	Fatty Acid and Lipid Degradation	54	Fatty acid and lipid
Fatty Acid and Lipid Degradation // Metabolic Clusters	Fatty Acid and Lipid Degradation // Metabolic Clusters	55	Fatty acid and lipid
fatty acid &beta;-oxidation I	Fatty acid beta-oxidation I	56	Fatty acid and lipid
fatty acid biosynthesis initiation (type I)	Fatty acid biosynthesis initiation (type I)	57	Fatty acid and lipid
fatty acid biosynthesis initiation I	Fatty acid biosynthesis initiation I	58	Fatty acid and lipid
fatty acid elongation -- saturated	Fatty acid elongation -- saturated	59	Fatty acid and lipid
GDP-mannose biosynthesis	GDP-mannose biosynthesis	60	Carbohydrate
Generation of Precursor Metabolites and Energy	Generation of Precursor Metabolites and Energy	61	Precursor, secondary metabolites and energy
Generation of Precursor Metabolites and Energy // C1 Compound Utilization and Assimilation	Generation of Precursor Metabolites and Energy // C1 Compound Utilization and Assimilation	62	Precursor, secondary metabolites and energy
gluconeogenesis I	Gluconeogenesis I	63	Central carbon metabolism
glutaminyl-tRNA<sup>gln</sup> biosynthesis via transamidation	Glutaminyl-tRNA<sup>gln</sup> biosynthesis via transamidation	64	Amino acid
Glycan Pathways // Cell Structure Biosynthesis	Glycan Pathways // Cell Structure Biosynthesis	65	Cell wall and structure
Glycan Pathways // Cell Structure Biosynthesis // Carbohydrate Biosynthesis // Superpathways	Glycan Pathways // Cell Structure Biosynthesis // Carbohydrate Biosynthesis // Superpathways	66	Cell wall and structure
glycine cleavage	Glycine cleavage	67	Amino acid
glycolysis I (from glucose 6-phosphate)	Glycolysis I (from glucose 6-phosphate)	68	Central carbon metabolism
glyoxylate cycle	Glyoxylate cycle	69	Central carbon metabolism
guanosine deoxyribonucleotides <i>de novo</i> biosynthesis I	Guanosine deoxyribonucleotides de novo biosynthesis I	70	Nucleoside and nucleotide
guanosine deoxyribonucleotides <i>de novo</i> biosynthesis II	Guanosine deoxyribonucleotides de novo biosynthesis II	71	Nucleoside and nucleotide
heme <i>b</i> biosynthesis I (aerobic)	Heme b biosynthesis I (aerobic)	72	Cofactor, carrier and vitamin
heme <i>b</i> biosynthesis II (anaerobic)	Heme b biosynthesis II (anaerobic)	73	Cofactor, carrier and vitamin
inosine 5'-phosphate degradation	Inosine 5'-phosphate degradation	74	Nucleoside and nucleotide
L-alanine biosynthesis III	L-alanine biosynthesis III	75	Amino acid
L-alanine degradation IV	L-alanine degradation IV	76	Amino acid
L-arginine biosynthesis I (via L-ornithine)	L-arginine biosynthesis I (via L-ornithine)	77	Amino acid
L-arginine biosynthesis II (acetyl cycle)	L-arginine biosynthesis II (acetyl cycle)	78	Amino acid
L-arginine degradation V (arginine deiminase pathway)	L-arginine degradation V (arginine deiminase pathway)	79	Amino acid
L-asparagine biosynthesis III (tRNA-dependent)	L-asparagine biosynthesis III (tRNA-dependent)	80	Amino acid
L-citrulline degradation	L-citrulline degradation	81	Amino acid
L-cysteine biosynthesis I	L-cysteine biosynthesis I	82	Amino acid
L-cysteine biosynthesis V (mycobacteria)	L-cysteine biosynthesis V (mycobacteria)	83	Amino acid
L-glutamine degradation I	L-glutamine degradation I	84	Amino acid
L-histidine biosynthesis	L-histidine biosynthesis	85	Amino acid
L-homocysteine biosynthesis	L-homocysteine biosynthesis	86	Amino acid
L-homoserine biosynthesis	L-homoserine biosynthesis	87	Amino acid
L-isoleucine biosynthesis I (from threonine)	L-isoleucine biosynthesis I (from threonine)	88	Amino acid
L-leucine biosynthesis	L-leucine biosynthesis	89	Amino acid
L-lysine biosynthesis I	L-lysine biosynthesis I	90	Amino acid
L-methionine biosynthesis III	L-methionine biosynthesis III	91	Amino acid
L-methionine degradation I (to L-homocysteine)	L-methionine degradation I (to L-homocysteine)	92	Amino acid
L-ornithine biosynthesis I	L-ornithine biosynthesis I	93	Amino acid
L-phenylalanine biosynthesis I	L-phenylalanine biosynthesis I	94	Amino acid
L-threonine biosynthesis	L-threonine biosynthesis	95	Amino acid
L-tryptophan biosynthesis	L-tryptophan biosynthesis	96	Amino acid
L-tyrosine biosynthesis I	L-tyrosine biosynthesis I	97	Amino acid
L-valine biosynthesis	L-valine biosynthesis	98	Amino acid
L-valine degradation I	L-valine degradation I	99	Amino acid
Metabolic Regulator Biosynthesis // Carbohydrate Biosynthesis	Metabolic Regulator Biosynthesis // Carbohydrate Biosynthesis	100	Carbohydrate
Metabolite Activation	Metabolite Activation	101	Other
Metabolite Activation // Inorganic Nutrient Metabolism	Metabolite Activation // Inorganic Nutrient Metabolism	102	Inorganic nutrient
molybdenum cofactor biosynthesis	Molybdenum cofactor biosynthesis	103	Cofactor, carrier and vitamin
mycobacterial sulfolipid biosynthesis	Mycobacterial sulfolipid biosynthesis	104	Fatty acid and lipid
mycobactin biosynthesis	Mycobactin biosynthesis	105	Cofactor, carrier and vitamin
mycocyclosin biosynthesis	Mycocyclosin biosynthesis	106	Cofactor, carrier and vitamin
mycofactocin biosynthesis	Mycofactocin biosynthesis	107	Cofactor, carrier and vitamin
mycolate biosynthesis	Mycolate biosynthesis	108	Cell wall and structure
mycolyl-arabinogalactan-peptidoglycan complex biosynthesis	Mycolyl-arabinogalactan-peptidoglycan complex biosynthesis	109	Cell wall and structure
mycothiol biosynthesis	Mycothiol biosynthesis	110	Redox
<i>myo</i>-inositol biosynthesis	Myo-inositol biosynthesis	111	Other organic nutrient
<i>N</i><sup>10</sup>-formyl-tetrahydrofolate biosynthesis	N10-formyl-tetrahydrofolate biosynthesis	112	Cofactor, carrier and vitamin
<i>N</i>-acetylglucosamine degradation I	N-acetylglucosamine degradation I	113	Cell wall and structure
NAD <i>de novo</i> biosynthesis I (from aspartate)	NAD de novo biosynthesis I (from aspartate)	114	Cofactor, carrier and vitamin
NAD phosphorylation and dephosphorylation	NAD phosphorylation and dephosphorylation	115	Cofactor, carrier and vitamin
NAD phosphorylation and transhydrogenation	NAD phosphorylation and transhydrogenation	116	Cofactor, carrier and vitamin
Nucleic Acid Processing	Nucleic Acid Processing	117	Nucleoside and nucleotide
Nucleoside and Nucleotide Biosynthesis	Nucleoside and Nucleotide Biosynthesis	118	Nucleoside and nucleotide
Nucleoside and Nucleotide Biosynthesis // Nucleoside and Nucleotide Degradation	Nucleoside and Nucleotide Biosynthesis // Nucleoside and Nucleotide Degradation	119	Nucleoside and nucleotide
Nucleoside and Nucleotide Biosynthesis // Superpathways	Nucleoside and Nucleotide Biosynthesis // Superpathways	120	Nucleoside and nucleotide
octane oxidation	Octane oxidation	121	Fatty acid and lipid
oleate &beta;-oxidation	Oleate beta-oxidation	122	Fatty acid and lipid
&omega;-sulfo-II-dihydromenaquinone-9 biosynthesis	Omega-sulfo-II-dihydromenaquinone-9 biosynthesis	123	Cofactor, carrier and vitamin
Other Biosynthesis	Other Biosynthesis	124	Other
palmitate biosynthesis II (bacteria and plants)	Palmitate biosynthesis II (bacteria and plants)	125	Fatty acid and lipid
palmitoleate biosynthesis II (plants and bacteria)	Palmitoleate biosynthesis II (plants and bacteria)	126	Fatty acid and lipid
paraoxon degradation	Paraoxon degradation	127	Other organic nutrient
parathion degradation	Parathion degradation	128	Other organic nutrient
pentose phosphate pathway	Pentose phosphate pathway	129	Central carbon metabolism
pentose phosphate pathway (oxidative branch) I	Pentose phosphate pathway (oxidative branch) I	130	Central carbon metabolism
peptidoglycan biosynthesis III (mycobacteria)	Peptidoglycan biosynthesis III (mycobacteria)	131	Cell wall and structure
p-HBAD biosynthesis	p-HBAD biosynthesis	132	Other organic nutrient
phenolphthiocerol biosynthesis	Phenolphthiocerol biosynthesis	133	Cell wall and structure
phosphatidylinositol biosynthesis I (bacteria)	Phosphatidylinositol biosynthesis I (bacteria)	134	Cell wall and structure
phospholipases	Phospholipases	135	Other organic nutrient
phosphopantothenate biosynthesis I	Phosphopantothenate biosynthesis I	136	Other organic nutrient
phthiocerol biosynthesis	Phthiocerol biosynthesis	137	Cell wall and structure
polyacyltrehalose biosynthesis	Polyacyltrehalose biosynthesis	138	Cell wall and structure
Polyprenyl Biosynthesis	Polyprenyl Biosynthesis	139	Other organic nutrient
propanoyl CoA degradation I	Propanoyl CoA degradation I	140	Fatty acid and lipid
Protein Modification	Protein Modification	141	Protein modification
pyrimidine deoxyribonucleosides degradation	Pyrimidine deoxyribonucleosides degradation	142	Nucleoside and nucleotide
pyrimidine deoxyribonucleosides salvage	Pyrimidine deoxyribonucleosides salvage	143	Nucleoside and nucleotide
pyrimidine ribonucleosides salvage II	Pyrimidine ribonucleosides salvage II	144	Nucleoside and nucleotide
pyruvate fermentation to acetate II	Pyruvate fermentation to acetate II	145	Central carbon metabolism
pyruvate fermentation to acetate IV	Pyruvate fermentation to acetate IV	146	Central carbon metabolism
reactive oxygen species degradation	Reactive oxygen species degradation	147	Redox
Reactive Oxygen Species Degradation	Reactive Oxygen Species Degradation	148	Redox
Reactive Oxygen Species Degradation // Superpathways	Reactive Oxygen Species Degradation // Superpathways	149	Redox
<i>S</i>-adenosyl-L-methionine cycle II	S-adenosyl-L-methionine cycle II	150	Amino acid
salicylate biosynthesis I	Salicylate biosynthesis I	151	Other organic nutrient
Secondary Metabolite Biosynthesis	Secondary Metabolite Biosynthesis	152	Precursor, secondary metabolites and energy
selenate reduction	Selenate reduction	153	Inorganic nutrient
siroheme biosynthesis	Siroheme biosynthesis	154	Cofactor, carrier and vitamin
spermidine biosynthesis I	Spermidine biosynthesis I	155	Amino acid
stearate biosynthesis II (bacteria and plants)	Stearate biosynthesis II (bacteria and plants)	156	Fatty acid and lipid
sulfate activation for sulfonation	Sulfate activation for sulfonation	157	Redox
superoxide radicals degradation	Superoxide radicals degradation	158	Redox
superpathway of acetate utilization and formation	Superpathway of acetate utilization and formation	159	Fatty acid and lipid
superpathway of adenosine nucleotides <i>de novo</i> biosynthesis I	Superpathway of adenosine nucleotides de novo biosynthesis I	160	Nucleoside and nucleotide
superpathway of adenosine nucleotides <i>de novo</i> biosynthesis II	Superpathway of adenosine nucleotides de novo biosynthesis II	161	Nucleoside and nucleotide
superpathway of branched chain amino acid biosynthesis	Superpathway of branched chain amino acid biosynthesis	162	Amino acid
superpathway of cholesterol degradation II (cholesterol dehydrogenase)	Superpathway of cholesterol degradation II (cholesterol dehydrogenase)	163	Fatty acid and lipid
superpathway of heme <i>b</i> biosynthesis from uroporphyrinogen-III	Superpathway of heme b biosynthesis from uroporphyrinogen-III	164	Cofactor, carrier and vitamin
superpathway of L-isoleucine biosynthesis I	Superpathway of L-isoleucine biosynthesis I	165	Amino acid
superpathway of L-methionine biosynthesis (by sulfhydrylation)	Superpathway of L-methionine biosynthesis (by sulfhydrylation)	166	Amino acid
superpathway of L-threonine biosynthesis	Superpathway of L-threonine biosynthesis	167	Amino acid
superpathway of L-tryptophan biosynthesis	Superpathway of L-tryptophan biosynthesis	168	Amino acid
superpathway of L-tyrosine biosynthesis	Superpathway of L-tyrosine biosynthesis	169	Amino acid
superpathway of mycolate biosynthesis	Superpathway of mycolate biosynthesis	170	Cell wall and structure
superpathway of mycolyl-arabinogalactan-peptidoglycan complex biosynthesis	Superpathway of mycolyl-arabinogalactan-peptidoglycan complex biosynthesis	171	Cell wall and structure
superpathway of pyrimidine deoxyribonucleoside salvage	Superpathway of pyrimidine deoxyribonucleoside salvage	172	Nucleoside and nucleotide
superpathway of pyrimidine deoxyribonucleotides <i>de novo</i> biosynthesis	Superpathway of pyrimidine deoxyribonucleotides de novo biosynthesis	173	Nucleoside and nucleotide
superpathway of pyrimidine nucleobases salvage	Superpathway of pyrimidine nucleobases salvage	174	Nucleoside and nucleotide
superpathway of pyrimidine ribonucleotides <i>de novo</i> biosynthesis	Superpathway of pyrimidine ribonucleotides de novo biosynthesis	175	Nucleoside and nucleotide
superpathway of sulfate assimilation and cysteine biosynthesis	Superpathway of sulfate assimilation and cysteine biosynthesis	176	Amino acid
superpathway of tetrahydrofolate biosynthesis	Superpathway of tetrahydrofolate biosynthesis	177	Cofactor, carrier and vitamin
superpathway of tetrahydrofolate biosynthesis and salvage	Superpathway of tetrahydrofolate biosynthesis and salvage	178	Cofactor, carrier and vitamin
Superpathways // Amino Acid Degradation	Superpathways // Amino Acid Degradation	179	Amino acid
Superpathways // Carboxylic Acid Degradation	Superpathways // Carboxylic Acid Degradation	180	Other organic nutrient
Superpathways // Fatty Acid and Lipid Degradation	Superpathways // Fatty Acid and Lipid Degradation	181	Fatty acid and lipid
Superpathways // Generation of Precursor Metabolites and Energy	Superpathways // Generation of Precursor Metabolites and Energy	182	Precursor, secondary metabolites and energy
Superpathways // Inorganic Nutrient Metabolism	Superpathways // Inorganic Nutrient Metabolism	183	Inorganic nutrient
TCA cycle V (2-oxoglutarate:ferredoxin oxidoreductase)	TCA cycle V (2-oxoglutarate:ferredoxin oxidoreductase)	184	Central carbon metabolism
tetrahydrofolate biosynthesis	Tetrahydrofolate biosynthesis	185	Cofactor, carrier and vitamin
Tetrapyrrole Biosynthesis	Tetrapyrrole Biosynthesis	186	Cofactor, carrier and vitamin
Tetrapyrrole Biosynthesis // Cofactor, Carrier, and Vitamin Biosynthesis	Tetrapyrrole Biosynthesis // Cofactor, Carrier, and Vitamin Biosynthesis	187	Cofactor, carrier and vitamin
Tetrapyrrole Biosynthesis // Cofactor, Carrier, and Vitamin Biosynthesis // Superpathways	Tetrapyrrole Biosynthesis // Cofactor, Carrier, and Vitamin Biosynthesis // Superpathways	188	Cofactor, carrier and vitamin
tetrapyrrole biosynthesis I (from glutamate)	Tetrapyrrole biosynthesis I (from glutamate)	189	Cofactor, carrier and vitamin
trehalose biosynthesis V	Trehalose biosynthesis V	190	Cell wall and structure
tRNA charging	tRNA charging	191	Amino acid
UDP-&alpha;-D-galactose biosynthesis	UDP-alpha-D-galactose biosynthesis	192	Nucleoside and nucleotide
UDP-&alpha;-D-glucose biosynthesis I	UDP-alpha-D-glucose biosynthesis I	193	Nucleoside and nucleotide
UDP-<i>N</i>-acetylmuramoyl-pentapeptide biosynthesis I (<i>meso</i>-diaminopimelate containing)	UDP-N-acetylmuramoyl-pentapeptide biosynthesis I (meso-diaminopimelate containing)	194	Nucleoside and nucleotide
UMP biosynthesis I	UMP biosynthesis I	195	Nucleoside and nucleotide
urea degradation II	Urea degradation II	196	Other organic nutrient
UTP and CTP <i>de novo</i> biosynthesis	UTP and CTP de novo biosynthesis	197	Nucleoside and nucleotide

## Sheet: pathway_name
ID	Modified_ID
[2Fe-2S] iron-sulfur cluster biosynthesis	[2Fe-2S] iron-sulfur cluster biosynthesis
&omega;-sulfo-II-dihydromenaquinone-9 biosynthesis	Omega-sulfo-II-dihydromenaquinone-9 biosynthesis
<i>myo</i>-inositol biosynthesis	Myo-inositol biosynthesis
<i>N</i>-acetylglucosamine degradation I	N-acetylglucosamine degradation I
<i>N</i><sup>10</sup>-formyl-tetrahydrofolate biosynthesis	N10-formyl-tetrahydrofolate biosynthesis
<i>S</i>-adenosyl-L-methionine cycle II	S-adenosyl-L-methionine cycle II
2-carboxy-1,4-naphthoquinol biosynthesis	2-carboxy-1,4-naphthoquinol biosynthesis
2-methylcitrate cycle I	2-methylcitrate cycle I
2-oxoisovalerate decarboxylation to isobutanoyl-CoA	2-oxoisovalerate decarboxylation to isobutanoyl-CoA
4-hydroxybenzoate biosynthesis II (bacteria)	4-hydroxybenzoate biosynthesis II (bacteria)
5-oxo-L-proline metabolism	5-oxo-L-proline metabolism
6-hydroxymethyl-dihydropterin diphosphate biosynthesis I	6-hydroxymethyl-dihydropterin diphosphate biosynthesis I
8-amino-7-oxononanoate biosynthesis I	8-amino-7-oxononanoate biosynthesis I
acetate and ATP formation from acetyl-CoA I	Acetate and ATP formation from acetyl-CoA I
acyl carrier protein activation	Acyl carrier protein activation
acyl-CoA hydrolysis	Acyl-CoA hydrolysis
adenosine deoxyribonucleotides <i>de novo</i> biosynthesis	Adenosine deoxyribonucleotides de novo biosynthesis
adenosine deoxyribonucleotides <i>de novo</i> biosynthesis II	Adenosine deoxyribonucleotides de novo biosynthesis II
adenosine ribonucleotides <i>de novo</i> biosynthesis	Adenosine ribonucleotides de novo biosynthesis
adenosylcobalamin biosynthesis from adenosylcobinamide-GDP I	Adenosylcobalamin biosynthesis from adenosylcobinamide-GDP I
adenosylcobalamin biosynthesis II (aerobic)	Adenosylcobalamin biosynthesis II (aerobic)
adenosylcobinamide-GDP biosynthesis from cobyrinate <i>a,c</i>-diamide	Adenosylcobinamide-GDP biosynthesis from cobyrinate a,c-diamide
Alcohol Degradation	Alcohol Degradation
Amide, Amidine, Amine, and Polyamine Biosynthesis	Amide, Amidine, Amine, and Polyamine Biosynthesis
Amino Acid Biosynthesis	Amino Acid Biosynthesis
Amino Acid Biosynthesis // Aminoacyl-tRNA Charging	Amino Acid Biosynthesis // Aminoacyl-tRNA Charging
Amino Acid Biosynthesis // Superpathways	Amino Acid Biosynthesis // Superpathways
Amino Acid Degradation	Amino Acid Degradation
Aminoacyl-tRNA Charging	Aminoacyl-tRNA Charging
Aminoacyl-tRNA Charging // Metabolic Clusters	Aminoacyl-tRNA Charging // Metabolic Clusters
androstenedione degradation	Androstenedione degradation
Aromatic Compound Degradation	Aromatic Compound Degradation
assimilatory sulfate reduction I	Assimilatory sulfate reduction I
biotin-carboxyl carrier protein assembly	Biotin-carboxyl carrier protein assembly
Carbohydrate Biosynthesis	Carbohydrate Biosynthesis
Carbohydrate Degradation // Amide, Amidine, Amine, and Polyamine Degradation	Carbohydrate Degradation // Amide, Amidine, Amine, and Polyamine Degradation
Carboxylic Acid Biosynthesis	Carboxylic Acid Biosynthesis
Carboxylic Acid Biosynthesis // Superpathways	Carboxylic Acid Biosynthesis // Superpathways
Carboxylic Acid Degradation	Carboxylic Acid Degradation
Cell Structure Biosynthesis // Superpathways	Cell Structure Biosynthesis // Superpathways
cholesterol degradation to androstenedione I (cholesterol oxidase)	Cholesterol degradation to androstenedione I (cholesterol oxidase)
cholesterol degradation to androstenedione II (cholesterol dehydrogenase)	Cholesterol degradation to androstenedione II (cholesterol dehydrogenase)
chorismate biosynthesis from 3-dehydroquinate	Chorismate biosynthesis from 3-dehydroquinate
chorismate biosynthesis I	Chorismate biosynthesis I
cob(II)yrinate <i>a,c</i>-diamide biosynthesis II (late cobalt incorporation)	Cob(II)yrinate a,c-diamide biosynthesis II (late cobalt incorporation)
Cofactor, Carrier, and Vitamin Biosynthesis	Cofactor, Carrier, and Vitamin Biosynthesis
Cofactor, Carrier, and Vitamin Biosynthesis // Superpathways	Cofactor, Carrier, and Vitamin Biosynthesis // Superpathways
Cyclitol Biosynthesis	Cyclitol Biosynthesis
cyclopropane fatty acid (CFA) biosynthesis	Cyclopropane fatty acid (CFA) biosynthesis
D-galactose degradation I (Leloir pathway)	D-galactose degradation I (Leloir pathway)
Degradation/Utilization/Assimilation - Other	Degradation/Utilization/Assimilation - Other
dimycocerosyl phthiocerol biosynthesis	Dimycocerosyl phthiocerol biosynthesis
dimycocerosyl triglycosyl phenolphthiocerol biosynthesis	Dimycocerosyl triglycosyl phenolphthiocerol biosynthesis
ergothioneine biosynthesis I (bacteria)	Ergothioneine biosynthesis I (bacteria)
ethanol degradation II	Ethanol degradation II
ethionamide activation	Ethionamide activation
fatty acid &beta;-oxidation I	Fatty acid beta-oxidation I
Fatty Acid and Lipid Biosynthesis	Fatty Acid and Lipid Biosynthesis
Fatty Acid and Lipid Biosynthesis // Superpathways	Fatty Acid and Lipid Biosynthesis // Superpathways
Fatty Acid and Lipid Degradation	Fatty Acid and Lipid Degradation
Fatty Acid and Lipid Degradation // Metabolic Clusters	Fatty Acid and Lipid Degradation // Metabolic Clusters
fatty acid biosynthesis initiation (type I)	Fatty acid biosynthesis initiation (type I)
fatty acid biosynthesis initiation I	Fatty acid biosynthesis initiation I
fatty acid elongation -- saturated	Fatty acid elongation -- saturated
GDP-mannose biosynthesis	GDP-mannose biosynthesis
Generation of Precursor Metabolites and Energy	Generation of Precursor Metabolites and Energy
Generation of Precursor Metabolites and Energy // C1 Compound Utilization and Assimilation	Generation of Precursor Metabolites and Energy // C1 Compound Utilization and Assimilation
gluconeogenesis I	Gluconeogenesis I
glutaminyl-tRNA<sup>gln</sup> biosynthesis via transamidation	Glutaminyl-tRNA<sup>gln</sup> biosynthesis via transamidation
Glycan Pathways // Cell Structure Biosynthesis	Glycan Pathways // Cell Structure Biosynthesis
Glycan Pathways // Cell Structure Biosynthesis // Carbohydrate Biosynthesis // Superpathways	Glycan Pathways // Cell Structure Biosynthesis // Carbohydrate Biosynthesis // Superpathways
glycine cleavage	Glycine cleavage
glycolysis I (from glucose 6-phosphate)	Glycolysis I (from glucose 6-phosphate)
glyoxylate cycle	Glyoxylate cycle
guanosine deoxyribonucleotides <i>de novo</i> biosynthesis I	Guanosine deoxyribonucleotides de novo biosynthesis I
guanosine deoxyribonucleotides <i>de novo</i> biosynthesis II	Guanosine deoxyribonucleotides de novo biosynthesis II
heme <i>b</i> biosynthesis I (aerobic)	Heme b biosynthesis I (aerobic)
heme <i>b</i> biosynthesis II (anaerobic)	Heme b biosynthesis II (anaerobic)
inosine 5'-phosphate degradation	Inosine 5'-phosphate degradation
L-alanine biosynthesis III	L-alanine biosynthesis III
L-alanine degradation IV	L-alanine degradation IV
L-arginine biosynthesis I (via L-ornithine)	L-arginine biosynthesis I (via L-ornithine)
L-arginine biosynthesis II (acetyl cycle)	L-arginine biosynthesis II (acetyl cycle)
L-arginine degradation V (arginine deiminase pathway)	L-arginine degradation V (arginine deiminase pathway)
L-asparagine biosynthesis III (tRNA-dependent)	L-asparagine biosynthesis III (tRNA-dependent)
L-citrulline degradation	L-citrulline degradation
L-cysteine biosynthesis I	L-cysteine biosynthesis I
L-cysteine biosynthesis V (mycobacteria)	L-cysteine biosynthesis V (mycobacteria)
L-glutamine degradation I	L-glutamine degradation I
L-histidine biosynthesis	L-histidine biosynthesis
L-homocysteine biosynthesis	L-homocysteine biosynthesis
L-homoserine biosynthesis	L-homoserine biosynthesis
L-isoleucine biosynthesis I (from threonine)	L-isoleucine biosynthesis I (from threonine)
L-leucine biosynthesis	L-leucine biosynthesis
L-lysine biosynthesis I	L-lysine biosynthesis I
L-methionine biosynthesis III	L-methionine biosynthesis III
L-methionine degradation I (to L-homocysteine)	L-methionine degradation I (to L-homocysteine)
L-ornithine biosynthesis I	L-ornithine biosynthesis I
L-phenylalanine biosynthesis I	L-phenylalanine biosynthesis I
L-threonine biosynthesis	L-threonine biosynthesis
L-tryptophan biosynthesis	L-tryptophan biosynthesis
L-tyrosine biosynthesis I	L-tyrosine biosynthesis I
L-valine biosynthesis	L-valine biosynthesis
L-valine degradation I	L-valine degradation I
Metabolic Regulator Biosynthesis // Carbohydrate Biosynthesis	Metabolic Regulator Biosynthesis // Carbohydrate Biosynthesis
Metabolite Activation	Metabolite Activation
Metabolite Activation // Inorganic Nutrient Metabolism	Metabolite Activation // Inorganic Nutrient Metabolism
molybdenum cofactor biosynthesis	Molybdenum cofactor biosynthesis
mycobacterial sulfolipid biosynthesis	Mycobacterial sulfolipid biosynthesis
mycobactin biosynthesis	Mycobactin biosynthesis
mycocyclosin biosynthesis	Mycocyclosin biosynthesis
mycofactocin biosynthesis	Mycofactocin biosynthesis
mycolate biosynthesis	Mycolate biosynthesis
mycolyl-arabinogalactan-peptidoglycan complex biosynthesis	Mycolyl-arabinogalactan-peptidoglycan complex biosynthesis
mycothiol biosynthesis	Mycothiol biosynthesis
NAD <i>de novo</i> biosynthesis I (from aspartate)	NAD de novo biosynthesis I (from aspartate)
NAD phosphorylation and dephosphorylation	NAD phosphorylation and dephosphorylation
NAD phosphorylation and transhydrogenation	NAD phosphorylation and transhydrogenation
Nucleic Acid Processing	Nucleic Acid Processing
Nucleoside and Nucleotide Biosynthesis	Nucleoside and Nucleotide Biosynthesis
Nucleoside and Nucleotide Biosynthesis // Nucleoside and Nucleotide Degradation	Nucleoside and Nucleotide Biosynthesis // Nucleoside and Nucleotide Degradation
Nucleoside and Nucleotide Biosynthesis // Superpathways	Nucleoside and Nucleotide Biosynthesis // Superpathways
octane oxidation	Octane oxidation
oleate &beta;-oxidation	Oleate beta-oxidation
Other Biosynthesis	Other Biosynthesis
p-HBAD biosynthesis	p-HBAD biosynthesis
palmitate biosynthesis II (bacteria and plants)	Palmitate biosynthesis II (bacteria and plants)
palmitoleate biosynthesis II (plants and bacteria)	Palmitoleate biosynthesis II (plants and bacteria)
paraoxon degradation	Paraoxon degradation
parathion degradation	Parathion degradation
pentose phosphate pathway	Pentose phosphate pathway
pentose phosphate pathway (oxidative branch) I	Pentose phosphate pathway (oxidative branch) I
peptidoglycan biosynthesis III (mycobacteria)	Peptidoglycan biosynthesis III (mycobacteria)
phenolphthiocerol biosynthesis	Phenolphthiocerol biosynthesis
phosphatidylinositol biosynthesis I (bacteria)	Phosphatidylinositol biosynthesis I (bacteria)
phospholipases	Phospholipases
phosphopantothenate biosynthesis I	Phosphopantothenate biosynthesis I
phthiocerol biosynthesis	Phthiocerol biosynthesis
polyacyltrehalose biosynthesis	Polyacyltrehalose biosynthesis
Polyprenyl Biosynthesis	Polyprenyl Biosynthesis
propanoyl CoA degradation I	Propanoyl CoA degradation I
Protein Modification	Protein Modification
pyrimidine deoxyribonucleosides degradation	Pyrimidine deoxyribonucleosides degradation
pyrimidine deoxyribonucleosides salvage	Pyrimidine deoxyribonucleosides salvage
pyrimidine ribonucleosides salvage II	Pyrimidine ribonucleosides salvage II
pyruvate fermentation to acetate II	Pyruvate fermentation to acetate II
pyruvate fermentation to acetate IV	Pyruvate fermentation to acetate IV
reactive oxygen species degradation	Reactive oxygen species degradation
Reactive Oxygen Species Degradation	Reactive Oxygen Species Degradation
Reactive Oxygen Species Degradation // Superpathways	Reactive Oxygen Species Degradation // Superpathways
salicylate biosynthesis I	Salicylate biosynthesis I
Secondary Metabolite Biosynthesis	Secondary Metabolite Biosynthesis
selenate reduction	Selenate reduction
siroheme biosynthesis	Siroheme biosynthesis
spermidine biosynthesis I	Spermidine biosynthesis I
stearate biosynthesis II (bacteria and plants)	Stearate biosynthesis II (bacteria and plants)
sulfate activation for sulfonation	Sulfate activation for sulfonation
superoxide radicals degradation	Superoxide radicals degradation
superpathway of acetate utilization and formation	Superpathway of acetate utilization and formation
superpathway of adenosine nucleotides <i>de novo</i> biosynthesis I	Superpathway of adenosine nucleotides de novo biosynthesis I
superpathway of adenosine nucleotides <i>de novo</i> biosynthesis II	Superpathway of adenosine nucleotides de novo biosynthesis II
superpathway of branched chain amino acid biosynthesis	Superpathway of branched chain amino acid biosynthesis
superpathway of cholesterol degradation II (cholesterol dehydrogenase)	Superpathway of cholesterol degradation II (cholesterol dehydrogenase)
superpathway of heme <i>b</i> biosynthesis from uroporphyrinogen-III	Superpathway of heme b biosynthesis from uroporphyrinogen-III
superpathway of L-isoleucine biosynthesis I	Superpathway of L-isoleucine biosynthesis I
superpathway of L-methionine biosynthesis (by sulfhydrylation)	Superpathway of L-methionine biosynthesis (by sulfhydrylation)
superpathway of L-threonine biosynthesis	Superpathway of L-threonine biosynthesis
superpathway of L-tryptophan biosynthesis	Superpathway of L-tryptophan biosynthesis
superpathway of L-tyrosine biosynthesis	Superpathway of L-tyrosine biosynthesis
superpathway of mycolate biosynthesis	Superpathway of mycolate biosynthesis
superpathway of mycolyl-arabinogalactan-peptidoglycan complex biosynthesis	Superpathway of mycolyl-arabinogalactan-peptidoglycan complex biosynthesis
superpathway of pyrimidine deoxyribonucleoside salvage	Superpathway of pyrimidine deoxyribonucleoside salvage
superpathway of pyrimidine deoxyribonucleotides <i>de novo</i> biosynthesis	Superpathway of pyrimidine deoxyribonucleotides de novo biosynthesis
superpathway of pyrimidine nucleobases salvage	Superpathway of pyrimidine nucleobases salvage
superpathway of pyrimidine ribonucleotides <i>de novo</i> biosynthesis	Superpathway of pyrimidine ribonucleotides de novo biosynthesis
superpathway of sulfate assimilation and cysteine biosynthesis	Superpathway of sulfate assimilation and cysteine biosynthesis
superpathway of tetrahydrofolate biosynthesis	Superpathway of tetrahydrofolate biosynthesis
superpathway of tetrahydrofolate biosynthesis and salvage	Superpathway of tetrahydrofolate biosynthesis and salvage
Superpathways // Amino Acid Degradation	Superpathways // Amino Acid Degradation
Superpathways // Carboxylic Acid Degradation	Superpathways // Carboxylic Acid Degradation
Superpathways // Fatty Acid and Lipid Degradation	Superpathways // Fatty Acid and Lipid Degradation
Superpathways // Generation of Precursor Metabolites and Energy	Superpathways // Generation of Precursor Metabolites and Energy
Superpathways // Inorganic Nutrient Metabolism	Superpathways // Inorganic Nutrient Metabolism
TCA cycle V (2-oxoglutarate:ferredoxin oxidoreductase)	TCA cycle V (2-oxoglutarate:ferredoxin oxidoreductase)
tetrahydrofolate biosynthesis	Tetrahydrofolate biosynthesis
Tetrapyrrole Biosynthesis	Tetrapyrrole Biosynthesis
Tetrapyrrole Biosynthesis // Cofactor, Carrier, and Vitamin Biosynthesis	Tetrapyrrole Biosynthesis // Cofactor, Carrier, and Vitamin Biosynthesis
Tetrapyrrole Biosynthesis // Cofactor, Carrier, and Vitamin Biosynthesis // Superpathways	Tetrapyrrole Biosynthesis // Cofactor, Carrier, and Vitamin Biosynthesis // Superpathways
tetrapyrrole biosynthesis I (from glutamate)	Tetrapyrrole biosynthesis I (from glutamate)
trehalose biosynthesis V	Trehalose biosynthesis V
tRNA charging	tRNA charging
UDP-&alpha;-D-galactose biosynthesis	UDP-alpha-D-galactose biosynthesis
UDP-&alpha;-D-glucose biosynthesis I	UDP-alpha-D-glucose biosynthesis I
UDP-<i>N</i>-acetylmuramoyl-pentapeptide biosynthesis I (<i>meso</i>-diaminopimelate containing)	UDP-N-acetylmuramoyl-pentapeptide biosynthesis I (meso-diaminopimelate containing)
UMP biosynthesis I	UMP biosynthesis I
urea degradation II	Urea degradation II
UTP and CTP <i>de novo</i> biosynthesis	UTP and CTP de novo biosynthesis
