# Supplementary material for: A transcriptional plasticity-aware framework for RNA-seq differential expression analysis
Source: Brief Bioinform. 2025 Oct 20;26(5):bbaf557. doi: 10.1093/bib/bbaf557 (PMC12536879; doi:10.1093/bib/bbaf557)
Supplement: Table_S6_bbaf557 [file table_s6_bbaf557.xlsx]

## Sheet: iscS vs wt
Table S6. Differential expression analysis for new datasets and other bacteria species
gene	Name	logFC	logCPM	F	PValue	FDR	TP	logFC_residual	logFC_loess_fit	logFC_adjusted	Regulation
Rv0011c	Rv0011c	0.883509	2.01674	13.4611	0.00847755	0.0205145	0.897047	0.516825	1.70949	2.26343	up
Rv0012	Rv0012	1.55292	4.19307	39.1667	0.000483581	0.00300193	0.469591	1.14685	1.35407	2.89346	up
Rv0013	trpG	2.07393	3.94747	63.0236	0.00011505	0.0014633	0.749025	1.35238	1.53353	3.09899	up
Rv0014c	pknB	2.8177	4.71041	47.16	0.000315819	0.00239439	0.872432	1.67335	1.68387	3.41996	up
Rv0015c	pknA	2.92406	5.20275	52.7325	0.000227244	0.00203328	0.821753	1.80524	1.61977	3.55184	up
Rv0016c	pbpA	2.56517	4.28247	56.2184	0.000187868	0.00184818	0.679884	1.74031	1.47398	3.48692	up
Rv0017c	rodA	2.88237	4.13624	85.7073	4.99712e-05	0.00102019	0.85876	1.72967	1.66642	3.47628	up
Rv0018c	pstP	3.70562	5.99794	120.487	1.48291e-05	0.000776904	0.591855	2.64865	1.39906	4.39526	up
Rv0019c	fhaB	3.31273	5.29871	130.426	1.14824e-05	0.000776904	0.484214	2.44115	1.35704	4.18776	up
Rv0020c	fhaA	1.63069	7.0323	28.8239	0.00116793	0.00498648	0.531595	1.1906	1.36964	2.93721	up
Rv0023	Rv0023	1.3359	1.49583	22.8815	0.00233467	0.00806012	0.778182	0.853238	1.56568	2.59985	up
Rv0024	Rv0024	2.11921	2.56021	43.1822	0.000408345	0.00277121	0.716002	1.4037	1.50973	3.15031	up
Rv0025	Rv0025	1.15969	1.48504	19.3899	0.00343422	0.0105688	0.775506	0.741809	1.56333	2.48842	up
Rv0026	Rv0026	2.32746	3.09004	89.8466	3.78911e-05	0.000956162	0.61084	1.64771	1.41255	3.39432	up
Rv0028	Rv0028	0.713619	2.13216	10.1662	0.0160414	0.033456	0.944822	0.409183	1.74401	2.15579	up
Rv0037c	Rv0037c	0.78379	3.33015	11.8162	0.0114783	0.0258743	0.620913	0.551718	1.42063	2.29833	up
Rv0047c	Rv0047c	1.34877	3.51087	29.8975	0.00105359	0.00467971	1.28201	0.684634	1.97006	2.43124	up
Rv0048c	Rv0048c	0.843691	3.13597	11.1666	0.0130426	0.028429	0.776984	0.539225	1.56464	2.28583	up
Rv0060	Rv0060	1.81421	5.00765	22.3482	0.00253513	0.00854575	0.869359	1.07979	1.68014	2.8264	up
Rv0061c	Rv0061c	0.867662	4.19983	11.4931	0.0122238	0.0270924	0.834495	0.53066	1.63506	2.27727	up
Rv0063a	Rv0063a	3.20974	3.57421	122.268	1.43406e-05	0.000776904	1.16489	1.72097	1.86507	3.46758	up
Rv0064	Rv0064	5.01003	7.89742	155.289	6.51896e-06	0.000776904	1.04808	2.86756	1.74714	4.61417	up
Rv0064A	vapB1	4.72318	2.88947	214.489	2.74118e-06	0.000687378	1.02616	2.72877	1.73089	4.47538	up
Rv0065	vapC1	2.33054	3.35414	71.1839	8.13309e-05	0.0012406	1.21099	1.22128	1.90828	2.96789	up
Rv0078	Rv0078	1.94415	1.33332	51.5274	0.000215073	0.00200378	1.01797	1.12555	1.7273	2.87216	up
Rv0078A	Rv0078A	0.950459	4.34697	13.1777	0.0089147	0.0213485	0.773905	0.608541	1.56187	2.35515	up
Rv0089	Rv0089	1.06486	3.53701	18.2875	0.00397664	0.0119217	0.798456	0.671278	1.58632	2.41789	up
Rv0090	Rv0090	3.24966	2.23874	143.038	8.51502e-06	0.000776904	0.746427	2.12202	1.5314	3.86863	up
Rv0091	mtn	1.26164	0.447337	20.4895	0.00295894	0.00954168	0.833121	0.772389	1.63342	2.519	up
Rv0101	nrp	1.10436	4.09978	9.15065	0.0207792	0.040951	0.854881	0.664787	1.66122	2.4114	up
Rv0122	Rv0122	2.39342	1.28738	78.869	5.71781e-05	0.00107984	1.35783	1.18736	2.01574	2.93397	up
Rv0123	Rv0123	2.4212	2.09671	71.4868	9.10999e-05	0.00132049	1.00052	1.4026	1.72622	3.14921	up
Rv0134	ephF	0.944092	3.4807	14.3446	0.00728179	0.0184527	0.627716	0.661835	1.42648	2.40844	up
Rv0135c	Rv0135c	1.60319	3.33422	38.6714	0.00050199	0.00303181	0.837956	0.978014	1.63924	2.72462	up
Rv0140	Rv0140	1.18209	2.70392	14.4507	0.00754373	0.018916	1.28181	0.600073	1.96991	2.34668	up
Rv0141c	Rv0141c	0.802511	3.08379	8.83956	0.022107	0.0430121	0.80747	0.501456	1.60036	2.24807	up
Rv0151c	PE1	1.50015	1.40102	30.1675	0.00109133	0.00477526	0.565231	1.08413	1.38374	2.83073	up
Rv0186	bglS	1.39202	4.42612	16.106	0.00581201	0.0155865	0.903338	0.810211	1.7181	2.55682	up
Rv0186A	mymT	3.33827	4.08454	97.6254	3.49604e-05	0.000929817	2.0248	1.30732	2.55353	3.05393	up
Rv0188	Rv0188	2.08363	5.97059	17.9838	0.00442555	0.0128941	1.40777	1.01473	2.05338	2.76134	up
Rv0195	Rv0195	3.10463	1.01929	48.7539	0.000286462	0.00228146	1.13213	1.69138	1.83556	3.43799	up
Rv0202c	mmpL11	1.29654	4.988	22.2632	0.00237338	0.00816184	0.71772	0.857828	1.51142	2.60444	up
Rv0212c	nadR	0.906592	3.06395	10.1099	0.0168655	0.0347739	1.0921	0.507269	1.7872	2.25388	up
Rv0214	fadD4	1.19731	1.8278	28.9669	0.0011518	0.00496146	0.582617	0.85934	1.39329	2.60595	up
Rv0224c	Rv0224c	1.64679	1.2248	13.1779	0.00936112	0.0221353	0.690193	1.10999	1.48361	2.8566	up
Rv0232	Rv0232	2.10314	5.99553	22.4844	0.00249503	0.00844002	1.25223	1.08273	1.94244	2.82934	up
Rv0233	nrdB	1.69747	7.09203	14.7402	0.00719624	0.0183321	1.22915	0.8829	1.92261	2.62951	up
Rv0234c	gabD1	0.788495	3.82513	10.5565	0.014774	0.0314925	0.742586	0.515832	1.52859	2.26244	up
Rv0235c	Rv0235c	1.26499	2.33476	14.0849	0.00801486	0.0196741	0.823312	0.780048	1.62169	2.52666	up
Rv0250c	Rv0250c	2.5114	3.41854	47.1338	0.000316334	0.00239439	1.25697	1.28985	1.94705	3.03646	up
Rv0251c	hsp	4.54211	5.46524	138.023	1.18276e-05	0.000776904	2.47164	1.5363	2.95654	3.28291	up
Rv0252	nirB	1.28996	2.52612	14.7575	0.00717622	0.0183022	1.1228	0.706366	1.82619	2.45298	up
Rv0267	narU	1.18451	2.78454	28.9375	0.00115509	0.00496719	1.59791	0.539365	2.19612	2.28597	up
Rv0272c	Rv0272c	1.32829	3.75682	13.5617	0.00875787	0.0210873	0.814653	0.8247	1.61063	2.57131	up
Rv0273c	Rv0273c	2.00648	2.18806	35.5578	0.000712765	0.00370971	0.853	1.20967	1.6587	2.95628	up
Rv0274	Rv0274	1.17179	3.7069	22.246	0.00237832	0.00816914	0.903204	0.682104	1.71791	2.42871	up
Rv0275c	Rv0275c	1.67885	5.15976	36.3328	0.00060233	0.00339059	1.44983	0.804952	2.08565	2.55156	up
Rv0276	Rv0276	2.08233	7.10661	31.1047	0.00101137	0.00460734	1.16451	1.1167	1.86472	2.86331	up
Rv0277c	vapC25	1.21616	4.39086	13.5211	0.00881923	0.0211998	1.20838	0.638005	1.90619	2.38461	up
Rv0292	eccE3	0.910962	4.52697	12.0812	0.0109106	0.025028	1.63885	0.409202	2.22619	2.15581	up
Rv0293c	Rv0293c	1.67783	4.68022	41.9988	0.000393541	0.00275574	0.959591	0.963838	1.74078	2.71045	up
Rv0300	vapB2	0.940777	2.86554	12.2836	0.0108618	0.024971	0.806438	0.588436	1.59877	2.33505	up
Rv0301	vapC2	1.1823	2.84951	27.3921	0.00134681	0.00545306	0.843855	0.718025	1.6466	2.46463	up
Rv0302	Rv0302	2.57311	1.57502	59.3574	0.000159707	0.00169369	0.966221	1.48013	1.73844	3.22674	up
Rv0303	Rv0303	1.04039	0.763536	10.5785	0.0151437	0.0321153	0.830806	0.638011	1.63067	2.38462	up
Rv0314c	Rv0314c	1.55058	4.11284	36.2766	0.000605049	0.0033993	0.735024	1.01759	1.52377	2.7642	up
Rv0324	Rv0324	2.1404	0.399826	50.5631	0.000225702	0.00202572	0.959172	1.22947	1.74091	2.97608	up
Rv0326	Rv0326	1.97964	-0.0183651	39.9377	0.000456631	0.00294172	0.898947	1.15633	1.712	2.90294	up
Rv0327c	cyp135A1	2.34969	0.0103202	39.7046	0.000505099	0.00303793	1.01578	1.36081	1.72668	3.10742	up
Rv0328	Rv0328	1.59595	1.43876	44.7081	0.000326755	0.00243513	1.00934	0.924797	1.72574	2.67141	up
Rv0329c	Rv0329c	2.29798	0.843843	62.749	0.000116612	0.0014652	0.910177	1.33011	1.72765	3.07672	up
Rv0339c	Rv0339c	1.51136	1.95486	40.6002	0.000435007	0.0028924	0.599581	1.07626	1.40428	2.82287	up
Rv0342	iniA	1.52842	4.86307	8.21757	0.0258155	0.0486285	1.58418	0.69909	2.1863	2.4457	up
Rv0343	iniC	1.93748	4.38772	48.93	0.000249237	0.00215041	1.25084	0.998116	1.94114	2.74473	up
Rv0344c	lpqJ	1.73867	0.407895	35.3514	0.000652172	0.00357286	1.03345	1.00185	1.73547	2.74846	up
Rv0348	Rv0348	1.03212	2.01711	20.4047	0.00299141	0.00958492	1.01741	0.597594	1.72712	2.3442	up
Rv0349	Rv0349	1.12648	2.0878	14.7558	0.00717818	0.0183022	0.759486	0.729197	1.54482	2.47581	up
Rv0354c	PPE7	1.02158	1.9941	14.1882	0.00777029	0.0192531	1.8724	0.422547	2.41767	2.16916	up
Rv0365c	Rv0365c	0.891686	2.33315	14.2876	0.00735202	0.0185496	0.574309	0.642186	1.38852	2.3888	up
Rv0366c	Rv0366c	1.26164	0.447337	20.4895	0.00295894	0.00954168	1.11704	0.693371	1.81957	2.43998	up
Rv0384c	clpB	0.907246	5.11898	12.1415	0.0107865	0.0248371	1.6658	0.403814	2.24669	2.15042	up
Rv0409	ackA	2.03532	3.28455	54.8079	0.000188558	0.00184818	0.790416	1.29082	1.57677	3.03742	up
Rv0410c	pknG	3.87082	7.20377	124.833	1.32284e-05	0.000776904	1.1475	2.09292	1.84948	3.83953	up
Rv0411c	glnH	3.38901	6.12177	102.918	2.45897e-05	0.000817874	1.21493	1.77304	1.91141	3.51965	up
Rv0412c	Rv0412c	2.4357	6.32842	60.903	0.000127863	0.00153807	1.12199	1.33441	1.8253	3.08102	up
Rv0474	Rv0474	2.02599	2.30345	79.4825	5.58018e-05	0.00107132	1.13864	1.10013	1.8416	2.84673	up
Rv0477	Rv0477	1.49613	4.75798	32.107	0.000860356	0.00414103	0.883666	0.882194	1.69592	2.6288	up
Rv0478	deoC	2.05899	3.02252	68.8568	8.74314e-05	0.00129539	1.01523	1.19255	1.72655	2.93916	up
Rv0486	mshA	0.872413	4.7385	11.3152	0.0126615	0.0278918	0.942177	0.50016	1.74427	2.24677	up
Rv0487	Rv0487	1.58723	3.15664	30.8708	0.00105935	0.00467971	0.774735	1.01574	1.56263	2.76235	up
Rv0491	regX3	1.70392	3.64531	42.5493	0.00037863	0.00267068	0.754784	1.10707	1.53913	2.85368	up
Rv0492c	Rv0492c	1.03825	2.42363	14.617	0.00723847	0.0183912	0.831412	0.63642	1.63139	2.38303	up
Rv0512	hemB	1.54923	3.3771	23.0408	0.00233956	0.00806465	1.07387	0.875951	1.76863	2.62256	up
Rv0513	Rv0513	1.40074	2.40663	18.2084	0.00428997	0.012626	0.978348	0.808108	1.73336	2.55472	up
Rv0514	Rv0514	1.0862	0.992339	12.2834	0.0109125	0.025028	1.21958	0.567189	1.91507	2.3138	up
Rv0518	Rv0518	1.41745	2.59014	14.0865	0.00801267	0.0196741	0.8142	0.880396	1.61002	2.62701	up
Rv0522	gabP	0.79332	2.41097	8.60843	0.0233292	0.0448782	0.80368	0.497576	1.59437	2.24419	up
Rv0549c	vapC3	1.15804	2.06556	26.4141	0.00148983	0.00581294	1.01328	0.670874	1.72617	2.41748	up
Rv0550c	vapB3	1.18213	0.759977	19.6659	0.00329488	0.0102819	1.02289	0.683616	1.72923	2.43023	up
Rv0563	htpX	1.87717	4.23664	35.223	0.000732101	0.00377644	1.2571	0.964042	1.94718	2.71065	up
Rv0564c	gpdA1	2.16884	3.27623	40.9884	0.000474819	0.00299891	0.755078	1.40884	1.53945	3.15545	up
Rv0575c	Rv0575c	1.21673	3.95985	16.2432	0.00563859	0.0153055	1.2314	0.63226	1.92442	2.37887	up
Rv0586	mce2R	1.87586	3.54252	16.2349	0.00569995	0.0154	1.31731	0.94161	1.99218	2.68822	up
Rv0589	mce2A	1.23957	2.57461	11.799	0.0120365	0.0267385	1.09705	0.691134	1.79352	2.43774	up
Rv0591	mce2C	2.29318	0.157	27.395	0.00147101	0.0057829	0.86391	1.37052	1.67322	3.11713	up
Rv0595c	vapC4	1.18016	0.0567892	14.5011	0.00709334	0.0181979	0.895896	0.690947	1.70803	2.43756	up
Rv0597c	Rv0597c	1.76084	3.13173	60.6171	0.00012973	0.00154261	1.1663	0.943442	1.8664	2.69005	up
Rv0608	vapB28	1.16243	3.09585	9.85033	0.0178215	0.0362304	0.9835	0.671443	1.73124	2.41805	up
Rv0609	vapC28	1.37487	4.00828	13.873	0.00830547	0.0202163	0.994608	0.795883	1.72748	2.54249	up
Rv0609A	Rv0609A	1.33834	3.02211	18.4224	0.00416577	0.0123862	0.974372	0.771353	1.73506	2.51796	up
Rv0612	Rv0612	1.41761	1.47484	38.2628	0.000517865	0.00308908	1.08653	0.79616	1.78056	2.54277	up
Rv0616A	vapB29	1.45787	1.57076	15.8986	0.00599827	0.0159386	0.973438	0.84005	1.73545	2.58666	up
Rv0617	vapC29	0.77866	2.05271	8.45928	0.0241654	0.0460589	0.926274	0.446692	1.74317	2.1933	up
Rv0623	vapB30	1.38247	2.22946	21.2618	0.00288721	0.00940028	1.2979	0.697866	1.981	2.44448	up
Rv0624	vapC30	1.34818	2.6429	23.0561	0.00233546	0.00806012	0.927018	0.773285	1.74345	2.51989	up
Rv0625c	Rv0625c	0.766654	1.84272	10.2719	0.0156845	0.0328773	0.874181	0.454739	1.68592	2.20135	up
Rv0628c	Rv0628c	0.81571	4.31156	9.04463	0.0205698	0.0405935	1.25709	0.418922	1.94717	2.16553	up
Rv0633c	Rv0633c	1.14287	2.25987	21.7643	0.00252161	0.00851296	0.562253	0.826808	1.38227	2.57342	up
Rv0638	secE1	1.0731	5.20997	10.9989	0.0139074	0.0299314	0.684518	0.725918	1.47827	2.47253	up
Rv0639	nusG	0.917444	5.65724	10.9886	0.013519	0.0292039	0.651087	0.633605	1.44798	2.38021	up
Rv0648	Rv0648	2.4825	1.78988	36.6913	0.000652041	0.00357286	0.837029	1.51546	1.63811	3.26207	up
Rv0656c	vapC6	2.22938	1.24168	45.0305	0.000361483	0.0025875	0.926766	1.27878	1.74336	3.02539	up
Rv0657c	vapB6	1.3019	0.557971	20.4637	0.00296877	0.00956273	0.694735	0.874953	1.48797	2.62156	up
Rv0658c	Rv0658c	2.14401	2.34892	84.971	4.52095e-05	0.000978077	0.884372	1.26373	1.69658	3.01034	up
Rv0670	end	1.65709	5.51418	37.1412	0.000564924	0.003282	0.94789	0.950392	1.74358	2.697	up
Rv0671	lpqP	2.46721	4.66597	58.6969	0.000159096	0.00169369	0.67535	1.67857	1.46983	3.42518	up
Rv0672	fadE8	2.18561	4.47722	28.9522	0.00126464	0.00527809	0.888083	1.28581	1.69979	3.03242	up
Rv0673	echA4	1.40566	3.08447	17.1155	0.00500573	0.0140167	0.93036	0.805957	1.74408	2.55257	up
Rv0674	Rv0674	1.65891	1.99258	21.6509	0.00275419	0.00907318	0.917628	0.955207	1.7367	2.70182	up
Rv0675	echA5	2.17234	3.66352	75.6451	6.51818e-05	0.00112798	0.919412	1.24957	1.73847	2.99618	up
Rv0676c	mmpL5	4.6419	7.85363	143.367	8.45179e-06	0.000776904	1.47306	2.20681	2.10344	3.95342	up
Rv0677c	mmpS5	4.85782	6.09084	175.534	4.37066e-06	0.000745326	1.54145	2.25414	2.15507	4.00075	up
Rv0678	Rv0678	6.12378	7.32053	120.358	1.81952e-05	0.000799211	1.58017	2.80469	2.18341	4.5513	up
Rv0679c	Rv0679c	5.79881	6.70731	112.398	2.25414e-05	0.000817874	0.8874	3.41261	1.69923	5.15922	up
Rv0680c	Rv0680c	4.50093	4.90306	81.7088	6.05556e-05	0.0011003	0.772628	2.88398	1.56066	4.63059	up
Rv0681	Rv0681	2.03526	3.69277	45.9064	0.000330792	0.00245002	0.576432	1.46454	1.3897	3.21115	up
Rv0682	rpsL	1.01543	4.82479	13.0609	0.0091033	0.0216702	0.89887	0.593157	1.7119	2.33977	up
Rv0687	Rv0687	1.48961	2.82563	20.1679	0.00330915	0.0103122	0.936846	0.853906	1.74446	2.60052	up
Rv0688	Rv0688	1.52498	3.30093	32.6321	0.000826915	0.00408823	0.706074	1.01714	1.49928	2.76375	up
Rv0690c	Rv0690c	1.64755	2.87536	21.5441	0.00278987	0.00914914	0.828431	1.0121	1.62785	2.75871	up
Rv0691c	Rv0691c	1.11542	2.32811	11.3094	0.0132252	0.0287189	0.892098	0.654743	1.70359	2.40135	up
Rv0747	PE_PGRS10	2.11023	5.38511	49.2936	0.000243732	0.00211982	1.47367	1.003	2.10391	2.74961	up
Rv0749	vapC31	1.08771	0.959469	10.8546	0.0144712	0.0310066	0.881475	0.642174	1.6938	2.38878	up
Rv0754	PE_PGRS11	3.89017	3.57559	198.662	2.91383e-06	0.000687378	1.04776	2.22694	1.74687	3.97355	up
Rv0757	phoP	2.13589	5.34003	20.5699	0.00314528	0.009934	0.658636	1.46819	1.45478	3.2148	up
Rv0758	phoR	1.97132	5.44236	31.344	0.00101552	0.00461442	0.653429	1.35944	1.45009	3.10605	up
Rv0759c	Rv0759c	1.24425	3.50658	25.8087	0.00158834	0.00606665	0.816343	0.771447	1.61288	2.51806	up
Rv0762c	Rv0762c	4.62336	3.50505	125.295	1.60385e-05	0.000776904	0.739842	3.02821	1.52677	4.77482	up
Rv0764c	cyp51	4.47722	4.88772	123.367	1.68387e-05	0.000776904	0.885096	2.63795	1.69724	4.38456	up
Rv0765c	Rv0765c	5.34955	4.50722	231.925	1.75121e-06	0.000687378	1.03015	3.08643	1.73325	4.83303	up
Rv0766c	cyp123	4.34978	4.5291	183.296	3.79374e-06	0.000687378	0.992816	2.51726	1.72798	4.26387	up
Rv0767c	Rv0767c	4.43609	3.4528	231.828	1.75364e-06	0.000687378	1.29912	2.23846	1.98175	3.98507	up
Rv0775	Rv0775	0.86917	2.74262	8.95963	0.0216974	0.0423872	0.739278	0.569423	1.5264	2.31603	up
Rv0790c	Rv0790c	2.58584	1.96663	66.3142	0.000114404	0.0014633	1.18118	1.37425	1.88164	3.12086	up
Rv0791c	Rv0791c	2.58482	2.47517	41.1442	0.000469652	0.00298492	1.26139	1.32448	1.95157	3.07109	up
Rv0792c	Rv0792c	2.81448	2.71659	53.1333	0.0002222	0.00200672	1.41291	1.36804	2.05731	3.11465	up
Rv0806c	cpsY	1.26286	3.74683	21.1228	0.00274384	0.00905966	1.04471	0.72401	1.74426	2.47062	up
Rv0807	Rv0807	1.50053	1.02866	8.58056	0.0236835	0.045379	0.960019	0.862054	1.74064	2.60866	up
Rv0808	purF	1.6915	6.15283	28.7375	0.00117782	0.00501393	0.859967	1.01407	1.66803	2.76068	up
Rv0809	purM	2.67858	6.63339	55.5342	0.000187916	0.00184818	0.657624	1.84237	1.45387	3.58898	up
Rv0810c	Rv0810c	2.13069	5.94241	31.8509	0.000971159	0.00449309	0.744685	1.39253	1.53008	3.13914	up
Rv0811c	Rv0811c	1.30735	4.03175	28.2393	0.001237	0.00518968	0.794771	0.826612	1.58158	2.57322	up
Rv0819	mshD	1.83831	3.49673	60.478	0.000130651	0.00154261	0.614729	1.29862	1.41559	3.04523	up
Rv0820	phoT	0.910039	3.02644	9.82958	0.017901	0.0363664	1.04171	0.522478	1.74178	2.26909	up
Rv0822c	Rv0822c	1.86705	3.77008	41.1243	0.000456216	0.00294172	0.982859	1.07829	1.7315	2.8249	up
Rv0823c	Rv0823c	1.39998	6.11313	25.5764	0.00162839	0.00618701	1.20298	0.736151	1.90176	2.48276	up
Rv0825c	Rv0825c	1.67508	2.38439	19.4599	0.00362595	0.0109954	0.828325	1.0291	1.62772	2.77571	up
Rv0834c	PE_PGRS14	1.51867	5.91892	26.1605	0.00153011	0.00593018	1.73343	0.660218	2.30025	2.40683	up
Rv0835	lpqQ	1.39687	0.0887911	12.2023	0.0111603	0.0254153	0.745331	0.912648	1.53056	2.65926	up
Rv0836c	Rv0836c	1.08698	1.52388	17.1621	0.00470766	0.0134458	1.08407	0.6114	1.77785	2.35801	up
Rv0837c	Rv0837c	1.65206	0.439049	16.3681	0.0055872	0.0152623	1.00879	0.957324	1.72571	2.70393	up
Rv0839	Rv0839	1.62524	1.89729	21.0664	0.0029572	0.00954168	1.20716	0.853054	1.9052	2.59966	up
Rv0840c	pip	3.34721	1.84698	69.9953	9.71282e-05	0.00134884	1.28919	1.69455	1.97528	3.44116	up
Rv0842	Rv0842	1.62036	4.29214	41.7586	0.000400289	0.00276295	1.62251	0.73186	2.21403	2.47847	up
Rv0863	Rv0863	1.77231	4.33543	44.3004	0.000335813	0.00246461	0.716796	1.17331	1.51053	2.91992	up
Rv0864	moaC2	2.72112	6.09775	69.6256	8.44606e-05	0.00126866	0.62225	1.91392	1.42176	3.66052	up
Rv0865	mog	4.58656	5.31081	135.773	1.24567e-05	0.000776904	0.765999	2.95224	1.55359	4.69884	up
Rv0866	moaE2	4.31803	4.0944	164.736	6.36484e-06	0.000776904	0.809047	2.69418	1.60273	4.44079	up
Rv0867c	rpfA	2.23942	3.57779	61.8818	0.000130871	0.00154261	1.31735	1.12409	1.99221	2.8707	up
Rv0872c	PE_PGRS15	0.931711	6.83854	9.92631	0.0168912	0.0347739	1.34811	0.463664	2.00945	2.21027	up
Rv0874c	Rv0874c	1.67135	4.27752	44.3844	0.000333919	0.00245693	1.0606	0.950682	1.75806	2.69729	up
Rv0875c	Rv0875c	2.91777	3.89136	100.317	2.66838e-05	0.000829256	0.844387	1.77125	1.64729	3.51786	up
Rv0876c	Rv0876c	2.30092	5.92575	52.6335	0.000199839	0.0019057	0.69322	1.54787	1.48651	3.29448	up
Rv0878c	PPE13	1.30098	2.02051	34.9131	0.000676159	0.00362804	0.929665	0.745972	1.744	2.49258	up
Rv0886	fprB	1.58441	3.50442	25.9383	0.0017057	0.00643021	1.36547	0.783896	2.0212	2.53051	up
Rv0897c	Rv0897c	3.13049	5.33981	119.043	1.54163e-05	0.000776904	0.80132	1.96821	1.59053	3.71482	up
Rv0898c	Rv0898c	2.79593	4.48811	50.1742	0.000263235	0.00219519	0.892368	1.64091	1.70389	3.38752	up
Rv0900	arfB	1.14863	0.317484	10.032	0.0171453	0.0351763	0.95674	0.659517	1.74163	2.40613	up
Rv0901	arfC	1.03003	1.82587	18.4215	0.00390276	0.011759	0.602984	0.732239	1.40669	2.47885	up
Rv0902c	prrB	1.13826	4.50377	10.8467	0.0144942	0.031033	0.743735	0.744258	1.5294	2.49087	up
Rv0918	Rv0918	1.35934	0.791707	19.782	0.00337602	0.0104476	0.909915	0.786976	1.7273	2.53359	up
Rv0919	Rv0919	0.839307	1.49938	13.6553	0.00819395	0.0199855	1.59859	0.382092	2.19661	2.1287	up
Rv0930	pstA1	0.79957	3.67581	10.0664	0.016388	0.0340077	1.20155	0.420702	1.90056	2.16731	up
Rv0938	ligD	0.908897	4.43128	12.52	0.0100483	0.0233788	0.995005	0.526172	1.72738	2.27278	up
Rv0939	Rv0939	1.35098	4.90315	22.7425	0.00224148	0.00785738	0.788467	0.857857	1.57483	2.60447	up
Rv0940c	Rv0940c	1.7726	3.60723	22.1101	0.0026073	0.00870819	0.822412	1.09381	1.62058	2.84041	up
Rv0959	Rv0959	0.743782	3.28823	9.93857	0.0168464	0.0347599	0.720918	0.491189	1.51425	2.2378	up
Rv0960	vapC9	1.29084	1.33095	30.3861	0.00100635	0.00459435	0.91404	0.745021	1.73263	2.49163	up
Rv0962c	lprP	1.20947	0.938377	8.13419	0.0263407	0.049457	1.67241	0.537113	2.2518	2.28372	up
Rv0967	csoR	4.1071	5.63062	33.345	0.000854293	0.00414103	1.64171	1.84312	2.22834	3.58973	up
Rv0968	Rv0968	3.32695	5.30387	28.8889	0.00127226	0.00528408	1.55459	1.53686	2.16478	3.28347	up
Rv0969	ctpV	3.12178	6.65058	41.9921	0.000442777	0.00290692	1.78365	1.33312	2.34171	3.07973	up
Rv0970	Rv0970	2.34792	3.06623	88.5915	3.96186e-05	0.000956162	1.18652	1.24425	1.88701	2.99086	up
Rv0971c	echA7	1.87978	1.82791	22.524	0.00248353	0.00842063	1.0008	1.08898	1.72618	2.83559	up
Rv0972c	fadE12	1.54193	2.36176	19.8363	0.00345281	0.0106035	1.12353	0.843982	1.82697	2.59059	up
Rv0973c	accA2	2.91757	3.22714	29.6844	0.00118064	0.00501858	1.14976	1.57581	1.85147	3.32242	up
Rv0974c	accD2	2.46316	1.98923	22.7628	0.00241562	0.00825813	1.11964	1.35142	1.82265	3.09803	up
Rv0975c	fadE13	2.73362	1.78263	23.3993	0.00224606	0.00785759	1.1291	1.49164	1.83263	3.23825	up
Rv0977	PE_PGRS16	1.50562	3.34096	33.8358	0.000740185	0.0038046	0.651654	1.03944	1.44849	2.78605	up
Rv0981	mprA	1.4727	4.08815	34.2912	0.000712202	0.00370971	0.901306	0.858596	1.71524	2.60521	up
Rv0982	mprB	4.12143	7.65479	127.674	1.23015e-05	0.000776904	0.855195	2.48033	1.66165	4.22694	up
Rv0983	pepD	4.0438	7.43113	93.1521	3.85719e-05	0.000956162	1.12879	2.20693	1.83232	3.95354	up
Rv0984	moaB2	3.1233	5.99278	59.6022	0.00015775	0.00169369	0.946593	1.79111	1.74378	3.53772	up
Rv0985c	mscL	2.41636	4.19355	62.3773	0.000132392	0.00154261	1.26661	1.23483	1.95683	2.98144	up
Rv0986	Rv0986	2.59932	2.123	63.1751	0.000132434	0.00154261	0.950763	1.49124	1.74306	3.23785	up
Rv0989c	grcC2	1.12753	1.52588	17.0376	0.00498155	0.0139901	0.956572	0.647382	1.74167	2.39399	up
Rv0990c	Rv0990c	1.81431	3.23828	60.7004	0.000129182	0.00154261	1.67608	0.804699	2.25464	2.55131	up
Rv0991c	Rv0991c	1.89384	4.27825	54.4229	0.000180505	0.00181696	1.5596	0.873357	2.16846	2.61997	up
Rv0996	Rv0996	1.72142	6.57689	35.0844	0.00066665	0.00361394	0.943564	0.986968	1.74415	2.73358	up
Rv1040c	PE8	2.08127	-0.0356043	25.0023	0.00188278	0.00692664	1.14309	1.1277	1.84559	2.87431	up
Rv1044	Rv1044	1.49573	0.813632	17.9992	0.00441607	0.0128941	0.949394	0.857974	1.74333	2.60458	up
Rv1045	Rv1045	3.64325	2.92948	62.315	0.000138014	0.00156903	1.11636	2.00316	1.81875	3.74977	up
Rv1052	Rv1052	0.908155	1.19366	14.3115	0.00732251	0.0185268	0.822279	0.560445	1.62042	2.30705	up
Rv1062	Rv1062	1.42819	2.17158	8.22594	0.0257636	0.0485622	0.664418	0.978233	1.45997	2.72484	up
Rv1073	Rv1073	1.34162	5.70828	9.36659	0.0198017	0.0394104	0.936175	0.769074	1.74446	2.51568	up
Rv1082	mca	1.66543	3.62955	46.4648	0.000291161	0.00231078	0.693514	1.12015	1.48679	2.86676	up
Rv1083	Rv1083	2.18754	1.80144	63.2659	0.000126836	0.00153306	0.935803	1.254	1.74445	3.00061	up
Rv1084	Rv1084	2.89926	4.00667	106.649	2.19421e-05	0.000817874	0.982642	1.67434	1.73159	3.42095	up
Rv1095	phoH2	0.889222	6.12851	10.5424	0.0148176	0.0315622	0.827542	0.546612	1.62679	2.29322	up
Rv1100	Rv1100	0.935838	3.62352	8.50447	0.0241107	0.0459847	0.740946	0.612665	1.52749	2.35927	up
Rv1101c	Rv1101c	1.64317	4.04693	37.1597	0.000564108	0.003282	0.676433	1.11718	1.47082	2.86379	up
Rv1102c	mazF3	1.53303	3.23476	41.6682	0.000402865	0.00276755	0.801938	0.963259	1.5915	2.70987	up
Rv1147	Rv1147	2.23186	0.982341	66.5349	9.72676e-05	0.00134884	0.869065	1.32866	1.67978	3.07527	up
Rv1148c	Rv1148c	1.82478	3.00325	65.2468	0.000103347	0.00138705	1.03106	1.05245	1.73384	2.79906	up
Rv1152	Rv1152	1.19859	3.15239	15.5985	0.00628193	0.0165257	1.04012	0.688652	1.74049	2.43526	up
Rv1153c	omt	1.28059	3.28672	13.71	0.00853841	0.0206446	0.56837	0.924384	1.38534	2.67099	up
Rv1161	narG	1.29792	7.84827	11.8742	0.0113507	0.0256676	0.86308	0.776205	1.67214	2.52281	up
Rv1162	narH	0.960104	6.40163	11.1986	0.0129591	0.0283536	0.902298	0.559295	1.71663	2.3059	up
Rv1163	narJ	1.03593	3.74357	15.5522	0.00597867	0.0159011	1.07579	0.585247	1.77007	2.33186	up
Rv1165	typA	1.73173	3.44951	15.3247	0.00655617	0.0170767	0.720566	1.14384	1.51395	2.89045	up
Rv1166	lpqW	0.888273	3.4679	13.4991	0.00842099	0.0204117	0.594993	0.633968	1.40113	2.38058	up
Rv1167c	Rv1167c	1.2199	2.64469	15.5573	0.00632222	0.0166016	0.75048	0.794817	1.53482	2.54143	up
Rv1168c	PPE17	2.86909	4.75717	98.5453	2.82445e-05	0.000852926	1.18766	1.51956	1.88811	3.26617	up
Rv1169c	lipX	5.48256	3.32468	330.923	5.40175e-07	0.000687378	1.88062	2.26098	2.42486	4.00759	up
Rv1170	mshB	1.00596	2.00717	16.1107	0.00547836	0.0149969	0.68559	0.680043	1.47927	2.42665	up
Rv1200	Rv1200	1.62914	3.52751	32.6431	0.000883278	0.00420463	0.766441	1.04828	1.55411	2.79489	up
Rv1216c	Rv1216c	1.14319	2.46709	16.0752	0.00583915	0.0156448	0.9607	0.656844	1.74042	2.40345	up
Rv1218c	Rv1218c	2.46161	2.38859	102.407	2.4984e-05	0.000817874	1.04946	1.40797	1.74834	3.15458	up
Rv1219c	Rv1219c	3.30915	1.9457	196.38	3.0264e-06	0.000687378	1.21889	1.72845	1.91452	3.47506	up
Rv1221	sigE	2.57241	5.39106	53.6715	0.000215654	0.00200378	1.32193	1.28963	1.99469	3.03624	up
Rv1222	rseA	1.46696	4.67326	22.4252	0.00246243	0.00838807	0.964891	0.843591	1.73895	2.5902	up
Rv1223	htrA	1.23222	5.96349	19.933	0.00318074	0.00999021	0.768579	0.791641	1.55654	2.53825	up
Rv1224	tatB	2.21735	3.51091	65.0954	0.000104094	0.00139063	0.897051	1.29708	1.7095	3.04368	up
Rv1225c	Rv1225c	2.29495	2.99491	92.7983	3.41967e-05	0.000926506	0.924229	1.3173	1.74216	3.06391	up
Rv1226c	Rv1226c	1.76965	3.22759	51.0411	0.000219363	0.00200439	0.911978	1.0229	1.73003	2.76951	up
Rv1227c	Rv1227c	1.27748	2.05237	32.5236	0.00082921	0.00408823	0.934275	0.732335	1.7444	2.47894	up
Rv1234	Rv1234	1.07539	3.57536	9.59678	0.0188252	0.0378725	0.559436	0.778747	1.38092	2.52536	up
Rv1235	lpqY	2.09132	4.19553	32.8199	0.000893164	0.00423085	0.487993	1.54018	1.35784	3.28679	up
Rv1236	sugA	2.14854	2.85844	63.8863	0.000123136	0.00151902	0.651862	1.48311	1.44868	3.22972	up
Rv1237	sugB	2.06315	2.66254	40.4257	0.00049411	0.00301861	0.747413	1.34654	1.53219	3.09315	up
Rv1238	sugC	1.32806	3.22022	23.5545	0.00216158	0.00762893	0.726389	0.87468	1.51834	2.62129	up
Rv1254	Rv1254	2.17399	3.73955	55.0312	0.00019311	0.00185989	0.669815	1.48413	1.46482	3.23074	up
Rv1255c	Rv1255c	2.63151	2.69275	84.9467	5.37379e-05	0.00104209	0.984552	1.52037	1.73083	3.26698	up
Rv1256c	cyp130	3.73689	3.78143	128.969	1.4163e-05	0.000776904	0.896671	2.18658	1.70901	3.93319	up
Rv1265	Rv1265	2.68028	4.53366	36.947	0.000639285	0.00354357	1.07645	1.51377	1.7706	3.26038	up
Rv1266c	pknH	1.01997	3.91681	9.68245	0.018478	0.0372774	0.643184	0.707946	1.44074	2.45456	up
Rv1277	Rv1277	0.802567	3.59772	8.78298	0.0219086	0.0426834	1.10837	0.443765	1.80854	2.19037	up
Rv1278	Rv1278	1.08609	4.44858	13.7625	0.0081172	0.019858	1.01778	0.628803	1.72724	2.37541	up
Rv1285	cysD	1.60443	3.84607	43.356	0.000358075	0.00257583	1.69386	0.707243	2.26856	2.45385	up
Rv1286	Rv1286	0.942595	3.99484	8.75371	0.0227478	0.0439055	1.35878	0.467467	2.01639	2.21408	up
Rv1303	Rv1303	0.886049	5.08006	9.63676	0.017997	0.0365103	0.987941	0.512294	1.72957	2.2589	up
Rv1304	atpB	1.12185	5.37751	14.4882	0.0071086	0.0182209	1.14181	0.608232	1.84445	2.35484	up
Rv1325c	PE_PGRS24	1.33279	2.55417	10.264	0.0163295	0.0339348	0.959896	0.765669	1.74068	2.51228	up
Rv1326c	glgB	1.73289	4.55703	32.9816	0.000818841	0.00405781	0.764817	1.11646	1.55213	2.86307	up
Rv1327c	glgE	0.751616	4.70506	8.41066	0.0238841	0.0456127	0.731329	0.49399	1.52152	2.2406	up
Rv1333	Rv1333	2.16601	3.8936	66.1567	9.90033e-05	0.00135382	0.938498	1.24166	1.74445	2.98827	up
Rv1334	mec	1.99856	2.38504	71.079	7.91924e-05	0.00123429	0.952882	1.14688	1.74261	2.89349	up
Rv1335	cysO	1.86636	2.51519	48.6206	0.000279231	0.00225124	0.844352	1.13302	1.64724	2.87963	up
Rv1336	cysM	2.016	3.85894	41.7251	0.000451018	0.00293162	0.791633	1.27754	1.57804	3.02415	up
Rv1337	Rv1337	1.72981	4.23365	39.5031	0.000471575	0.00298492	0.697263	1.16061	1.49044	2.90722	up
Rv1338	murI	2.66359	3.17484	91.8862	3.79611e-05	0.000956162	0.735863	1.74743	1.52428	3.49404	up
Rv1358	Rv1358	1.03776	0.370871	8.32434	0.0251631	0.047523	0.544322	0.755085	1.37436	2.50169	up
Rv1359	Rv1359	1.4441	0.838995	19.9851	0.00338737	0.0104579	1.14963	0.780029	1.85135	2.52664	up
Rv1372	Rv1372	1.83357	2.25574	60.2962	0.000131867	0.00154261	0.773975	1.17391	1.56193	2.92052	up
Rv1373	Rv1373	2.34011	2.5308	38.7561	0.000557727	0.00326637	0.764487	1.50808	1.55171	3.25469	up
Rv1376	Rv1376	1.17976	2.74009	12.1359	0.0112988	0.0256319	0.626099	0.827868	1.42506	2.57448	up
Rv1378c	Rv1378c	1.2034	3.24695	16.1991	0.00573077	0.0154401	1.58049	0.551096	2.18364	2.29771	up
Rv1390	rpoZ	1.66227	5.65037	37.2249	0.000561227	0.00328024	0.780577	1.06029	1.56775	2.8069	up
Rv1391	dfp	1.79604	5.72645	38.844	0.000495473	0.00301861	0.71274	1.19239	1.50625	2.939	up
Rv1393c	Rv1393c	0.693471	3.52321	8.32241	0.0243995	0.0464048	1.01448	0.401688	1.72639	2.1483	up
Rv1395	Rv1395	3.36468	3.0825	108.786	2.49628e-05	0.000817874	1.03971	1.93354	1.74016	3.68015	up
Rv1396c	PE_PGRS25	4.4914	6.54412	185.172	3.6693e-06	0.000687378	1.34471	2.23742	2.0074	3.98403	up
Rv1397c	vapC10	3.30756	8.24328	62.1973	0.000119835	0.00148463	1.08807	1.85574	1.78234	3.60235	up
Rv1398c	vapB10	2.4618	8.49672	40.6155	0.000434525	0.0028924	1.17807	1.31063	1.87833	3.05724	up
Rv1402	priA	2.03878	1.91463	20.717	0.00308798	0.00979438	0.852867	1.22928	1.65852	2.97589	up
Rv1403c	Rv1403c	1.76681	3.00923	15.2177	0.00666763	0.0172893	1.38566	0.867573	2.03649	2.61418	up
Rv1404	Rv1404	2.26682	5.91818	33.9295	0.000813587	0.00403868	0.760006	1.4667	1.54553	3.21331	up
Rv1405c	Rv1405c	3.36441	7.35409	41.3058	0.000464369	0.00296521	1.97937	1.33905	2.51254	3.08566	up
Rv1406	fmt	0.994093	2.08188	14.168	0.00779655	0.0192852	1.12177	0.544691	1.82506	2.2913	up
Rv1407	fmu	1.05651	1.86236	8.99767	0.0215103	0.0421625	1.08675	0.593271	1.78082	2.33988	up
Rv1462	Rv1462	1.31365	4.4528	21.3661	0.00264863	0.0088156	1.59265	0.599197	2.19236	2.34581	up
Rv1463	Rv1463	0.951381	3.25602	8.7694	0.0226655	0.0437756	1.4284	0.459784	2.06919	2.20639	up
Rv1464	csd	2.00256	4.3992	49.291	0.00024377	0.00211982	1.43289	0.966186	2.07264	2.7128	up
Rv1465	Rv1465	1.78477	2.78071	30.8424	0.00106206	0.00467971	1.36823	0.882118	2.02328	2.62873	up
Rv1466	Rv1466	0.929813	2.2748	10.6338	0.0151318	0.0321135	1.30106	0.468908	1.98293	2.21552	up
Rv1492	mutA	1.64015	4.47526	36.4759	0.000595479	0.00335855	1.08849	0.919971	1.78283	2.66658	up
Rv1493	mutB	2.06193	4.29334	43.0417	0.000399529	0.00276295	0.737614	1.35177	1.52536	3.09838	up
Rv1494	mazE4	2.2665	1.39778	33.1887	0.00086563	0.00414103	0.638865	1.57755	1.43672	3.32416	up
Rv1495	mazF4	2.55178	0.723458	82.6812	4.92809e-05	0.00102019	0.916525	1.47033	1.73552	3.21694	up
Rv1496	Rv1496	1.88985	2.05405	29.8336	0.00116442	0.00498619	0.533868	1.37902	1.37043	3.12563	up
Rv1540	Rv1540	1.81228	4.41248	31.7208	0.000982305	0.00451969	0.74139	1.18622	1.52778	2.93283	up
Rv1541c	lprI	2.09586	2.3609	35.6285	0.000708765	0.00370971	1.27376	1.06748	1.96337	2.81409	up
Rv1548c	PPE21	0.845231	2.07294	13.8284	0.00795157	0.0195518	0.773586	0.54127	1.56157	2.28788	up
Rv1575	Rv1575	5.92269	4.35071	139.298	1.14895e-05	0.000776904	1.0314	3.41549	1.73407	5.1621	up
Rv1576c	Rv1576c	5.88532	6.36284	144.498	1.02339e-05	0.000776904	1.47975	2.79117	2.10855	4.53778	up
Rv1577c	Rv1577c	4.10667	5.07554	129.188	1.37985e-05	0.000776904	1.46263	1.9598	2.09546	3.70641	up
Rv1578c	Rv1578c	3.10923	2.60157	124.235	1.56162e-05	0.000776904	1.2493	1.60294	1.93971	3.34955	up
Rv1582c	Rv1582c	4.60756	3.12288	80.1144	6.43292e-05	0.00112798	1.04541	2.64065	1.74486	4.38726	up
Rv1583c	Rv1583c	1.57279	2.19099	20.8982	0.00301923	0.00963959	1.46577	0.749711	2.09786	2.49632	up
Rv1584c	Rv1584c	1.39374	3.60633	29.9239	0.00105096	0.00467971	1.41264	0.677524	2.0571	2.42413	up
Rv1585c	Rv1585c	4.64281	4.64741	195.104	3.09184e-06	0.000687378	1.25418	2.38789	1.94431	4.1345	up
Rv1586c	Rv1586c	5.13829	5.56183	136.644	1.22081e-05	0.000776904	1.34567	2.55895	2.00797	4.30555	up
Rv1599	hisD	1.31042	5.36804	12.0232	0.0115387	0.0259509	1.1887	0.693669	1.88911	2.44028	up
Rv1600	hisC1	1.58757	4.6327	11.2628	0.0133463	0.0289171	0.911892	0.917715	1.72992	2.66432	up
Rv1601	hisB	2.17716	3.52531	20.9392	0.00300396	0.00960143	0.964066	1.25178	1.73925	2.99839	up
Rv1602	hisH	2.18815	3.45348	23.7051	0.0021701	0.00763487	0.83279	1.33993	1.63303	3.08654	up
Rv1603	hisA	2.90573	3.78758	39.213	0.000539306	0.00318421	0.815087	1.80344	1.61121	3.55005	up
Rv1604	impA	3.43186	4.03717	47.4188	0.000310794	0.00239044	0.881171	2.02649	1.6935	3.7731	up
Rv1605	hisF	3.34147	3.95219	44.382	0.000377086	0.00266628	1.01492	1.93542	1.72648	3.68203	up
Rv1606	hisI	2.81183	1.95365	40.4854	0.000492017	0.00301861	0.68637	1.89989	1.48	3.6465	up
Rv1620c	cydC	1.02619	4.30514	8.86863	0.0221535	0.043045	1.51821	0.480043	2.13771	2.22665	up
Rv1621c	cydD	1.46498	5.52688	28.6663	0.00118605	0.00503418	1.36592	0.724687	2.02154	2.4713	up
Rv1628c	Rv1628c	1.64222	3.16826	27.3073	0.00148391	0.00579763	0.917706	0.945552	1.73678	2.69216	up
Rv1635c	Rv1635c	1.27711	3.08874	32.9307	0.000800167	0.00399946	0.638064	0.889376	1.43596	2.63599	up
Rv1654	argB	2.1546	3.77768	9.31592	0.0200256	0.0397013	1.46827	1.02611	2.09978	2.77272	up
Rv1655	argD	1.92024	3.97146	9.41221	0.019603	0.0390847	1.5968	0.874697	2.19533	2.62131	up
Rv1661	pks7	1.06342	3.46761	11.3855	0.0130306	0.028429	0.738889	0.696795	1.52616	2.4434	up
Rv1664	pks9	2.01476	1.55457	43.6521	0.000395714	0.00276168	0.753944	1.30979	1.53823	3.0564	up
Rv1670	Rv1670	2.21491	1.93767	35.0235	0.000743949	0.00381044	1.05251	1.26493	1.75101	3.01154	up
Rv1671	Rv1671	2.19947	1.63811	83.0834	4.85325e-05	0.00101876	0.843608	1.33602	1.64628	3.08263	up
Rv1682	Rv1682	2.11489	3.06064	15.9361	0.00596401	0.0158812	1.151	1.14161	1.85255	2.88822	up
Rv1683	Rv1683	1.29849	5.30806	23.6071	0.00202664	0.00730933	0.60073	0.924139	1.40508	2.67075	up
Rv1730c	Rv1730c	1.18639	1.9353	9.99283	0.0172881	0.0354443	0.711826	0.788155	1.50528	2.53476	up
Rv1734c	Rv1734c	2.12423	7.77001	33.8137	0.000741575	0.003805	1.59295	0.96883	2.19257	2.71544	up
Rv1735c	Rv1735c	4.76007	4.89669	224.471	1.95019e-06	0.000687378	1.18261	2.52777	1.88311	4.27438	up
Rv1740	vapB34	0.776852	1.09139	8.72036	0.0221842	0.0430757	1.04127	0.446104	1.74142	2.19271	up
Rv1742	Rv1742	1.18445	1.49076	16.5091	0.00547101	0.014991	0.557336	0.858336	1.37994	2.60495	up
Rv1753c	PPE24	0.712407	1.94289	9.51432	0.0184929	0.0372817	0.788228	0.452438	1.5746	2.19905	up
Rv1767	Rv1767	1.33127	-0.240767	15.9725	0.00559693	0.0152639	0.85045	0.804255	1.65528	2.55086	up
Rv1772	Rv1772	0.790216	2.55799	9.9236	0.0169012	0.0347739	1.14068	0.428663	1.84344	2.17527	up
Rv1804c	Rv1804c	2.62114	1.01949	69.3971	9.72104e-05	0.00134884	0.899715	1.5301	1.71305	3.27671	up
Rv1811	mgtC	1.02988	2.85094	11.9338	0.0117338	0.0262629	0.802722	0.646591	1.59278	2.3932	up
Rv1812c	Rv1812c	2.27181	5.09857	17.9288	0.00445959	0.0129672	1.15379	1.22469	1.85501	2.9713	up
Rv1817	Rv1817	2.42448	3.1335	106.455	2.20709e-05	0.000817874	0.780763	1.54631	1.56791	3.29292	up
Rv1828	Rv1828	1.12404	5.22205	12.2942	0.0108406	0.0249419	0.566489	0.81195	1.38438	2.55856	up
Rv1831	Rv1831	0.969658	4.57631	9.88538	0.0175155	0.0357937	0.964256	0.557536	1.73918	2.30415	up
Rv1832	gcvB	1.46734	6.43254	14.1784	0.00789088	0.0194521	1.04033	0.842982	1.74066	2.58959	up
Rv1833c	Rv1833c	1.57221	2.69528	37.7989	0.00055307	0.00324565	0.976161	0.906546	1.73429	2.65316	up
Rv1835c	Rv1835c	1.00969	2.83372	15.0449	0.00675424	0.0174359	0.73528	0.662554	1.52393	2.40916	up
Rv1836c	Rv1836c	1.36002	5.22567	10.8111	0.0145984	0.0311721	0.69508	0.913806	1.48831	2.66042	up
Rv1838c	vapC13	0.809367	1.68386	11.2493	0.0128286	0.0281744	0.942933	0.464032	1.7442	2.21064	up
Rv1840c	PE_PGRS34	2.11819	2.39646	67.4728	9.41049e-05	0.00134884	1.00725	1.22745	1.72568	2.97406	up
Rv1841c	Rv1841c	2.56539	3.81855	67.4527	0.000105994	0.00139751	0.784632	1.63268	1.57128	3.37928	up
Rv1842c	Rv1842c	2.33521	4.50908	44.6168	0.000371337	0.00263849	0.701738	1.56214	1.49488	3.30875	up
Rv1847	Rv1847	0.806257	2.0251	12.0014	0.0110776	0.0253577	1.0595	0.458855	1.75711	2.20546	up
Rv1855c	Rv1855c	0.830627	4.19805	8.95845	0.0209834	0.0412973	0.660602	0.570271	1.45655	2.31688	up
Rv1859	modC	0.843791	3.15996	8.95795	0.0216114	0.0423034	0.772267	0.540782	1.56032	2.28739	up
Rv1879	Rv1879	1.18289	3.45256	14.9874	0.00691599	0.0178217	1.11649	0.650332	1.8189	2.39694	up
Rv1895	Rv1895	1.60704	2.36488	16.9565	0.00512252	0.014279	0.944694	0.921455	1.74403	2.66806	up
Rv1897c	Rv1897c	1.09938	0.488085	14.8995	0.00664145	0.0172523	0.745934	0.718072	1.53102	2.46468	up
Rv1905c	aao	1.32093	4.08348	22.6987	0.00225314	0.00786971	0.725121	0.870491	1.51746	2.6171	up
Rv1917c	PPE34	1.52268	1.85884	18.2568	0.00426145	0.0125804	0.725584	1.00323	1.51778	2.74984	up
Rv1922	Rv1922	0.929915	1.88395	12.7766	0.0097097	0.0227094	0.671378	0.634221	1.46623	2.38083	up
Rv1927	Rv1927	0.901033	1.98906	13.1798	0.00891125	0.0213485	0.81832	0.557761	1.61545	2.30437	up
Rv1928c	Rv1928c	1.2805	1.71625	21.534	0.00273945	0.00905549	0.882493	0.755548	1.6948	2.50216	up
Rv1929c	Rv1929c	1.3308	3.31132	19.792	0.00347266	0.0106307	1.03539	0.766211	1.73686	2.51282	up
Rv1936	Rv1936	2.99539	2.30405	63.1651	0.000132498	0.00154261	1.1244	1.63872	1.82789	3.38533	up
Rv1937	Rv1937	2.28717	3.61502	41.9548	0.000443919	0.00290692	0.876905	1.35416	1.689	3.10077	up
Rv1938	ephB	2.89687	1.60787	92.5873	4.11972e-05	0.000959029	0.89422	1.69806	1.70599	3.44467	up
Rv1939	Rv1939	2.71686	0.539744	43.9544	0.000387856	0.00272251	0.990942	1.57175	1.72856	3.31836	up
Rv1940	ribA1	2.74389	1.54354	79.697	6.53676e-05	0.00112798	0.980251	1.58371	1.73256	3.33032	up
Rv1941	Rv1941	1.95676	2.02956	34.0146	0.000807868	0.00401717	1.13646	1.06368	1.83962	2.81029	up
Rv1942c	mazF5	1.59202	1.77826	27.0692	0.00151966	0.00589758	0.714662	1.0555	1.50832	2.80211	up
Rv1943c	mazE5	1.1	1.47818	18.4153	0.00390614	0.011759	0.6505	0.759961	1.44744	2.50657	up
Rv1945	Rv1945	2.85767	1.97343	142.728	8.57512e-06	0.000776904	1.02264	1.65268	1.72911	3.39929	up
Rv1946c	lppG	1.99096	1.44024	58.7708	0.000142675	0.00160316	1.46649	0.948791	2.09842	2.6954	up
Rv1947	Rv1947	1.86077	-0.0521652	18.1897	0.004301	0.0126456	0.955038	1.06813	1.74208	2.81474	up
Rv1953	vapC14	0.898376	0.908275	9.00456	0.0210413	0.0413831	0.982162	0.518759	1.73178	2.26537	up
Rv1954c	Rv1954c	5.69492	7.39505	112.1	2.27297e-05	0.000817874	2.04043	2.21791	2.5677	3.96452	up
Rv1955	higB	6.10839	6.01006	57.7804	0.00017311	0.0017923	1.64364	2.73944	2.22979	4.48605	up
Rv1956	higA	5.88629	5.47467	59.9521	0.000155006	0.001683	1.24546	3.04006	1.93624	4.78667	up
Rv1957	Rv1957	6.16921	5.21489	70.5429	9.48562e-05	0.00134884	1.3182	3.09596	1.99267	4.84257	up
Rv1958c	Rv1958c	5.81675	5.15105	99.0849	3.33865e-05	0.000926506	1.2822	2.95235	1.97021	4.69896	up
Rv1959c	parE1	3.44796	3.19057	67.8142	0.000106916	0.00139751	0.912256	1.99259	1.73039	3.7392	up
Rv1960c	parD1	3.18025	1.94542	64.5095	0.000124347	0.00152747	1.09544	1.77524	1.79144	3.52185	up
Rv1961	Rv1961	2.31889	1.10517	36.2866	0.000672918	0.00362804	1.02903	1.33843	1.73255	3.08504	up
Rv1970	lprM	1.85884	-0.181299	32.2477	0.000849668	0.00412604	0.829386	1.1411	1.62898	2.88771	up
Rv1975	Rv1975	1.67558	1.01606	22.8474	0.00239213	0.00820686	0.863545	1.0017	1.67275	2.74831	up
Rv1976c	Rv1976c	0.964456	2.54551	10.1056	0.0168806	0.0347739	0.789172	0.612152	1.57552	2.35876	up
Rv1979c	Rv1979c	1.14062	3.32163	21.6764	0.00254896	0.00857516	1.08079	0.642781	1.7745	2.38939	up
Rv1981c	nrdF1	1.66325	3.80799	35.0607	0.000672714	0.00362804	0.842799	1.01094	1.64525	2.75755	up
Rv1982A	vapB36	2.51917	1.41646	83.6685	4.97416e-05	0.00102019	1.39718	1.2317	2.04528	2.97831	up
Rv1982c	vapC36	2.4607	2.14589	105.459	2.27449e-05	0.000817874	1.08212	1.38567	1.77582	3.13228	up
Rv1985c	Rv1985c	2.06562	2.66615	44.9503	0.000363368	0.00259459	0.962248	1.1872	1.7399	2.93381	up
Rv1989c	Rv1989c	1.95545	3.62102	42.1258	0.000438726	0.0029038	1.12882	1.06718	1.83236	2.81379	up
Rv1990c	Rv1990c	1.50234	2.57835	13.0787	0.00952583	0.0223969	1.36189	0.744259	2.01857	2.49087	up
Rv1991A	mazE6	3.4937	2.97836	93.9018	3.94385e-05	0.000956162	1.17575	1.86246	1.87585	3.60907	up
Rv1991c	mazF6	3.5485	3.74219	101.693	3.07969e-05	0.000875298	1.10642	1.96487	1.80597	3.71148	up
Rv1992c	ctpG	3.84073	6.32396	133.431	1.06668e-05	0.000776904	1.49779	1.80972	2.12228	3.55633	up
Rv1993c	Rv1993c	3.07678	3.30518	45.9693	0.000340357	0.00247431	1.71459	1.34648	2.28505	3.09309	up
Rv1994c	cmtR	2.82774	2.42529	43.2023	0.000407795	0.00277121	1.7538	1.22048	2.31691	2.96709	up
Rv1996	Rv1996	2.62616	10.0858	29.7344	0.00106999	0.00469987	2.77618	0.818676	3.20782	2.56529	up
Rv1997	ctpF	3.11733	9.2234	28.1082	0.00137143	0.0055219	2.15877	1.16511	2.67557	2.91172	up
Rv1998c	Rv1998c	1.66282	5.4211	8.78568	0.0225804	0.0436404	0.797438	1.04914	1.58494	2.79575	up
Rv1999c	Rv1999c	3.0166	0.805245	60.6296	0.000149867	0.00165827	0.800729	1.89769	1.58962	3.6443	up
Rv2009	vapB15	2.52372	2.49137	40.7452	0.000483036	0.00300193	1.38969	1.23738	2.03956	2.98399	up
Rv2010	vapC15	2.80452	3.76127	28.0218	0.00138301	0.00556081	1.13989	1.52193	1.84273	3.26854	up
Rv2011c	Rv2011c	4.45163	1.83758	89.4813	4.57789e-05	0.000983059	1.32323	2.23095	1.9954	3.97756	up
Rv2015c	Rv2015c	1.00417	1.20785	13.1975	0.0089125	0.0213485	0.989658	0.58079	1.72898	2.3274	up
Rv2016	Rv2016	1.0949	1.1582	12.9862	0.00968288	0.0226925	1.18816	0.579745	1.8886	2.32635	up
Rv2025c	Rv2025c	2.39246	2.08644	88.9771	3.90772e-05	0.000956162	1.34513	1.19167	2.00765	2.93828	up
Rv2034	Rv2034	1.27636	1.94001	20.4852	0.0031789	0.00999021	1.97014	0.50968	2.50424	2.25629	up
Rv2035	Rv2035	2.04079	2.296	70.3673	8.17173e-05	0.0012406	1.50691	0.958484	2.12919	2.70509	up
Rv2036	Rv2036	1.65957	2.81091	54.7287	0.000177446	0.00181132	1.19812	0.874547	1.89763	2.62116	up
Rv2050	Rv2050	1.13213	4.07324	11.2122	0.0134792	0.0291401	1.07245	0.640492	1.7676	2.3871	up
Rv2052c	Rv2052c	2.01741	3.49713	17.0309	0.00506745	0.0141391	1.45231	0.966405	2.08755	2.71301	up
Rv2053c	fxsA	1.72147	3.28882	19.905	0.0034224	0.0105436	1.10497	0.954237	1.80403	2.70085	up
Rv2064	cobG	0.776993	2.43339	9.88823	0.0170315	0.0349924	1.12984	0.42381	1.83335	2.17042	up
Rv2076c	Rv2076c	2.26375	1.03401	81.5904	5.13879e-05	0.00103454	0.979548	1.30637	1.73286	3.05298	up
Rv2086	Rv2086	2.93754	0.733646	103.34	2.427e-05	0.000817874	1.02257	1.69891	1.72908	3.44552	up
Rv2109c	prcA	1.13869	4.08337	10.4456	0.0157264	0.0329414	0.680388	0.772284	1.47444	2.51889	up
Rv2130c	mshC	0.844147	3.86714	11.0657	0.0133099	0.0288765	0.527245	0.616983	1.36818	2.36359	up
Rv2131c	cysQ	0.879493	4.33232	10.6128	0.0146022	0.0311721	0.710094	0.584982	1.50345	2.33159	up
Rv2132	Rv2132	1.23478	1.03244	23.6265	0.00202215	0.00730933	0.799323	0.777793	1.58754	2.5244	up
Rv2133c	Rv2133c	2.03938	3.77006	56.1312	0.00016425	0.00173149	0.876568	1.20772	1.68863	2.95433	up
Rv2134c	Rv2134c	0.941581	4.52616	12.8514	0.00945496	0.0222871	0.811174	0.586358	1.60581	2.33297	up
Rv2135c	Rv2135c	2.3458	2.6974	111.702	1.89162e-05	0.000817874	0.82139	1.44863	1.61932	3.19524	up
Rv2138	lppL	1.77596	3.75469	54.5523	0.000179202	0.00181645	0.787711	1.12823	1.5741	2.87484	up
Rv2139	pyrD	1.1894	3.18607	23.3162	0.00209582	0.0074825	0.753903	0.773251	1.53818	2.51986	up
Rv2142c	parE2	1.60228	1.72994	37.5219	0.000575186	0.00331808	1.16392	0.859513	1.86417	2.60612	up
Rv2148c	Rv2148c	1.24544	1.99138	26.8897	0.00141794	0.0056387	0.706977	0.830181	1.50021	2.57679	up
Rv2151c	ftsQ	4.73723	5.64913	219.292	2.10595e-06	0.000687378	0.864519	2.82987	1.67401	4.57648	up
Rv2152c	murC	2.66167	4.15061	47.0112	0.000318757	0.00240185	0.857452	1.59891	1.66467	3.34552	up
Rv2153c	murG	1.70083	3.93605	36.321	0.000607295	0.00340531	1.31827	0.853527	1.9927	2.60014	up
Rv2155c	murD	2.38724	5.33348	75.0074	6.69339e-05	0.00113521	0.844168	1.44944	1.647	3.19605	up
Rv2156c	murX	3.87111	6.26737	109.556	2.32147e-05	0.000817874	0.839961	2.35799	1.6417	4.1046	up
Rv2157c	murF	4.3557	6.65259	99.8453	3.26031e-05	0.000917636	1.2121	2.28147	1.90917	4.02807	up
Rv2158c	murE	2.76736	7.9907	61.3006	0.000125325	0.00153298	1.49346	1.30598	2.11899	3.05259	up
Rv2159c	Rv2159c	1.83744	7.75975	29.0714	0.00114019	0.00492747	1.70081	0.807997	2.27407	2.55461	up
Rv2235	Rv2235	0.795851	2.79663	10.762	0.0141592	0.0304055	0.802928	0.499554	1.59312	2.24616	up
Rv2254c	Rv2254c	0.988609	1.13797	12.4637	0.0101857	0.0236415	1.32728	0.494902	1.99759	2.24151	up
Rv2264c	Rv2264c	0.727817	2.64416	10.2889	0.0156283	0.0327925	0.555473	0.527751	1.37909	2.27436	up
Rv2293c	Rv2293c	0.954284	0.861749	11.4488	0.012331	0.0272882	1.15868	0.51323	1.85937	2.25984	up
Rv2295	Rv2295	1.69241	2.7238	45.0701	0.000318976	0.00240185	0.812316	1.05287	1.60743	2.79948	up
Rv2318	uspC	1.13492	0.780705	11.7741	0.0120933	0.0268443	0.486682	0.836001	1.35756	2.58261	up
Rv2319c	Rv2319c	2.46486	0.147085	57.3004	0.000154206	0.001683	0.579478	1.77145	1.39144	3.51806	up
Rv2320c	rocE	3.17096	1.83966	150.606	7.20193e-06	0.000776904	0.450277	2.3486	1.35015	4.09521	up
Rv2323c	Rv2323c	2.05927	1.63832	56.9694	0.000174061	0.00179574	0.782694	1.31199	1.56958	3.0586	up
Rv2324	Rv2324	1.55128	0.548316	27.1107	0.00138606	0.00556453	0.799582	0.976929	1.58791	2.72354	up
Rv2339	mmpL9	0.89886	2.94671	15.9519	0.00561485	0.015284	0.88981	0.528339	1.7013	2.27495	up
Rv2358	smtB	1.64664	2.32565	43.3023	0.000359397	0.00257894	1.16889	0.881076	1.8689	2.62769	up
Rv2359	zur	1.31311	2.28047	30.1233	0.00103141	0.00464256	1.17132	0.701712	1.8713	2.44832	up
Rv2360c	Rv2360c	0.942814	1.9248	10.5745	0.015316	0.0324095	0.854401	0.567762	1.66058	2.31437	up
Rv2364c	era	2.92898	2.73941	28.8005	0.00128301	0.00530593	1.01462	1.69656	1.72642	3.44317	up
Rv2365c	Rv2365c	2.63783	1.61045	33.232	0.000862467	0.00414103	1.13154	1.43751	1.835	3.18412	up
Rv2366c	Rv2366c	3.1147	4.30307	42.5731	0.000425515	0.00284232	0.921952	1.78941	1.74063	3.53602	up
Rv2367c	Rv2367c	2.74118	4.05887	31.828	0.00097311	0.00449309	0.836928	1.6735	1.63799	3.42011	up
Rv2368c	phoH1	1.67305	5.42305	19.5137	0.00360053	0.0109298	0.813259	1.03998	1.60873	2.78659	up
Rv2371	PE_PGRS40	1.17184	0.397533	16.2493	0.00536266	0.0147639	1.12082	0.642457	1.824	2.38907	up
Rv2372c	Rv2372c	2.10056	4.44617	40.937	0.000476541	0.00300141	1.11714	1.15434	1.8197	2.90095	up
Rv2373c	dnaJ2	1.927	5.73893	42.7187	0.000374189	0.00265226	0.853497	1.16129	1.65936	2.90789	up
Rv2374c	hrcA	1.32482	5.42104	22.1701	0.00240016	0.00822468	0.679366	0.899095	1.4735	2.6457	up
Rv2429	ahpD	1.42325	2.34849	10.3587	0.0160114	0.0334177	1.64482	0.638033	2.23068	2.38464	up
Rv2430c	PPE41	2.67931	3.54142	40.2943	0.000498762	0.00301861	1.00106	1.5522	1.72614	3.29881	up
Rv2431c	PE25	2.92401	2.93772	106.574	2.53172e-05	0.000817874	0.978661	1.68703	1.73323	3.43364	up
Rv2436	rbsK	2.58889	1.35609	35.8598	0.000695887	0.00369219	0.809743	1.61427	1.60375	3.36088	up
Rv2437	Rv2437	2.46445	2.85249	71.0965	9.26293e-05	0.00133598	1.23448	1.27896	1.92692	3.02557	up
Rv2438c	nadE	1.25267	5.38825	22.4035	0.00233377	0.00806012	0.562606	0.90613	1.38244	2.65274	up
Rv2444c	rne	1.34025	6.69903	12.8619	0.00989943	0.0230881	0.815491	0.831545	1.61175	2.57815	up
Rv2493	vapB38	2.45525	1.90217	50.4729	0.000258666	0.00217355	0.966641	1.41247	1.73827	3.15908	up
Rv2494	vapC38	3.11743	3.90883	134.774	1.03267e-05	0.000776904	1.15275	1.68138	1.85409	3.42799	up
Rv2495c	bkdC	2.81869	5.76259	96.0633	3.06356e-05	0.000875298	1.0461	1.61489	1.74544	3.3615	up
Rv2496c	bkdB	2.79808	5.86157	76.8214	6.21027e-05	0.00111823	1.15575	1.50698	1.85675	3.25359	up
Rv2497c	bkdA	2.71129	6.76674	57.948	0.000153235	0.001683	1.28217	1.37615	1.97019	3.12276	up
Rv2498c	citE	3.6213	4.2076	74.6417	7.98707e-05	0.00123821	1.12653	1.97878	1.83007	3.72539	up
Rv2499c	Rv2499c	3.62376	4.39914	51.4639	0.000244229	0.00211982	1.13881	1.96755	1.84176	3.71416	up
Rv2500c	fadE19	3.08865	5.58381	47.3507	0.000312107	0.00239044	1.16408	1.65672	1.86431	3.40333	up
Rv2501c	accA1	3.8653	6.12347	76.6106	7.37665e-05	0.0012211	1.27583	1.96695	1.96513	3.71356	up
Rv2502c	accD1	1.58173	3.49635	23.7229	0.00216579	0.00762893	1.09251	0.884782	1.78771	2.63139	up
Rv2512a	Rv2512a	1.7659	1.36838	13.6589	0.00861313	0.0207906	1.29046	0.893606	1.97615	2.64022	up
Rv2513	Rv2513	2.48947	2.44836	92.9668	3.40001e-05	0.000926506	0.775512	1.59241	1.56333	3.33902	up
Rv2514c	Rv2514c	2.94224	0.691673	76.5545	7.08322e-05	0.00119385	0.89321	1.72583	1.70482	3.47244	up
Rv2515c	Rv2515c	2.72852	1.79718	38.1777	0.000582243	0.00331808	0.844399	1.65636	1.6473	3.40297	up
Rv2516c	Rv2516c	3.90702	4.60527	89.9822	4.49965e-05	0.000978077	1.14736	2.11263	1.84936	3.85924	up
Rv2517c	Rv2517c	3.72496	3.11905	155.902	7.59021e-06	0.000776904	1.40296	1.81733	2.04969	3.56394	up
Rv2527	vapC17	1.15501	1.87651	18.6206	0.00398516	0.0119349	1.05007	0.660435	1.74887	2.40704	up
Rv2528c	mrr	1.33625	1.80691	21.805	0.00270371	0.00895777	1.10714	0.739519	1.80692	2.48613	up
Rv2551c	Rv2551c	2.36277	0.336989	25.7259	0.00174392	0.00654026	1.19256	1.24836	1.8927	2.99497	up
Rv2552c	aroE	3.27676	3.07957	25.712	0.00174646	0.00654132	1.39056	1.60607	2.04023	3.35268	up
Rv2553c	Rv2553c	2.82119	5.01698	16.0532	0.00585869	0.0156827	0.889561	1.65849	1.70107	3.4051	up
Rv2554c	Rv2554c	2.20396	4.17391	16.6123	0.00538796	0.0147829	1.29252	1.1145	1.97754	2.86111	up
Rv2570	Rv2570	0.811923	1.03476	10.4887	0.0149846	0.0318945	1.07219	0.459386	1.76741	2.206	up
Rv2601A	vapB41	1.7768	2.01998	32.774	0.000896664	0.00424051	1.06677	1.00771	1.76321	2.75432	up
Rv2602	vapC41	1.38514	3.27056	12.1355	0.0112996	0.0256319	1.15736	0.745428	1.85818	2.49204	up
Rv2622	Rv2622	1.94721	1.06909	35.9279	0.000692153	0.00368562	0.87412	1.15503	1.68585	2.90164	up
Rv2629	Rv2629	3.47368	10.6419	29.4447	0.00120731	0.00510204	1.57886	1.59163	2.18246	3.33824	up
Rv2630	Rv2630	4.64923	8.74737	68.9718	0.000101569	0.00137592	1.6198	2.10179	2.21203	3.8484	up
Rv2631	Rv2631	5.7377	9.02445	133.767	1.05803e-05	0.000776904	1.25662	2.9474	1.9467	4.694	up
Rv2632c	Rv2632c	1.99174	4.99054	30.8413	0.00106217	0.00467971	1.22771	1.03657	1.92147	2.78318	up
Rv2642	Rv2642	1.14594	0.980068	14.3396	0.00757679	0.0189518	1.63305	0.515758	2.22185	2.26237	up
Rv2643	arsC	2.07799	2.6432	88.9022	3.91816e-05	0.000956162	1.30066	1.04806	1.98269	2.79467	up
Rv2644c	Rv2644c	1.84109	-0.236849	24.2598	0.0018819	0.00692664	1.34651	0.916661	2.00848	2.66327	up
Rv2646	Rv2646	1.82638	0.705709	27.6099	0.00144004	0.00570092	0.91453	1.05375	1.73322	2.80036	up
Rv2650c	Rv2650c	3.72985	3.47998	209.342	2.45345e-06	0.000687378	1.44841	1.78928	2.08455	3.53589	up
Rv2651c	Rv2651c	3.82601	4.29181	107.838	2.56539e-05	0.000817874	1.57655	1.75441	2.1808	3.50102	up
Rv2655c	Rv2655c	0.852219	2.69605	14.8619	0.00668245	0.0173076	1.04333	0.488907	1.74311	2.23552	up
Rv2657c	Rv2657c	1.09852	3.56265	8.83425	0.0223292	0.0432703	1.45586	0.525539	2.09027	2.27215	up
Rv2658c	Rv2658c	2.38561	2.63402	14.7957	0.00713205	0.0182487	1.29609	1.20494	1.97985	2.95155	up
Rv2659c	Rv2659c	2.15766	2.70653	49.4495	0.000274767	0.0022438	1.46627	1.02831	2.09825	2.77492	up
Rv2661c	Rv2661c	1.99214	0.752052	13.0954	0.00949784	0.0223674	0.989325	1.15214	1.72909	2.89875	up
Rv2662	Rv2662	1.9813	-0.340033	35.652	0.000636358	0.00354089	2.08389	0.759925	2.60723	2.50653	up
Rv2664	Rv2664	1.5314	0.936631	30.1236	0.00103138	0.00464256	1.25743	0.786337	1.94751	2.53295	up
Rv2665	Rv2665	1.47484	3.45569	33.4268	0.000766542	0.00387819	1.02539	0.852278	1.73047	2.59889	up
Rv2677c	hemY	1.36808	3.44913	18.4348	0.00415869	0.0123779	1.15592	0.736758	1.8569	2.48337	up
Rv2685	arsB1	0.931368	1.99647	9.55059	0.019016	0.0382034	0.714909	0.617379	1.50858	2.36399	up
Rv2686c	Rv2686c	1.208	1.23841	15.9643	0.00593839	0.0158375	0.851754	0.72902	1.65702	2.47563	up
Rv2687c	Rv2687c	2.19004	1.51006	51.8611	0.000238738	0.00211007	0.873315	1.2998	1.68491	3.04641	up
Rv2688c	Rv2688c	1.55586	3.86387	35.3357	0.000653015	0.00357286	1.02827	0.898257	1.73209	2.64487	up
Rv2693c	Rv2693c	1.91603	4.10579	44.0749	0.000343768	0.00248524	1.06061	1.08985	1.75807	2.83646	up
Rv2694c	Rv2694c	2.43722	4.81117	38.1779	0.000582234	0.00331808	1.18445	1.29297	1.88497	3.03958	up
Rv2707	Rv2707	1.24577	5.49624	12.2202	0.0111233	0.0253577	1.12137	0.682755	1.82462	2.42936	up
Rv2710	sigB	2.8	8.02702	48.3956	0.000257624	0.00217108	1.28685	1.4187	1.97364	3.16531	up
Rv2711	ideR	1.29266	5.66975	17.8757	0.00421536	0.0124697	0.941711	0.741074	1.7443	2.48768	up
Rv2712c	Rv2712c	1.3638	3.72384	32.2838	0.000846957	0.00412604	0.929026	0.782031	1.74392	2.52864	up
Rv2714	Rv2714	1.29016	3.68799	18.011	0.00440881	0.0128941	0.602599	0.917341	1.40641	2.66395	up
Rv2715	Rv2715	0.779122	4.04253	9.81581	0.0173025	0.0354487	0.597111	0.555497	1.40257	2.30211	up
Rv2726c	dapF	0.770431	3.19485	11.6525	0.0118484	0.0264422	0.760806	0.498133	1.54664	2.24474	up
Rv2727c	miaA	2.5468	2.75163	86.3383	4.88472e-05	0.00101876	0.660098	1.74906	1.45609	3.49567	up
Rv2728c	Rv2728c	1.38272	1.63581	36.0159	0.000617867	0.00345791	0.947827	0.79303	1.74359	2.53964	up
Rv2742c	Rv2742c	0.856716	2.61769	11.3258	0.0127818	0.0280928	1.09093	0.47975	1.78576	2.22636	up
Rv2743c	Rv2743c	1.15925	4.46327	15.3968	0.00622299	0.0164437	1.14301	0.628141	1.84552	2.37475	up
Rv2744c	X35kd_ag	1.79366	6.23529	23.1864	0.00230099	0.00798211	1.06843	1.01651	1.76453	2.76312	up
Rv2745c	clgR	2.45216	4.53114	33.2438	0.000861613	0.00414103	1.3635	1.2141	2.01974	2.96071	up
Rv2761c	hsdS	1.04363	1.07702	9.77109	0.0181275	0.0367237	0.769721	0.669959	1.55776	2.41657	up
Rv2763c	dfrA	0.967243	2.27372	14.9296	0.00660875	0.0171982	0.721623	0.638519	1.51482	2.38513	up
Rv2777c	Rv2777c	1.34513	3.02419	33.3719	0.00077017	0.00388976	0.794168	0.850879	1.58087	2.59749	up
Rv2780	ald	3.45041	7.90686	37.103	0.000631659	0.0035215	1.42129	1.67192	2.06374	3.41853	up
Rv2781c	Rv2781c	4.29797	6.54356	59.3592	0.000159693	0.00169369	0.865463	2.5656	1.67523	4.31221	up
Rv2784c	lppU	1.16284	3.50613	17.2186	0.00485224	0.0137236	0.94112	0.666636	1.74434	2.41325	up
Rv2790c	ltp1	0.935054	5.6659	11.1614	0.0130562	0.0284371	1.20994	0.490213	1.90744	2.23682	up
Rv2791c	Rv2791c	0.972221	6.79257	10.2978	0.0155989	0.032791	1.15252	0.524421	1.85389	2.27103	up
Rv2801c	mazF9	1.40236	0.364298	17.3832	0.00472713	0.0134616	0.708159	0.934016	1.50143	2.68063	up
Rv2809	Rv2809	0.932666	1.7008	12.1543	0.0111263	0.0253577	0.877477	0.551995	1.68963	2.2986	up
Rv2826c	Rv2826c	2.66802	2.2719	118.493	1.56479e-05	0.000776904	1.00452	1.54599	1.72577	3.2926	up
Rv2827c	Rv2827c	1.91771	2.899	28.9323	0.00126703	0.00527809	1.10982	1.05925	1.81044	2.80586	up
Rv2828A	Rv2828A	1.52019	2.76375	33.1314	0.00084708	0.00412604	1.45903	0.726423	2.0927	2.47303	up
Rv2828c	Rv2828c	1.67609	0.608193	18.0528	0.00438331	0.0128485	1.01127	0.971146	1.72589	2.71776	up
Rv2829c	vapC22	1.51056	3.49222	18.9258	0.00389163	0.0117397	1.10228	0.838988	1.80045	2.5856	up
Rv2848c	cobB	2.36669	2.05244	35.724	0.000703408	0.0037007	0.904308	1.37641	1.71947	3.12302	up
Rv2849c	cobO	2.0468	1.90864	52.491	0.000230355	0.00205477	0.981865	1.18182	1.7319	2.92843	up
Rv2850c	Rv2850c	1.59155	3.98192	20.9916	0.00298458	0.00958492	0.96104	0.914521	1.74031	2.66113	up
Rv2851c	Rv2851c	1.07424	3.10031	12.1257	0.0113202	0.0256384	0.824601	0.66178	1.62325	2.40839	up
Rv2865	relF	0.780752	1.70938	9.2066	0.0198207	0.0394104	1.08241	0.439586	1.77611	2.1862	up
Rv2866	relG	1.30585	1.69318	19.9276	0.00341247	0.0105242	1.1544	0.703754	1.85555	2.45036	up
Rv2876	Rv2876	0.687678	2.10093	9.55245	0.0183366	0.0370696	0.896089	0.402558	1.70827	2.14917	up
Rv2877c	merT	2.26623	3.43713	84.2911	4.63713e-05	0.000985911	0.947032	1.29965	1.74372	3.04626	up
Rv2878c	mpt53	3.09542	3.31533	57.503	0.000175617	0.00180537	0.948546	1.77543	1.74347	3.52204	up
Rv2897c	Rv2897c	2.29971	-0.29357	45.2265	0.000315692	0.00239439	0.985659	1.329	1.73041	3.07561	up
Rv2900c	fdhF	0.957923	4.92	13.8529	0.00791803	0.0195024	0.534834	0.698818	1.37078	2.44543	up
Rv2912c	Rv2912c	1.77751	1.29485	36.4008	0.00066694	0.00361394	1.14301	0.96315	1.84552	2.70976	up
Rv2913c	Rv2913c	2.59721	2.88064	72.2974	8.80278e-05	0.00129539	1.26288	1.32977	1.95312	3.07638	up
Rv2918c	glnD	2.41392	3.44527	31.2506	0.00102398	0.00462386	0.996657	1.39778	1.72697	3.14439	up
Rv2919c	glnB	1.86202	3.06093	31.6619	0.000987403	0.00452924	1.01735	1.07811	1.72711	2.82472	up
Rv2920c	amt	1.71401	1.99376	47.0986	0.00027956	0.00225124	0.827826	1.0534	1.62713	2.80001	up
Rv2924c	fpg	0.99829	0.944639	11.3378	0.0128657	0.028213	0.504353	0.733158	1.36163	2.47977	up
Rv2936	drrA	0.62135	2.53072	8.20155	0.0251292	0.0474899	1.10066	0.345522	1.79829	2.09213	up
Rv2937	drrB	0.932362	1.6155	16.2739	0.00534249	0.0147223	1.42461	0.451227	2.06628	2.19784	up
Rv2963	Rv2963	0.891999	2.26956	9.6569	0.0185807	0.0374325	1.36417	0.441532	2.02023	2.18814	up
Rv2973c	recG	1.91561	0.60892	13.4566	0.0089179	0.0213485	0.793977	1.21192	1.58065	2.95853	up
Rv2978c	Rv2978c	0.992116	3.69048	16.7363	0.00498055	0.0139901	1.20713	0.520748	1.90517	2.26736	up
Rv2979c	Rv2979c	0.890745	2.70648	11.8391	0.0118067	0.0263695	1.11713	0.489506	1.81968	2.23612	up
Rv2988c	leuC	2.78616	2.38075	41.7854	0.00044914	0.00292597	1.62072	1.25916	2.21271	3.00577	up
Rv2989	Rv2989	1.35323	2.89116	9.23869	0.0203732	0.0403053	1.67833	0.599733	2.25639	2.34634	up
Rv3008	Rv3008	0.919511	3.17973	14.2648	0.00738047	0.0186052	0.807698	0.574441	1.60071	2.32105	up
Rv3009c	gatB	0.948065	4.52608	14.3053	0.00733018	0.0185268	0.521155	0.693909	1.36627	2.44052	up
Rv3047c	Rv3047c	2.94047	1.64845	72.8658	8.59539e-05	0.00128443	1.21006	1.5415	1.90753	3.28811	up
Rv3048c	nrdF2	2.42355	4.2348	87.4017	4.13517e-05	0.000959029	1.134	1.31906	1.83733	3.06567	up
Rv3049c	Rv3049c	1.78848	4.97325	42.4363	0.000381631	0.00268531	0.864069	1.06875	1.67343	2.81536	up
Rv3052c	nrdI	1.47495	6.10732	23.609	0.00202621	0.00730933	0.696636	0.990015	1.48982	2.73662	up
Rv3053c	nrdH	1.44659	5.69714	25.5342	0.00163579	0.006207	0.740517	0.947212	1.5272	2.69382	up
Rv3060c	Rv3060c	2.00256	3.79263	58.2909	0.000146312	0.00162513	1.01814	1.15933	1.72735	2.90594	up
Rv3061c	fadE22	1.85323	4.23953	51.2471	0.000216702	0.00200439	1.06752	1.05069	1.76381	2.7973	up
Rv3062	ligB	1.44415	3.25611	27.2161	0.00146319	0.00577115	0.965544	0.83059	1.7387	2.5772	up
Rv3065	mmr	1.37455	0.464391	20.0175	0.00314571	0.009934	1.21443	0.71928	1.91101	2.46589	up
Rv3066	Rv3066	1.76643	1.16647	26.868	0.00155074	0.00597024	1.12584	0.965597	1.82937	2.71221	up
Rv3071	Rv3071	1.14332	1.08137	22.3015	0.0023625	0.00813406	0.386731	0.861627	1.32693	2.60824	up
Rv3078	hab	1.21404	1.79233	23.0828	0.00215355	0.00762893	0.834771	0.742356	1.63539	2.48897	up
Rv3079c	Rv3079c	2.41048	2.46918	93.2009	3.37295e-05	0.000926506	0.797932	1.52023	1.5856	3.26684	up
Rv3080c	pknK	2.11978	4.8159	31.251	0.00102394	0.00462386	0.871369	1.25983	1.6826	3.00644	up
Rv3081	Rv3081	0.971392	1.58943	12.6544	0.0101481	0.0235921	0.672205	0.662172	1.46698	2.40878	up
Rv3087	Rv3087	1.17141	4.00166	8.18135	0.0260419	0.0489595	1.32054	0.587487	1.99394	2.3341	up
Rv3089	fadD13	1.79862	4.16973	17.8095	0.00453466	0.0131067	1.10912	0.993969	1.80953	2.74058	up
Rv3093c	Rv3093c	1.26157	0.333875	15.7905	0.00575824	0.0154768	1.77312	0.540772	2.33291	2.28738	up
Rv3095	Rv3095	1.58129	0.724969	21.2154	0.00290363	0.00943681	1.34272	0.788192	2.00623	2.5348	up
Rv3098A	Rv3098A	1.15461	2.75973	8.4303	0.0245369	0.0466136	0.82534	0.710903	1.62415	2.45751	up
Rv3098c	Rv3098c	1.60361	1.13785	18.3582	0.00420251	0.012452	1.15746	0.862957	1.85827	2.60957	up
Rv3114	Rv3114	1.42865	0.189252	17.5732	0.00442143	0.0128941	1.08391	0.803658	1.77768	2.55027	up
Rv3159c	PPE53	1.09284	2.03108	18.7803	0.00371351	0.0112374	1.19122	0.577773	1.89148	2.32438	up
Rv3160c	Rv3160c	2.829	2.13578	35.2422	0.000730972	0.00377644	1.59804	1.28812	2.19622	3.03473	up
Rv3161c	Rv3161c	2.96485	3.87582	40.1626	0.000503483	0.00303451	1.82069	1.24939	2.37303	2.996	up
Rv3172c	Rv3172c	1.34894	0.853985	16.243	0.00569307	0.0153957	0.960929	0.7751	1.74035	2.52171	up
Rv3173c	Rv3173c	0.711728	3.0547	9.08152	0.020396	0.0403053	1.03361	0.410081	1.73558	2.15669	up
Rv3176c	mesT	1.50619	1.41826	22.7373	0.00242275	0.00827275	1.4683	0.717299	2.0998	2.46391	up
Rv3179	Rv3179	1.49789	1.31702	40.1903	0.000448224	0.00292597	0.830962	0.918469	1.63086	2.66508	up
Rv3180c	Rv3180c	1.72449	0.634662	25.9959	0.00169553	0.00640852	0.990438	0.997553	1.72872	2.74416	up
Rv3182	Rv3182	1.67143	1.34683	38.3942	0.000516564	0.00308767	1.27714	0.850072	1.96622	2.59668	up
Rv3183	Rv3183	1.93067	-0.0100028	39.5078	0.000471412	0.00298492	1.3501	0.960203	2.01069	2.70681	up
Rv3188	Rv3188	2.79211	2.43377	25.0028	0.00188269	0.00692664	1.45975	1.33386	2.09325	3.08047	up
Rv3189	Rv3189	3.38899	3.50332	51.3224	0.000246226	0.00213077	1.18548	1.79693	1.88599	3.54354	up
Rv3202a	Rv3202a	1.4958	1.4807	13.8274	0.00836973	0.0203045	1.28162	0.759378	1.96977	2.50599	up
Rv3203	lipV	1.99213	2.46719	69.9189	8.33618e-05	0.00125868	0.790354	1.26348	1.57671	3.01009	up
Rv3204	Rv3204	0.956289	2.01812	11.8188	0.0119912	0.0266584	0.907304	0.554789	1.7237	2.3014	up
Rv3206c	moeB1	1.71391	4.89663	39.3068	0.000478534	0.00300193	1.09156	0.959348	1.78653	2.70596	up
Rv3220c	Rv3220c	1.2323	4.51893	18.3188	0.0039592	0.011894	0.761519	0.796234	1.54766	2.54284	up
Rv3242c	Rv3242c	2.44169	1.56534	88.4435	3.9829e-05	0.000956162	0.891086	1.43414	1.70254	3.18075	up
Rv3243c	Rv3243c	2.18624	3.61256	81.9105	5.07578e-05	0.001029	0.62172	1.53818	1.42131	3.28479	up
Rv3244c	lpqB	3.52084	6.32895	106.946	2.17476e-05	0.000817874	0.702399	2.35423	1.49554	4.10084	up
Rv3245c	mtrB	2.44197	7.42886	48.1537	0.000261542	0.00219136	0.606334	1.73295	1.40914	3.47956	up
Rv3251c	rubA	0.810453	1.37171	8.16514	0.0259334	0.0487871	1.92876	0.328477	2.46731	2.07509	up
Rv3252c	alkB	1.26318	3.29456	11.6178	0.0124593	0.0274883	1.78869	0.538455	2.34594	2.28506	up
Rv3269	Rv3269	3.81025	4.38558	22.5876	0.00246521	0.00838807	1.95337	1.5307	2.48923	3.27731	up
Rv3270	ctpC	3.34031	5.99149	18.8799	0.00391561	0.0117753	1.76349	1.43674	2.32491	3.18335	up
Rv3286c	sigF	1.1397	4.53589	12.1282	0.0113149	0.0256384	0.978469	0.657529	1.73331	2.40414	up
Rv3287c	rsbW	2.49146	4.32332	33.6127	0.000835327	0.00410325	1.08575	1.39994	1.77969	3.14655	up
Rv3288c	usfY	2.98826	4.92431	72.041	8.89848e-05	0.00130286	1.61323	1.35386	2.20721	3.10047	up
Rv3289c	Rv3289c	5.43418	5.52808	276.056	9.8518e-07	0.000687378	1.9661	2.17313	2.50063	3.91974	up
Rv3290c	lat	5.41241	8.03941	142.751	8.5706e-06	0.000776904	1.92355	2.19777	2.46268	3.94438	up
Rv3291c	lrpA	1.34864	1.01084	24.6332	0.00180508	0.00672613	1.08133	0.759787	1.77503	2.5064	up
Rv3296	lhr	0.923212	3.84956	11.4265	0.0123852	0.0273694	0.977813	0.532544	1.73359	2.27915	up
Rv3334	Rv3334	2.89893	2.87681	90.4846	4.42293e-05	0.000971369	1.25481	1.49052	1.94492	3.23713	up
Rv3335c	Rv3335c	0.769661	2.18617	11.883	0.0113317	0.0256446	0.949811	0.44151	1.74325	2.18812	up
Rv3339c	icd1	1.24981	2.89546	14.3021	0.00773066	0.0192041	1.00377	0.724182	1.72583	2.47079	up
Rv3347c	PPE55	2.25514	6.06459	46.3249	0.000297987	0.00233477	0.638386	1.57014	1.43627	3.31675	up
Rv3350c	PPE56	0.909469	4.04596	14.1312	0.00754943	0.018916	0.479041	0.670715	1.35597	2.41732	up
Rv3367	PE_PGRS51	1.01669	3.15904	15.3196	0.00622807	0.0164437	0.908695	0.589172	1.72563	2.33578	up
Rv3370c	dnaE2	3.00577	4.59237	115.726	1.68834e-05	0.000776904	1.63419	1.35231	2.2227	3.09892	up
Rv3371	Rv3371	1.43485	4.18256	30.074	0.0010362	0.00465006	1.14698	0.776004	1.84903	2.52261	up
Rv3382c	Rv3382c	0.981009	1.80974	8.69017	0.0230854	0.0444778	0.786578	0.623638	1.57304	2.37025	up
Rv3383c	idsB	1.95538	1.47777	71.2202	7.87035e-05	0.00123429	1.11885	1.07336	1.82173	2.81997	up
Rv3384c	vapC46	1.84818	1.445	58.2913	0.000146309	0.00162513	1.35606	0.917418	2.01454	2.66403	up
Rv3395c	Rv3395c	0.864924	0.557724	9.68135	0.0178207	0.0362304	1.44439	0.415536	2.08147	2.16215	up
Rv3407	vapB47	0.971241	6.40201	8.84838	0.0216698	0.0423872	0.818525	0.601124	1.61571	2.34773	up
Rv3408	vapC47	1.98047	6.87617	27.7736	0.00139658	0.00557669	0.781399	1.26269	1.56846	3.0093	up
Rv3409c	choD	2.3323	7.27295	51.582	0.000212464	0.00199031	1.13603	1.26809	1.83922	3.0147	up
Rv3410c	guaB3	1.96713	4.51	33.5757	0.000837918	0.00410325	0.704597	1.31338	1.49777	3.05999	up
Rv3411c	guaB2	0.983689	6.4874	11.426	0.0123866	0.0273694	0.693261	0.661728	1.48655	2.40834	up
Rv3416	whiB3	1.57053	2.41151	17.4489	0.00477181	0.0135756	1.12051	0.861205	1.82364	2.60781	up
Rv3429	PPE59	1.25899	2.92725	21.417	0.0027788	0.00913348	1.02115	0.728385	1.72846	2.47499	up
Rv3430a	Rv3430a	2.14353	1.73549	43.5519	0.000398363	0.00276281	1.36539	1.06056	2.02114	2.80717	up
Rv3430c	Rv3430c	1.83901	2.22355	59.9501	0.000134224	0.00155026	0.992372	1.06418	1.72811	2.81078	up
Rv3468c	rmlB3	1.39799	0.612247	16.0228	0.00588578	0.0157262	0.637131	0.974155	1.43508	2.72076	up
Rv3501c	yrbE4A	1.01238	1.83846	19.9013	0.00319401	0.010021	0.714802	0.671132	1.50847	2.41774	up
Rv3502c	hsd4A	1.12002	4.1527	9.01736	0.0214143	0.0420028	1.09908	0.623551	1.79619	2.37016	up
Rv3507	PE_PGRS53	0.897378	4.11872	10.8852	0.0138065	0.0297362	1.285	0.454991	1.9723	2.2016	up
Rv3529c	Rv3529c	1.81884	1.24288	36.978	0.000637758	0.00354188	1.02987	1.04949	1.73308	2.7961	up
Rv3530c	Rv3530c	1.7008	1.27562	44.9024	0.00032255	0.00242247	1.08504	0.956097	1.77889	2.70271	up
Rv3533c	PPE62	1.94229	2.04053	70.5114	8.11976e-05	0.0012406	0.874416	1.15188	1.68619	2.89849	up
Rv3534c	hsaF	1.01689	3.28599	16.2162	0.00538998	0.0147829	1.17164	0.543321	1.87162	2.28993	up
Rv3535c	hsaG	1.1407	2.96201	25.4076	0.0016583	0.00627599	1.25778	0.585615	1.94786	2.33222	up
Rv3536c	hsaE	1.25997	2.83948	30.7459	0.000973321	0.00449309	1.19236	0.665765	1.89252	2.41237	up
Rv3540c	ltp2	2.19505	2.43158	75.1888	6.64294e-05	0.00113521	0.770126	1.40873	1.55818	3.15534	up
Rv3541c	Rv3541c	2.14216	0.806103	28.9164	0.00126894	0.00527809	1.00262	1.24115	1.72594	2.98776	up
Rv3542c	Rv3542c	2.13289	2.32032	38.0551	0.000587619	0.00332757	0.911304	1.23349	1.72915	2.9801	up
Rv3543c	fadE29	1.8357	2.86907	47.9055	0.000291737	0.00231078	0.846069	1.1129	1.64948	2.85951	up
Rv3548c	Rv3548c	1.11447	2.41476	12.6485	0.0102859	0.023855	0.773574	0.713691	1.56156	2.4603	up
Rv3549c	Rv3549c	2.55651	2.58531	89.4127	4.3818e-05	0.000969682	1.2722	1.30301	1.96201	3.04962	up
Rv3550	echA20	1.64808	1.30232	40.3836	0.000441928	0.00290692	1.14262	0.893183	1.84518	2.63979	up
Rv3551	Rv3551	1.35211	1.51514	32.4815	0.000832291	0.00409646	1.1071	0.748322	1.80686	2.49493	up
Rv3552	Rv3552	1.4427	1.11605	35.4831	0.00064518	0.00356942	1.03659	0.830212	1.73775	2.57682	up
Rv3556c	fadA6	0.830002	2.56717	11.994	0.0110933	0.0253577	0.783328	0.528621	1.57013	2.27523	up
Rv3557c	Rv3557c	2.04627	1.12038	68.2222	8.99864e-05	0.00131091	0.897337	1.19674	1.70987	2.94335	up
Rv3580c	cysS1	2.77104	4.3983	36.4889	0.000662371	0.00360265	0.847536	1.67799	1.65141	3.42459	up
Rv3581c	ispF	2.89468	5.85084	58.5657	0.00016626	0.00173376	0.974855	1.66855	1.73485	3.41516	up
Rv3582c	ispD	2.56346	8.06178	48.7559	0.00025193	0.002158	0.851701	1.54709	1.65695	3.2937	up
Rv3583c	Rv3583c	1.86917	8.63033	24.89	0.0017546	0.00656332	0.766901	1.20231	1.55465	2.94892	up
Rv3586	Rv3586	1.11731	3.70501	16.1091	0.00559108	0.0152623	1.02465	0.645814	1.73008	2.39242	up
Rv3604c	Rv3604c	1.16476	2.16347	19.0229	0.00377425	0.0114093	0.745298	0.761015	1.53054	2.50762	up
Rv3605c	Rv3605c	2.76199	2.31343	90.7962	4.37621e-05	0.000969682	0.917947	1.59006	1.73703	3.33667	up
Rv3606c	folK	2.99768	3.23414	76.3353	7.45826e-05	0.0012211	0.85798	1.79999	1.66538	3.5466	up
Rv3607c	folB	3.2049	3.11447	48.8972	0.000284	0.00226922	0.851477	1.93456	1.65665	3.68117	up
Rv3608c	folP1	3.38959	4.09608	65.6356	0.000118017	0.0014747	1.01037	1.96406	1.72581	3.71067	up
Rv3609c	folE	2.92324	4.07639	45.8465	0.000343028	0.00248524	0.913062	1.68835	1.73142	3.43496	up
Rv3610c	ftsH	1.57474	5.90132	20.3533	0.00323222	0.0101081	0.750204	1.02617	1.53457	2.77278	up
Rv3612c	Rv3612c	1.10223	3.89012	15.8751	0.00568248	0.0153957	1.42204	0.533944	2.06431	2.28055	up
Rv3625c	mesJ	1.80293	2.66791	48.2168	0.000277881	0.00225124	0.947614	1.03401	1.74363	2.78062	up
Rv3626c	Rv3626c	1.49599	4.25932	28.8393	0.00116618	0.00498634	0.829898	0.918015	1.62959	2.66462	up
Rv3627c	Rv3627c	1.0601	4.94843	17.0948	0.00472167	0.0134593	0.927262	0.608021	1.74352	2.35463	up
Rv3641c	fic	1.95923	1.49517	31.72	0.000982372	0.00451969	1.24847	1.01046	1.93895	2.75707	up
Rv3660c	Rv3660c	1.89287	1.49058	15.2279	0.00665685	0.0172768	1.65179	0.846556	2.23597	2.59317	up
Rv3662c	Rv3662c	2.39012	3.86107	67.131	9.8657e-05	0.00135382	1.43639	1.15168	2.07533	2.89829	up
Rv3663c	dppD	1.58486	1.88984	25.2499	0.0018337	0.00680653	0.54617	1.15254	1.3751	2.89915	up
Rv3668c	Rv3668c	0.795197	1.29894	8.65004	0.0225559	0.0436222	0.719083	0.52569	1.51267	2.2723	up
Rv3681c	whiB4	0.923172	3.20351	15.9589	0.00560881	0.0152819	0.7161	0.611442	1.50983	2.35805	up
Rv3711c	dnaQ	1.19115	4.3685	19.0803	0.00356434	0.0108426	0.891451	0.699476	1.70291	2.44609	up
Rv3719	Rv3719	0.862724	3.88764	12.9904	0.00921965	0.0218721	0.679804	0.585333	1.4739	2.33194	up
Rv3736	Rv3736	1.66764	3.15169	25.3608	0.00181225	0.00674416	0.604755	1.18442	1.40798	2.93103	up
Rv3737	Rv3737	1.05268	2.8612	23.7316	0.00199796	0.00727649	0.597588	0.750361	1.40289	2.49697	up
Rv3740c	Rv3740c	0.815587	2.06829	11.2082	0.0129342	0.0283312	1.30869	0.41038	1.9874	2.15699	up
Rv3746c	PE34	1.06748	2.07185	12.2354	0.0110921	0.0253577	1.48265	0.505731	2.11076	2.25234	up
Rv3749c	Rv3749c	0.952792	1.98265	18.2078	0.00402142	0.0120311	0.956627	0.54706	1.74166	2.29367	up
Rv3784	epiB	0.833963	1.32955	12.7037	0.00971356	0.0227094	0.936047	0.478065	1.74445	2.22467	up
Rv3796	atsH	1.24434	0.645127	20.4513	0.0029735	0.00956735	1.07827	0.702159	1.77216	2.44877	up
Rv3817	Rv3817	2.21358	0.307776	26.4514	0.00161781	0.00615489	0.534325	1.61505	1.37059	3.36166	up
Rv3821	Rv3821	1.57206	2.85032	44.0962	0.000340471	0.00247431	0.746848	1.02632	1.53173	2.77293	up
Rv3833	Rv3833	1.88354	1.12101	53.7399	0.000187586	0.00184818	0.961138	1.08232	1.74028	2.82893	up
Rv3836	Rv3836	1.39517	1.01752	13.8337	0.00836083	0.0202999	0.944649	0.799967	1.74403	2.54658	up
Rv3837c	Rv3837c	0.969002	3.69205	10.21	0.0165147	0.0341972	0.813786	0.602069	1.60945	2.34868	up
Rv3848	Rv3848	1.35489	4.04318	27.8912	0.00128066	0.00530375	1.22164	0.706895	1.91668	2.4535	up
Rv3853	rraA	2.69764	5.13389	17.6055	0.0046669	0.0133689	0.971212	1.55358	1.7364	3.30019	up
Rv3854c	ethA	3.70607	7.67287	27.3872	0.00147215	0.0057829	1.64313	1.66235	2.22941	3.40896	up
Rv3855	ethR	2.55799	3.46535	23.4519	0.00223274	0.00783621	1.39162	1.25328	2.04103	2.99989	up
Rv3856c	Rv3856c	2.01289	3.88696	60.0355	0.000133637	0.00154966	0.859683	1.20702	1.66765	2.95363	up
Rv3857c	Rv3857c	1.39572	1.16297	27.369	0.00134998	0.00545827	0.758535	0.904209	1.54358	2.65082	up
Rv3865	espF	0.942843	4.34686	11.7301	0.0116711	0.026163	0.836395	0.575837	1.63734	2.32245	up
Rv3866	espG1	1.31726	5.09476	23.1038	0.00214828	0.00762286	0.73934	0.86296	1.52644	2.60957	up
Rv3867	espH	2.29915	5.13887	66.438	9.77085e-05	0.00134884	0.729618	1.51215	1.52045	3.25876	up
Rv3868	eccA1	2.77278	6.4634	66.9293	9.54991e-05	0.00134884	0.674593	1.88735	1.46914	3.63396	up
Rv3869	eccB1	2.93948	6.6151	70.6029	8.17367e-05	0.0012406	0.937835	1.68503	1.74446	3.43164	up
Rv3870	eccCa1	3.88526	8.05115	96.5616	3.01351e-05	0.000873617	1.05572	2.21531	1.75382	3.96192	up
Rv3871	eccCb1	4.21856	7.65793	104.014	2.37708e-05	0.000817874	0.986737	2.43847	1.73	4.18508	up
Rv3872	PE35	1.94146	4.95091	50.5821	0.000225446	0.00202572	1.213	1.01653	1.90988	2.76314	up
Rv3873	PPE68	2.03924	6.10196	51.1589	0.000217835	0.00200439	1.19278	1.07731	1.8929	2.82392	up
Rv3878	espJ	0.896773	3.97624	13.0587	0.00910685	0.0216702	0.903541	0.521869	1.71839	2.26848	up
Rv3879c	espK	1.42229	5.32995	26.4592	0.00148281	0.00579763	1.16297	0.763326	1.86329	2.50994	up
Rv3916c	Rv3916c	2.42494	4.75622	72.5061	7.44266e-05	0.0012211	0.846247	1.46992	1.64971	3.21653	up
Rv0003	recF	-0.898108	2.09304	11.5194	0.0121608	0.0269733	0.935646	0.620944	1.44636	-2.03816	down
Rv0007	Rv0007	-1.82726	3.45128	50.9495	0.000220559	0.00200439	0.648903	1.47945	1.2351	-2.89666	down
Rv0036c	Rv0036c	-1.02304	2.71833	16.6875	0.00501724	0.014026	0.691792	0.797297	1.28313	-2.21451	down
Rv0039c	Rv0039c	-1.23596	1.92269	14.146	0.00793352	0.019524	1.29555	0.689314	1.79303	-2.10653	down
Rv0040c	mtc28	-1.32172	4.26005	21.7615	0.00252247	0.00851296	1.22091	0.76	1.73911	-2.17721	down
Rv0045c	Rv0045c	-0.944112	3.8162	14.3497	0.00727558	0.0184527	0.953944	0.646716	1.45986	-2.06393	down
Rv0054	ssb	-0.894878	2.56241	11.9247	0.0112413	0.0255519	0.965657	0.609274	1.46876	-2.02649	down
Rv0055	rpsR1	-0.96765	2.12045	16.4239	0.00522147	0.0144575	1.19986	0.565055	1.71249	-1.98227	down
Rv0056	rplI	-1.56216	3.31798	24.4569	0.00199714	0.00727649	0.978005	1.05634	1.47884	-2.47355	down
Rv0057	Rv0057	-0.841115	1.82945	9.1686	0.0200355	0.0397013	1.39645	0.459106	1.83207	-1.87632	down
Rv0063	Rv0063	-1.15383	1.76443	21.0709	0.00274819	0.00906371	0.878192	0.822172	1.40339	-2.23939	down
Rv0072	Rv0072	-1.10908	2.45014	20.954	0.00278897	0.00914914	0.882589	0.789122	1.40546	-2.20634	down
Rv0074	Rv0074	-1.73511	1.96175	44.5022	0.000331289	0.00245002	0.875573	1.2375	1.40211	-2.65471	down
Rv0075	Rv0075	-1.13302	1.70932	19.4734	0.00338042	0.0104476	0.797617	0.827372	1.36942	-2.24459	down
Rv0079	Rv0079	-1.82629	7.04711	13.5299	0.00880582	0.0211851	2.3468	0.887566	2.05764	-2.30478	down
Rv0080	Rv0080	-1.53392	5.84441	14.2808	0.00775794	0.0192525	2.27189	0.746036	2.05609	-2.16325	down
Rv0081	Rv0081	-1.08096	3.15013	16.9293	0.00483893	0.0137165	1.72171	0.544422	1.98552	-1.96164	down
Rv0084	hycD	-1.14756	3.29865	16.0381	0.00578284	0.0155226	1.0242	0.759075	1.51179	-2.17629	down
Rv0085	hycP	-1.151	2.0669	19.2914	0.00346399	0.0106153	1.21532	0.664458	1.73224	-2.08167	down
Rv0086	hycQ	-0.782142	3.09147	11.168	0.0130389	0.028429	0.9747	0.529865	1.47612	-1.94708	down
Rv0102	Rv0102	-0.869962	3.31809	12.8731	0.00941772	0.0222329	0.5977	0.737265	1.17999	-2.15448	down
Rv0107c	ctpI	-1.96355	4.46681	56.019	0.000165258	0.00173351	0.679487	1.54614	1.26997	-2.96336	down
Rv0108c	Rv0108c	-1.02507	2.7682	19.5093	0.00336427	0.010431	1.15617	0.619332	1.65512	-2.03655	down
Rv0118c	oxcA	-1.57841	1.90116	34.6193	0.000692882	0.00368562	0.934509	1.09195	1.4455	-2.50916	down
Rv0119	fadD7	-1.67292	2.05935	40.3131	0.00044421	0.00290692	0.801898	1.21998	1.37126	-2.6372	down
Rv0120c	fusA2	-1.83694	3.73565	35.9222	0.000673382	0.00362804	0.809622	1.33655	1.37439	-2.75376	down
Rv0129c	fbpC	-2.02345	5.53043	10.3405	0.0160719	0.0334729	1.2578	1.13993	1.77506	-2.55715	down
Rv0145	Rv0145	-1.36196	4.43504	24.121	0.00191152	0.00702099	0.73483	1.02596	1.3275	-2.44318	down
Rv0146	Rv0146	-1.13196	2.94357	11.5231	0.0126881	0.0279292	0.882204	0.80551	1.40527	-2.22272	down
Rv0147	Rv0147	-1.82663	4.68985	31.907	0.00094175	0.00439635	0.600202	1.54553	1.18188	-2.96274	down
Rv0148	Rv0148	-1.7504	3.90851	17.8663	0.00449874	0.0130337	0.609801	1.47116	1.18981	-2.88837	down
Rv0149	Rv0149	-1.17133	3.10425	9.55497	0.0189978	0.0381933	0.662478	0.936058	1.25134	-2.35327	down
Rv0154c	fadE2	-0.88752	2.50621	13.9948	0.00772723	0.0192041	0.63967	0.725182	1.22386	-2.1424	down
Rv0157	pntB	-1.83314	3.63761	36.3072	0.000653196	0.00357286	0.980081	1.2382	1.48049	-2.65541	down
Rv0166	fadD5	-1.5722	3.44054	28.3197	0.00131199	0.0053797	1.53738	0.820935	1.91513	-2.23815	down
Rv0167	yrbE1A	-3.49467	4.15192	141.051	8.91035e-06	0.000776904	1.45642	1.8677	1.87111	-3.28492	down
Rv0170	mce1B	-4.39435	4.21654	200.89	2.80908e-06	0.000687378	1.43391	2.36619	1.85714	-3.78341	down
Rv0171	mce1C	-2.43154	4.70874	73.4507	7.14751e-05	0.00119772	1.26242	1.36752	1.77806	-2.78474	down
Rv0172	mce1D	-3.26527	4.60121	107.502	2.13897e-05	0.000817874	1.32654	1.81244	1.80158	-3.22966	down
Rv0173	lprK	-3.50157	3.96637	110.232	2.11062e-05	0.000817874	1.40741	1.90339	1.83964	-3.32061	down
Rv0174	mce1F	-3.1733	5.07844	104.833	2.31817e-05	0.000817874	1.05159	2.06529	1.53649	-3.48251	down
Rv0175	Rv0175	-1.50471	4.36756	28.0007	0.00126671	0.00527809	0.591598	1.28001	1.17554	-2.69723	down
Rv0176	Rv0176	-0.773893	2.43659	9.21149	0.0197987	0.0394104	0.892209	0.548398	1.41119	-1.96561	down
Rv0179c	lprO	-0.730338	2.93125	9.52028	0.0184684	0.0372774	0.975339	0.49459	1.47665	-1.9118	down
Rv0183	Rv0183	-1.1034	1.83334	12.0473	0.0114868	0.0258743	0.797369	0.805804	1.36931	-2.22302	down
Rv0184	Rv0184	-1.86882	1.54131	33.5881	0.000777339	0.00391914	1.08747	1.18489	1.57721	-2.60211	down
Rv0187	Rv0187	-0.935961	1.05177	10.5937	0.0146603	0.0312731	0.753745	0.695635	1.34548	-2.11285	down
Rv0198c	zmp1	-1.02269	3.62441	15.6598	0.00587784	0.0157194	0.594622	0.868366	1.17772	-2.28558	down
Rv0200	Rv0200	-0.807189	1.81214	10.3306	0.0154909	0.0326604	0.830829	0.583691	1.3829	-2.00091	down
Rv0204c	Rv0204c	-1.42256	2.53948	34.4471	0.000702935	0.0037007	0.610383	1.19509	1.19034	-2.61231	down
Rv0206c	mmpL3	-1.41773	4.93836	23.6589	0.00201465	0.00730933	0.643572	1.15392	1.22862	-2.57114	down
Rv0220	lipC	-2.26828	4.38604	49.0565	0.00027195	0.00222707	0.761255	1.67852	1.35136	-3.09573	down
Rv0221	Rv0221	-1.85297	2.95078	32.4558	0.000921472	0.00432957	0.918139	1.2937	1.43231	-2.71092	down
Rv0222	echA1	-1.75922	2.12487	16.2261	0.00570758	0.0154062	0.980033	1.1883	1.48046	-2.60551	down
Rv0223c	Rv0223c	-1.90743	2.52056	59.1725	0.000139721	0.00157607	0.70946	1.46458	1.30237	-2.8818	down
Rv0227c	Rv0227c	-2.35772	2.58287	81.2665	5.2036e-05	0.00104036	1.11418	1.46686	1.60732	-2.88407	down
Rv0231	fadE4	-2.03709	2.04682	56.9329	0.000157275	0.00169369	0.961315	1.39013	1.4654	-2.80734	down
Rv0236c	aftD	-0.712856	3.28314	8.46592	0.0235686	0.0452323	0.90436	0.501826	1.42052	-1.91904	down
Rv0237	lpqI	-0.81356	1.30389	8.78442	0.0218525	0.0426315	1.11459	0.506023	1.60775	-1.92324	down
Rv0241c	htdX	-0.899406	3.47429	11.5989	0.011973	0.0266384	1.03459	0.591651	1.52017	-2.00887	down
Rv0242c	fabG4	-1.64899	4.44005	28.2954	0.00131508	0.00538478	1.05311	1.07211	1.53809	-2.48932	down
Rv0243	fadA2	-1.4775	5.42827	22.6366	0.00226978	0.00790851	1.05321	0.960537	1.5382	-2.37775	down
Rv0245	Rv0245	-0.798358	1.97698	10.7882	0.0140831	0.0302646	0.777362	0.587042	1.35997	-2.00426	down
Rv0247c	Rv0247c	-1.17464	2.84649	17.1801	0.0048794	0.0137869	1.06163	0.759134	1.54734	-2.17635	down
Rv0263c	Rv0263c	-1.72355	1.68246	40.013	0.000454102	0.00294172	1.09732	1.08492	1.58864	-2.50213	down
Rv0266c	oplA	-0.853732	2.44062	13.0083	0.00918998	0.0218202	0.748554	0.63673	1.34081	-2.05395	down
Rv0279c	PE_PGRS4	-1.14721	3.3378	13.1597	0.00939105	0.022188	1.38603	0.628612	1.82499	-2.04583	down
Rv0280	PPE3	-3.54525	4.54722	102.385	2.87097e-05	0.000858035	2.21968	1.72573	2.05435	-3.14295	down
Rv0281	Rv0281	-2.38445	4.12077	75.8384	6.46625e-05	0.00112798	1.20772	1.38418	1.72264	-2.80139	down
Rv0282	eccA3	-1.42921	5.93458	26.7862	0.0014332	0.00569157	1.26396	0.803379	1.779	-2.22059	down
Rv0283	eccB3	-1.57021	5.2386	34.4958	0.000700074	0.00369675	1.39286	0.858256	1.82954	-2.27547	down
Rv0284	eccC3	-1.9553	5.96205	44.4393	0.000332689	0.00245411	1.3998	1.0659	1.83441	-2.48312	down
Rv0285	PE5	-2.39709	3.30847	66.9526	9.53961e-05	0.00134884	1.81485	1.19322	2.00893	-2.61043	down
Rv0286	PPE4	-2.40914	5.01174	42.6071	0.000424531	0.0028423	1.5464	1.2551	1.91948	-2.67232	down
Rv0287	esxG	-3.44533	4.82775	49.0602	0.000281234	0.00225844	1.67475	1.74806	1.97094	-3.16528	down
Rv0288	esxH	-2.70858	5.34831	57.9117	0.000171939	0.00178656	1.53396	1.41555	1.91345	-2.83276	down
Rv0289	espG3	-1.69679	5.97588	34.5323	0.000697938	0.00369219	1.53794	0.885864	1.91541	-2.30308	down
Rv0290	eccD3	-0.845256	5.16162	9.75545	0.0175326	0.0357937	1.74642	0.424239	1.9924	-1.84145	down
Rv0308	Rv0308	-3.00493	2.526	107.044	2.16843e-05	0.000817874	0.819279	2.18015	1.37831	-3.59737	down
Rv0309	Rv0309	-1.69762	3.12258	33.7003	0.00080731	0.00401717	0.834889	1.22623	1.38441	-2.64345	down
Rv0332	Rv0332	-1.20861	1.35602	20.5977	0.00291817	0.00946283	0.847355	0.87037	1.38861	-2.28759	down
Rv0337c	aspC	-1.48876	3.18718	34.13	0.000721944	0.00373735	0.740858	1.11652	1.33339	-2.53374	down
Rv0338c	Rv0338c	-2.21142	5.27053	48.1259	0.000264271	0.00219519	0.676098	1.74626	1.26638	-3.16347	down
Rv0346c	ansP2	-0.883597	2.73183	15.0365	0.00649471	0.0169623	0.931934	0.6121	1.44355	-2.02931	down
Rv0356c	Rv0356c	-1.69136	1.99855	15.3263	0.00655455	0.0170767	0.884302	1.20268	1.40634	-2.61989	down
Rv0357c	purA	-1.36548	2.03645	29.3026	0.00111505	0.00486827	0.690776	1.0651	1.28202	-2.48232	down
Rv0361	Rv0361	-0.83158	2.47754	11.3993	0.012452	0.0274883	0.684208	0.652241	1.27496	-2.06946	down
Rv0363c	fba	-1.17007	3.92773	21.6661	0.00255217	0.00857516	0.654573	0.942138	1.24193	-2.35935	down
Rv0364	Rv0364	-0.883847	1.51188	10.2977	0.0155991	0.032791	0.944582	0.608303	1.45297	-2.02552	down
Rv0394c	Rv0394c	-1.21887	1.1279	14.1203	0.00756346	0.0189348	0.611147	1.02337	1.19104	-2.44058	down
Rv0397A	Rv0397A	-0.885321	2.40193	9.88218	0.0175276	0.0357937	0.955241	0.606044	1.46082	-2.02326	down
Rv0399c	lpqK	-0.792662	1.9153	10.9041	0.0137533	0.0296436	0.581659	0.678408	1.16841	-2.09562	down
Rv0400c	fadE7	-1.47614	3.08133	31.6096	0.000899564	0.00424729	0.874576	1.05318	1.40161	-2.47039	down
Rv0413	mutT3	-1.08125	1.88428	16.2355	0.00537407	0.0147813	0.860765	0.775332	1.39456	-2.19255	down
Rv0418	lpqL	-2.06042	2.75538	63.3709	0.000113113	0.00145739	0.859038	1.47837	1.39371	-2.89558	down
Rv0426c	Rv0426c	-1.23726	3.34853	23.3629	0.00208451	0.0074605	0.793961	0.904564	1.3678	-2.32178	down
Rv0430	Rv0430	-1.25836	2.25897	8.85257	0.0222353	0.0431172	1.18527	0.743161	1.69325	-2.16038	down
Rv0432	sodC	-1.52668	2.77816	24.6661	0.00195223	0.0071549	0.728666	1.15512	1.32167	-2.57233	down
Rv0433	Rv0433	-1.73588	2.54823	41.6205	0.000404233	0.00276818	0.793998	1.26909	1.36781	-2.68631	down
Rv0438c	moeA2	-1.00395	1.76122	14.1683	0.00750197	0.0188296	0.53334	0.893343	1.12382	-2.31056	down
Rv0455c	Rv0455c	-1.70967	2.84892	39.7801	0.000461976	0.00295644	0.839927	1.23338	1.38617	-2.6506	down
Rv0458	Rv0458	-1.74749	3.54664	39.6004	0.000468176	0.00298295	1.0448	1.14244	1.52961	-2.55966	down
Rv0459	Rv0459	-1.90969	2.31225	30.8641	0.00105999	0.00467971	1.23729	1.0864	1.75781	-2.50361	down
Rv0460	Rv0460	-2.00266	2.18687	35.8393	0.000697015	0.00369219	0.825334	1.4504	1.38076	-2.86762	down
Rv0461	Rv0461	-2.17348	2.36098	65.6498	0.000101394	0.00137592	0.792717	1.58969	1.36723	-3.00691	down
Rv0462	lpdC	-1.51029	4.54042	26.6194	0.00145824	0.00575944	0.723002	1.14747	1.31619	-2.56468	down
Rv0464c	Rv0464c	-1.01108	1.871	13.6944	0.00813843	0.0198886	0.768104	0.745941	1.35544	-2.16316	down
Rv0466	Rv0466	-0.875084	1.98506	12.5959	0.00990823	0.02309	0.807035	0.637181	1.37337	-2.0544	down
Rv0469	umaA	-1.20911	2.79207	26.0087	0.00155489	0.00597827	1.02496	0.799483	1.51236	-2.2167	down
Rv0470c	pcaA	-0.845772	3.94669	11.9222	0.0112467	0.0255519	0.564605	0.73282	1.15413	-2.15004	down
Rv0483	lprQ	-0.944085	4.64762	11.3189	0.0126522	0.0278918	0.908386	0.663021	1.42391	-2.08024	down
Rv0484c	Rv0484c	-1.37525	2.78504	26.0372	0.00155917	0.00597889	0.748949	1.0254	1.34117	-2.44262	down
Rv0489	gpm1	-1.14966	1.81735	16.97	0.00480974	0.01367	0.710038	0.882331	1.30298	-2.29955	down
Rv0494	Rv0494	-0.923503	0.841305	8.42474	0.0238032	0.0455131	1.08273	0.587599	1.57166	-2.00481	down
Rv0495c	Rv0495c	-1.07792	3.00397	21.6549	0.00255569	0.00857516	0.67733	0.850304	1.26768	-2.26752	down
Rv0506	mmpS2	-0.93464	1.94185	8.13634	0.026327	0.049457	1.03208	0.61569	1.51804	-2.0329	down
Rv0509	hemA	-1.01984	4.77658	14.4593	0.00714311	0.0182609	0.694534	0.792931	1.28617	-2.21015	down
Rv0510	hemC	-0.999305	3.76928	15.275	0.00624915	0.0164694	0.953129	0.684806	1.45925	-2.10202	down
Rv0519c	Rv0519c	-0.731217	2.22103	8.74531	0.0220542	0.0429384	0.999974	0.489172	1.4948	-1.90639	down
Rv0524	hemL	-1.2298	4.02837	23.588	0.00203111	0.0073145	0.973114	0.833886	1.47479	-2.2511	down
Rv0525	Rv0525	-1.61771	2.34965	35.3018	0.000654833	0.00357507	1.04849	1.05505	1.5333	-2.47227	down
Rv0526	Rv0526	-0.765761	2.2704	9.05989	0.0204977	0.0404787	1.14945	0.465033	1.64668	-1.88225	down
Rv0529	ccsA	-1.05029	1.63368	16.4572	0.00519506	0.0144186	0.906592	0.738398	1.42239	-2.15561	down
Rv0533c	fabH	-1.17889	1.67776	19.2418	0.00348726	0.0106416	0.777031	0.866954	1.35981	-2.28417	down
Rv0545c	pitA	-1.77556	3.96761	48.4	0.000257555	0.00217108	0.703782	1.3697	1.29631	-2.78692	down
Rv0547c	Rv0547c	-0.747311	1.63166	8.23464	0.0249266	0.0471686	0.546403	0.657782	1.13611	-2.075	down
Rv0555	menD	-1.10395	2.88263	22.6749	0.0022595	0.00788241	0.702456	0.852551	1.29488	-2.26977	down
Rv0558	menH	-1.34372	3.46855	25.9871	0.00155846	0.00597889	0.73345	1.01323	1.32617	-2.43045	down
Rv0559c	Rv0559c	-1.48723	3.42946	35.2602	0.000657073	0.00358055	0.700585	1.15036	1.29284	-2.56758	down
Rv0562	grcC1	-1.56674	2.93685	34.8972	0.000677051	0.00362804	0.582536	1.34018	1.16906	-2.75739	down
Rv0567	Rv0567	-1.30402	2.25731	26.1311	0.00153486	0.00593275	0.81035	0.948595	1.37469	-2.36581	down
Rv0599c	vapB27	-0.849529	1.41979	10.2946	0.0156094	0.032791	0.777747	0.624583	1.36015	-2.0418	down
Rv0604	lpqO	-1.59436	1.53217	30.9752	0.000952992	0.00444168	0.749154	1.18861	1.34136	-2.60582	down
Rv0613c	Rv0613c	-2.61853	3.99904	86.9708	4.20036e-05	0.000961533	1.0278	1.72889	1.51457	-3.14611	down
Rv0632c	echA3	-1.29845	4.27972	26.1092	0.00153842	0.00593859	0.586061	1.10827	1.1716	-2.52549	down
Rv0634A	Rv0634A	-2.00522	2.02822	49.4254	0.000241775	0.00211982	0.970711	1.36149	1.4728	-2.77871	down
Rv0635	hadA	-1.43276	2.85966	20.0598	0.00335514	0.010425	1.09374	0.904225	1.58452	-2.32144	down
Rv0636	hadB	-2.16208	3.43615	59.4218	0.000137927	0.00156903	1.01939	1.43353	1.50822	-2.85075	down
Rv0637	hadC	-3.23716	3.22268	120.595	1.47864e-05	0.000776904	1.07662	2.06913	1.5645	-3.48635	down
Rv0642c	mmaA4	-0.978052	3.71284	13.3638	0.00862438	0.0208004	0.855324	0.702652	1.39194	-2.11987	down
Rv0643c	mmaA3	-1.72883	2.12535	36.6261	0.000588398	0.00332757	0.908286	1.21421	1.42383	-2.63143	down
Rv0644c	mmaA2	-0.750462	2.33466	10.3555	0.0154097	0.0325367	0.891805	0.531898	1.41091	-1.94911	down
Rv0646c	lipG	-1.3195	1.39268	19.25	0.00348341	0.0106416	0.95609	0.902868	1.46145	-2.32008	down
Rv0668	rpoC	-2.26153	6.55319	17.6815	0.00461704	0.0132786	1.01755	1.50078	1.5069	-2.918	down
Rv0685	tuf	-1.64555	6.77288	27.6722	0.00130915	0.00537568	0.816683	1.19481	1.37725	-2.61202	down
Rv0694	Rv0694	-1.44033	2.15521	20.8155	0.00305036	0.00972826	1.34858	0.796701	1.80786	-2.21392	down
Rv0695	Rv0695	-2.33731	2.34298	71.765	7.68535e-05	0.00123093	0.998615	1.56459	1.49388	-2.9818	down
Rv0696	Rv0696	-2.5995	2.5925	80.9556	5.26679e-05	0.00104209	1.17885	1.54297	1.68474	-2.96019	down
Rv0702	rplD	-1.57075	4.38951	24.8249	0.0018779	0.00692664	1.09639	0.989398	1.58758	-2.40661	down
Rv0703	rplW	-1.86187	3.44701	14.2765	0.00776342	0.0192525	1.12911	1.14726	1.62288	-2.56448	down
Rv0704	rplB	-3.33909	4.70478	25.4083	0.00180315	0.00672613	1.06701	2.14953	1.5534	-3.56675	down
Rv0705	rpsS	-3.14401	3.65351	107.47	2.14097e-05	0.000817874	1.11657	1.95302	1.60982	-3.37023	down
Rv0707	rpsC	-4.54212	4.22821	127.771	1.50818e-05	0.000776904	1.10416	2.84522	1.5964	-4.26243	down
Rv0710	rpsQ	-3.80247	4.04833	143.291	8.46635e-06	0.000776904	1.21605	2.19396	1.73315	-3.61118	down
Rv0717	rpsN1	-1.32547	2.24635	14.681	0.00726559	0.0184439	1.25082	0.748879	1.76994	-2.16609	down
Rv0718	rpsH	-2.38849	3.15378	50.5439	0.000257596	0.00217108	1.10469	1.49561	1.597	-2.91283	down
Rv0719	rplF	-2.01449	4.00929	48.4982	0.000255987	0.00217108	0.986903	1.35596	1.48566	-2.77317	down
Rv0720	rplR	-2.87114	2.87914	114.457	1.74927e-05	0.000792363	1.2889	1.60332	1.79075	-3.02053	down
Rv0721	rpsE	-2.05442	4.36793	24.0379	0.00209121	0.00747525	1.04497	1.34296	1.52977	-2.76017	down
Rv0722	rpmD	-1.80916	2.89059	41.9671	0.000397576	0.00276281	1.25647	1.01974	1.77413	-2.43696	down
Rv0723	rplO	-2.04231	4.3414	54.1559	0.00018323	0.00183801	0.970644	1.38673	1.47275	-2.80395	down
Rv0731c	Rv0731c	-1.20869	1.87493	20.1351	0.00309775	0.00981463	0.891972	0.856601	1.41103	-2.27382	down
Rv0732	secY	-1.70103	3.10133	50.0951	0.00023214	0.00206434	1.03139	1.12097	1.51746	-2.53819	down
Rv0733	adk	-2.45832	3.44533	87.9624	4.0523e-05	0.000956162	0.932002	1.70291	1.4436	-3.12012	down
Rv0734	mapA	-2.32411	3.36438	80.3538	5.392e-05	0.00104209	0.934905	1.60749	1.4458	-3.0247	down
Rv0746	PE_PGRS9	-1.79123	2.68173	42.9311	0.000368716	0.00262631	1.204	1.04271	1.71786	-2.45992	down
Rv0772	purD	-0.998108	1.26535	14.2473	0.00740232	0.0186441	0.536886	0.885551	1.1271	-2.30277	down
Rv0777	purB	-1.03724	3.138	15.1241	0.00640306	0.0167683	0.520102	0.932919	1.11182	-2.35013	down
Rv0785	Rv0785	-0.97852	1.41878	13.0081	0.00919024	0.0218202	0.543468	0.863424	1.1333	-2.28064	down
Rv0787	Rv0787	-2.77055	3.43438	49.3413	0.000276544	0.00225124	1.28643	1.54794	1.78983	-2.96516	down
Rv0787A	Rv0787A	-1.30452	2.16626	28.8051	0.00117007	0.00498827	0.814922	0.947686	1.37654	-2.3649	down
Rv0788	purQ	-0.825685	2.97501	8.37736	0.0247293	0.0468869	0.530718	0.736295	1.12141	-2.15351	down
Rv0794c	lpdB	-0.941459	1.95125	15.1012	0.00642684	0.0168154	0.704917	0.725576	1.29753	-2.14279	down
Rv0802c	Rv0802c	-1.11513	1.17938	15.3369	0.00618741	0.0163811	0.669322	0.885677	1.25908	-2.30289	down
Rv0803	purL	-2.28674	3.11702	79.0093	5.68596e-05	0.00107984	0.746388	1.7081	1.33876	-3.12532	down
Rv0833	PE_PGRS13	-0.875676	3.44291	10.3244	0.015552	0.0327655	1.33579	0.485395	1.80405	-1.90261	down
Rv0853c	pdc	-1.60119	2.3038	31.7396	0.000889096	0.00421848	0.682701	1.25745	1.27336	-2.67467	down
Rv0854	Rv0854	-1.39886	1.4572	18.5128	0.00404428	0.0120621	0.906426	0.98355	1.42225	-2.40076	down
Rv0859	Rv0859	-1.40504	5.39503	17.4641	0.00471331	0.0134487	0.963579	0.957672	1.46714	-2.37489	down
Rv0860	fadB	-1.05556	6.22783	9.46506	0.0191947	0.0385356	0.970313	0.716859	1.47248	-2.13407	down
Rv0862c	Rv0862c	-1.3626	1.23331	19.4748	0.00337981	0.0104476	0.598461	1.1542	1.18056	-2.57142	down
Rv0873	fadE10	-1.58767	5.22446	24.3899	0.00196925	0.00720779	0.596758	1.3463	1.17929	-2.76351	down
Rv0884c	serC	-1.86317	3.18501	32.0153	0.000957321	0.00445469	0.702119	1.43928	1.29451	-2.8565	down
Rv0888	Rv0888	-0.762146	2.45997	8.54877	0.0231057	0.0444778	1.61514	0.39098	1.94932	-1.80819	down
Rv0896	gltA2	-2.22273	5.81751	33.719	0.000827945	0.00408823	0.789771	1.62732	1.36588	-3.04454	down
Rv0905	echA6	-2.2971	2.93275	73.0049	7.28489e-05	0.00121373	0.819681	1.6664	1.37848	-3.08362	down
Rv0906	Rv0906	-1.44691	2.74673	17.6157	0.00466017	0.0133629	0.893001	1.02491	1.41174	-2.44213	down
Rv0909	Rv0909	-1.11262	1.3409	16.7027	0.00500579	0.0140167	0.962517	0.758782	1.46632	-2.176	down
Rv0910	Rv0910	-0.969806	2.35827	16.3312	0.00529585	0.0146077	0.74747	0.723851	1.33979	-2.14107	down
Rv0923c	Rv0923c	-0.716818	2.35616	8.32404	0.0243898	0.0464048	0.988155	0.482196	1.48657	-1.89941	down
Rv0925c	Rv0925c	-1.99682	2.33921	32.6036	0.000909841	0.00428187	0.992247	1.34061	1.48948	-2.75783	down
Rv0935	pstC1	-2.387	2.70662	37.3422	0.000620201	0.00346428	1.00854	1.59068	1.50062	-3.0079	down
Rv0945	Rv0945	-1.34236	1.46559	21.2567	0.00268495	0.00890581	0.674985	1.061	1.26519	-2.47821	down
Rv0946c	pgi	-1.64947	2.86817	45.609	0.000307838	0.00239044	0.545266	1.45326	1.13502	-2.87047	down
Rv0950c	Rv0950c	-1.57558	2.28457	30.6305	0.000983762	0.00451969	1.24836	0.891187	1.76796	-2.3084	down
Rv0951	sucC	-1.01773	4.69202	15.788	0.00576043	0.0154768	0.861019	0.729715	1.39469	-2.14693	down
Rv0952	sucD	-1.40937	4.43649	28.432	0.00121366	0.00511396	0.948682	0.967985	1.45598	-2.3852	down
Rv0954	Rv0954	-1.66706	4.5256	20.971	0.00299219	0.00958492	0.673485	1.3193	1.26359	-2.73652	down
Rv0955	Rv0955	-1.03992	3.37542	15.4921	0.00603603	0.0160159	0.656452	0.835824	1.24418	-2.25304	down
Rv0957	purH	-1.35978	2.82392	12.1773	0.0112123	0.0255137	0.69864	1.05351	1.29071	-2.47073	down
Rv0966c	Rv0966c	-1.09406	2.09355	16.0235	0.00555281	0.0151864	0.70611	0.84235	1.29881	-2.25957	down
Rv0980c	PE_PGRS18	-1.63494	2.48271	45.4172	0.000311744	0.00239044	1.63454	0.83553	1.95677	-2.25274	down
Rv0998	Rv0998	-1.19919	3.28448	19.0712	0.00358502	0.0108941	0.65875	0.961715	1.24693	-2.37893	down
Rv0999	Rv0999	-0.942107	1.52163	14.2915	0.00734721	0.0185496	0.574043	0.810374	1.16256	-2.22759	down
Rv1004c	Rv1004c	-0.963474	2.7427	11.3211	0.0131039	0.0285196	1.12207	0.596419	1.61543	-2.01363	down
Rv1005c	Rv1005c	-0.955117	1.60743	13.3537	0.00863986	0.0208204	0.82153	0.692501	1.37923	-2.10972	down
Rv1006	Rv1006	-1.25201	3.60856	27.0718	0.00139161	0.00556453	0.881076	0.89127	1.40474	-2.30849	down
Rv1007c	metS	-1.33759	2.30544	26.3676	0.00149711	0.00583351	0.509668	1.21309	1.10264	-2.6303	down
Rv1009	rpfB	-1.19203	2.62097	25.712	0.00160485	0.00611361	0.859691	0.855094	1.39403	-2.27231	down
Rv1013	pks16	-1.58656	4.90699	32.0419	0.000865362	0.00414103	1.12512	0.980206	1.6186	-2.39742	down
Rv1018c	glmU	-0.703522	3.10905	9.28547	0.0194688	0.0389394	0.642864	0.573014	1.22776	-1.99023	down
Rv1023	eno	-1.73914	2.97088	45.5983	0.000308053	0.00239044	0.689319	1.35824	1.28043	-2.77546	down
Rv1058	fadD14	-1.9754	2.51481	17.7511	0.00457199	0.0131805	0.833219	1.42752	1.3838	-2.84473	down
Rv1059	Rv1059	-1.00074	1.52521	15.3104	0.00621373	0.0164358	0.67623	0.790149	1.26652	-2.20736	down
Rv1069c	Rv1069c	-1.53638	2.3786	37.1535	0.000564381	0.003282	0.675831	1.21348	1.26609	-2.6307	down
Rv1070c	echA8	-1.74069	2.29775	33.9431	0.000783232	0.00393777	0.75343	1.294	1.3452	-2.71121	down
Rv1071c	echA9	-1.11975	1.97376	9.16399	0.020717	0.0408562	0.671464	0.887694	1.26141	-2.30491	down
Rv1074c	fadA3	-1.58558	4.67441	37.0478	0.000569089	0.00329958	0.591176	1.34915	1.17524	-2.76637	down
Rv1076	lipU	-2.02432	3.3666	38.2273	0.000580087	0.00331808	1.39619	1.10504	1.83189	-2.52226	down
Rv1077	cbs	-1.08688	4.20399	13.7094	0.00823012	0.0200497	0.609708	0.913555	1.18973	-2.33077	down
Rv1078	Rv1078	-2.4348	4.31351	50.7367	0.000254716	0.00217108	1.03044	1.60534	1.51669	-3.02256	down
Rv1079	metB	-1.3346	4.15619	16.6178	0.00538357	0.0147829	1.09178	0.843489	1.58223	-2.2607	down
Rv1087	PE_PGRS21	-0.857951	3.60088	8.56278	0.0235811	0.0452323	1.21052	0.497015	1.72621	-1.91423	down
Rv1091	PE_PGRS22	-1.73363	3.17864	37.5713	0.00055032	0.00323606	1.31652	0.963664	1.799	-2.38088	down
Rv1092c	coaA	-1.54007	1.54393	34.418	0.000704651	0.0037007	0.874234	1.09892	1.40144	-2.51613	down
Rv1093	glyA1	-1.00165	3.45765	15.5659	0.00596573	0.0158812	0.547219	0.881043	1.13689	-2.29826	down
Rv1097c	Rv1097c	-1.69795	2.85675	46.2284	0.000295649	0.00232593	0.918012	1.18556	1.4322	-2.60277	down
Rv1098c	fum	-3.00537	2.93085	119.954	1.50426e-05	0.000776904	0.91894	2.09728	1.43299	-3.51449	down
Rv1099c	glpX	-1.78488	1.92139	31.9108	0.000941434	0.00439635	0.851527	1.28384	1.39026	-2.70106	down
Rv1109c	Rv1109c	-1.24517	3.99491	20.1714	0.00308314	0.00978974	0.725743	0.94412	1.31887	-2.36134	down
Rv1111c	Rv1111c	-1.33167	2.21715	29.8117	0.00106218	0.00467971	0.802758	0.970871	1.37162	-2.38809	down
Rv1123c	bpoB	-1.18638	1.97719	23.3967	0.00207637	0.00745837	0.607141	0.999071	1.18748	-2.41629	down
Rv1124	ephC	-1.20227	1.70024	21.0971	0.00273916	0.00905549	0.614976	1.00633	1.19471	-2.42355	down
Rv1125	Rv1125	-1.04821	1.12537	14.4449	0.00716032	0.0182888	0.552808	0.917609	1.14233	-2.33482	down
Rv1126c	Rv1126c	-0.89325	1.58109	9.74251	0.017626	0.0359517	0.631949	0.735547	1.2144	-2.15276	down
Rv1127c	ppdK	-1.64949	2.86818	45.2021	0.0003162	0.00239439	0.6902	1.28727	1.28139	-2.70449	down
Rv1130	prpD	-1.50196	2.12567	20.9581	0.00299695	0.00958958	2.39899	0.729745	2.05819	-2.14696	down
Rv1132	Rv1132	-1.81009	3.35815	41.9001	0.000396295	0.00276168	1.09111	1.14457	1.58145	-2.56179	down
Rv1133c	metE	-1.46529	6.46335	22.5298	0.00229882	0.00798211	0.977721	0.99099	1.47861	-2.4082	down
Rv1140	Rv1140	-0.975109	2.55231	17.3315	0.00456022	0.0131674	0.655444	0.784495	1.24298	-2.20171	down
Rv1142c	echA10	-1.33856	3.46112	26.9326	0.00141167	0.00562147	0.839634	0.965726	1.38607	-2.38294	down
Rv1143	mcr	-0.95586	1.49372	14.0505	0.0076539	0.0190788	0.557974	0.833033	1.14745	-2.25025	down
Rv1155	Rv1155	-0.911289	2.09187	10.6994	0.0144599	0.0310054	0.728388	0.689638	1.3214	-2.10685	down
Rv1175c	fadH	-0.940019	3.21725	13.9227	0.00782342	0.0193186	0.75672	0.697369	1.34795	-2.11458	down
Rv1180	pks3	-1.96579	3.73314	36.2245	0.000676197	0.00362804	1.02638	1.29887	1.51346	-2.71609	down
Rv1181	pks4	-4.35098	6.24968	186.337	3.59474e-06	0.000687378	1.34671	2.4075	1.80726	-3.82471	down
Rv1182	papA3	-4.85896	4.8911	154.188	7.86275e-06	0.000776904	1.66161	2.47088	1.96649	-3.8881	down
Rv1183	mmpL10	-3.25477	4.41289	101.538	2.56732e-05	0.000817874	1.55799	1.69087	1.92491	-3.10808	down
Rv1184c	Rv1184c	-1.67969	3.73549	26.9782	0.00153362	0.00593275	1.33098	0.931742	1.80275	-2.34896	down
Rv1185c	fadD21	-2.06839	4.53605	25.9694	0.00170019	0.00641779	1.0389	1.35721	1.524	-2.77442	down
Rv1186c	Rv1186c	-1.80303	2.38764	35.2211	0.000712288	0.00370971	0.876523	1.28551	1.40258	-2.70273	down
Rv1187	rocA	-1.13567	2.3127	11.1805	0.0135635	0.0292783	0.905932	0.798732	1.42184	-2.21595	down
Rv1193	fadD36	-1.35038	2.66129	24.3423	0.00187483	0.00692664	0.747116	1.00816	1.33945	-2.42537	down
Rv1198	esxL	-1.99214	2.44284	33.4597	0.000846096	0.00412604	1.38141	1.09326	1.8222	-2.51047	down
Rv1201c	dapD	-1.78426	2.85586	52.7807	0.00019815	0.00189583	0.970042	1.21192	1.47226	-2.62914	down
Rv1206	fadD6	-1.40198	2.26843	31.7581	0.000887615	0.00421835	0.547816	1.23254	1.13747	-2.64976	down
Rv1207	folP2	-1.15843	2.33383	18.1841	0.00403487	0.0120464	0.687858	0.905836	1.27885	-2.32305	down
Rv1209	Rv1209	-1.10687	2.17706	16.739	0.00497855	0.0139901	0.927841	0.768458	1.44037	-2.18567	down
Rv1229c	mrp	-0.897408	4.19005	12.7949	0.00955281	0.0224421	0.591776	0.763315	1.17567	-2.18053	down
Rv1231c	Rv1231c	-1.1572	1.49798	10.3868	0.0159185	0.0332715	0.873771	0.825857	1.40121	-2.24307	down
Rv1232c	Rv1232c	-1.33261	2.86517	21.4226	0.00277691	0.00913348	0.764839	0.984439	1.35367	-2.40165	down
Rv1233c	Rv1233c	-0.940065	2.57969	12.9308	0.00931973	0.0220554	0.994349	0.630515	1.49095	-2.04773	down
Rv1240	mdh	-2.51815	3.2744	63.33	0.000126447	0.00153306	0.841842	1.81581	1.38679	-3.23302	down
Rv1248c	Rv1248c	-1.06416	5.71974	15.4896	0.00603843	0.0160159	0.544299	0.938338	1.13409	-2.35555	down
Rv1249c	Rv1249c	-1.15247	2.18839	23.221	0.00211913	0.00755639	0.710639	0.884057	1.30361	-2.30127	down
Rv1260	Rv1260	-1.19213	1.71013	20.5334	0.00294229	0.00951975	0.838866	0.860238	1.38581	-2.27745	down
Rv1261c	Rv1261c	-1.15417	1.68287	16.7928	0.00493859	0.0139135	0.696341	0.895973	1.28818	-2.31319	down
Rv1270c	lprA	-1.79213	1.91453	38.7917	0.000497436	0.00301861	0.89514	1.26807	1.41327	-2.68529	down
Rv1273c	Rv1273c	-0.840004	1.14867	8.66774	0.0224616	0.0434688	0.686501	0.65759	1.2774	-2.0748	down
Rv1274	lprB	-0.735454	2.75833	9.95889	0.0167724	0.0346566	0.549414	0.645693	1.13902	-2.06291	down
Rv1275	lprC	-0.91848	2.65992	15.8652	0.00569129	0.0153957	0.691117	0.716226	1.28239	-2.13344	down
Rv1280c	oppA	-1.20727	2.40416	13.4044	0.00899878	0.0214888	0.795104	0.882307	1.36831	-2.29952	down
Rv1284	canA	-0.799275	2.40173	10.1479	0.0161042	0.0335149	1.35495	0.441578	1.81004	-1.85879	down
Rv1293	lysA	-1.65729	2.88664	36.8604	0.000577567	0.00331808	0.66657	1.31947	1.25602	-2.73669	down
Rv1294	thrA	-1.39342	3.42362	33.6312	0.000753216	0.00382412	0.776249	1.025	1.35943	-2.44222	down
Rv1295	thrC	-1.27368	3.34276	27.0015	0.0014017	0.00558943	0.770386	0.938901	1.35656	-2.35612	down
Rv1302	rfe	-1.16137	1.94679	14.8253	0.00699733	0.0179834	0.720071	0.884328	1.31329	-2.30154	down
Rv1315	murA	-1.02854	2.24271	17.3763	0.0045305	0.0131067	0.557676	0.896609	1.14715	-2.31382	down
Rv1328	glgP	-2.51168	3.90581	78.1006	5.89646e-05	0.00108587	0.676109	1.98334	1.26639	-3.40055	down
Rv1341	Rv1341	-0.799551	1.54499	10.0753	0.0163568	0.0339674	0.665631	0.637111	1.25496	-2.05433	down
Rv1352	Rv1352	-1.12654	2.26239	13.8374	0.00835562	0.0202999	0.767216	0.831399	1.355	-2.24861	down
Rv1368	lprF	-3.05984	3.23459	113.16	1.8145e-05	0.000799211	0.80098	2.23204	1.37087	-3.64925	down
Rv1374c	Rv1374c	-0.911187	3.01965	13.9956	0.00772611	0.0192041	1.57627	0.471351	1.93314	-1.88857	down
Rv1382	Rv1382	-0.8582	0.929061	8.7742	0.021905	0.0426834	1.00003	0.574107	1.49484	-1.99132	down
Rv1386	PE15	-2.57409	3.08851	92.4306	3.46307e-05	0.000929576	1.23869	1.4632	1.75921	-2.88042	down
Rv1387	PPE20	-2.88993	5.53308	48.3418	0.000293699	0.00231998	1.13543	1.77303	1.62994	-3.19024	down
Rv1388	mihF	-3.58065	4.00067	149.694	7.34558e-06	0.000776904	0.808085	2.60642	1.37378	-4.02363	down
Rv1389	gmk	-2.78848	4.39414	104.334	2.35382e-05	0.000817874	0.98613	1.87765	1.48509	-3.29487	down
Rv1408	rpe	-0.945345	2.21086	11.8064	0.0115343	0.0259509	0.637658	0.773987	1.2214	-2.1912	down
Rv1409	ribG	-1.58863	3.20806	40.5601	0.000436278	0.00289421	0.663843	1.26794	1.25292	-2.68516	down
Rv1410c	P55	-1.70565	5.41267	39.0715	0.00048705	0.00301522	0.582788	1.45877	1.16924	-2.87598	down
Rv1411c	lprG	-1.48969	4.20754	30.8997	0.000959624	0.00445825	0.702142	1.15075	1.29454	-2.56797	down
Rv1415	ribA2	-1.00948	4.57946	15.3486	0.00617577	0.0163652	0.563342	0.875626	1.15286	-2.29284	down
Rv1416	ribH	-0.695147	3.08546	8.43227	0.0237601	0.0454656	0.681598	0.546416	1.27219	-1.96363	down
Rv1423	whiA	-1.05583	2.70231	16.4725	0.005183	0.0144061	0.556018	0.921721	1.1455	-2.33894	down
Rv1425	Rv1425	-1.13906	3.40497	14.488	0.00743294	0.018705	0.773655	0.83868	1.35816	-2.25589	down
Rv1426c	lipO	-1.42215	1.51836	27.5181	0.00132969	0.00541722	0.814284	1.03333	1.37628	-2.45055	down
Rv1431	Rv1431	-0.837222	2.30044	9.99299	0.0166492	0.0344266	0.552845	0.732885	1.14236	-2.1501	down
Rv1436	gap	-2.84841	3.96103	73.9937	7.86405e-05	0.00123429	0.811176	2.07154	1.37502	-3.48876	down
Rv1437	pgk	-3.29998	3.86252	121.975	1.42543e-05	0.000776904	0.899857	2.32907	1.41687	-3.74628	down
Rv1438	tpi	-3.05931	2.98358	104.499	2.342e-05	0.000817874	0.975265	2.07187	1.47659	-3.48908	down
Rv1442	bisC	-1.42753	3.22939	34.1877	0.000718438	0.00372585	0.636759	1.16982	1.2203	-2.58703	down
Rv1443c	Rv1443c	-0.77428	2.15958	8.34792	0.0242491	0.0461879	0.797481	0.565431	1.36936	-1.98265	down
Rv1446c	opcA	-0.667375	2.60189	8.24957	0.0248359	0.0470276	0.904279	0.469831	1.42046	-1.88705	down
Rv1447c	zwf2	-1.07491	3.88893	13.8535	0.00807946	0.0197876	0.843621	0.774791	1.38735	-2.19201	down
Rv1448c	tal	-1.58889	4.30859	32.0626	0.00086376	0.00414103	0.795091	1.16121	1.3683	-2.57843	down
Rv1449c	tkt	-0.914487	4.96112	11.7295	0.0116725	0.026163	0.616007	0.764783	1.19575	-2.182	down
Rv1451	Rv1451	-1.39581	4.18316	27.9378	0.00127469	0.00528661	0.573881	1.20077	1.16243	-2.61798	down
Rv1453	Rv1453	-1.13351	1.36777	14.9971	0.00653642	0.0170559	0.972899	0.768684	1.47461	-2.1859	down
Rv1454c	qor	-0.762958	2.91408	8.34602	0.024411	0.0464048	0.635994	0.625704	1.21936	-2.04292	down
Rv1459c	Rv1459c	-1.2292	1.91216	18.7841	0.00371157	0.0112374	0.524873	1.10134	1.1161	-2.51855	down
Rv1468c	PE_PGRS29	-1.05298	2.88865	17.4352	0.00449173	0.0130337	1.30288	0.586526	1.79529	-2.00374	down
Rv1469	ctpD	-2.12815	2.25099	33.1977	0.000864969	0.00414103	0.946934	1.46295	1.4547	-2.88016	down
Rv1473	Rv1473	-1.00173	2.76138	12.4518	0.0105796	0.0244579	0.935186	0.69275	1.44601	-2.10997	down
Rv1474c	Rv1474c	-2.33916	1.97936	62.8986	0.000115758	0.0014652	0.877733	1.66706	1.40317	-3.08428	down
Rv1475c	acn	-1.91408	5.0913	30.004	0.00114625	0.0049449	0.782896	1.40468	1.36264	-2.8219	down
Rv1477	ripA	-2.31648	3.77729	49.1633	0.000279501	0.00225124	1.12046	1.43542	1.6138	-2.85263	down
Rv1478	Rv1478	-1.72311	2.96163	37.2295	0.000577979	0.00331808	1.21094	0.9979	1.72674	-2.41511	down
Rv1483	fabG1	-1.56124	2.58472	36.7064	0.000584657	0.00332337	0.889672	1.10766	1.4095	-2.52487	down
Rv1484	inhA	-1.90292	3.14119	41.6024	0.000441147	0.00290692	0.840412	1.37263	1.38633	-2.78985	down
Rv1485	hemZ	-1.27632	2.45856	28.4356	0.00121323	0.00511396	0.949009	0.87646	1.45622	-2.29367	down
Rv1486c	Rv1486c	-1.39163	3.18879	14.7342	0.00720331	0.018334	0.732869	1.0498	1.32562	-2.46701	down
Rv1487	Rv1487	-1.50723	2.51226	38.8024	0.000497035	0.00301861	0.794346	1.1018	1.36797	-2.51902	down
Rv1488	Rv1488	-1.2815	4.79434	14.8416	0.00707957	0.0181786	0.625002	1.0627	1.20589	-2.47992	down
Rv1508c	Rv1508c	-1.74506	3.32871	41.3749	0.000411377	0.00277121	0.898202	1.23275	1.41558	-2.64997	down
Rv1511	gmdA	-1.3357	2.82934	27.7546	0.00129833	0.00535401	0.576393	1.14708	1.16443	-2.5643	down
Rv1512	epiA	-1.98393	2.36405	41.0478	0.000458689	0.00294842	0.651826	1.60172	1.23863	-3.01893	down
Rv1534	Rv1534	-1.08215	1.26506	16.3399	0.00528882	0.0146022	0.913868	0.757474	1.42863	-2.17469	down
Rv1535	Rv1535	-3.80645	4.36649	53.2758	0.000220441	0.00200439	1.29594	2.12276	1.79316	-3.53997	down
Rv1536	ileS	-2.42991	5.31677	65.3132	0.000103022	0.00138705	0.824759	1.76013	1.38053	-3.17734	down
Rv1538c	ansA	-0.884139	1.19708	9.30268	0.0193931	0.0388464	0.637568	0.72394	1.22129	-2.14116	down
Rv1543	Rv1543	-1.16379	3.16748	17.9352	0.00423417	0.0125126	0.750856	0.86661	1.34292	-2.28383	down
Rv1547	dnaE1	-0.986437	4.43227	9.27397	0.0202134	0.0400265	0.90225	0.695266	1.41879	-2.11248	down
Rv1558	Rv1558	-1.57958	1.32077	20.2898	0.00322109	0.0100842	0.763784	1.16744	1.35303	-2.58466	down
Rv1559	ilvA	-1.84605	3.41961	52.3267	0.00020342	0.00193349	0.661284	1.47692	1.24993	-2.89413	down
Rv1564c	treX	-0.954968	1.97545	14.5973	0.0069806	0.0179563	0.750202	0.711426	1.34233	-2.12864	down
Rv1565c	Rv1565c	-1.72271	3.07819	50.8514	0.00022185	0.00200672	0.734821	1.29772	1.32749	-2.71494	down
Rv1589	bioB	-2.2275	2.39141	71.0802	7.91884e-05	0.00123429	0.768106	1.64337	1.35544	-3.06059	down
Rv1595	nadB	-1.58173	6.24609	8.5321	0.0239543	0.0457167	1.14779	0.961753	1.64464	-2.37897	down
Rv1611	trpC	-2.0008	2.97613	31.0086	0.00104634	0.00467971	0.9392	1.38081	1.44901	-2.79802	down
Rv1614	lgt	-2.05753	2.75006	49.2935	0.000267734	0.0022176	1.08494	1.307	1.57424	-2.72421	down
Rv1617	pykA	-0.997851	3.40313	17.596	0.00438819	0.0128499	0.639561	0.815421	1.22372	-2.23264	down
Rv1618	tesB1	-1.69509	2.173	24.3463	0.00202143	0.00730933	0.855207	1.21783	1.39189	-2.63505	down
Rv1630	rpsA	-1.47105	5.28556	28.6438	0.00118867	0.00503793	0.632283	1.21093	1.21481	-2.62815	down
Rv1631	coaE	-0.812079	3.41355	11.2402	0.0128518	0.028204	0.922334	0.565568	1.43586	-1.98278	down
Rv1636	TB15.3	-0.809134	3.47099	8.49814	0.0235913	0.0452323	0.801898	0.590065	1.37126	-2.00728	down
Rv1637c	Rv1637c	-1.01344	3.07969	12.3577	0.0107142	0.02471	0.714791	0.774847	1.30793	-2.19206	down
Rv1638A	Rv1638A	-2.77989	2.80938	96.8363	2.98637e-05	0.000873617	1.35419	1.53604	1.80977	-2.95326	down
Rv1639c	Rv1639c	-2.30471	5.05199	54.0266	0.000184571	0.00184507	0.939294	1.59046	1.44908	-3.00768	down
Rv1640c	lysX	-1.21138	3.46529	19.6275	0.00331172	0.0103122	0.783193	0.888903	1.36278	-2.30612	down
Rv1650	pheT	-1.61843	2.83765	30.5092	0.00106742	0.00469568	0.840985	1.16726	1.38652	-2.58448	down
Rv1679	fadE16	-1.63936	1.92905	37.8478	0.000534664	0.00316325	0.905855	1.15304	1.42177	-2.57025	down
Rv1680	Rv1680	-1.27368	1.16172	18.6132	0.00380011	0.0114755	0.887813	0.904386	1.40834	-2.3216	down
Rv1689	tyrS	-1.30979	1.48356	23.57	0.00203531	0.00732054	0.731167	0.989253	1.32402	-2.40647	down
Rv1692	Rv1692	-1.00165	1.71719	13.7573	0.00804998	0.0197436	0.844973	0.721762	1.38778	-2.13898	down
Rv1695	ppnK	-0.944486	2.01378	13.8989	0.00785541	0.0193811	0.652393	0.762106	1.23931	-2.17932	down
Rv1697	Rv1697	-2.77364	4.53431	27.9615	0.00139117	0.00556453	1.3069	1.54397	1.79643	-2.96119	down
Rv1698	mctB	-2.31538	3.627	24.5749	0.00197164	0.00720779	1.20913	1.34268	1.72445	-2.75989	down
Rv1700	Rv1700	-1.18696	2.46312	21.3719	0.00264671	0.0088156	0.697955	0.920154	1.28996	-2.33737	down
Rv1701	Rv1701	-1.2967	2.07385	10.6595	0.015053	0.0320166	0.906765	0.911538	1.42254	-2.32875	down
Rv1703c	Rv1703c	-1.77417	2.66975	50.9976	0.00021993	0.00200439	0.64428	1.44303	1.22948	-2.86024	down
Rv1747	Rv1747	-0.78529	3.98385	8.08518	0.025859	0.0486786	0.672218	0.622146	1.26223	-2.03936	down
Rv1749c	Rv1749c	-0.770724	1.76039	9.28071	0.0194898	0.0389394	0.634076	0.633293	1.21701	-2.05051	down
Rv1751	Rv1751	-2.59553	2.56617	63.2524	0.000126918	0.00153306	1.00896	1.72931	1.50091	-3.14652	down
Rv1768	PE_PGRS31	-2.45866	3.46897	89.5166	3.83357e-05	0.000956162	0.903127	1.73205	1.41951	-3.14927	down
Rv1769	Rv1769	-1.28186	3.04472	25.7207	0.00160336	0.00611361	0.545953	1.12872	1.13568	-2.54593	down
Rv1771	Rv1771	-2.01913	3.5746	54.4362	0.00018037	0.00181696	0.771905	1.4876	1.3573	-2.90482	down
Rv1774	Rv1774	-0.832349	1.25139	8.81468	0.021698	0.0423872	0.645932	0.675887	1.23149	-2.0931	down
Rv1780	Rv1780	-0.950651	2.10363	15.8096	0.00574105	0.0154534	0.952738	0.651593	1.45896	-2.06881	down
Rv1781c	malQ	-0.969593	2.79839	12.8415	0.00976565	0.0228128	0.876911	0.691201	1.40277	-2.10842	down
Rv1783	eccC5	-1.54258	6.21355	30.2059	0.00102345	0.00462386	0.704965	1.1888	1.29759	-2.60602	down
Rv1785c	cyp143	-1.151	2.36414	23.7691	0.00198941	0.00726359	0.748045	0.858746	1.34033	-2.27596	down
Rv1793	esxN	-0.956086	3.02638	10.4044	0.0158608	0.0331749	0.807138	0.696141	1.37341	-2.11336	down
Rv1795	eccD5	-0.903484	3.95852	12.8211	0.00950726	0.0223714	0.558552	0.786991	1.14802	-2.20421	down
Rv1803c	PE_PGRS32	-1.27313	1.69688	20.1122	0.003107	0.00983319	0.733588	0.959906	1.3263	-2.37712	down
Rv1808	PPE32	-2.51766	4.46184	30.5336	0.0010921	0.00477526	1.49301	1.33058	1.89216	-2.74779	down
Rv1809	PPE33	-4.7358	4.69493	212.624	2.3311e-06	0.000687378	1.26278	2.66313	1.77828	-4.08035	down
Rv1815	Rv1815	-2.77171	3.65439	89.5787	3.82516e-05	0.000956162	1.18719	1.63445	1.6958	-3.05167	down
Rv1816	Rv1816	-1.0593	2.46538	17.9176	0.00419022	0.0124359	1.11977	0.656684	1.6131	-2.0739	down
Rv1856c	Rv1856c	-2.20567	3.0421	31.0377	0.00104361	0.0046761	0.98268	1.4878	1.48251	-2.90501	down
Rv1860	apa	-1.87144	2.02493	30.2475	0.00112093	0.00487923	0.938636	1.2919	1.44859	-2.70912	down
Rv1863c	Rv1863c	-0.805312	3.25825	9.5233	0.018456	0.0372774	0.571867	0.693781	1.16076	-2.111	down
Rv1866	Rv1866	-1.33489	1.27138	23.1579	0.00213476	0.00759344	0.500867	1.21905	1.09503	-2.63627	down
Rv1876	bfrA	-1.2033	2.32846	20.4113	0.00298887	0.00958492	0.865447	0.861382	1.39694	-2.2786	down
Rv1877	Rv1877	-0.903666	3.24159	13.9291	0.00781472	0.0193136	0.62983	0.745719	1.2118	-2.16293	down
Rv1883c	Rv1883c	-2.10094	4.66843	42.8465	0.000404866	0.00276818	1.1275	1.29597	1.62113	-2.71319	down
Rv1884c	rpfC	-3.69366	4.58283	121.651	1.4377e-05	0.000776904	1.42812	1.99289	1.85342	-3.41011	down
Rv1885c	X.MtCM	-2.52156	2.78268	74.9977	6.69611e-05	0.00113521	1.44166	1.35419	1.86204	-2.77141	down
Rv1886c	fbpB	-3.72814	4.22373	119.341	1.61403e-05	0.000776904	1.33884	2.06556	1.8049	-3.48277	down
Rv1901	cinA	-0.848743	2.97559	12.1432	0.010783	0.0248371	0.592025	0.721812	1.17585	-2.13903	down
Rv1912c	fadB5	-2.06637	2.31429	53.5509	0.000189608	0.00184818	0.759896	1.5302	1.35039	-2.94742	down
Rv1919c	Rv1919c	-2.23197	1.96491	55.977	0.000165637	0.00173351	0.995282	1.49637	1.49159	-2.91358	down
Rv1920	Rv1920	-1.63435	2.10117	24.0919	0.00207877	0.00745837	0.719558	1.24496	1.31277	-2.66218	down
Rv1923	lipD	-1.20276	3.53679	21.9963	0.00245123	0.00836015	0.638056	0.984348	1.22188	-2.40156	down
Rv1924c	Rv1924c	-1.10372	1.70549	11.1336	0.0136895	0.0295283	0.88123	0.785672	1.40481	-2.20289	down
Rv1932	tpx	-2.05771	2.78986	57.0397	0.000156375	0.00169153	0.994154	1.38026	1.49081	-2.79747	down
Rv1933c	fadE18	-1.31125	2.07823	27.0953	0.00138825	0.00556453	1.90071	0.647507	2.02508	-2.06472	down
Rv1988	erm.37.	-1.20496	3.09358	8.25925	0.0255583	0.0482065	1.21596	0.695287	1.73304	-2.1125	down
Rv2005c	Rv2005c	-1.75729	7.17995	23.1603	0.00219253	0.00770441	2.01438	0.861357	2.04014	-2.27857	down
Rv2031c	hspX	-2.12728	9.36615	8.85769	0.0222092	0.0430955	4.02239	1.02276	2.07993	-2.43998	down
Rv2032	acg	-1.96493	7.44448	12.3325	0.0108954	0.025028	2.85598	0.956459	2.05438	-2.37367	down
Rv2047c	Rv2047c	-0.761947	2.43112	9.56343	0.0182919	0.0370051	0.795663	0.556751	1.36856	-1.97397	down
Rv2048c	pks12	-1.89868	4.46783	41.0167	0.00042209	0.00283249	0.892714	1.34512	1.41154	-2.76233	down
Rv2059	Rv2059	-1.7523	2.55526	47.6209	0.000270447	0.00222103	1.34769	0.969422	1.80758	-2.38664	down
Rv2068c	blaC	-1.18321	1.86227	23.3715	0.00208245	0.0074605	0.578151	1.01495	1.16579	-2.43216	down
Rv2069	sigC	-1.59864	1.64399	36.884	0.000576489	0.00331808	1.23602	0.910124	1.75651	-2.32734	down
Rv2074	Rv2074	-1.13031	3.15516	21.5237	0.00259738	0.00869493	0.959605	0.772016	1.4641	-2.18923	down
Rv2075c	Rv2075c	-0.697591	2.63804	9.16777	0.019997	0.0396793	0.974625	0.472606	1.47605	-1.88982	down
Rv2080	lppJ	-0.902075	2.78537	10.4244	0.0156327	0.0327925	1.16608	0.540845	1.6679	-1.95806	down
Rv2082	Rv2082	-1.45511	2.2912	27.5336	0.00132761	0.00541722	0.858069	1.04441	1.39324	-2.46162	down
Rv2090	Rv2090	-0.985574	3.29552	16.9275	0.00484028	0.0137165	1.2784	0.551675	1.78651	-1.96889	down
Rv2091c	Rv2091c	-1.06521	4.43717	14.2113	0.00744752	0.0187092	0.709043	0.818173	1.30193	-2.23539	down
Rv2097c	pafA	-0.826832	4.33377	10.3507	0.0154254	0.032546	0.638816	0.676171	1.22281	-2.09339	down
Rv2101	helZ	-2.33188	3.94208	75.5796	6.53588e-05	0.00112798	0.807776	1.69757	1.37366	-3.11478	down
Rv2102	Rv2102	-1.47107	2.52293	34.6928	0.000688649	0.0036766	1.02671	0.971824	1.51372	-2.38904	down
Rv2112c	dop	-2.2933	3.16058	75.8062	6.47484e-05	0.00112798	0.617358	1.91564	1.19715	-3.33285	down
Rv2124c	metH	-1.42425	5.03663	27.5123	0.00133048	0.00541722	0.598669	1.20626	1.18071	-2.62348	down
Rv2141c	Rv2141c	-0.721338	2.53385	8.67159	0.0224412	0.0434582	0.705325	0.555743	1.29797	-1.97296	down
Rv2144c	Rv2144c	-1.3804	3.24005	29.9399	0.00104937	0.00467971	0.616876	1.15356	1.19664	-2.57078	down
Rv2147c	Rv2147c	-0.897523	4.42389	10.4611	0.0150716	0.0320326	1.02929	0.592129	1.51576	-2.00934	down
Rv2173	idsA2	-1.06419	2.07783	16.7303	0.0049851	0.0139901	0.532295	0.947754	1.12285	-2.36497	down
Rv2178c	aroG	-1.49638	3.52242	35.4284	0.000648072	0.00357286	0.589224	1.27476	1.17385	-2.69198	down
Rv2184c	Rv2184c	-1.1364	3.40979	22.6268	0.00227243	0.00790851	0.637591	0.930473	1.22132	-2.34769	down
Rv2185c	TB16.3	-1.98766	3.51146	51.5527	0.000212831	0.00199031	0.940434	1.37088	1.44992	-2.78809	down
Rv2187	fadD15	-2.29799	4.31893	51.0464	0.00024168	0.00211982	0.912573	1.60979	1.42751	-3.02701	down
Rv2188c	pimB	-1.38377	2.13673	19.6364	0.00354339	0.0107902	0.74411	1.03532	1.33657	-2.45253	down
Rv2190c	Rv2190c	-1.96028	3.35356	59.8123	0.000135177	0.00155508	1.13439	1.20354	1.62876	-2.62076	down
Rv2192c	trpD	-0.711307	2.23436	8.25858	0.0247814	0.0469551	0.992751	0.47744	1.48983	-1.89465	down
Rv2193	ctaE	-1.03803	5.53669	13.4084	0.00855667	0.0206715	0.97621	0.702616	1.47738	-2.11983	down
Rv2199c	Rv2199c	-2.47601	3.34749	61.7318	0.000136628	0.00156555	0.929833	1.71715	1.44193	-3.13436	down
Rv2200c	ctaC	-1.85312	4.53983	41.3537	0.000412001	0.00277121	0.854327	1.33175	1.39149	-2.74897	down
Rv2206	Rv2206	-1.42651	2.54744	33.0167	0.000794207	0.0039834	0.714828	1.09063	1.30797	-2.50785	down
Rv2207	cobT	-1.2965	2.3094	24.1129	0.00191327	0.00702099	1.0128	0.862293	1.50355	-2.27951	down
Rv2210c	ilvE	-0.957015	2.92908	17.2896	0.00458826	0.0132089	0.473375	0.893015	1.07167	-2.31023	down
Rv2211c	gcvT	-2.5008	2.29437	80.6136	5.33749e-05	0.00104209	0.916828	1.74737	1.43118	-3.16459	down
Rv2212	Rv2212	-1.12493	2.00558	21.663	0.00255314	0.00857516	0.704065	0.867588	1.29662	-2.2848	down
Rv2213	pepB	-2.13069	3.43131	64.5155	0.000107019	0.00139751	0.823803	1.54381	1.38015	-2.96103	down
Rv2214c	ephD	-2.42106	4.0297	77.3716	6.0727e-05	0.0011003	0.701756	1.87082	1.29412	-3.28803	down
Rv2215	dlaT	-0.980752	5.69659	13.0576	0.0091087	0.0216702	0.652442	0.791331	1.23937	-2.20855	down
Rv2219A	Rv2219A	-1.06159	1.8594	17.7558	0.00428836	0.012626	0.834254	0.766947	1.38418	-2.18416	down
Rv2220	glnA1	-1.25937	4.83977	13.951	0.00819688	0.0199855	0.920542	0.878006	1.43435	-2.29522	down
Rv2221c	glnE	-1.56491	3.88481	38.3748	0.000513451	0.0030754	0.637583	1.28134	1.22131	-2.69856	down
Rv2223c	Rv2223c	-1.32454	2.5228	27.3939	0.00134656	0.00545306	0.656064	1.06498	1.24372	-2.4822	down
Rv2224c	caeA	-1.10328	4.22347	16.4738	0.00518194	0.0144061	0.615258	0.923252	1.19499	-2.34047	down
Rv2226	Rv2226	-1.66115	2.43011	45.384	0.000312425	0.00239044	0.844125	1.19722	1.38751	-2.61443	down
Rv2237A	Rv2237A	-0.781181	1.17182	8.46484	0.0235747	0.0452323	0.815587	0.567386	1.37681	-1.9846	down
Rv2238c	ahpE	-1.78737	2.48862	39.0521	0.000491489	0.00301861	0.847373	1.28715	1.38862	-2.70437	down
Rv2239c	Rv2239c	-1.82446	3.32154	54.8418	0.000176332	0.00180632	0.871734	1.30303	1.40017	-2.72024	down
Rv2241	aceE	-1.90748	5.08519	44.1491	0.000339254	0.00247431	0.737663	1.43392	1.33025	-2.85113	down
Rv2242	Rv2242	-0.773077	2.6791	11.7802	0.0115585	0.0259753	0.54566	0.680888	1.1354	-2.0981	down
Rv2243	fabD	-1.14243	5.06205	16.9328	0.00483642	0.0137165	1.15177	0.692561	1.64957	-2.10978	down
Rv2244	acpM	-1.7535	5.34299	26.2254	0.00165577	0.00627462	1.17295	1.04566	1.67693	-2.46288	down
Rv2245	kasA	-1.80609	6.80726	30.2489	0.00101933	0.00462386	1.07271	1.15778	1.55996	-2.575	down
Rv2246	kasB	-1.26901	6.00234	17.1906	0.00465545	0.0133625	1.09045	0.802825	1.58069	-2.22004	down
Rv2247	accD6	-1.07605	6.041	13.9453	0.00779306	0.0192852	1.08497	0.683514	1.57428	-2.10073	down
Rv2251	Rv2251	-1.29618	1.53718	25.1251	0.00170999	0.00643801	0.960442	0.884925	1.46473	-2.30214	down
Rv2258c	Rv2258c	-2.29543	1.94437	64.583	0.000106673	0.00139751	0.993901	1.5399	1.49064	-2.95712	down
Rv2259	mscR	-2.41994	2.5002	85.9016	4.36796e-05	0.000969682	0.799017	1.76634	1.37003	-3.18355	down
Rv2280	Rv2280	-1.09286	5.30434	14.8581	0.00668662	0.0173076	1.03066	0.720474	1.51687	-2.13769	down
Rv2284	lipM	-1.46066	2.23804	25.9259	0.00157769	0.00603394	0.56477	1.26541	1.1543	-2.68263	down
Rv2285	Rv2285	-0.705868	2.27469	8.72755	0.0221466	0.043045	0.552148	0.618271	1.14168	-2.03549	down
Rv2289	cdh	-2.84868	2.65071	104.653	2.33095e-05	0.000817874	1.20362	1.65874	1.71738	-3.07596	down
Rv2290	lppO	-0.877268	2.63719	12.3054	0.0104584	0.0241971	0.76109	0.64923	1.35124	-2.06645	down
Rv2298	Rv2298	-1.4959	2.66205	27.3654	0.00144145	0.00570092	0.560146	1.3012	1.14962	-2.71842	down
Rv2299c	htpG	-2.11148	4.08995	51.8932	0.000208623	0.00196623	0.803774	1.53893	1.37205	-2.95614	down
Rv2301	cut2	-1.86844	1.74127	44.7579	0.000325671	0.0024333	1.03921	1.22579	1.52428	-2.643	down
Rv2302	Rv2302	-1.79931	2.60278	15.1705	0.00671756	0.0173722	0.944174	1.23862	1.45267	-2.65584	down
Rv2325c	Rv2325c	-1.08755	2.80284	17.9934	0.00414526	0.0123506	0.698761	0.842509	1.29084	-2.25972	down
Rv2333c	stp	-1.18038	2.18974	20.24	0.0030558	0.00973491	0.631163	0.972757	1.21344	-2.38997	down
Rv2334	cysK1	-0.990164	1.95338	8.94707	0.0217596	0.0424788	0.929235	0.686913	1.44147	-2.10413	down
Rv2342	Rv2342	-0.987914	1.08248	12.7252	0.00967538	0.0226925	0.972125	0.670242	1.47397	-2.08746	down
Rv2343c	dnaG	-1.24063	3.26435	23.113	0.00214596	0.00762286	0.706644	0.95478	1.29938	-2.37199	down
Rv2344c	dgt	-0.82555	2.30565	11.727	0.0116782	0.026163	0.600112	0.698547	1.18181	-2.11576	down
Rv2345	Rv2345	-2.07222	4.03474	46.1895	0.000311677	0.00239044	0.670361	1.64434	1.26021	-3.06156	down
Rv2346c	esxO	-2.46961	3.96116	86.8928	4.2123e-05	0.000961533	1.07726	1.57778	1.56525	-2.99499	down
Rv2347c	esxP	-2.1654	2.28993	66.6634	9.66868e-05	0.00134884	1.45879	1.1564	1.87253	-2.57361	down
Rv2348c	Rv2348c	-1.35867	3.65124	21.1372	0.00287591	0.00937825	1.16084	0.817931	1.6611	-2.23515	down
Rv2352c	PPE38	-2.97988	3.12488	102.361	2.50193e-05	0.000817874	1.52464	1.56112	1.90881	-2.97833	down
Rv2357c	glyS	-1.16406	2.1181	19.298	0.00346095	0.0106153	0.909495	0.816962	1.42486	-2.23418	down
Rv2375	Rv2375	-3.13646	3.43315	119.146	1.53734e-05	0.000776904	1.52709	1.64209	1.91004	-3.05931	down
Rv2376c	cfp2	-3.40828	4.06052	117.158	1.6229e-05	0.000776904	1.01044	2.26928	1.50192	-3.6865	down
Rv2387	Rv2387	-1.15489	1.47294	12.4325	0.0106976	0.0246914	0.828301	0.835706	1.38193	-2.25292	down
Rv2388c	hemN	-0.853151	2.32891	12.0097	0.01106	0.0253462	0.699425	0.660552	1.29157	-2.07777	down
Rv2389c	rpfD	-0.993213	1.8693	12.4674	0.0101787	0.0236415	0.845336	0.715622	1.3879	-2.13284	down
Rv2390c	Rv2390c	-1.08162	1.80479	11.4914	0.012766	0.0280795	1.09767	0.680674	1.58905	-2.09789	down
Rv2391	sirA	-1.53086	5.55542	26.2826	0.00151054	0.00587005	0.859619	1.09818	1.394	-2.51539	down
Rv2392	cysH	-2.7389	4.15431	100.077	2.68886e-05	0.000829256	0.948018	1.88177	1.45549	-3.29898	down
Rv2393	che1	-3.08433	3.48607	76.204	7.49758e-05	0.0012211	1.03698	2.02615	1.52226	-3.44337	down
Rv2394	ggtB	-2.0529	3.21568	51.8705	0.0002089	0.00196623	0.753786	1.52574	1.34551	-2.94295	down
Rv2395B	aprB	-0.944342	4.8099	9.8944	0.0170802	0.0350677	0.953705	0.646952	1.45968	-2.06417	down
Rv2396	PE_PGRS41	-0.797562	4.26707	10.1046	0.0162541	0.0338026	1.0363	0.52414	1.52166	-1.94135	down
Rv2397c	cysA1	-1.46592	2.87175	33.6049	0.000754915	0.00382605	0.819827	1.06339	1.37854	-2.4806	down
Rv2402	Rv2402	-2.60111	2.54426	97.5669	2.91572e-05	0.000862516	0.506927	2.3641	1.10025	-3.78132	down
Rv2409c	Rv2409c	-2.36031	2.18087	63.8286	0.000110623	0.0014381	0.865837	1.68939	1.39714	-3.1066	down
Rv2410c	Rv2410c	-2.63079	2.34178	91.5537	3.56948e-05	0.00094072	0.666275	2.09509	1.25569	-3.51231	down
Rv2411c	Rv2411c	-1.6381	3.24253	27.3994	0.00147037	0.0057829	0.559287	1.42597	1.14876	-2.84318	down
Rv2414c	Rv2414c	-1.80318	1.91063	47.9961	0.000264136	0.00219519	0.902461	1.27078	1.41896	-2.68799	down
Rv2419c	gpgP	-1.4099	1.76396	27.5449	0.0013261	0.00541722	0.810744	1.0255	1.37484	-2.44271	down
Rv2427c	proA	-2.57401	2.9359	99.6343	2.72718e-05	0.00083222	0.557971	2.24326	1.14744	-3.66047	down
Rv2439c	proB	-1.18694	2.18385	23.6803	0.00200971	0.00730933	1.08044	0.756509	1.56897	-2.17372	down
Rv2440c	obg	-1.8249	3.93456	30.9104	0.00105559	0.00467971	1.05889	1.18169	1.54432	-2.5989	down
Rv2441c	rpmA	-1.96846	3.60915	39.886	0.000498482	0.00301861	1.16701	1.17934	1.66912	-2.59655	down
Rv2442c	rplU	-1.68189	3.39731	34.1445	0.000747153	0.0038166	1.0694	1.08081	1.55614	-2.49802	down
Rv2447c	folC	-0.955085	2.85738	15.2146	0.00631019	0.016585	0.814288	0.693962	1.37628	-2.11118	down
Rv2448c	valS	-1.05236	4.42319	12.8685	0.00945608	0.0222871	0.66841	0.836489	1.25807	-2.2537	down
Rv2449c	Rv2449c	-1.18409	3.9669	21.8793	0.0024864	0.00842063	0.827188	0.857106	1.38149	-2.27432	down
Rv2456c	Rv2456c	-2.05463	3.01229	47.6676	0.000296057	0.00232593	0.74683	1.53424	1.33918	-2.95146	down
Rv2457c	clpX	-2.12651	5.96727	52.0724	0.000206452	0.0019559	0.673668	1.68265	1.26379	-3.09987	down
Rv2459	Rv2459	-1.2149	4.10488	23.0704	0.00215667	0.00762893	1.03868	0.797282	1.5238	-2.2145	down
Rv2460c	clpP2	-2.40008	4.65034	62.7249	0.000116751	0.0014652	0.698182	1.86023	1.29021	-3.27745	down
Rv2461c	clpP1	-1.7051	4.29947	43.4783	0.000355086	0.00256068	0.674067	1.34875	1.26421	-2.76596	down
Rv2467	pepN	-2.29029	3.33975	45.9605	0.000340548	0.00247431	0.624581	1.90007	1.20537	-3.31728	down
Rv2468c	Rv2468c	-1.97154	2.64237	63.0173	0.000115086	0.0014633	0.896942	1.39369	1.41461	-2.81091	down
Rv2477c	Rv2477c	-1.98507	4.48052	53.6494	0.00018855	0.00184818	0.62047	1.6535	1.20053	-3.07071	down
Rv2509	Rv2509	-2.25086	2.05452	46.8736	0.000311098	0.00239044	0.667982	1.78981	1.2576	-3.20703	down
Rv2518c	ldtB	-1.75275	3.46505	36.8869	0.000588839	0.00332757	0.985254	1.18075	1.48444	-2.59796	down
Rv2521	bcp	-0.857037	2.19053	12.9663	0.00926	0.0219499	0.589818	0.729843	1.17427	-2.14706	down
Rv2525c	Rv2525c	-1.7344	2.33508	33.0954	0.000849687	0.00412604	0.945473	1.19315	1.45363	-2.61037	down
Rv2531c	adi	-1.59586	3.32698	20.5261	0.00316261	0.00996567	0.585531	1.36257	1.17122	-2.77978	down
Rv2533c	nusB	-1.27874	2.77728	18.3538	0.00420507	0.012452	1.08575	0.811797	1.5752	-2.22901	down
Rv2534c	efp	-1.41132	3.51633	33.8983	0.000736258	0.00379114	0.660646	1.1298	1.24918	-2.54701	down
Rv2535c	pepQ	-1.46971	3.59572	17.7482	0.00457384	0.0131805	0.518349	1.32375	1.11027	-2.74096	down
Rv2536	Rv2536	-0.795736	2.60409	12.3501	0.0103713	0.0240339	0.663611	0.635239	1.25266	-2.05245	down
Rv2540c	aroF	-0.774153	4.09325	8.56635	0.023009	0.04438	1.63431	0.395647	1.95668	-1.81286	down
Rv2556c	Rv2556c	-0.702443	3.14304	9.30041	0.0194031	0.0388464	0.652044	0.566994	1.23889	-1.98421	down
Rv2567	Rv2567	-1.93253	2.59879	28.1922	0.00136028	0.00549228	0.798422	1.41084	1.36977	-2.82806	down
Rv2572c	aspS	-0.964196	2.29779	14.0885	0.00760457	0.0189765	0.64031	0.78733	1.22464	-2.20455	down
Rv2581c	Rv2581c	-1.3154	2.81267	24.5019	0.00183162	0.00680653	0.714886	1.00564	1.30802	-2.42286	down
Rv2584c	apt	-2.06532	3.9297	48.729	0.00025235	0.002158	0.739825	1.5501	1.33237	-2.96732	down
Rv2585c	Rv2585c	-0.965892	3.51737	9.02448	0.0213798	0.0419634	0.661772	0.772398	1.25051	-2.18961	down
Rv2590	fadD9	-1.03436	5.5544	11.0767	0.0133176	0.0288765	1.24081	0.587277	1.76127	-2.00449	down
Rv2592c	ruvB	-1.37833	1.90979	21.3685	0.00279532	0.00915665	1.18803	0.812257	1.69691	-2.22947	down
Rv2593c	ruvA	-1.3488	1.3555	19.772	0.0032489	0.0101493	1.22585	0.772936	1.74503	-2.19015	down
Rv2594c	ruvC	-1.51322	1.9925	27.7959	0.00129295	0.00533942	1.1179	0.939194	1.61119	-2.35641	down
Rv2605c	tesB2	-1.79915	2.78531	20.4244	0.00320334	0.0100394	0.62042	1.4987	1.20047	-2.91592	down
Rv2606c	snzP	-1.60891	3.82338	39.1894	0.000482759	0.00300193	0.575917	1.38215	1.16406	-2.79937	down
Rv2608	PPE42	-1.07591	1.96558	16.6983	0.00500906	0.0140167	0.663013	0.85938	1.25196	-2.2766	down
Rv2614c	thrS	-2.49033	3.27539	64.5348	0.000119417	0.00148463	0.675565	1.96737	1.26581	-3.38459	down
Rv2672	Rv2672	-1.37426	2.3936	28.2484	0.00123589	0.00518968	0.658529	1.10235	1.24666	-2.51957	down
Rv2674	msrB	-0.86693	2.36027	13.5542	0.00834001	0.0202833	0.63069	0.714782	1.21286	-2.132	down
Rv2680	Rv2680	-0.871678	1.88754	12.6014	0.00989805	0.0230881	0.876716	0.621441	1.40267	-2.03866	down
Rv2681	Rv2681	-0.888772	2.01793	11.6784	0.0117889	0.02635	0.7987	0.648789	1.36989	-2.066	down
Rv2682c	dxs1	-1.42947	3.77024	29.2069	0.00112537	0.00488392	0.549403	1.25502	1.139	-2.67223	down
Rv2690c	Rv2690c	-1.20251	2.08208	20.8267	0.00283424	0.00927367	0.737027	0.904392	1.32963	-2.32161	down
Rv2691	ceoB	-1.2028	2.17406	20.2148	0.00306582	0.00975153	0.597658	1.01937	1.17995	-2.43658	down
Rv2696c	Rv2696c	-0.732784	3.29688	9.33287	0.0192613	0.0386426	0.83301	0.529574	1.38373	-1.94679	down
Rv2697c	dut	-1.18139	1.89214	22.4576	0.0023187	0.00803097	1.25771	0.665575	1.77499	-2.08279	down
Rv2700	Rv2700	-1.04087	2.0494	11.8585	0.0119017	0.0265204	0.819309	0.75517	1.37833	-2.17238	down
Rv2702	ppgK	-1.13048	1.91921	17.1318	0.00469592	0.0134255	0.597391	0.958229	1.17976	-2.37544	down
Rv2724c	fadE20	-1.23369	2.98625	23.6673	0.0020127	0.00730933	0.789497	0.903303	1.36575	-2.32052	down
Rv2732c	Rv2732c	-0.798261	2.66213	12.1988	0.0106702	0.0246478	0.822837	0.578552	1.37976	-1.99577	down
Rv2736c	recX	-1.88535	2.10799	30.2168	0.00112408	0.00488392	1.25949	1.06146	1.77619	-2.47867	down
Rv2749	Rv2749	-0.944897	1.55425	11.0298	0.0134067	0.0290261	0.966524	0.643031	1.46944	-2.06025	down
Rv2750	Rv2750	-1.09303	2.70589	22.7219	0.00224696	0.00785759	0.727088	0.827949	1.32016	-2.24516	down
Rv2772c	Rv2772c	-1.72973	2.02778	33.7738	0.000749271	0.00381746	0.690605	1.34943	1.28183	-2.76664	down
Rv2773c	dapB	-1.36107	2.82316	30.3222	0.00101238	0.00460734	0.694205	1.05853	1.2858	-2.47575	down
Rv2778c	Rv2778c	-0.887653	1.64355	11.6994	0.0117409	0.0262629	0.768705	0.654738	1.35574	-2.07195	down
Rv2783c	gpsI	-1.46948	4.81736	14.4004	0.00760629	0.0189765	0.878224	1.04708	1.4034	-2.4643	down
Rv2786c	ribF	-0.912906	1.65553	11.4596	0.0123047	0.0272507	0.415663	0.895507	1.01943	-2.31272	down
Rv2788	sirR	-0.723586	2.55651	10.2452	0.0157736	0.0330163	0.606095	0.609799	1.1866	-2.02701	down
Rv2789c	fadE21	-0.704374	2.54395	9.17852	0.019948	0.0396091	1.05956	0.45589	1.54505	-1.8731	down
Rv2819c	Rv2819c	-1.47152	1.63296	17.987	0.00442357	0.0128941	0.966936	1.00119	1.46977	-2.4184	down
Rv2823c	Rv2823c	-1.30754	1.76486	20.5549	0.0029342	0.0095042	0.802728	0.953287	1.37161	-2.3705	down
Rv2837c	Rv2837c	-0.920693	3.26227	11.264	0.0129391	0.0283312	0.943616	0.633971	1.45226	-2.05119	down
Rv2853	PE_PGRS48	-0.942819	2.32614	15.1507	0.00637555	0.0167113	0.747019	0.703932	1.33936	-2.12115	down
Rv2854	Rv2854	-1.04818	1.06347	13.7347	0.00808161	0.0197876	0.466094	0.983764	1.06547	-2.40098	down
Rv2855	mtr	-1.84936	1.85995	33.2599	0.000837882	0.00410325	0.853173	1.32954	1.39097	-2.74676	down
Rv2858c	aldC	-1.78559	1.83951	44.5118	0.000331074	0.00245002	0.693609	1.38941	1.28514	-2.80663	down
Rv2861c	mapB	-0.771792	2.33211	11.1674	0.0130405	0.028429	0.736546	0.580661	1.32916	-1.99788	down
Rv2864c	Rv2864c	-0.94969	2.36947	8.63194	0.0234006	0.0449857	0.926902	0.65968	1.43962	-2.0769	down
Rv2883c	pyrH	-1.15892	3.13216	17.1216	0.00492096	0.0138856	0.5628	1.00574	1.15231	-2.42295	down
Rv2888c	amiC	-1.00761	4.14156	14.0931	0.00759853	0.0189765	0.780136	0.740175	1.36131	-2.15739	down
Rv2889c	tsf	-1.87371	3.75627	29.206	0.00123467	0.00518968	0.825399	1.35699	1.38079	-2.77421	down
Rv2890c	rpsB	-1.0746	4.18695	10.3403	0.0160725	0.0334729	0.974586	0.728037	1.47602	-2.14525	down
Rv2894c	xerC	-1.87473	2.49524	57.2235	0.000154842	0.001683	1.05494	1.21733	1.54003	-2.63455	down
Rv2895c	viuB	-1.3357	2.55574	27.9826	0.001269	0.00527809	0.589364	1.13778	1.17395	-2.55499	down
Rv2909c	rpsP	-2.89354	3.1651	117.144	1.62352e-05	0.000776904	0.930534	2.00595	1.44248	-3.42317	down
Rv2916c	ffh	-1.43076	3.39764	34.3165	0.000710689	0.00370971	0.795847	1.04539	1.36864	-2.4626	down
Rv2922c	smc	-0.782601	3.60359	8.21804	0.025028	0.0473295	0.626895	0.647737	1.20821	-2.06495	down
Rv2928	tesA	-1.21832	1.32492	15.106	0.00644585	0.0168499	1.26987	0.683547	1.78235	-2.10076	down
Rv2931	ppsA	-1.33068	3.87041	10.6129	0.0151963	0.0321797	1.33138	0.738096	1.80285	-2.15531	down
Rv2932	ppsB	-2.21761	2.92558	43.0548	0.00041186	0.00277121	1.84562	1.10041	2.01526	-2.51762	down
Rv2933	ppsC	-1.03166	3.57975	15.9265	0.00563715	0.0153055	1.75722	0.517056	1.99525	-1.93427	down
Rv2940c	mas	-1.71719	6.44346	29.0686	0.00114051	0.00492747	0.883806	1.22127	1.40607	-2.63848	down
Rv2941	fadD28	-1.13049	5.73872	16.5257	0.00514129	0.0143176	0.726695	0.85657	1.31978	-2.27378	down
Rv2945c	lppX	-1.25203	1.54303	17.5074	0.00450041	0.0130337	1.36265	0.690582	1.813	-2.1078	down
Rv2948c	fadD22	-2.03153	2.84732	32.979	0.000881145	0.00420138	1.40605	1.10486	1.83872	-2.52208	down
Rv2949c	Rv2949c	-1.70426	2.45166	37.9846	0.00052905	0.00313643	1.43125	0.918524	1.85543	-2.33574	down
Rv2970c	lipN	-1.38796	2.99862	24.1276	0.00202715	0.00730933	0.497149	1.27121	1.09184	-2.68843	down
Rv2981c	ddlA	-1.081	1.92538	17.4906	0.00445571	0.0129672	0.752798	0.803923	1.34465	-2.22114	down
Rv2982c	gpdA2	-1.75686	1.64926	39.0106	0.000489289	0.00301798	0.715702	1.34228	1.30886	-2.7595	down
Rv2984	ppk1	-1.29929	3.16272	27.2526	0.00136608	0.00550803	0.541469	1.14839	1.13141	-2.5656	down
Rv2985	mutT1	-2.92794	3.94318	60.1414	0.000153547	0.001683	1.44469	1.57084	1.86393	-2.98806	down
Rv2986c	hupB	-2.5299	5.7707	51.4928	0.0002355	0.00208781	0.971815	1.71668	1.47371	-3.1339	down
Rv2990c	Rv2990c	-1.68411	4.26173	34.6955	0.000688496	0.0036766	1.68361	0.853213	1.97385	-2.27043	down
Rv2992c	gltS	-1.76802	2.13772	38.8663	0.000494639	0.00301861	0.810522	1.28606	1.37475	-2.70328	down
Rv2994	Rv2994	-1.42558	2.37709	16.2118	0.00571985	0.015425	0.600844	1.20569	1.18237	-2.62291	down
Rv2996c	serA1	-1.0664	3.94301	18.1892	0.00403199	0.0120464	0.776406	0.784404	1.3595	-2.20162	down
Rv3001c	ilvC	-2.03129	4.11686	56.6051	0.00016008	0.00169369	0.756435	1.5072	1.34772	-2.92442	down
Rv3002c	ilvN	-2.42433	2.39371	71.4515	7.79112e-05	0.00123429	0.955685	1.6592	1.46115	-3.07641	down
Rv3003c	ilvB1	-1.72725	3.78539	39.9655	0.000455694	0.00294172	0.733871	1.30204	1.32657	-2.71925	down
Rv3004	cfp6	-0.942465	2.07521	11.9853	0.0111118	0.0253577	0.894453	0.667104	1.41277	-2.08432	down
Rv3005c	Rv3005c	-1.13767	4.35002	16.916	0.00484853	0.0137236	0.798079	0.83064	1.36962	-2.24786	down
Rv3006	lppZ	-1.16519	2.917	24.2692	0.0018799	0.00692664	0.677563	0.918968	1.26793	-2.33618	down
Rv3014c	ligA	-1.6956	1.98965	41.6809	0.000402501	0.00276755	0.624201	1.40724	1.20491	-2.82446	down
Rv3016	lpqA	-0.877582	2.46112	8.55671	0.0238163	0.0455131	0.838811	0.63327	1.38579	-2.05049	down
Rv3028c	fixB	-2.28922	4.34322	50.9612	0.000242883	0.00211982	0.874753	1.63318	1.4017	-3.05039	down
Rv3029c	fixA	-1.16801	4.36472	9.41346	0.0195976	0.0390847	0.83501	0.843661	1.38446	-2.26088	down
Rv3038c	Rv3038c	-0.7226	2.67473	9.56923	0.0182683	0.0369832	0.540837	0.639011	1.13081	-2.05623	down
Rv3042c	serB2	-3.03062	3.82556	81.8007	5.77357e-05	0.00107984	0.859834	2.17389	1.3941	-3.5911	down
Rv3043c	ctaD	-3.27106	5.09989	75.59	7.68518e-05	0.00123093	0.863485	2.34328	1.39593	-3.76049	down
Rv3044	fecB	-1.77831	2.93316	54.6198	0.000178527	0.00181597	0.679904	1.3998	1.27041	-2.81701	down
Rv3045	adhC	-1.78283	4.06637	47.6677	0.000269649	0.00222077	0.640541	1.45546	1.22492	-2.87268	down
Rv3046c	Rv3046c	-1.28356	2.60472	17.9093	0.00447174	0.0129896	1.17166	0.766202	1.67523	-2.18342	down
Rv3057c	Rv3057c	-1.03494	1.73501	11.9467	0.0115684	0.0259775	0.702641	0.799138	1.29508	-2.21635	down
Rv3058c	Rv3058c	-0.769931	2.46689	11.1312	0.0131356	0.0285672	0.813365	0.559582	1.3759	-1.9768	down
Rv3063	cstA	-1.50457	1.69093	31.9331	0.000873804	0.00417324	0.443784	1.43834	1.04605	-2.85555	down
Rv3068c	pgmA	-0.72194	1.79667	8.84761	0.0215316	0.0421757	0.443372	0.690402	1.04568	-2.10762	down
Rv3075c	Rv3075c	-0.945159	4.24969	13.9924	0.00773039	0.0192041	0.657807	0.758675	1.2458	-2.17589	down
Rv3077	atsF	-1.17318	2.1635	19.9355	0.00317969	0.00999021	0.674492	0.927656	1.26467	-2.34487	down
Rv3096	Rv3096	-2.29252	2.54288	78.6915	5.75845e-05	0.00107984	0.901183	1.61682	1.41793	-3.03403	down
Rv3099c	Rv3099c	-0.985449	3.37119	15.8821	0.00567633	0.0153935	0.54434	0.8689	1.13413	-2.28612	down
Rv3107c	agpS	-1.0406	1.64934	11.1773	0.0134794	0.0291401	0.436384	1.0012	1.03935	-2.41842	down
Rv3116	moeB2	-1.41446	2.36147	29.2669	0.00111889	0.00487769	0.784232	1.03755	1.36328	-2.45476	down
Rv3120	Rv3120	-1.9582	2.34776	53.3376	0.000191925	0.00185989	0.793749	1.43175	1.3677	-2.84896	down
Rv3121	cyp141	-1.09303	1.43452	9.94953	0.017448	0.0357215	0.835227	0.789454	1.38454	-2.20667	down
Rv3123	Rv3123	-0.961902	1.91808	9.1112	0.0209646	0.0412883	1.42195	0.520118	1.84939	-1.93733	down
Rv3136	PPE51	-2.59713	4.42801	78.1264	5.89034e-05	0.00108587	1.26349	1.46011	1.77872	-2.87733	down
Rv3136A	Rv3136A	-3.08891	2.7237	115.754	1.68705e-05	0.000776904	1.46191	1.64795	1.8744	-3.06516	down
Rv3139	fadE24	-1.11973	5.64762	13.6908	0.00814342	0.0198886	1.16247	0.673236	1.66321	-2.09045	down
Rv3142c	Rv3142c	-0.758685	2.58808	10.308	0.0155651	0.0327693	0.879578	0.540356	1.40405	-1.95757	down
Rv3144c	PPE52	-1.86256	2.416	53.0521	0.000195084	0.00187268	0.825995	1.34868	1.38102	-2.76589	down
Rv3145	nuoA	-1.65734	1.89068	36.7513	0.00058258	0.00331808	1.18435	0.979496	1.69203	-2.39671	down
Rv3146	nuoB	-1.23841	2.45128	27.7153	0.00130348	0.00535997	1.38248	0.679392	1.82283	-2.09661	down
Rv3147	nuoC	-1.13417	2.70063	20.21	0.00306774	0.00975153	1.23037	0.647979	1.75032	-2.06519	down
Rv3148	nuoD	-1.73011	3.28254	25.5837	0.00177013	0.00661288	1.44205	0.929024	1.86229	-2.34624	down
Rv3149	nuoE	-2.44813	3.0315	72.1519	7.55741e-05	0.00122396	1.28503	1.36821	1.78929	-2.78543	down
Rv3150	nuoF	-2.30667	3.43564	20.5404	0.00315696	0.00995867	1.22451	1.32305	1.74345	-2.74027	down
Rv3152	nuoH	-1.89979	3.34511	12.0889	0.0113979	0.0257342	1.45737	1.01502	1.87168	-2.43224	down
Rv3153	nuoI	-1.53032	3.13353	30.4827	0.00100381	0.00458997	1.06873	0.983892	1.55537	-2.40111	down
Rv3154	nuoJ	-0.876358	2.80401	8.4227	0.0245811	0.046667	1.13845	0.536511	1.63344	-1.95373	down
Rv3156	nuoL	-1.2659	3.82111	13.4211	0.00897274	0.021462	1.32623	0.702691	1.8015	-2.11991	down
Rv3157	nuoM	-1.15701	3.37943	10.6426	0.0151048	0.0320797	1.31337	0.643433	1.79818	-2.06065	down
Rv3158	nuoN	-1.2007	3.15991	13.3417	0.00909728	0.0216702	1.15691	0.725034	1.65607	-2.14225	down
Rv3170	aofH	-1.03761	2.45314	10.5599	0.0153619	0.0324829	0.570155	0.895039	1.15929	-2.31225	down
Rv3171c	hpx	-1.35839	4.32111	9.78712	0.018065	0.0366227	0.904136	0.956382	1.42034	-2.3736	down
Rv3190A	Rv3190A	-0.964322	1.39727	10.7066	0.0143216	0.0307314	1.09289	0.608969	1.58353	-2.02618	down
Rv3193c	Rv3193c	-0.885375	4.75125	10.1777	0.0160019	0.0334177	0.568956	0.764423	1.15823	-2.18164	down
Rv3194c	Rv3194c	-1.76568	2.01883	39.051	0.000487802	0.00301522	0.74026	1.32479	1.3328	-2.742	down
Rv3198c	uvrD2	-1.56337	2.71943	29.82	0.00113746	0.00492747	0.618062	1.3051	1.19789	-2.72232	down
Rv3200c	Rv3200c	-0.885965	2.10178	10.6389	0.0145234	0.0310726	0.655236	0.712919	1.24273	-2.13013	down
Rv3208	Rv3208	-0.845941	2.90571	13.2179	0.00885082	0.0212581	0.630202	0.697821	1.21226	-2.11504	down
Rv3208A	TB9.4	-1.67817	1.58935	38.156	0.000522126	0.00310809	0.888301	1.19135	1.40864	-2.60856	down
Rv3213c	Rv3213c	-1.41025	4.35446	29.5525	0.00108869	0.00477474	0.695174	1.09587	1.28688	-2.51308	down
Rv3214	gpm2	-1.54739	1.86005	30.4567	0.000999763	0.00457869	0.467812	1.45031	1.06694	-2.86753	down
Rv3217c	Rv3217c	-1.0851	1.77581	14.3678	0.00732945	0.0185268	0.676805	0.856344	1.26713	-2.27356	down
Rv3224	Rv3224	-2.31077	3.06928	84.1645	4.65919e-05	0.000985911	0.830614	1.67105	1.38282	-3.08827	down
Rv3227	aroA	-0.969773	1.54097	15.2478	0.00627648	0.0165257	0.783973	0.711419	1.36315	-2.12863	down
Rv3241c	Rv3241c	-1.4395	3.76426	30.1077	0.00103293	0.00464256	0.958606	0.983709	1.46334	-2.40092	down
Rv3248c	sahH	-1.12385	4.64367	13.258	0.00911209	0.0216702	0.780401	0.825487	1.36144	-2.2427	down
Rv3254	Rv3254	-1.15375	1.9877	22.5187	0.00230184	0.00798211	0.534403	1.02574	1.1248	-2.44295	down
Rv3255c	manA	-1.41	2.26889	27.4325	0.00134129	0.00544592	0.537173	1.25069	1.12737	-2.66791	down
Rv3256c	Rv3256c	-1.63865	2.58296	39.3417	0.000477286	0.00300141	0.877917	1.16775	1.40325	-2.58496	down
Rv3257c	pmmA	-1.55407	3.98408	35.3491	0.000652294	0.00357286	0.495413	1.42529	1.09036	-2.8425	down
Rv3258c	Rv3258c	-1.81769	2.8777	44.8284	0.000324143	0.00242814	1.10201	1.14035	1.59398	-2.55756	down
Rv3259	Rv3259	-1.97434	2.63504	40.5018	0.000482369	0.00300193	1.36426	1.08858	1.81368	-2.5058	down
Rv3260c	whiB2	-1.46317	2.83905	15.0145	0.00688619	0.0177607	0.855581	1.05108	1.39206	-2.46829	down
Rv3265c	wbbL1	-0.884452	2.2385	11.6177	0.0119291	0.0265611	0.639027	0.723139	1.22307	-2.14035	down
Rv3267	Rv3267	-1.09167	3.93519	15.6253	0.00590994	0.0157762	0.827126	0.790223	1.38147	-2.20744	down
Rv3268	Rv3268	-0.861132	2.46591	12.3311	0.0104082	0.0241002	0.790542	0.630295	1.36624	-2.04751	down
Rv3273	Rv3273	-1.72633	4.66017	39.8319	0.000460212	0.00295167	0.721471	1.31312	1.31468	-2.73033	down
Rv3274c	fadE25	-0.967456	4.03254	14.9029	0.00663767	0.0172523	0.691699	0.754042	1.28303	-2.17126	down
Rv3275c	purE	-1.06577	1.66152	12.1641	0.0111059	0.0253577	0.97682	0.72115	1.47788	-2.13836	down
Rv3276c	purK	-0.950283	2.42628	15.1616	0.00636432	0.016697	0.853067	0.683201	1.39093	-2.10042	down
Rv3280	accD5	-1.86439	3.53005	48.8118	0.000251062	0.002158	0.758429	1.38176	1.34929	-2.79897	down
Rv3281	accE5	-1.37236	2.86289	25.9426	0.00157489	0.0060312	1.07543	0.877965	1.56312	-2.29518	down
Rv3299c	atsB	-1.21974	3.68125	23.18	0.00212926	0.00758319	0.6596	0.977409	1.24794	-2.39462	down
Rv3302c	glpD2	-1.55518	3.30543	41.3846	0.000411092	0.00277121	0.661772	1.24364	1.25051	-2.66085	down
Rv3303c	lpdA	-1.22093	2.70101	20.7842	0.00286348	0.00934822	0.746592	0.911851	1.33896	-2.32907	down
Rv3305c	amiA1	-1.03218	2.42533	17.2304	0.00462828	0.0132977	0.700319	0.798559	1.29255	-2.21577	down
Rv3310	sapM	-1.55774	1.89164	31.1102	0.000941288	0.00439635	1.17559	0.926999	1.68041	-2.34421	down
Rv3311	Rv3311	-1.9664	2.58967	39.8254	0.000506412	0.00303952	0.900968	1.38698	1.41775	-2.80419	down
Rv3314c	deoA	-1.22113	1.48263	20.7837	0.00284975	0.00931389	0.65736	0.980614	1.24527	-2.39783	down
Rv3329	Rv3329	-1.26086	1.62065	21.4927	0.00260735	0.00870819	0.774781	0.927983	1.35871	-2.3452	down
Rv3336c	trpS	-1.0778	2.72925	14.636	0.00721604	0.0183503	0.869093	0.770509	1.39882	-2.18772	down
Rv3356c	folD	-1.37441	2.1193	17.2298	0.0049239	0.0138856	0.703566	1.06044	1.29608	-2.47766	down
Rv3365c	Rv3365c	-1.61136	3.13689	45.3797	0.000312514	0.00239044	0.696558	1.25065	1.28842	-2.66787	down
Rv3372	otsB2	-1.07932	2.13156	17.631	0.00436607	0.012811	0.686024	0.845275	1.27689	-2.26249	down
Rv3376	Rv3376	-0.785303	2.83172	9.26851	0.0195438	0.0390204	0.888863	0.557353	1.40899	-1.97457	down
Rv3377c	Rv3377c	-1.46728	2.43048	15.1424	0.00674758	0.0174343	1.21103	0.849681	1.72686	-2.2669	down
Rv3389c	htdY	-1.45679	3.11903	33.7159	0.000747786	0.0038166	0.738209	1.09468	1.33079	-2.5119	down
Rv3391	acrA1	-1.20414	1.74188	11.8714	0.0118727	0.0264762	0.680959	0.947011	1.27152	-2.36423	down
Rv3396c	guaA	-1.41014	2.90042	26.6215	0.00148321	0.00579763	0.651777	1.13852	1.23857	-2.55574	down
Rv3401	Rv3401	-1.09197	2.91025	9.36346	0.0198155	0.0394104	0.814041	0.793478	1.37618	-2.21069	down
Rv3414c	sigD	-0.760173	3.44023	8.92355	0.0211541	0.0415767	1.13373	0.466934	1.62801	-1.88415	down
Rv3432c	gadB	-0.83531	1.60762	10.4263	0.0151819	0.0321727	0.52358	0.749201	1.11493	-2.16642	down
Rv3436c	glmS	-1.58904	2.84774	41.385	0.00041108	0.00277121	0.736716	1.19537	1.32933	-2.61258	down
Rv3441c	mrsA	-0.947496	3.84266	9.84492	0.0176686	0.0359952	0.85285	0.681244	1.39083	-2.09846	down
Rv3443c	rplM	-2.138	3.3257	53.7852	0.000188836	0.00184818	1.10832	1.33541	1.60101	-2.75262	down
Rv3455c	truA	-1.40414	3.2743	25.2147	0.00172161	0.00647334	1.01485	0.932993	1.50498	-2.35021	down
Rv3456c	rplQ	-2.22703	4.56127	64.5511	0.000106836	0.00139751	0.766791	1.64384	1.35477	-3.06105	down
Rv3457c	rpoA	-1.86969	4.52737	18.7676	0.00397513	0.0119217	0.93016	1.29643	1.44219	-2.71364	down
Rv3464	rmlB	-2.72602	2.42014	100.35	2.66562e-05	0.000829256	0.731532	2.05837	1.32436	-3.47559	down
Rv3477	PE31	-3.50681	4.85984	91.4371	4.2821e-05	0.000969682	1.5012	1.84899	1.89661	-3.26621	down
Rv3478	PPE60	-3.5546	6.69885	122.929	1.39008e-05	0.000776904	1.28885	1.985	1.79073	-3.40221	down
Rv3479	Rv3479	-2.33902	5.09485	63.644	0.000111618	0.00144456	1.00099	1.56405	1.4955	-2.98126	down
Rv3484	Rv3484	-0.706246	2.91327	9.32657	0.0192887	0.0386709	0.832595	0.510452	1.38357	-1.92767	down
Rv3486	Rv3486	-1.66536	1.94869	29.6417	0.00115656	0.00496719	1.59153	0.858567	1.9397	-2.27578	down
Rv3487c	lipF	-2.42474	3.47577	75.9215	6.44408e-05	0.00112798	1.24963	1.37069	1.769	-2.7879	down
Rv3494c	mce4F	-1.33164	2.69477	27.4751	0.0013355	0.00543004	0.866351	0.95294	1.3974	-2.37015	down
Rv3495c	lprN	-1.33127	2.63592	28.6166	0.00119184	0.005044	0.795972	0.972655	1.3687	-2.38987	down
Rv3496c	mce4D	-1.94613	3.19057	38.2334	0.00057982	0.00331808	0.974053	1.3189	1.47557	-2.73611	down
Rv3497c	mce4C	-1.86688	3.05194	58.5524	0.000144316	0.00161533	0.837517	1.34759	1.38535	-2.7648	down
Rv3498c	mce4B	-1.69987	2.55803	27.3451	0.00147833	0.00579763	0.805887	1.23816	1.37291	-2.65537	down
Rv3499c	mce4A	-1.59194	2.6941	22.5677	0.00247093	0.00839768	0.70654	1.22525	1.29927	-2.64247	down
Rv3508	PE_PGRS54	-2.72709	4.70862	39.6035	0.000524183	0.00311395	1.37398	1.4999	1.81818	-2.91712	down
Rv3509c	ilvX	-1.14191	3.04041	23.0454	0.00216301	0.00762893	0.643908	0.929118	1.22903	-2.34633	down
Rv3514	PE_PGRS57	-1.83865	2.08429	13.7559	0.00847191	0.0205145	1.01068	1.22407	1.50208	-2.64128	down
Rv3519	Rv3519	-1.00146	3.48428	12.7871	0.00969124	0.0226938	0.638335	0.819373	1.22223	-2.23659	down
Rv3520c	Rv3520c	-0.9065	3.54239	14.4751	0.0071242	0.0182447	0.578394	0.77746	1.16598	-2.19468	down
Rv3524	Rv3524	-0.934602	2.46302	16.4542	0.00519745	0.0144186	0.861476	0.670005	1.39492	-2.08722	down
Rv3528c	Rv3528c	-1.63311	2.16982	28.3871	0.00130342	0.00535997	1.1866	0.963474	1.69502	-2.38069	down
Rv3584	lpqE	-1.20292	2.94784	26.0904	0.00154149	0.00594253	0.880989	0.85635	1.4047	-2.27356	down
Rv3590c	PE_PGRS58	-0.901423	2.70478	10.1948	0.0164008	0.0340099	1.23768	0.512696	1.7582	-1.92991	down
Rv3592	TB11.2	-0.999194	2.58698	16.4252	0.00522038	0.0144575	0.851166	0.718786	1.39011	-2.136	down
Rv3595c	PE_PGRS59	-0.81506	3.1238	10.7975	0.0140561	0.0302291	0.966193	0.554771	1.46918	-1.97199	down
Rv3598c	lysS	-0.792562	1.692	9.28182	0.0194849	0.0389394	0.883196	0.563795	1.40576	-1.98101	down
Rv3600c	Rv3600c	-1.9211	1.9501	47.6789	0.000269457	0.00222077	0.874833	1.37051	1.40174	-2.78772	down
Rv3614c	espD	-1.01135	7.74638	9.44155	0.0187962	0.0378404	1.56108	0.525014	1.92633	-1.94223	down
Rv3615c	espC	-1.02111	7.25556	10.6342	0.0145376	0.0310799	1.68884	0.516879	1.97553	-1.93409	down
Rv3629c	Rv3629c	-0.710376	1.57608	8.54999	0.023099	0.0444778	0.699001	0.550207	1.29111	-1.96742	down
Rv3633	Rv3633	-2.16489	4.8366	16.7511	0.00527879	0.0146022	1.2476	1.22495	1.76733	-2.64216	down
Rv3634c	galE1	-1.25651	3.1389	23.0439	0.00216338	0.00762893	0.974551	0.851295	1.47599	-2.26851	down
Rv3647c	Rv3647c	-1.13711	1.88278	17.7692	0.00428012	0.0126227	1.0181	0.754408	1.50729	-2.17162	down
Rv3648c	cspA	-1.30436	4.95916	21.5346	0.00259389	0.00869327	1.0838	0.829268	1.57291	-2.24648	down
Rv3667	acs	-0.949564	2.71228	16.6571	0.00504022	0.0140767	0.595951	0.805608	1.17869	-2.22282	down
Rv3671c	Rv3671c	-1.43605	2.3043	31.2253	0.000931451	0.00436938	0.698963	1.1123	1.29107	-2.52951	down
Rv3672c	Rv3672c	-1.27725	1.8922	26.7427	0.00143967	0.00570092	0.6755	1.00909	1.26574	-2.4263	down
Rv3678c	Rv3678c	-2.68829	2.82987	88.2698	4.00778e-05	0.000956162	0.810809	1.95531	1.37487	-3.37252	down
Rv3682	ponA2	-1.52802	4.53853	33.1695	0.000783752	0.00393777	0.664209	1.21915	1.25334	-2.63637	down
Rv3687c	rsfB	-1.04965	1.427	10.5208	0.0153856	0.0325094	0.828325	0.759546	1.38194	-2.17676	down
Rv3688c	Rv3688c	-1.96772	2.044	53.274	0.000192623	0.00185989	0.739914	1.47676	1.33246	-2.89397	down
Rv3715c	recR	-1.09247	2.88707	22.1525	0.00240528	0.00823249	0.720427	0.831633	1.31364	-2.24885	down
Rv3716c	Rv3716c	-0.91099	2.62803	14.2146	0.00744339	0.0187092	0.663216	0.727512	1.2522	-2.14473	down
Rv3717	Rv3717	-1.99671	2.09828	21.1849	0.00291449	0.00946149	1.21415	1.15365	1.73078	-2.57086	down
Rv3726	Rv3726	-2.03885	2.77499	59.1776	0.000139684	0.00157607	0.787722	1.49375	1.36493	-2.91096	down
Rv3733c	Rv3733c	-0.904116	3.08284	8.39833	0.0247236	0.0468869	0.855543	0.649487	1.39205	-2.0667	down
Rv3753c	Rv3753c	-1.37545	1.84338	28.1314	0.00125032	0.00523799	0.841509	0.991897	1.38669	-2.40911	down
Rv3762c	Rv3762c	-1.48528	1.73208	32.0438	0.00086521	0.00414103	0.646055	1.20593	1.23164	-2.62315	down
Rv3763	lpqH	-2.42164	4.38816	78.0093	5.91817e-05	0.00108587	1.18988	1.42502	1.69937	-2.84224	down
Rv3764c	tcrY	-2.55447	4.15689	68.9195	8.79824e-05	0.00129539	0.996441	1.71166	1.49239	-3.12888	down
Rv3767c	Rv3767c	-1.09629	2.33581	10.2274	0.0164547	0.0340973	0.923028	0.763199	1.43645	-2.18041	down
Rv3774	echA21	-1.81466	3.25065	34.6703	0.000752732	0.00382412	0.878511	1.29292	1.40354	-2.71013	down
Rv3775	lipE	-0.705817	2.87174	9.72898	0.0176348	0.0359517	0.859958	0.506266	1.39416	-1.92348	down
Rv3777	Rv3777	-0.818357	2.59782	11.1085	0.0131956	0.0286763	0.759464	0.606158	1.35007	-2.02337	down
Rv3778c	Rv3778c	-1.63559	3.55456	34.1988	0.000717765	0.00372585	0.735241	1.23172	1.32789	-2.64894	down
Rv3786c	Rv3786c	-1.22931	1.69404	21.3258	0.00266195	0.00884975	0.513169	1.1118	1.1057	-2.52901	down
Rv3794	embA	-2.61496	3.13484	80.6456	5.33082e-05	0.00104209	1.17108	1.56167	1.67446	-2.97889	down
Rv3795	embB	-1.12236	3.72222	9.33413	0.0199447	0.0396091	1.16183	0.675153	1.66238	-2.09237	down
Rv3803c	fbpD	-1.57921	3.97397	30.8766	0.000961666	0.00446059	0.866371	1.1301	1.39741	-2.54731	down
Rv3804c	fbpA	-1.62982	5.71991	29.9214	0.00105121	0.00467971	0.960377	1.11275	1.46468	-2.52996	down
Rv3805c	aftB	-1.35214	2.98598	24.5275	0.00183653	0.00680831	0.904329	0.95188	1.4205	-2.36909	down
Rv3806c	ubiA	-1.04833	2.36033	9.92736	0.0175305	0.0357937	1.01296	0.697187	1.50366	-2.1144	down
Rv3807c	Rv3807c	-1.53119	2.30078	32.8222	0.000807781	0.00401717	1.29375	0.854248	1.79244	-2.27146	down
Rv3815c	Rv3815c	-0.855388	2.65778	8.57146	0.023734	0.0454458	0.641551	0.697618	1.22615	-2.11483	down
Rv3816c	Rv3816c	-0.758552	3.12883	8.14441	0.0255366	0.048197	0.532009	0.675715	1.12259	-2.09293	down
Rv3823c	mmpL8	-3.41804	4.76517	91.655	4.05685e-05	0.000956162	1.23954	1.94201	1.76005	-3.35923	down
Rv3824c	papA1	-4.32369	4.24039	130.353	1.34116e-05	0.000776904	1.42583	2.3347	1.85193	-3.75191	down
Rv3825c	pks2	-1.40112	7.9502	15.2832	0.00624085	0.0164624	1.13757	0.858314	1.63241	-2.27553	down
Rv3826	fadD23	-1.35484	2.33381	31.5802	0.000901946	0.00425161	1.01613	0.899697	1.50588	-2.31691	down
Rv3846	sodA	-1.89259	3.09051	46.8443	0.000284142	0.00226922	1.07316	1.21283	1.56047	-2.63004	down
Rv3849	espR	-1.0555	2.67533	19.5315	0.0033543	0.010425	0.817661	0.766156	1.37765	-2.18337	down
Rv3850	Rv3850	-1.59195	2.11851	39.2619	0.000480143	0.00300193	0.875985	1.13523	1.40231	-2.55245	down
Rv3882c	eccE1	-1.09381	2.41137	19.2487	0.00348399	0.0106416	0.724035	0.830399	1.3172	-2.24761	down
Rv3884c	eccA2	-1.5325	2.1712	20.0471	0.00336057	0.0104307	0.975611	1.03766	1.47688	-2.45488	down
Rv3886c	mycP2	-1.09314	2.01472	9.06619	0.0211787	0.041597	0.712797	0.837104	1.30587	-2.25432	down
Rv3887c	eccD2	-1.34911	2.15573	21.7262	0.00262619	0.00876103	0.66973	1.07113	1.25952	-2.48834	down
Rv3888c	Rv3888c	-1.11336	1.72432	17.165	0.00467301	0.0133732	0.804583	0.811262	1.37238	-2.22848	down
Rv3889c	espG2	-0.995825	1.99327	11.9937	0.0114662	0.0258682	0.759272	0.737687	1.34993	-2.1549	down
Rv3908	mutT4	-1.26206	2.04339	16.3246	0.00562371	0.0152938	0.737042	0.949169	1.32965	-2.36638	down
Rv3909	Rv3909	-1.04547	2.66961	16.3443	0.0052852	0.0146022	0.746856	0.780664	1.33921	-2.19788	down
Rv3910	Rv3910	-0.895217	4.02931	12.9512	0.00928521	0.0219917	0.534003	0.796153	1.12443	-2.21337	down
Rv3914	trxC	-1.88885	2.30589	51.0447	0.000219316	0.00200439	1.19511	1.10701	1.70627	-2.52422	down
Rv3918c	parA	-1.2258	2.3868	20.6759	0.00288915	0.00940028	0.980197	0.827915	1.48059	-2.24513	down
Rv3920c	Rv3920c	-1.54439	2.71665	18.3781	0.00419106	0.0124359	1.21438	0.892165	1.73106	-2.30938	down
Rv3921c	Rv3921c	-1.30634	2.64594	10.0716	0.0170023	0.0349571	1.15949	0.787255	1.65936	-2.20447	down

## Sheet: rip1 vs wt
gene	Gene/Name	logFC	adjp	TP	logFC_residual	logFC_loess_fit	logFC_adjusted	Regulation	symbol	group
Rv0002	Rv0002/dnaN	-0.699331	1.95e-07	0.980657	1.19257	0.586406	-1.77998	down	dnaN	rip1_vs_wt_dip
Rv0004	Rv0004/-	-0.395357	0.0192643	0.7162	0.800707	0.49376	-1.38811	down	Rv0004	rip1_vs_wt_dip
Rv0005	Rv0005/gyrB	0.68224	1.14e-12	0.735937	1.36697	0.499088	2.04513	up	gyrB	rip1_vs_wt_dip
Rv0006	Rv0006/gyrA	0.343942	0.000144321	0.76984	0.650013	0.529131	1.32816	up	gyrA	rip1_vs_wt_dip
Rv0009	Rv0009/ppiA	-0.424841	0.00090008	0.94976	0.729518	0.582358	-1.31692	down	ppiA	rip1_vs_wt_dip
Rv0027	Rv0027/-	1.11323	3.24e-06	0.716451	2.28796	0.48656	2.96611	up	Rv0027	rip1_vs_wt_dip
Rv0028	Rv0028/-	0.676683	0.00317641	0.944822	1.0243	0.660631	1.70245	up	Rv0028	rip1_vs_wt_dip
Rv0037c	Rv0037c/-	-0.477782	0.0028637	0.620913	1.00987	0.473113	-1.59727	down	Rv0037c	rip1_vs_wt_dip
Rv0039c	Rv0039c/-	-1.08295	1.49e-11	1.29555	1.33015	0.814155	-1.91756	down	Rv0039c	rip1_vs_wt_dip
Rv0040c	Rv0040c/mtc28	-0.792412	3.77e-06	1.22091	1.04942	0.755093	-1.63683	down	mtc28	rip1_vs_wt_dip
Rv0043c	Rv0043c/-	-0.426449	0.0293821	0.722812	0.862917	0.494195	-1.45032	down	Rv0043c	rip1_vs_wt_dip
Rv0046c	Rv0046c/ino1	0.42671	0.000277445	0.985236	0.622548	0.685425	1.3007	up	ino1	rip1_vs_wt_dip
Rv0047c	Rv0047c/-	0.948051	2.89e-16	1.28201	1.07337	0.883243	1.75153	up	Rv0047c	rip1_vs_wt_dip
Rv0053	Rv0053/rpsF	0.554386	0.00271943	1.09966	0.728115	0.7614	1.40627	up	rpsF	rip1_vs_wt_dip
Rv0056	Rv0056/rplI	0.371561	0.0110902	0.978005	0.545625	0.680983	1.22378	up	rplI	rip1_vs_wt_dip
Rv0057	Rv0057/-	0.513132	0.00319255	1.39645	0.540481	0.949399	1.21863	up	Rv0057	rip1_vs_wt_dip
Rv0060	Rv0060/-	0.474223	2.78e-05	0.869359	0.770676	0.615333	1.44883	up	Rv0060	rip1_vs_wt_dip
Rv0062	Rv0062/celA1	-0.600609	4.98e-07	1.25019	0.769737	0.780278	-1.35714	down	celA1	rip1_vs_wt_dip
Rv0064	Rv0064/-	0.900425	1.52e-18	1.04808	1.23826	0.727168	1.91641	up	Rv0064	rip1_vs_wt_dip
Rv0065	Rv0065/vapC1	0.865875	0.000892291	1.21099	1.02904	0.841436	1.7072	up	vapC1	rip1_vs_wt_dip
Rv0069c	Rv0069c/sdaA	-0.941765	6.07e-12	0.897057	1.64171	0.573649	-2.22911	down	sdaA	rip1_vs_wt_dip
Rv0070c	Rv0070c/glyA2	-0.733884	2.66e-07	0.953345	1.25941	0.58272	-1.84682	down	glyA2	rip1_vs_wt_dip
Rv0077c	Rv0077c/-	0.637922	0.000792521	1.90709	0.489704	1.30267	1.16786	up	Rv0077c	rip1_vs_wt_dip
Rv0078A	Rv0078A/-	0.473069	8.52e-06	0.773905	0.888103	0.532674	1.56625	up	Rv0078A	rip1_vs_wt_dip
Rv0078B	Rv0078B/-	0.781464	0.00386236	1.08694	1.038	0.752858	1.71615	up	Rv0078B	rip1_vs_wt_dip
Rv0081	Rv0081/-	-0.920563	0.0461973	1.72171	0.776386	1.1857	-1.36379	down	Rv0081	rip1_vs_wt_dip
Rv0082	Rv0082/-	-1.09832	0.00770663	1.68567	0.954336	1.15087	-1.54174	down	Rv0082	rip1_vs_wt_dip
Rv0083	Rv0083/-	-1.13276	0.00259818	1.31692	1.3661	0.82919	-1.95351	down	Rv0083	rip1_vs_wt_dip
Rv0085	Rv0085/hycP	-0.988681	0.00378581	1.21532	1.31811	0.750075	-1.90551	down	hycP	rip1_vs_wt_dip
Rv0086	Rv0086/hycQ	-0.9701	0.0040246	0.9747	1.659	0.584749	-2.24641	down	hycQ	rip1_vs_wt_dip
Rv0087	Rv0087/hycE	-0.945321	5.53e-06	0.919687	1.63412	0.578491	-2.22152	down	hycE	rip1_vs_wt_dip
Rv0096	Rv0096/PPE1	-0.683481	0.0184052	1.00035	1.14889	0.594904	-1.7363	down	PPE1	rip1_vs_wt_dip
Rv0097	Rv0097/-	-0.56134	0.00991662	1.08744	0.86675	0.647638	-1.45415	down	Rv0097	rip1_vs_wt_dip
Rv0099	Rv0099/fadD10	-0.65872	1.45e-06	0.791373	1.27466	0.516781	-1.86207	down	fadD10	rip1_vs_wt_dip
Rv0101	Rv0101/nrp	-0.7883	2.95e-12	0.854881	1.41978	0.555225	-2.00719	down	nrp	rip1_vs_wt_dip
Rv0104	Rv0104/-	-1.52562	2.52e-08	1.19701	2.0796	0.733611	-2.66701	down	Rv0104	rip1_vs_wt_dip
Rv0107c	Rv0107c/ctpI	-0.882945	9.14e-14	0.679487	1.81356	0.486858	-2.40096	down	ctpI	rip1_vs_wt_dip
Rv0108c	Rv0108c/-	-0.694025	1.63e-05	1.15617	0.994157	0.698104	-1.58156	down	Rv0108c	rip1_vs_wt_dip
Rv0111	Rv0111/-	0.527911	0.00198425	0.954633	0.791965	0.666584	1.47012	up	Rv0111	rip1_vs_wt_dip
Rv0116c	Rv0116c/ldtA	0.906705	5.9e-14	1.00363	1.30013	0.697398	1.97828	up	ldtA	rip1_vs_wt_dip
Rv0119	Rv0119/fadD7	-0.534111	0.0150257	0.801898	1.02212	0.52255	-1.60953	down	fadD7	rip1_vs_wt_dip
Rv0120c	Rv0120c/fusA2	-1.03065	1.94e-18	0.809622	1.95502	0.527181	-2.54242	down	fusA2	rip1_vs_wt_dip
Rv0129c	Rv0129c/fbpC	0.823044	3.27e-07	1.2578	0.947528	0.868622	1.62568	up	fbpC	rip1_vs_wt_dip
Rv0131c	Rv0131c/fadE1	0.485189	0.000655619	0.64522	1.12361	0.431811	1.80177	up	fadE1	rip1_vs_wt_dip
Rv0132c	Rv0132c/fgd2	1.21441	9.19e-07	0.772149	2.28645	0.531135	2.9646	up	fgd2	rip1_vs_wt_dip
Rv0133	Rv0133/-	0.420881	0.00126892	0.748881	0.824522	0.510454	1.50267	up	Rv0133	rip1_vs_wt_dip
Rv0135c	Rv0135c/-	0.970616	4.9e-09	0.837956	1.64125	0.591389	2.3194	up	Rv0135c	rip1_vs_wt_dip
Rv0137c	Rv0137c/msrA	0.875188	1.22e-06	0.770302	1.65277	0.52953	2.33092	up	msrA	rip1_vs_wt_dip
Rv0139	Rv0139/-	-0.421593	0.000357104	0.849969	0.763087	0.552483	-1.35049	down	Rv0139	rip1_vs_wt_dip
Rv0140	Rv0140/-	1.30683	7.34e-18	1.28181	1.47979	0.883121	2.15794	up	Rv0140	rip1_vs_wt_dip
Rv0142	Rv0142/-	-1.06263	3.74e-07	1.24795	1.36503	0.778462	-1.95244	down	Rv0142	rip1_vs_wt_dip
Rv0146	Rv0146/-	1.82814	1.01e-58	0.882204	2.93516	0.622843	3.61331	up	Rv0146	rip1_vs_wt_dip
Rv0147	Rv0147/-	0.758997	2.79e-15	0.600202	1.8954	0.400443	2.57355	up	Rv0147	rip1_vs_wt_dip
Rv0148	Rv0148/-	0.529786	6.89e-07	0.609801	1.30317	0.406538	1.98132	up	Rv0148	rip1_vs_wt_dip
Rv0158	Rv0158/-	1.02875	1.18e-07	0.774338	1.92991	0.533056	2.60806	up	Rv0158	rip1_vs_wt_dip
Rv0161	Rv0161/-	-0.607636	0.00585087	0.683326	1.24479	0.488144	-1.83219	down	Rv0161	rip1_vs_wt_dip
Rv0162c	Rv0162c/adhE1	-0.792933	0.000208339	0.715069	1.60608	0.493706	-2.19349	down	adhE1	rip1_vs_wt_dip
Rv0163	Rv0163/-	-0.659548	0.0393061	0.901249	1.1475	0.574768	-1.73491	down	Rv0163	rip1_vs_wt_dip
Rv0164	Rv0164/TB18.5	-0.325916	0.0405244	1.03232	0.53547	0.608655	-1.12287	down	TB18.5	rip1_vs_wt_dip
Rv0165c	Rv0165c/mce1R	-2.47676	9.3e-47	1.90397	1.81182	1.367	-2.39923	down	mce1R	rip1_vs_wt_dip
Rv0166	Rv0166/fadD5	-2.69771	9.12e-197	1.53738	2.66445	1.01248	-3.25185	down	fadD5	rip1_vs_wt_dip
Rv0167	Rv0167/yrbE1A	-2.56932	4.23e-116	1.45642	2.73052	0.940964	-3.31793	down	yrbE1A	rip1_vs_wt_dip
Rv0168	Rv0168/yrbE1B	-2.6622	8.51e-114	1.3942	2.99687	0.888327	-3.58427	down	yrbE1B	rip1_vs_wt_dip
Rv0169	Rv0169/mce1A	-2.51466	2.43e-226	1.55359	2.44813	1.02718	-3.03553	down	mce1A	rip1_vs_wt_dip
Rv0170	Rv0170/mce1B	-2.14587	6.96e-98	1.43391	2.32822	0.921678	-2.91562	down	mce1B	rip1_vs_wt_dip
Rv0171	Rv0171/mce1C	-2.08075	1.53e-158	1.26242	2.63422	0.789895	-3.22162	down	mce1C	rip1_vs_wt_dip
Rv0172	Rv0172/mce1D	-1.94537	1.24e-105	1.32654	2.32705	0.835983	-2.91445	down	mce1D	rip1_vs_wt_dip
Rv0173	Rv0173/lprK	-2.07881	4.38e-102	1.40741	2.31155	0.899316	-2.89895	down	lprK	rip1_vs_wt_dip
Rv0174	Rv0174/mce1F	-1.6742	3.25e-95	1.05159	2.69258	0.621783	-3.27999	down	mce1F	rip1_vs_wt_dip
Rv0175	Rv0175/-	-0.511061	3.49e-06	0.591598	1.0951	0.466681	-1.6825	down	Rv0175	rip1_vs_wt_dip
Rv0176	Rv0176/-	-0.327628	0.00132852	0.892209	0.572569	0.572206	-1.15997	down	Rv0176	rip1_vs_wt_dip
Rv0179c	Rv0179c/lprO	0.704274	3.69e-05	0.975339	1.03667	0.679359	1.71483	up	lprO	rip1_vs_wt_dip
Rv0181c	Rv0181c/-	0.735867	2.35e-06	1.03643	1.02212	0.71994	1.70027	up	Rv0181c	rip1_vs_wt_dip
Rv0182c	Rv0182c/sigG	0.584845	6.51e-06	0.8985	0.922639	0.633883	1.60079	up	sigG	rip1_vs_wt_dip
Rv0186A	Rv0186A/mymT	3.24808	4.18e-190	2.0248	2.36328	1.3744	3.04143	up	mymT	rip1_vs_wt_dip
Rv0187	Rv0187/-	0.534267	0.00435695	0.753745	1.03731	0.515048	1.71547	up	Rv0187	rip1_vs_wt_dip
Rv0188	Rv0188/-	0.791513	3.95e-08	1.40777	0.827693	0.956287	1.50585	up	Rv0188	rip1_vs_wt_dip
Rv0190	Rv0190/-	1.91647	1.61e-37	1.06451	2.5979	0.737701	3.27605	up	Rv0190	rip1_vs_wt_dip
Rv0191	Rv0191/-	1.13267	5.67e-20	0.862843	1.85317	0.611208	2.53132	up	Rv0191	rip1_vs_wt_dip
Rv0196	Rv0196/-	0.969065	1.89e-12	1.91781	0.740148	1.30929	1.4183	up	Rv0196	rip1_vs_wt_dip
Rv0197	Rv0197/-	0.881202	6.36e-24	1.55896	0.824693	1.06852	1.50284	up	Rv0197	rip1_vs_wt_dip
Rv0199	Rv0199/-	-0.48089	0.00220907	0.777294	0.945863	0.508414	-1.53327	down	Rv0199	rip1_vs_wt_dip
Rv0200	Rv0200/-	-0.573855	5.79e-05	0.830829	1.05976	0.541495	-1.64716	down	Rv0200	rip1_vs_wt_dip
Rv0201c	Rv0201c/-	0.326976	0.0216682	0.787437	0.599479	0.545433	1.27763	up	Rv0201c	rip1_vs_wt_dip
Rv0202c	Rv0202c/mmpL11	0.412464	1.83e-06	0.71772	0.846342	0.487349	1.52449	up	mmpL11	rip1_vs_wt_dip
Rv0203	Rv0203/-	-0.889081	1.35e-14	1.12168	1.32422	0.671402	-1.91162	down	Rv0203	rip1_vs_wt_dip
Rv0210	Rv0210/-	-0.764771	3.98e-06	0.583793	1.64416	0.465143	-2.23157	down	Rv0210	rip1_vs_wt_dip
Rv0216	Rv0216/-	-0.823606	9.02e-06	0.491094	1.84104	0.447359	-2.42845	down	Rv0216	rip1_vs_wt_dip
Rv0220	Rv0220/lipC	-0.219702	0.0124885	0.761255	0.438361	0.501189	-1.02577	down	lipC	rip1_vs_wt_dip
Rv0223c	Rv0223c/-	-0.561181	0.000112952	0.70946	1.13727	0.493447	-1.72467	down	Rv0223c	rip1_vs_wt_dip
Rv0224c	Rv0224c/-	-0.711545	0.00214049	0.690193	1.45118	0.490321	-2.03858	down	Rv0224c	rip1_vs_wt_dip
Rv0225	Rv0225/-	-0.434623	0.00132275	0.859949	0.778898	0.557997	-1.3663	down	Rv0225	rip1_vs_wt_dip
Rv0227c	Rv0227c/-	-0.500579	1.33e-07	1.11418	0.751612	0.666006	-1.33902	down	Rv0227c	rip1_vs_wt_dip
Rv0228	Rv0228/-	-0.437377	0.0472715	0.808833	0.830443	0.526679	-1.41785	down	Rv0228	rip1_vs_wt_dip
Rv0231	Rv0231/fadE4	-1.02458	3.98e-24	0.961315	1.75618	0.583413	-2.34359	down	fadE4	rip1_vs_wt_dip
Rv0232	Rv0232/-	-1.11032	2.19e-20	1.25223	1.42	0.781917	-2.0074	down	Rv0232	rip1_vs_wt_dip
Rv0233	Rv0233/nrdB	-1.06696	2.58e-27	1.22915	1.39939	0.762447	-1.98679	down	nrdB	rip1_vs_wt_dip
Rv0236A	Rv0236A/-	-0.383432	0.0209169	0.86572	0.683438	0.561034	-1.27084	down	Rv0236A	rip1_vs_wt_dip
Rv0236c	Rv0236c/aftD	-0.421098	0.00186822	0.90436	0.731676	0.575526	-1.31908	down	aftD	rip1_vs_wt_dip
Rv0237	Rv0237/lpqI	-0.468251	0.00427155	1.11459	0.702767	0.666296	-1.29017	down	lpqI	rip1_vs_wt_dip
Rv0238	Rv0238/-	0.835648	3.76e-09	0.652559	1.90993	0.437528	2.58808	up	Rv0238	rip1_vs_wt_dip
Rv0239	Rv0239/vapB24	0.797107	0.0116643	0.776316	1.49043	0.534818	2.16858	up	vapB24	rip1_vs_wt_dip
Rv0240	Rv0240/vapC24	0.697843	0.00346689	1.01081	0.993338	0.702523	1.67149	up	vapC24	rip1_vs_wt_dip
Rv0244c	Rv0244c/fadE5	4.05379	4.57e-275	1.49928	3.96778	1.02168	4.64593	up	fadE5	rip1_vs_wt_dip
Rv0245	Rv0245/-	0.993371	3.78e-10	0.777362	1.85413	0.53576	2.53228	up	Rv0245	rip1_vs_wt_dip
Rv0246	Rv0246/-	-1.04723	2.47e-09	1.22431	1.38131	0.758137	-1.96872	down	Rv0246	rip1_vs_wt_dip
Rv0249c	Rv0249c/-	0.253698	0.0155377	0.8931	0.402573	0.63019	1.08072	up	Rv0249c	rip1_vs_wt_dip
Rv0250c	Rv0250c/-	-0.790274	0.0110087	1.25697	1.00586	0.78567	-1.59326	down	Rv0250c	rip1_vs_wt_dip
Rv0251c	Rv0251c/hsp	2.28028	4.77e-72	2.47164	1.3907	1.63966	2.06885	up	hsp	rip1_vs_wt_dip
Rv0254c	Rv0254c/cobU	-1.43373	2.91e-16	0.722815	2.90115	0.494195	-3.48855	down	cobU	rip1_vs_wt_dip
Rv0255c	Rv0255c/cobQ1	-0.745274	1.29e-08	0.728456	1.50596	0.494884	-2.09336	down	cobQ1	rip1_vs_wt_dip
Rv0256c	Rv0256c/PPE2	-0.707875	3.54e-09	0.739981	1.42349	0.497281	-2.0109	down	PPE2	rip1_vs_wt_dip
Rv0263c	Rv0263c/-	-0.622041	0.000118169	1.09732	0.950731	0.654276	-1.53814	down	Rv0263c	rip1_vs_wt_dip
Rv0264c	Rv0264c/-	-0.676764	1.97e-05	0.97302	1.15801	0.584419	-1.74542	down	Rv0264c	rip1_vs_wt_dip
Rv0265c	Rv0265c/-	-0.36152	0.0145231	0.592463	0.774378	0.466852	-1.36178	down	Rv0265c	rip1_vs_wt_dip
Rv0266c	Rv0266c/oplA	-0.429057	0.00438413	0.748554	0.860432	0.498653	-1.44784	down	oplA	rip1_vs_wt_dip
Rv0269c	Rv0269c/-	-0.660573	0.000244996	0.638011	1.38407	0.477268	-1.97148	down	Rv0269c	rip1_vs_wt_dip
Rv0270	Rv0270/fadD2	-0.617981	1.27e-09	0.781993	1.20836	0.511419	-1.79577	down	fadD2	rip1_vs_wt_dip
Rv0275c	Rv0275c/-	0.478427	0.00425321	1.44983	0.485916	0.984587	1.16407	up	Rv0275c	rip1_vs_wt_dip
Rv0276	Rv0276/-	-0.307783	0.00411766	1.16451	0.436511	0.705098	-1.02392	down	Rv0276	rip1_vs_wt_dip
Rv0277c	Rv0277c/vapC25	0.861616	5.53e-08	1.20838	1.02598	0.839797	1.70413	up	vapC25	rip1_vs_wt_dip
Rv0281	Rv0281/-	0.413591	0.000973087	1.20772	0.492737	0.839374	1.17089	up	Rv0281	rip1_vs_wt_dip
Rv0282	Rv0282/eccA3	0.528817	0.000945166	1.26396	0.606296	0.872209	1.28445	up	eccA3	rip1_vs_wt_dip
Rv0284	Rv0284/eccC3	0.382216	0.0193391	1.3998	0.401739	0.951404	1.07989	up	eccC3	rip1_vs_wt_dip
Rv0293c	Rv0293c/-	0.849073	9.67e-17	0.959591	1.26788	0.669682	1.94603	up	Rv0293c	rip1_vs_wt_dip
Rv0297	Rv0297/PE_PGRS5	-0.328924	0.0224488	1.16765	0.464727	0.707778	-1.05213	down	PE_PGRS5	rip1_vs_wt_dip
Rv0298	Rv0298/-	0.397064	0.000516258	0.799042	0.712576	0.557224	1.39073	up	Rv0298	rip1_vs_wt_dip
Rv0299	Rv0299/-	0.413065	0.00237202	0.799323	0.740919	0.557503	1.41907	up	Rv0299	rip1_vs_wt_dip
Rv0300	Rv0300/vapB2	0.573801	0.000825599	0.806438	1.01658	0.564445	1.69473	up	vapB2	rip1_vs_wt_dip
Rv0301	Rv0301/vapC2	0.739076	5.42e-06	0.843855	1.23924	0.596396	1.91739	up	vapC2	rip1_vs_wt_dip
Rv0305c	Rv0305c/PPE6	-0.396582	0.0197864	0.754162	0.793812	0.499592	-1.38122	down	PPE6	rip1_vs_wt_dip
Rv0307c	Rv0307c/-	1.12378	1.5e-07	0.954385	1.68627	0.666431	2.36442	up	Rv0307c	rip1_vs_wt_dip
Rv0309	Rv0309/-	-0.428839	1.35e-05	0.834889	0.788409	0.543929	-1.37581	down	Rv0309	rip1_vs_wt_dip
Rv0311	Rv0311/-	0.998626	1.45e-06	0.972514	1.47368	0.677641	2.15183	up	Rv0311	rip1_vs_wt_dip
Rv0312	Rv0312/-	-0.80464	1.29e-05	1.16544	1.13989	0.70589	-1.7273	down	Rv0312	rip1_vs_wt_dip
Rv0313	Rv0313/-	0.373014	0.0106733	0.809072	0.657952	0.566931	1.3361	up	Rv0313	rip1_vs_wt_dip
Rv0314c	Rv0314c/-	-0.549466	5.87e-07	0.735024	1.10719	0.496269	-1.6946	down	Rv0314c	rip1_vs_wt_dip
Rv0315	Rv0315/-	-0.420446	0.000710105	0.998019	0.708043	0.593814	-1.29545	down	Rv0315	rip1_vs_wt_dip
Rv0318c	Rv0318c/-	-0.674384	0.00546901	0.540005	1.47651	0.456741	-2.06392	down	Rv0318c	rip1_vs_wt_dip
Rv0320	Rv0320/-	-1.72217	2.02e-15	0.963628	2.95103	0.583582	-3.53843	down	Rv0320	rip1_vs_wt_dip
Rv0323c	Rv0323c/-	-0.707954	7.17e-05	0.655612	1.47164	0.481063	-2.05905	down	Rv0323c	rip1_vs_wt_dip
Rv0324	Rv0324/-	0.718584	0.0303031	0.959172	1.07345	0.669418	1.7516	up	Rv0324	rip1_vs_wt_dip
Rv0325	Rv0325/-	0.851314	0.0288526	1.00985	1.213	0.701824	1.89116	up	Rv0325	rip1_vs_wt_dip
Rv0326	Rv0326/-	1.19618	0.00344766	0.898947	1.88616	0.634185	2.56431	up	Rv0326	rip1_vs_wt_dip
Rv0327c	Rv0327c/cyp135A1	0.827939	0.0436348	1.01578	1.17239	0.706196	1.85054	up	cyp135A1	rip1_vs_wt_dip
Rv0328	Rv0328/-	0.440815	0.0191863	1.00934	0.628435	0.701449	1.30659	up	Rv0328	rip1_vs_wt_dip
Rv0332	Rv0332/-	0.405802	0.016255	0.847355	0.677098	0.599325	1.35525	up	Rv0332	rip1_vs_wt_dip
Rv0336	Rv0336/-	0.335298	0.0436348	0.66094	0.755222	0.443972	1.43337	up	Rv0336	rip1_vs_wt_dip
Rv0337c	Rv0337c/aspC	0.279695	0.00590458	0.740858	0.556101	0.502957	1.23425	up	aspC	rip1_vs_wt_dip
Rv0338c	Rv0338c/-	-0.229753	0.0310995	0.676098	0.472997	0.485739	-1.0604	down	Rv0338c	rip1_vs_wt_dip
Rv0339c	Rv0339c/-	0.388513	0.00974592	0.599581	0.971141	0.400058	1.64929	up	Rv0339c	rip1_vs_wt_dip
Rv0340	Rv0340/-	0.737811	0.00097608	1.03657	1.0247	0.720026	1.70285	up	Rv0340	rip1_vs_wt_dip
Rv0341	Rv0341/iniB	2.17183	5.7e-28	2.43	1.34501	1.61472	2.02317	up	iniB	rip1_vs_wt_dip
Rv0342	Rv0342/iniA	0.637436	1.19e-06	1.58418	0.585855	1.08804	1.26401	up	iniA	rip1_vs_wt_dip
Rv0346c	Rv0346c/ansP2	-0.685299	2.99e-11	0.931934	1.18112	0.580211	-1.76852	down	ansP2	rip1_vs_wt_dip
Rv0347	Rv0347/-	0.56756	0.000355307	0.850699	0.942686	0.602067	1.62084	up	Rv0347	rip1_vs_wt_dip
Rv0349	Rv0349/-	0.537791	0.00208842	0.759486	1.03384	0.520188	1.71199	up	Rv0349	rip1_vs_wt_dip
Rv0350	Rv0350/dnaK	0.476443	1.17e-05	1.44234	0.486528	0.979273	1.16468	up	dnaK	rip1_vs_wt_dip
Rv0351	Rv0351/grpE	0.408797	0.00411766	1.59799	0.372143	1.09849	1.05029	up	grpE	rip1_vs_wt_dip
Rv0353	Rv0353/hspR	0.385243	0.00969806	1.01853	0.544007	0.708158	1.22216	up	hspR	rip1_vs_wt_dip
Rv0355c	Rv0355c/PPE8	0.285701	0.0124885	0.629021	0.68078	0.419668	1.35893	up	PPE8	rip1_vs_wt_dip
Rv0357c	Rv0357c/purA	-0.770872	6.52e-10	0.690776	1.57164	0.49049	-2.15904	down	purA	rip1_vs_wt_dip
Rv0358	Rv0358/-	-0.892389	0.00251118	0.706468	1.80914	0.493268	-2.39654	down	Rv0358	rip1_vs_wt_dip
Rv0360c	Rv0360c/-	-1.31069	6.72e-14	1.11583	1.96451	0.667184	-2.55192	down	Rv0360c	rip1_vs_wt_dip
Rv0361	Rv0361/-	0.395827	0.00119271	0.684208	0.856963	0.461895	1.53512	up	Rv0361	rip1_vs_wt_dip
Rv0364	Rv0364/-	-0.479969	7.08e-05	0.944582	0.824988	0.581789	-1.41239	down	Rv0364	rip1_vs_wt_dip
Rv0366c	Rv0366c/-	1.0058	0.00297939	1.11704	1.30147	0.772818	1.97962	up	Rv0366c	rip1_vs_wt_dip
Rv0367c	Rv0367c/-	0.663811	0.00460604	1.34247	0.722705	0.918509	1.40086	up	Rv0367c	rip1_vs_wt_dip
Rv0373c	Rv0373c/-	-0.79963	6.94e-05	0.709296	1.62053	0.493438	-2.20793	down	Rv0373c	rip1_vs_wt_dip
Rv0376c	Rv0376c/-	0.48754	0.0233423	0.808917	0.860182	0.566787	1.53833	up	Rv0376c	rip1_vs_wt_dip
Rv0380c	Rv0380c/-	0.612246	0.0374622	1.12724	0.785633	0.779302	1.46379	up	Rv0380c	rip1_vs_wt_dip
Rv0389	Rv0389/purT	-0.505614	0.00432097	0.696799	1.02766	0.492007	-1.61506	down	purT	rip1_vs_wt_dip
Rv0391	Rv0391/metZ	-0.324548	0.0247649	0.670011	0.670682	0.483908	-1.25809	down	metZ	rip1_vs_wt_dip
Rv0397A	Rv0397A/-	0.376999	0.0061866	0.955241	0.56525	0.66696	1.2434	up	Rv0397A	rip1_vs_wt_dip
Rv0405	Rv0405/pks6	-0.474192	0.000158182	1.0045	0.794556	0.596801	-1.38196	down	pks6	rip1_vs_wt_dip
Rv0406c	Rv0406c/-	0.630056	0.000407194	0.667542	1.40317	0.449024	2.08132	up	Rv0406c	rip1_vs_wt_dip
Rv0410c	Rv0410c/pknG	0.556782	9.37e-08	1.1475	0.701466	0.793741	1.37962	up	pknG	rip1_vs_wt_dip
Rv0411c	Rv0411c/glnH	0.537505	0.00112177	1.21493	0.636948	0.843876	1.3151	up	glnH	rip1_vs_wt_dip
Rv0412c	Rv0412c/-	0.811061	8.46e-12	1.12199	1.0452	0.775987	1.72335	up	Rv0412c	rip1_vs_wt_dip
Rv0415	Rv0415/thiO	1.24999	2.77e-17	0.837117	2.11621	0.590675	2.79436	up	thiO	rip1_vs_wt_dip
Rv0416	Rv0416/thiS	1.15287	0.000124594	0.903102	1.81002	0.636939	2.48817	up	thiS	rip1_vs_wt_dip
Rv0417	Rv0417/thiG	1.08405	8.89e-10	0.673574	2.38961	0.453649	3.06776	up	thiG	rip1_vs_wt_dip
Rv0422c	Rv0422c/thiD	0.408155	0.00700325	0.767397	0.774451	0.527025	1.4526	up	thiD	rip1_vs_wt_dip
Rv0423c	Rv0423c/thiC	0.675268	2.99e-17	0.607689	1.66662	0.405172	2.34477	up	thiC	rip1_vs_wt_dip
Rv0425c	Rv0425c/ctpH	0.401837	8.63e-06	0.82126	0.695652	0.577642	1.3738	up	ctpH	rip1_vs_wt_dip
Rv0426c	Rv0426c/-	0.807527	1.11e-05	0.793961	1.46263	0.552108	2.14078	up	Rv0426c	rip1_vs_wt_dip
Rv0430	Rv0430/-	0.742314	2.75e-05	1.18527	0.901094	0.823792	1.57925	up	Rv0430	rip1_vs_wt_dip
Rv0432	Rv0432/sodC	-0.215397	0.0485771	0.728666	0.435218	0.494918	-1.02262	down	sodC	rip1_vs_wt_dip
Rv0440	Rv0440/groEL2	1.10927	3.54e-06	1.74092	0.926837	1.19683	1.60499	up	groEL2	rip1_vs_wt_dip
Rv0441c	Rv0441c/-	0.465348	0.00288917	1.13613	0.592587	0.785283	1.27074	up	Rv0441c	rip1_vs_wt_dip
Rv0444c	Rv0444c/rskA	-0.45994	4.3e-05	0.817573	0.863379	0.532721	-1.45078	down	rskA	rip1_vs_wt_dip
Rv0446c	Rv0446c/-	-0.442994	0.00656673	0.762451	0.883286	0.501529	-1.47069	down	Rv0446c	rip1_vs_wt_dip
Rv0450c	Rv0450c/mmpL4	0.789423	4.36e-12	0.980875	1.15626	0.682737	1.83441	up	mmpL4	rip1_vs_wt_dip
Rv0451c	Rv0451c/mmpS4	0.776115	3.76e-07	1.21544	0.919366	0.844185	1.59752	up	mmpS4	rip1_vs_wt_dip
Rv0452	Rv0452/-	0.722141	0.000298542	0.966181	1.07179	0.673773	1.74994	up	Rv0452	rip1_vs_wt_dip
Rv0456A	Rv0456A/mazF1	0.989785	0.0087832	1.20068	1.18568	0.834779	1.86384	up	mazF1	rip1_vs_wt_dip
Rv0456c	Rv0456c/echA2	-0.875843	0.000614595	0.83944	1.60244	0.546568	-2.18985	down	echA2	rip1_vs_wt_dip
Rv0457c	Rv0457c/-	0.715688	1.11e-05	0.594734	1.80231	0.397095	2.48046	up	Rv0457c	rip1_vs_wt_dip
Rv0458	Rv0458/-	-1.1134	1.5e-12	1.0448	1.80507	0.61682	-2.39247	down	Rv0458	rip1_vs_wt_dip
Rv0459	Rv0459/-	-1.53575	1.19e-09	1.23729	1.9956	0.769571	-2.583	down	Rv0459	rip1_vs_wt_dip
Rv0464c	Rv0464c/-	0.471537	0.000117432	0.768104	0.893683	0.527633	1.57183	up	Rv0464c	rip1_vs_wt_dip
Rv0465c	Rv0465c/-	1.81465	1.97e-47	1.10454	2.3732	0.764643	3.05135	up	Rv0465c	rip1_vs_wt_dip
Rv0466	Rv0466/-	-0.504519	0.00272087	0.807035	0.95996	0.525563	-1.54736	down	Rv0466	rip1_vs_wt_dip
Rv0467	Rv0467/icl1	1.88398	1.74e-51	1.77808	1.54286	1.2211	2.22101	up	icl1	rip1_vs_wt_dip
Rv0468	Rv0468/fadB2	1.01544	2.75e-16	1.12018	1.31053	0.774834	1.98868	up	fadB2	rip1_vs_wt_dip
Rv0469	Rv0469/umaA	0.598163	3.63e-07	1.02496	0.839456	0.71256	1.51761	up	umaA	rip1_vs_wt_dip
Rv0472c	Rv0472c/-	0.600387	2.31e-06	0.586811	1.53006	0.392393	2.20822	up	Rv0472c	rip1_vs_wt_dip
Rv0473	Rv0473/-	0.519465	0.000112952	0.546998	1.40043	0.370932	2.07858	up	Rv0473	rip1_vs_wt_dip
Rv0479c	Rv0479c/-	0.376825	0.00537895	0.793997	0.682475	0.552145	1.36063	up	Rv0479c	rip1_vs_wt_dip
Rv0483	Rv0483/lprQ	0.392038	1.64e-05	0.908386	0.612323	0.640247	1.29047	up	lprQ	rip1_vs_wt_dip
Rv0485	Rv0485/-	1.25794	4.16e-45	0.845613	2.10403	0.597873	2.78218	up	Rv0485	rip1_vs_wt_dip
Rv0486	Rv0486/mshA	0.333078	0.0225721	0.942177	0.505379	0.659066	1.18353	up	mshA	rip1_vs_wt_dip
Rv0490	Rv0490/senX3	0.400149	5.28e-05	0.645728	0.925823	0.432209	1.60397	up	senX3	rip1_vs_wt_dip
Rv0492c	Rv0492c/-	-0.830202	0.000181077	0.831412	1.53216	0.541851	-2.11957	down	Rv0492c	rip1_vs_wt_dip
Rv0498	Rv0498/-	-0.405574	0.00335327	0.681573	0.831848	0.487558	-1.41925	down	Rv0498	rip1_vs_wt_dip
Rv0500A	Rv0500A/-	-0.465503	0.00886772	0.859804	0.834357	0.557918	-1.42176	down	Rv0500A	rip1_vs_wt_dip
Rv0502	Rv0502/-	-0.235635	0.0181146	0.677883	0.484523	0.486323	-1.07193	down	Rv0502	rip1_vs_wt_dip
Rv0503c	Rv0503c/cmaA2	-0.494829	6.18e-06	0.897259	0.862514	0.573706	-1.44992	down	cmaA2	rip1_vs_wt_dip
Rv0508	Rv0508/-	-1.36958	1.27e-14	0.906833	2.37739	0.576087	-2.96479	down	Rv0508	rip1_vs_wt_dip
Rv0509	Rv0509/hemA	-0.81298	4.66e-13	0.694534	1.65411	0.491492	-2.24151	down	hemA	rip1_vs_wt_dip
Rv0510	Rv0510/hemC	-0.634403	4.82e-06	0.953129	1.08873	0.582699	-1.67614	down	hemC	rip1_vs_wt_dip
Rv0516c	Rv0516c/-	-1.13129	3.99e-32	1.67098	0.99516	1.13679	-1.58256	down	Rv0516c	rip1_vs_wt_dip
Rv0517	Rv0517/-	-0.577067	5.6e-05	0.668561	1.19345	0.483528	-1.78086	down	Rv0517	rip1_vs_wt_dip
Rv0519c	Rv0519c/-	0.988296	2.29e-05	0.999974	1.4222	0.694906	2.10035	up	Rv0519c	rip1_vs_wt_dip
Rv0522	Rv0522/gabP	0.466798	0.0128168	0.80368	0.830911	0.56179	1.50906	up	gabP	rip1_vs_wt_dip
Rv0525	Rv0525/-	-0.367093	0.00304861	1.04849	0.592577	0.619485	-1.17998	down	Rv0525	rip1_vs_wt_dip
Rv0526	Rv0526/-	-0.33044	0.0177538	1.14945	0.477097	0.692605	-1.0645	down	Rv0526	rip1_vs_wt_dip
Rv0527	Rv0527/ccdA	-0.523855	0.00839077	1.30835	0.636389	0.823169	-1.22379	down	ccdA	rip1_vs_wt_dip
Rv0530A	Rv0530A/-	0.739319	0.0123511	1.1274	0.948568	0.779406	1.62672	up	Rv0530A	rip1_vs_wt_dip
Rv0531	Rv0531/-	-0.599612	0.000470926	0.783739	1.17005	0.512468	-1.75745	down	Rv0531	rip1_vs_wt_dip
Rv0534c	Rv0534c/menA	-0.878789	2.45e-05	0.884885	1.54259	0.569685	-2.12999	down	menA	rip1_vs_wt_dip
Rv0536	Rv0536/galE3	-0.750257	0.00411176	0.640295	1.57023	0.477802	-2.15763	down	galE3	rip1_vs_wt_dip
Rv0537c	Rv0537c/-	-0.308867	0.00718308	0.644922	0.645015	0.478852	-1.23242	down	Rv0537c	rip1_vs_wt_dip
Rv0541c	Rv0541c/-	-0.343635	0.0246883	0.954671	0.58958	0.582846	-1.17698	down	Rv0541c	rip1_vs_wt_dip
Rv0545c	Rv0545c/pitA	-0.235579	0.0394747	0.703782	0.477796	0.493052	-1.0652	down	pitA	rip1_vs_wt_dip
Rv0549c	Rv0549c/vapC3	0.869773	3.72e-06	1.01328	1.23483	0.704366	1.91298	up	vapC3	rip1_vs_wt_dip
Rv0550c	Rv0550c/vapB3	1.11848	0.000604617	1.02289	1.57273	0.711174	2.25088	up	vapB3	rip1_vs_wt_dip
Rv0552	Rv0552/-	0.446911	0.0233349	0.527238	1.23728	0.361204	1.91543	up	Rv0552	rip1_vs_wt_dip
Rv0554	Rv0554/bpoC	-0.541835	2.94e-05	0.916692	0.93743	0.578001	-1.52483	down	bpoC	rip1_vs_wt_dip
Rv0555	Rv0555/menD	-0.620536	1.11e-07	0.702456	1.2589	0.49292	-1.8463	down	menD	rip1_vs_wt_dip
Rv0556	Rv0556/-	0.390117	0.00681891	0.827328	0.669735	0.582494	1.34789	up	Rv0556	rip1_vs_wt_dip
Rv0559c	Rv0559c/-	0.652833	4.35e-05	0.700585	1.37417	0.475075	2.05232	up	Rv0559c	rip1_vs_wt_dip
Rv0563	Rv0563/htpX	1.21879	6.01e-30	1.2571	1.40378	0.86822	2.08193	up	htpX	rip1_vs_wt_dip
Rv0578c	Rv0578c/PE_PGRS7	-0.871825	5.02e-10	1.22683	1.14655	0.760387	-1.73396	down	PE_PGRS7	rip1_vs_wt_dip
Rv0581	Rv0581/vapB26	0.51419	0.0199839	1.22893	0.603386	0.852174	1.28154	up	vapB26	rip1_vs_wt_dip
Rv0583c	Rv0583c/lpqN	-0.764595	1.1e-06	1.1671	1.081	0.707302	-1.66841	down	lpqN	rip1_vs_wt_dip
Rv0586	Rv0586/mce2R	0.95622	2.94e-10	1.31731	1.05745	0.904272	1.7356	up	mce2R	rip1_vs_wt_dip
Rv0587	Rv0587/yrbE2A	0.663265	2.6e-05	1.12549	0.852305	0.778201	1.53046	up	yrbE2A	rip1_vs_wt_dip
Rv0588	Rv0588/yrbE2B	0.459854	0.00356671	0.911128	0.716456	0.641846	1.39461	up	Rv0588	rip1_vs_wt_dip
Rv0589	Rv0589/mce2A	0.533899	0.000424681	1.09705	0.702816	0.759656	1.38097	up	mce2A	rip1_vs_wt_dip
Rv0598c	Rv0598c/vapC27	0.732508	1.35e-05	0.880898	1.17765	0.622006	1.8558	up	vapC27	rip1_vs_wt_dip
Rv0599c	Rv0599c/vapB27	0.54118	0.0205211	0.777747	1.00946	0.53611	1.68761	up	vapB27	rip1_vs_wt_dip
Rv0609A	Rv0609A/-	0.712422	0.0118125	0.974372	1.04958	0.678771	1.72773	up	Rv0609A	rip1_vs_wt_dip
Rv0613c	Rv0613c/-	-0.310701	0.017331	1.0278	0.512578	0.606153	-1.09998	down	Rv0613c	rip1_vs_wt_dip
Rv0616A	Rv0616A/vapB29	0.654585	0.0081626	0.973438	0.965176	0.678203	1.64333	up	vapB29	rip1_vs_wt_dip
Rv0617	Rv0617/vapC29	0.669768	1.97e-05	0.926274	1.0304	0.650007	1.70855	up	vapC29	rip1_vs_wt_dip
Rv0622	Rv0622/-	-0.704411	0.027356	0.730026	1.42261	0.495153	-2.01002	down	Rv0622	rip1_vs_wt_dip
Rv0626	Rv0626/vapB5	0.757942	1.07e-05	1.11551	0.982004	0.771832	1.66016	up	vapB5	rip1_vs_wt_dip
Rv0627	Rv0627/vapC5	0.771783	7.28e-08	0.990289	1.12081	0.688592	1.79897	up	vapC5	rip1_vs_wt_dip
Rv0629c	Rv0629c/recD	-0.83555	9.94e-06	0.75461	1.67219	0.499676	-2.25959	down	recD	rip1_vs_wt_dip
Rv0630c	Rv0630c/recB	-0.392487	0.0087832	0.661371	0.814129	0.482094	-1.40153	down	recB	rip1_vs_wt_dip
Rv0641	Rv0641/rplA	0.444848	2.24e-05	0.722075	0.907829	0.490013	1.58598	up	rplA	rip1_vs_wt_dip
Rv0643c	Rv0643c/mmaA3	-0.510521	1.97e-05	0.908286	0.885705	0.576401	-1.47311	down	mmaA3	rip1_vs_wt_dip
Rv0644c	Rv0644c/mmaA2	-0.716927	1.41e-08	0.891805	1.2532	0.572078	-1.8406	down	mmaA2	rip1_vs_wt_dip
Rv0648	Rv0648/-	-0.568256	0.0417053	0.837029	1.04233	0.54518	-1.62973	down	Rv0648	rip1_vs_wt_dip
Rv0655	Rv0655/mkl	-1.38229	2.24e-67	1.08257	2.14502	0.644416	-2.73242	down	mkl	rip1_vs_wt_dip
Rv0656c	Rv0656c/vapC6	0.86814	0.0189836	0.926766	1.33503	0.650279	2.01318	up	vapC6	rip1_vs_wt_dip
Rv0659c	Rv0659c/mazF2	1.00803	3.75e-17	0.781928	1.86674	0.539994	2.54489	up	mazF2	rip1_vs_wt_dip
Rv0660c	Rv0660c/mazE2	0.608802	0.000261433	1.27284	0.69377	0.877527	1.37192	up	mazE2	rip1_vs_wt_dip
Rv0670	Rv0670/end	0.622784	4.55e-06	0.94789	0.940097	0.662468	1.61825	up	end	rip1_vs_wt_dip
Rv0672	Rv0672/fadE8	-0.445238	0.000206378	0.888083	0.779967	0.570842	-1.36737	down	fadE8	rip1_vs_wt_dip
Rv0673	Rv0673/echA4	-0.360747	0.0385283	0.93036	0.621976	0.580001	-1.20938	down	echA4	rip1_vs_wt_dip
Rv0676c	Rv0676c/mmpL5	1.0706	5.77e-29	1.47306	1.06886	1.00163	1.74701	up	mmpL5	rip1_vs_wt_dip
Rv0677c	Rv0677c/mmpS5	1.22838	2.02e-14	1.54145	1.1646	1.05476	1.84275	up	mmpS5	rip1_vs_wt_dip
Rv0678	Rv0678/-	1.31052	6.42e-08	1.58017	1.20789	1.08497	1.88604	up	Rv0678	rip1_vs_wt_dip
Rv0679c	Rv0679c/-	-0.465331	0.00503306	0.8874	0.815509	0.570603	-1.40291	down	Rv0679c	rip1_vs_wt_dip
Rv0680c	Rv0680c/-	-0.709898	5.9e-05	0.772628	1.40401	0.505623	-1.99141	down	Rv0680c	rip1_vs_wt_dip
Rv0682	Rv0682/rpsL	-0.673134	2.68e-11	0.89887	1.17241	0.574147	-1.75981	down	rpsL	rip1_vs_wt_dip
Rv0683	Rv0683/rpsG	-0.554247	2.01e-09	0.776166	1.09173	0.507677	-1.67914	down	rpsG	rip1_vs_wt_dip
Rv0684	Rv0684/fusA1	-0.237754	0.00703072	0.713587	0.481634	0.49364	-1.06904	down	fusA1	rip1_vs_wt_dip
Rv0688	Rv0688/-	-0.34851	0.0188687	0.706074	0.706573	0.49324	-1.29398	down	Rv0688	rip1_vs_wt_dip
Rv0692	Rv0692/-	-1.18086	1.06e-35	1.41361	1.30552	0.904516	-1.89292	down	Rv0692	rip1_vs_wt_dip
Rv0693	Rv0693/pqqE	-1.36682	2.17e-62	1.41343	1.51137	0.90436	-2.09878	down	Rv0693	rip1_vs_wt_dip
Rv0694	Rv0694/lldD1	-0.523147	4.04e-07	1.34858	0.614059	0.851949	-1.20146	down	Rv0694	rip1_vs_wt_dip
Rv0695	Rv0695/-	-1.22978	2.93e-24	0.998615	2.07	0.594094	-2.65741	down	Rv0695	rip1_vs_wt_dip
Rv0696	Rv0696/-	-1.92589	7.36e-62	1.17885	2.68421	0.717487	-3.27161	down	Rv0696	rip1_vs_wt_dip
Rv0697	Rv0697/-	-2.11582	5.66e-38	1.12838	3.12843	0.67632	-3.71583	down	Rv0697	rip1_vs_wt_dip
Rv0700	Rv0700/rpsJ	-0.4935	1.95e-05	0.879927	0.869282	0.567711	-1.45669	down	rpsJ	rip1_vs_wt_dip
Rv0701	Rv0701/rplC	-0.463916	4.52e-05	0.980214	0.791314	0.58626	-1.37872	down	rplC	rip1_vs_wt_dip
Rv0702	Rv0702/rplD	-0.236084	0.0308938	1.09639	0.361179	0.653649	-0.948584	down	rplD	rip1_vs_wt_dip
Rv0707	Rv0707/rpsC	-0.410361	0.00235849	1.10416	0.622727	0.658973	-1.21013	down	rpsC	rip1_vs_wt_dip
Rv0711	Rv0711/atsA	1.05967	7.74e-19	1.06387	1.43729	0.737268	2.11545	up	atsA	rip1_vs_wt_dip
Rv0712	Rv0712/-	0.639883	3.79e-06	0.86924	1.04001	0.615264	1.71816	up	Rv0712	rip1_vs_wt_dip
Rv0713	Rv0713/-	-0.514829	0.000741567	0.908629	0.893066	0.576473	-1.48047	down	Rv0713	rip1_vs_wt_dip
Rv0715	Rv0715/rplX	-0.252396	0.015619	1.05515	0.404177	0.624468	-0.991582	down	rplX	rip1_vs_wt_dip
Rv0716	Rv0716/rplE	-0.335087	0.0212851	1.04201	0.544976	0.614865	-1.13238	down	rplE	rip1_vs_wt_dip
Rv0718	Rv0718/rpsH	-0.321007	0.00816113	1.10469	0.486859	0.659342	-1.07426	down	rpsH	rip1_vs_wt_dip
Rv0719	Rv0719/rplF	-0.303486	0.00393183	0.986903	0.515456	0.588771	-1.10286	down	rplF	rip1_vs_wt_dip
Rv0720	Rv0720/rplR	-0.424381	0.00332692	1.2889	0.524298	0.809427	-1.1117	down	rplR	rip1_vs_wt_dip
Rv0721	Rv0721/rpsE	-0.371121	0.000131075	1.04497	0.601554	0.616937	-1.18896	down	rpsE	rip1_vs_wt_dip
Rv0722	Rv0722/rpmD	-0.350964	0.0105105	1.25647	0.446933	0.785273	-1.03434	down	rpmD	rip1_vs_wt_dip
Rv0724	Rv0724/sppA	0.461714	8.41e-06	0.769464	0.873127	0.528805	1.55128	up	sppA	rip1_vs_wt_dip
Rv0725c	Rv0725c/-	0.858179	0.000205819	0.904135	1.34594	0.637605	2.02409	up	Rv0725c	rip1_vs_wt_dip
Rv0726c	Rv0726c/-	0.681338	1.02e-06	0.802624	1.21502	0.560761	1.89318	up	Rv0726c	rip1_vs_wt_dip
Rv0734	Rv0734/mapA	-0.296875	0.0498674	0.934905	0.511323	0.580601	-1.09873	down	mapA	rip1_vs_wt_dip
Rv0738	Rv0738/-	-0.612015	0.000346061	1.31608	0.738615	0.828598	-1.32602	down	Rv0738	rip1_vs_wt_dip
Rv0740	Rv0740/-	-0.426006	0.00473624	0.833927	0.78402	0.543361	-1.37142	down	Rv0740	rip1_vs_wt_dip
Rv0742	Rv0742/PE_PGRS8	-0.831412	0.00882362	0.861595	1.48765	0.558877	-2.07505	down	Rv0742	rip1_vs_wt_dip
Rv0746	Rv0746/PE_PGRS9	-0.525366	0.0485771	1.204	0.71006	0.73989	-1.29746	down	PE_PGRS9	rip1_vs_wt_dip
Rv0749	Rv0749/vapC31	0.648152	0.0148854	0.881475	1.04142	0.622375	1.71957	up	vapC31	rip1_vs_wt_dip
Rv0750	Rv0750/-	0.492002	0.0179461	1.34419	0.535093	0.919471	1.21324	up	Rv0750	rip1_vs_wt_dip
Rv0759c	Rv0759c/-	-0.427125	0.00254995	0.816343	0.803134	0.531823	-1.39054	down	Rv0759c	rip1_vs_wt_dip
Rv0760c	Rv0760c/-	-0.720219	2.99e-13	1.07618	1.12512	0.640128	-1.71252	down	Rv0760c	rip1_vs_wt_dip
Rv0761c	Rv0761c/adhB	-0.97577	5.79e-22	0.928145	1.68323	0.579702	-2.27063	down	adhB	rip1_vs_wt_dip
Rv0763c	Rv0763c/-	0.699497	0.0415253	0.998055	1.00847	0.693623	1.68662	up	Rv0763c	rip1_vs_wt_dip
Rv0776c	Rv0776c/-	0.805027	0.00300972	0.69452	1.71244	0.470104	2.3906	up	Rv0776c	rip1_vs_wt_dip
Rv0777	Rv0777/purB	0.323918	0.0268311	0.520102	0.905383	0.357769	1.58353	up	purB	rip1_vs_wt_dip
Rv0778	Rv0778/cyp126	0.314886	0.0168048	0.63319	0.744951	0.422693	1.4231	up	cyp126	rip1_vs_wt_dip
Rv0784	Rv0784/-	0.617751	0.00627495	0.779055	1.14972	0.537306	1.82787	up	Rv0784	rip1_vs_wt_dip
Rv0789c	Rv0789c/-	0.882886	4.6e-05	1.25931	1.0154	0.869496	1.69355	up	Rv0789c	rip1_vs_wt_dip
Rv0792c	Rv0792c/-	0.669378	0.0010889	1.41291	0.697617	0.959521	1.37577	up	Rv0792c	rip1_vs_wt_dip
Rv0802c	Rv0802c/-	0.481213	0.04447	0.669322	1.06844	0.450387	1.7466	up	Rv0802c	rip1_vs_wt_dip
Rv0805	Rv0805/-	0.366363	5.27e-05	0.656051	0.832225	0.440221	1.51038	up	Rv0805	rip1_vs_wt_dip
Rv0806c	Rv0806c/cpsY	0.550351	0.0028864	1.04471	0.759021	0.725079	1.43717	up	cpsY	rip1_vs_wt_dip
Rv0809	Rv0809/purM	-0.5436	1.47e-08	0.657624	1.12912	0.481438	-1.71652	down	purM	rip1_vs_wt_dip
Rv0810c	Rv0810c/-	0.346711	0.0238103	0.744685	0.684724	0.506352	1.36288	up	Rv0810c	rip1_vs_wt_dip
Rv0811c	Rv0811c/-	0.568215	0.000144321	0.794771	1.02764	0.55293	1.7058	up	Rv0811c	rip1_vs_wt_dip
Rv0815c	Rv0815c/cysA2	0.308858	0.00270262	1.32859	0.339146	0.910694	1.0173	up	cysA2	rip1_vs_wt_dip
Rv0821c	Rv0821c/phoY2	0.512575	7.24e-05	0.727472	1.03897	0.493349	1.71712	up	phoY2	rip1_vs_wt_dip
Rv0825c	Rv0825c/-	-0.858654	3.13e-07	0.828325	1.59026	0.539946	-2.17766	down	Rv0825c	rip1_vs_wt_dip
Rv0830	Rv0830/-	1.01331	8.64e-07	1.19534	1.21918	0.831141	1.89734	up	Rv0830	rip1_vs_wt_dip
Rv0835	Rv0835/lpqQ	0.920188	8.58e-06	0.745331	1.8151	0.506963	2.49325	up	lpqQ	rip1_vs_wt_dip
Rv0839	Rv0839/-	0.904771	3.66e-07	1.20716	1.07837	0.839018	1.75652	up	Rv0839	rip1_vs_wt_dip
Rv0846c	Rv0846c/-	2.83911	2.08e-75	1.37628	3.02803	0.937607	3.70618	up	Rv0846c	rip1_vs_wt_dip
Rv0847	Rv0847/lpqS	3.32373	3.53e-171	2.27619	2.18159	1.52353	2.85974	up	lpqS	rip1_vs_wt_dip
Rv0848	Rv0848/cysK2	3.32793	4.37e-92	1.74591	2.77302	1.20011	3.45117	up	cysK2	rip1_vs_wt_dip
Rv0849	Rv0849/-	3.19043	2.11e-97	1.36707	3.42191	0.932352	4.10007	up	Rv0849	rip1_vs_wt_dip
Rv0851c	Rv0851c/-	-0.666855	0.00427016	0.554476	1.4513	0.459489	-2.0387	down	Rv0851c	rip1_vs_wt_dip
Rv0852	Rv0852/fadD16	-1.05127	1.94e-09	0.842611	1.91709	0.548367	-2.50449	down	Rv0852	rip1_vs_wt_dip
Rv0854	Rv0854/-	-0.481807	0.0154316	0.906426	0.836474	0.575997	-1.42388	down	Rv0854	rip1_vs_wt_dip
Rv0855	Rv0855/far	-0.785875	1.07e-06	0.66529	1.62782	0.482779	-2.21522	down	far	rip1_vs_wt_dip
Rv0859	Rv0859/fadA	0.913723	6.18e-12	0.963579	1.35936	0.672169	2.03752	up	Rv0859	rip1_vs_wt_dip
Rv0860	Rv0860/fadB	0.855949	7.2e-16	0.970313	1.26563	0.676301	1.94379	up	fadB	rip1_vs_wt_dip
Rv0863	Rv0863/-	0.397481	0.00379175	0.716796	0.81656	0.486776	1.49471	up	Rv0863	rip1_vs_wt_dip
Rv0865	Rv0865/mog	-0.328902	0.0175554	0.765999	0.654282	0.502692	-1.24169	down	mog	rip1_vs_wt_dip
Rv0866	Rv0866/moaE2	-0.525169	0.01164	0.809047	0.996876	0.526814	-1.58428	down	moaE2	rip1_vs_wt_dip
Rv0867c	Rv0867c/rpfA	-0.566214	2.01e-06	1.31735	0.682601	0.829494	-1.27001	down	rpfA	rip1_vs_wt_dip
Rv0868c	Rv0868c/moaD2	0.871226	2.05e-05	0.936547	1.32851	0.655791	2.00666	up	moaD2	rip1_vs_wt_dip
Rv0871	Rv0871/cspB	-0.5759	1.42e-05	0.722771	1.16534	0.494191	-1.75274	down	cspB	rip1_vs_wt_dip
Rv0875c	Rv0875c/-	0.442465	0.0109841	0.844387	0.741341	0.596844	1.41949	up	Rv0875c	rip1_vs_wt_dip
Rv0876c	Rv0876c/-	0.324231	0.00467154	0.69322	0.691245	0.469054	1.3694	up	Rv0876c	rip1_vs_wt_dip
Rv0883c	Rv0883c/-	0.844475	7.88e-08	0.823841	1.45673	0.579707	2.13488	up	Rv0883c	rip1_vs_wt_dip
Rv0885	Rv0885/-	2.19134	1.68e-91	1.41377	2.28248	0.96007	2.96063	up	Rv0885	rip1_vs_wt_dip
Rv0886	Rv0886/fprB	1.84047	6.53e-54	1.36547	1.97593	0.931445	2.65408	up	fprB	rip1_vs_wt_dip
Rv0888	Rv0888/-	-1.46233	9.67e-17	1.61514	1.34904	1.08398	-1.93644	down	Rv0888	rip1_vs_wt_dip
Rv0889c	Rv0889c/citA	-0.344634	0.0122362	0.70824	0.698516	0.49338	-1.28592	down	citA	rip1_vs_wt_dip
Rv0890c	Rv0890c/-	-0.324924	0.00663072	0.885533	0.570114	0.569928	-1.15752	down	Rv0890c	rip1_vs_wt_dip
Rv0897c	Rv0897c/-	0.608776	2.76e-05	0.80132	1.08811	0.55948	1.76626	up	Rv0897c	rip1_vs_wt_dip
Rv0902c	Rv0902c/prrB	0.879573	6.39e-12	0.743735	1.7401	0.505474	2.41825	up	prrB	rip1_vs_wt_dip
Rv0903c	Rv0903c/prrA	0.665877	3.01e-05	0.77497	1.24786	0.533617	1.92601	up	prrA	rip1_vs_wt_dip
Rv0905	Rv0905/echA6	0.794365	7.42e-13	0.819681	1.37829	0.57634	2.05644	up	echA6	rip1_vs_wt_dip
Rv0906	Rv0906/-	0.736178	5.36e-11	0.893001	1.16831	0.630123	1.84646	up	Rv0906	rip1_vs_wt_dip
Rv0908	Rv0908/ctpE	0.345261	0.00590458	0.943128	0.523419	0.659627	1.20157	up	ctpE	rip1_vs_wt_dip
Rv0913c	Rv0913c/-	-0.252267	0.0274411	0.975891	0.431209	0.585023	-1.01861	down	Rv0913c	rip1_vs_wt_dip
Rv0914c	Rv0914c/-	-0.46265	0.000356072	0.70389	0.93832	0.493062	-1.52572	down	Rv0914c	rip1_vs_wt_dip
Rv0922	Rv0922/-	0.317445	0.00346274	0.899051	0.5005	0.634255	1.17865	up	Rv0922	rip1_vs_wt_dip
Rv0923c	Rv0923c/-	-0.425643	0.0216716	0.988155	0.722284	0.589301	-1.30969	down	Rv0923c	rip1_vs_wt_dip
Rv0934	Rv0934/pstS1	-0.63357	1.12e-10	1.05619	1.01329	0.625261	-1.60069	down	pstS1	rip1_vs_wt_dip
Rv0935	Rv0935/pstC1	-0.712376	2.27e-10	1.00854	1.1902	0.598537	-1.7776	down	pstC1	rip1_vs_wt_dip
Rv0936	Rv0936/pstA2	-0.684697	1.06e-06	1.26826	0.861974	0.794336	-1.44938	down	pstA2	rip1_vs_wt_dip
Rv0946c	Rv0946c/pgi	-0.293308	0.0195135	0.545266	0.640777	0.457739	-1.22818	down	pgi	rip1_vs_wt_dip
Rv0949	Rv0949/uvrD1	0.234885	0.0384919	0.568906	0.614328	0.382345	1.29248	up	uvrD1	rip1_vs_wt_dip
Rv0950c	Rv0950c/-	-1.32193	2.01e-51	1.24836	1.6974	0.778796	-2.2848	down	Rv0950c	rip1_vs_wt_dip
Rv0954	Rv0954/-	-0.367259	0.00138032	0.673485	0.757368	0.484915	-1.34477	down	Rv0954	rip1_vs_wt_dip
Rv0955	Rv0955/-	-0.395691	0.00115264	0.656452	0.822263	0.481221	-1.40967	down	Rv0955	rip1_vs_wt_dip
Rv0957	Rv0957/purH	-0.21864	0.0269246	0.69864	0.44406	0.492367	-1.03146	down	purH	rip1_vs_wt_dip
Rv0959	Rv0959/-	0.351932	0.00499168	0.720918	0.719245	0.489308	1.3974	up	Rv0959	rip1_vs_wt_dip
Rv0961	Rv0961/-	-0.605198	0.00764282	0.979286	1.03282	0.585965	-1.62023	down	Rv0961	rip1_vs_wt_dip
Rv0966c	Rv0966c/-	-0.474403	0.0021907	0.70611	0.961804	0.493243	-1.54921	down	Rv0966c	rip1_vs_wt_dip
Rv0967	Rv0967/csoR	1.79807	1.17e-19	1.64171	1.59137	1.12989	2.26952	up	csoR	rip1_vs_wt_dip
Rv0968	Rv0968/-	1.87643	8.39e-21	1.55459	1.76175	1.06509	2.4399	up	Rv0968	rip1_vs_wt_dip
Rv0969	Rv0969/ctpV	1.67274	5.78e-47	1.78365	1.36584	1.2247	2.04399	up	ctpV	rip1_vs_wt_dip
Rv0970	Rv0970/-	1.17146	1.84e-10	1.18652	1.4204	0.824739	2.09855	up	Rv0970	rip1_vs_wt_dip
Rv0971c	Rv0971c/echA7	1.68034	1.87e-13	1.0008	2.41614	0.695466	3.09429	up	echA7	rip1_vs_wt_dip
Rv0972c	Rv0972c/fadE12	1.61738	8.63e-30	1.12353	2.08167	0.776963	2.75982	up	fadE12	rip1_vs_wt_dip
Rv0973c	Rv0973c/accA2	1.59083	7.57e-22	1.14976	1.99977	0.795503	2.67792	up	accA2	rip1_vs_wt_dip
Rv0974c	Rv0974c/accD2	1.9064	1.09e-25	1.11964	2.46149	0.774488	3.13964	up	accD2	rip1_vs_wt_dip
Rv0975c	Rv0975c/fadE13	1.26795	1.3e-06	1.1291	1.62455	0.780495	2.3027	up	fadE13	rip1_vs_wt_dip
Rv0976c	Rv0976c/-	1.42463	2.75e-12	1.30153	1.59161	0.89509	2.26976	up	Rv0976c	rip1_vs_wt_dip
Rv0979A	Rv0979A/rpmF	-0.423191	0.00171897	0.913154	0.732964	0.57737	-1.32037	down	rpmF	rip1_vs_wt_dip
Rv0981	Rv0981/mprA	0.724199	7.39e-11	0.901306	1.1391	0.635761	1.81726	up	mprA	rip1_vs_wt_dip
Rv0982	Rv0982/mprB	0.591748	2.84e-09	0.855195	0.977086	0.605626	1.65524	up	mprB	rip1_vs_wt_dip
Rv0983	Rv0983/pepD	0.613538	3.91e-10	1.12879	0.786292	0.780293	1.46444	up	pepD	rip1_vs_wt_dip
Rv0985c	Rv0985c/mscL	-0.707274	0.00367546	1.26661	0.8918	0.793086	-1.4792	down	mscL	rip1_vs_wt_dip
Rv0990c	Rv0990c/-	1.36504	7.82e-08	1.67608	1.18343	1.15346	1.86158	up	Rv0990c	rip1_vs_wt_dip
Rv0991c	Rv0991c/-	1.04995	2.99e-16	1.5596	0.982164	1.06902	1.66032	up	Rv0991c	rip1_vs_wt_dip
Rv0993	Rv0993/galU	-1.1284	5.94e-22	0.78278	2.20436	0.511896	-2.79177	down	galU	rip1_vs_wt_dip
Rv0994	Rv0994/moeA1	-0.530558	0.000200282	0.773695	1.04811	0.506203	-1.63552	down	moeA1	rip1_vs_wt_dip
Rv0996	Rv0996/-	0.877151	2.92e-20	0.943564	1.32925	0.659885	2.0074	up	Rv0996	rip1_vs_wt_dip
Rv0997	Rv0997/-	1.65149	4.05e-25	1.08648	2.19453	0.752547	2.87268	up	Rv0997	rip1_vs_wt_dip
Rv0998	Rv0998/-	0.534327	0.00166579	0.65875	1.20808	0.442294	1.88623	up	Rv0998	rip1_vs_wt_dip
Rv1000c	Rv1000c/-	0.820359	5.71e-06	1.10436	1.07303	0.764528	1.75118	up	Rv1000c	rip1_vs_wt_dip
Rv1002c	Rv1002c/-	-0.342737	0.012923	0.615186	0.726557	0.471728	-1.31396	down	Rv1002c	rip1_vs_wt_dip
Rv1005c	Rv1005c/pabB	0.680186	2.18e-05	0.82153	1.17708	0.577861	1.85523	up	Rv1005c	rip1_vs_wt_dip
Rv1008	Rv1008/tatD	-0.846	0.00025044	0.697846	1.71875	0.492219	-2.30615	down	tatD	rip1_vs_wt_dip
Rv1009	Rv1009/rpfB	-0.920269	8.44e-16	0.859691	1.64965	0.557857	-2.23705	down	rpfB	rip1_vs_wt_dip
Rv1010	Rv1010/ksgA	-0.755868	6.87e-07	0.854382	1.36205	0.554948	-1.94946	down	ksgA	rip1_vs_wt_dip
Rv1011	Rv1011/ispE	-0.729968	1.58e-07	0.691277	1.48781	0.490633	-2.07521	down	ispE	rip1_vs_wt_dip
Rv1013	Rv1013/pks16	-0.92567	2.75e-21	1.12512	1.37358	0.673912	-1.96098	down	pks16	rip1_vs_wt_dip
Rv1015c	Rv1015c/rplY	0.392796	0.0084706	0.917575	0.608703	0.645299	1.28685	up	rplY	rip1_vs_wt_dip
Rv1019	Rv1019/-	0.494992	0.000405627	0.835725	0.83969	0.589494	1.51784	up	Rv1019	rip1_vs_wt_dip
Rv1020	Rv1020/mfd	0.260195	0.0273964	0.674995	0.572182	0.454742	1.25033	up	mfd	rip1_vs_wt_dip
Rv1023	Rv1023/eno	-0.254943	0.0304529	0.689319	0.520226	0.490062	-1.10763	down	eno	rip1_vs_wt_dip
Rv1024	Rv1024/-	-0.34306	0.0171833	0.751312	0.687367	0.499094	-1.27477	down	Rv1024	rip1_vs_wt_dip
Rv1032c	Rv1032c/trcS	-0.423677	0.006039	0.701517	0.859717	0.49281	-1.44712	down	trcS	rip1_vs_wt_dip
Rv1041c	Rv1041c/-	0.692157	1.96e-07	0.437665	2.19555	0.315255	2.8737	up	Rv1041c	rip1_vs_wt_dip
Rv1043c	Rv1043c/-	1.81665	1.73e-32	0.965117	2.69885	0.673119	3.37701	up	Rv1043c	rip1_vs_wt_dip
Rv1044	Rv1044/-	0.841581	0.00430074	0.949394	1.26863	0.663376	1.94679	up	Rv1044	rip1_vs_wt_dip
Rv1045	Rv1045/-	0.651895	0.00170692	1.11636	0.844006	0.772382	1.52216	up	Rv1045	rip1_vs_wt_dip
Rv1048c	Rv1048c/-	0.669446	0.0117704	0.974209	0.986407	0.678672	1.66456	up	Rv1048c	rip1_vs_wt_dip
Rv1049	Rv1049/-	1.1286	6.66e-05	0.97069	1.66822	0.67653	2.34637	up	Rv1049	rip1_vs_wt_dip
Rv1050	Rv1050/-	1.25654	1.83e-07	0.833516	2.13833	0.587625	2.81648	up	Rv1050	rip1_vs_wt_dip
Rv1052	Rv1052/-	1.30536	9.81e-09	0.822279	2.25658	0.578467	2.93473	up	Rv1052	rip1_vs_wt_dip
Rv1056	Rv1056/-	0.555242	0.00452213	0.55773	1.47506	0.37642	2.15321	up	Rv1056	rip1_vs_wt_dip
Rv1057	Rv1057/-	3.78405	2.36e-130	1.99333	2.79181	1.35541	3.46996	up	Rv1057	rip1_vs_wt_dip
Rv1058	Rv1058/fadD14	-0.447086	0.000286565	0.833219	0.823456	0.542939	-1.41086	down	fadD14	rip1_vs_wt_dip
Rv1059	Rv1059/-	0.327595	0.0484477	0.67623	0.718892	0.455694	1.39704	up	Rv1059	rip1_vs_wt_dip
Rv1065	Rv1065/-	0.706246	6.51e-09	0.970234	1.04435	0.676252	1.7225	up	Rv1065	rip1_vs_wt_dip
Rv1072	Rv1072/-	0.493142	6.31e-05	0.780365	0.915734	0.538521	1.59389	up	Rv1072	rip1_vs_wt_dip
Rv1073	Rv1073/-	0.443788	0.00355675	0.936175	0.676942	0.655577	1.35509	up	Rv1073	rip1_vs_wt_dip
Rv1074c	Rv1074c/fadA3	0.175797	0.0419837	0.591176	0.445099	0.394962	1.12325	up	fadA3	rip1_vs_wt_dip
Rv1075c	Rv1075c/-	0.703067	0.00247155	1.08135	0.938579	0.749076	1.61673	up	Rv1075c	rip1_vs_wt_dip
Rv1076	Rv1076/lipU	-0.952352	1.44e-08	1.39619	1.07009	0.889977	-1.65749	down	lipU	rip1_vs_wt_dip
Rv1077	Rv1077/cbs	-0.423201	0.000963371	0.609708	0.899572	0.470447	-1.48698	down	cbs	rip1_vs_wt_dip
Rv1078	Rv1078/pra	-0.907797	1.76e-20	1.03044	1.49412	0.607579	-2.08153	down	Rv1078	rip1_vs_wt_dip
Rv1079	Rv1079/metB	-0.930769	1.09e-11	1.09178	1.43078	0.650532	-2.01819	down	metB	rip1_vs_wt_dip
Rv1080c	Rv1080c/greA	0.479394	0.000205819	0.724637	0.975206	0.491582	1.65336	up	greA	rip1_vs_wt_dip
Rv1085c	Rv1085c/-	-0.364301	0.00981796	0.72276	0.737168	0.49419	-1.32457	down	Rv1085c	rip1_vs_wt_dip
Rv1086	Rv1086/-	0.449205	0.000735519	0.799458	0.805551	0.557637	1.4837	up	Rv1086	rip1_vs_wt_dip
Rv1087	Rv1087/PE_PGRS21	-0.602112	0.00602131	1.21052	0.807384	0.745757	-1.39479	down	PE_PGRS21	rip1_vs_wt_dip
Rv1092c	Rv1092c/coaA	0.362308	0.0410101	0.874234	0.586247	0.618014	1.2644	up	coaA	rip1_vs_wt_dip
Rv1093	Rv1093/glyA1	0.410942	6.2e-05	0.547219	1.10753	0.371043	1.78568	up	glyA1	rip1_vs_wt_dip
Rv1095	Rv1095/phoH2	0.494881	1e-05	0.827542	0.849336	0.582668	1.52749	up	phoH2	rip1_vs_wt_dip
Rv1096	Rv1096/-	0.279112	0.0324599	0.74668	0.549132	0.508279	1.22728	up	Rv1096	rip1_vs_wt_dip
Rv1098c	Rv1098c/fum	-0.211894	0.0358603	0.91894	0.366363	0.578372	-0.953767	down	fum	rip1_vs_wt_dip
Rv1099c	Rv1099c/glpX	-0.404547	0.000443474	0.851527	0.731083	0.553354	-1.31849	down	glpX	rip1_vs_wt_dip
Rv1101c	Rv1101c/-	0.330328	0.013801	0.676433	0.72464	0.45585	1.40279	up	Rv1101c	rip1_vs_wt_dip
Rv1102c	Rv1102c/mazF3	0.523312	0.00216169	0.801938	0.934338	0.560088	1.61249	up	mazF3	rip1_vs_wt_dip
Rv1106c	Rv1106c/-	-0.622529	1.58e-06	0.599471	1.32948	0.46825	-1.91688	down	Rv1106c	rip1_vs_wt_dip
Rv1108c	Rv1108c/xseA	-0.267479	0.0308169	0.744652	0.537049	0.498053	-1.12445	down	xseA	rip1_vs_wt_dip
Rv1109c	Rv1109c/-	-0.256976	0.0492971	0.725743	0.519664	0.494504	-1.10707	down	Rv1109c	rip1_vs_wt_dip
Rv1110	Rv1110/lytB2	-0.484756	2.52e-05	0.821902	0.904809	0.535756	-1.49221	down	lytB2	rip1_vs_wt_dip
Rv1113	Rv1113/vapB32	0.501244	0.0407641	1.06177	0.681154	0.735875	1.35931	up	vapB32	rip1_vs_wt_dip
Rv1122	Rv1122/gnd2	-0.568843	1.66e-07	0.873014	1.00746	0.564629	-1.59487	down	gnd2	rip1_vs_wt_dip
Rv1123c	Rv1123c/bpoB	-0.346686	0.0153504	0.607141	0.737837	0.469868	-1.32524	down	bpoB	rip1_vs_wt_dip
Rv1126c	Rv1126c/-	0.510197	0.000236326	0.631949	1.20961	0.421785	1.88776	up	Rv1126c	rip1_vs_wt_dip
Rv1127c	Rv1127c/ppdK	0.384572	0.000787488	0.6902	0.824145	0.466632	1.5023	up	ppdK	rip1_vs_wt_dip
Rv1128c	Rv1128c/-	1.67251	7.31e-07	1.09974	2.19647	0.761455	2.87462	up	Rv1128c	rip1_vs_wt_dip
Rv1129c	Rv1129c/-	1.71595	4.42e-09	1.39885	1.80467	0.950834	2.48283	up	Rv1129c	rip1_vs_wt_dip
Rv1130	Rv1130/prpD	0.912586	0.00107863	2.39899	0.57171	1.59624	1.24986	up	prpD	rip1_vs_wt_dip
Rv1131	Rv1131/prpC	0.955622	0.000169884	2.04943	0.687902	1.38918	1.36605	up	prpC	rip1_vs_wt_dip
Rv1132	Rv1132/-	0.453913	0.00669646	1.09111	0.600679	0.755666	1.27883	up	Rv1132	rip1_vs_wt_dip
Rv1133c	Rv1133c/metE	-0.467188	0.00479543	0.977721	0.797927	0.585502	-1.38533	down	metE	rip1_vs_wt_dip
Rv1142c	Rv1142c/echA10	0.403794	0.00818376	0.839634	0.681145	0.592817	1.3593	up	echA10	rip1_vs_wt_dip
Rv1144	Rv1144/-	-0.55922	0.000942694	1.11912	0.835228	0.669542	-1.42263	down	Rv1144	rip1_vs_wt_dip
Rv1148c	Rv1148c/-	1.01098	1.69e-13	1.03106	1.41092	0.716538	2.08907	up	Rv1148c	rip1_vs_wt_dip
Rv1152	Rv1152/-	0.9778	1.27e-09	1.04012	1.35385	0.722239	2.032	up	Rv1152	rip1_vs_wt_dip
Rv1153c	Rv1153c/omt	-0.393921	0.03825	0.56837	0.852371	0.462148	-1.43978	down	omt	rip1_vs_wt_dip
Rv1159A	Rv1159A/-	0.520084	0.00103406	1.07439	0.698691	0.744368	1.37684	up	Rv1159A	rip1_vs_wt_dip
Rv1160	Rv1160/mutT2	-0.621253	0.0101931	0.792838	1.20031	0.517578	-1.78771	down	mutT2	rip1_vs_wt_dip
Rv1161	Rv1161/narG	-0.369472	5.09e-06	0.86308	0.660169	0.559663	-1.24757	down	narG	rip1_vs_wt_dip
Rv1162	Rv1162/narH	-0.489983	4.35e-07	0.902298	0.8521	0.57503	-1.4395	down	narH	rip1_vs_wt_dip
Rv1163	Rv1163/narJ	-0.632743	6.57e-08	1.07579	0.988879	0.639859	-1.57628	down	narJ	rip1_vs_wt_dip
Rv1164	Rv1164/narI	-0.462205	0.000425128	1.08072	0.718603	0.6432	-1.30601	down	narI	rip1_vs_wt_dip
Rv1165	Rv1165/typA	-0.280396	0.0202961	0.720566	0.567587	0.494014	-1.15499	down	typA	rip1_vs_wt_dip
Rv1168c	Rv1168c/PPE17	0.715306	1.86e-05	1.18766	0.86642	0.825588	1.54457	up	PPE17	rip1_vs_wt_dip
Rv1169c	Rv1169c/lipX	1.49913	1.75e-05	1.88062	1.16553	1.28623	1.84368	up	lipX	rip1_vs_wt_dip
Rv1171	Rv1171/-	-0.728126	0.000167138	1.09409	1.11661	0.652088	-1.70401	down	Rv1171	rip1_vs_wt_dip
Rv1172c	Rv1172c/PE12	-0.607432	5.04e-06	0.733814	1.22472	0.495975	-1.81213	down	PE12	rip1_vs_wt_dip
Rv1173	Rv1173/fbiC	-0.295812	0.00043851	0.754211	0.592098	0.499601	-1.1795	down	fbiC	rip1_vs_wt_dip
Rv1174c	Rv1174c/TB8.4	0.222971	0.0356537	0.625477	0.534513	0.417147	1.21266	up	TB8.4	rip1_vs_wt_dip
Rv1179c	Rv1179c/-	-0.412873	0.000165227	0.873594	0.730877	0.5649	-1.31828	down	Rv1179c	rip1_vs_wt_dip
Rv1180	Rv1180/pks3	-0.629762	3.36e-05	1.02638	1.04019	0.60543	-1.62759	down	pks3	rip1_vs_wt_dip
Rv1181	Rv1181/pks4	-0.348858	0.000981887	1.34671	0.41015	0.850561	-0.997555	down	pks4	rip1_vs_wt_dip
Rv1182	Rv1182/papA3	-0.423176	8.72e-05	1.66161	0.375206	1.12785	-0.96261	down	papA3	rip1_vs_wt_dip
Rv1186c	Rv1186c/-	0.399817	0.0145197	0.876523	0.645568	0.619326	1.32372	up	Rv1186c	rip1_vs_wt_dip
Rv1191	Rv1191/-	-0.434652	0.0386041	0.669618	0.898407	0.483803	-1.48581	down	Rv1191	rip1_vs_wt_dip
Rv1192	Rv1192/-	0.642171	6.46e-14	0.918316	0.994545	0.645693	1.6727	up	Rv1192	rip1_vs_wt_dip
Rv1194c	Rv1194c/-	0.74913	1.18e-09	0.730383	1.5127	0.495226	2.19086	up	Rv1194c	rip1_vs_wt_dip
Rv1195	Rv1195/PE13	-0.457371	0.000473637	1.57794	0.435817	1.04946	-1.02322	down	PE13	rip1_vs_wt_dip
Rv1196	Rv1196/PPE18	-0.535211	3.73e-08	1.62068	0.491395	1.08917	-1.0788	down	PPE18	rip1_vs_wt_dip
Rv1198	Rv1198/esxL	-0.451352	0.000531433	1.38141	0.514199	0.877776	-1.1016	down	esxL	rip1_vs_wt_dip
Rv1201c	Rv1201c/dapD	-1.19707	2.11e-44	0.970042	2.04976	0.584006	-2.63717	down	dapD	rip1_vs_wt_dip
Rv1202	Rv1202/dapE	-0.267108	0.0396748	0.564817	0.578826	0.461465	-1.16623	down	dapE	rip1_vs_wt_dip
Rv1204c	Rv1204c/-	-0.427129	0.0155648	0.772776	0.844628	0.505701	-1.43203	down	Rv1204c	rip1_vs_wt_dip
Rv1205	Rv1205/-	-0.676615	0.000365018	0.664787	1.40179	0.482679	-1.9892	down	Rv1205	rip1_vs_wt_dip
Rv1206	Rv1206/fadD6	-0.651583	5.17e-12	0.547816	1.42198	0.458222	-2.00938	down	fadD6	rip1_vs_wt_dip
Rv1215c	Rv1215c/-	-0.799736	7e-12	0.777349	1.57289	0.508451	-2.16029	down	Rv1215c	rip1_vs_wt_dip
Rv1220c	Rv1220c/-	0.756485	0.000208998	1.05592	1.03333	0.732087	1.71148	up	Rv1220c	rip1_vs_wt_dip
Rv1221	Rv1221/sigE	1.72613	7.97e-40	1.32193	1.9033	0.906914	2.58145	up	sigE	rip1_vs_wt_dip
Rv1226c	Rv1226c/-	-0.611314	0.0010092	0.911978	1.0592	0.577147	-1.6466	down	Rv1226c	rip1_vs_wt_dip
Rv1230c	Rv1230c/-	-1.33797	4.49e-27	0.96606	2.29206	0.583744	-2.87946	down	Rv1230c	rip1_vs_wt_dip
Rv1234	Rv1234/-	-0.439585	0.0189737	0.559436	0.954718	0.460435	-1.54212	down	Rv1234	rip1_vs_wt_dip
Rv1237	Rv1237/sugB	-0.417508	0.000735519	0.747413	0.837566	0.498477	-1.42497	down	sugB	rip1_vs_wt_dip
Rv1238	Rv1238/sugC	-0.320193	0.00646753	0.726389	0.647397	0.494585	-1.2348	down	sugC	rip1_vs_wt_dip
Rv1240	Rv1240/mdh	-0.450699	0.000148989	0.841842	0.822545	0.547932	-1.40995	down	mdh	rip1_vs_wt_dip
Rv1244	Rv1244/lpqZ	-0.609542	2.82e-07	0.85202	1.10099	0.55363	-1.6884	down	lpqZ	rip1_vs_wt_dip
Rv1245c	Rv1245c/-	0.755547	8.75e-07	0.675851	1.65908	0.455402	2.33723	up	Rv1245c	rip1_vs_wt_dip
Rv1246c	Rv1246c/relE	0.970819	1.71e-05	0.915978	1.50642	0.644454	2.18457	up	relE	rip1_vs_wt_dip
Rv1247c	Rv1247c/relB	0.872996	5.58e-08	0.798	1.56962	0.556183	2.24777	up	relB	rip1_vs_wt_dip
Rv1249c	Rv1249c/-	-0.318278	0.015004	0.710639	0.644933	0.493506	-1.23234	down	Rv1249c	rip1_vs_wt_dip
Rv1251c	Rv1251c/-	0.760467	1.32e-07	0.734043	1.5279	0.497721	2.20605	up	Rv1251c	rip1_vs_wt_dip
Rv1252c	Rv1252c/lprE	0.736322	2.13e-05	1.01154	1.0473	0.703065	1.72546	up	lprE	rip1_vs_wt_dip
Rv1253	Rv1253/deaD	0.501688	5.81e-05	0.592168	1.26832	0.395554	1.94647	up	deaD	rip1_vs_wt_dip
Rv1257c	Rv1257c/-	0.693785	8.7e-09	0.770085	1.31066	0.529342	1.98881	up	Rv1257c	rip1_vs_wt_dip
Rv1258c	Rv1258c/-	1.8884	3.05e-26	1.1419	2.39194	0.789482	3.0701	up	Rv1258c	rip1_vs_wt_dip
Rv1265	Rv1265/-	0.547266	2.17e-06	1.07645	0.73384	0.745757	1.41199	up	Rv1265	rip1_vs_wt_dip
Rv1267c	Rv1267c/embR	-0.448914	0.032015	0.57951	0.966851	0.464306	-1.55426	down	embR	rip1_vs_wt_dip
Rv1269c	Rv1269c/-	-1.10907	9.51e-13	1.00538	1.85714	0.597191	-2.44454	down	Rv1269c	rip1_vs_wt_dip
Rv1270c	Rv1270c/lprA	-1.08954	6.05e-16	0.89514	1.90113	0.573099	-2.48854	down	lprA	rip1_vs_wt_dip
Rv1274	Rv1274/lprB	0.331556	0.000721173	0.549414	0.890913	0.372152	1.56907	up	lprB	rip1_vs_wt_dip
Rv1277	Rv1277/-	0.596165	2.57e-05	1.10837	0.777095	0.767172	1.45525	up	Rv1277	rip1_vs_wt_dip
Rv1278	Rv1278/-	0.426573	0.00480816	1.01778	0.602819	0.70763	1.28097	up	Rv1278	rip1_vs_wt_dip
Rv1279	Rv1279/-	0.680792	1.01e-05	0.825131	1.17231	0.580727	1.85046	up	Rv1279	rip1_vs_wt_dip
Rv1281c	Rv1281c/oppD	-0.417457	0.000111871	0.659973	0.866353	0.481856	-1.45376	down	oppD	rip1_vs_wt_dip
Rv1283c	Rv1283c/oppB	-0.518815	0.000598407	0.797628	0.997376	0.52018	-1.58478	down	oppB	rip1_vs_wt_dip
Rv1284	Rv1284/canA	-0.857626	1.18e-07	1.35495	1.00104	0.856738	-1.58844	down	canA	rip1_vs_wt_dip
Rv1285	Rv1285/cysD	0.593611	0.00225006	1.69386	0.509323	1.16549	1.18747	up	cysD	rip1_vs_wt_dip
Rv1286	Rv1286/cysN	0.5269	0.000174163	1.35878	0.567983	0.927667	1.24614	up	Rv1286	rip1_vs_wt_dip
Rv1292	Rv1292/argS	0.392315	0.00125677	0.695381	0.833289	0.470803	1.51144	up	argS	rip1_vs_wt_dip
Rv1293	Rv1293/lysA	0.346148	9.88e-05	0.66657	0.772169	0.44828	1.45032	up	lysA	rip1_vs_wt_dip
Rv1294	Rv1294/thrA	0.195852	0.0363598	0.776249	0.366244	0.534758	1.0444	up	thrA	rip1_vs_wt_dip
Rv1297	Rv1297/rho	-0.335075	0.000160689	0.828224	0.620644	0.539882	-1.20805	down	rho	rip1_vs_wt_dip
Rv1302	Rv1302/rfe	-0.644135	6.51e-09	0.720071	1.30397	0.49398	-1.89137	down	rfe	rip1_vs_wt_dip
Rv1303	Rv1303/-	-0.316848	0.00216327	0.987941	0.537751	0.589209	-1.12516	down	Rv1303	rip1_vs_wt_dip
Rv1305	Rv1305/atpE	-0.468171	3.59e-06	1.04843	0.755795	0.619442	-1.3432	down	atpE	rip1_vs_wt_dip
Rv1306	Rv1306/atpF	-0.488071	2.73e-07	0.927941	0.841975	0.579674	-1.42938	down	atpF	rip1_vs_wt_dip
Rv1307	Rv1307/atpH	-0.460076	7.66e-06	0.959426	0.788796	0.583264	-1.3762	down	atpH	rip1_vs_wt_dip
Rv1308	Rv1308/atpA	-0.368026	1.33e-06	1.03254	0.604529	0.60878	-1.19193	down	atpA	rip1_vs_wt_dip
Rv1310	Rv1310/atpD	-0.760787	1.31e-12	1.09444	1.16627	0.652325	-1.75367	down	atpD	rip1_vs_wt_dip
Rv1311	Rv1311/atpC	-0.425717	1.77e-05	1.09739	0.650621	0.654325	-1.23802	down	atpC	rip1_vs_wt_dip
Rv1312	Rv1312/-	-0.698627	2.9e-14	0.906396	1.21291	0.575991	-1.80032	down	Rv1312	rip1_vs_wt_dip
Rv1316c	Rv1316c/ogt	0.960928	1.07e-06	1.30902	1.06831	0.899481	1.74647	up	ogt	rip1_vs_wt_dip
Rv1317c	Rv1317c/alkA	0.56778	1.64e-05	1.21784	0.671418	0.845642	1.34957	up	alkA	rip1_vs_wt_dip
Rv1320c	Rv1320c/-	-0.466994	6.11e-05	0.930559	0.805123	0.580028	-1.39253	down	Rv1320c	rip1_vs_wt_dip
Rv1321	Rv1321/-	-0.516832	0.000277445	0.719525	1.04634	0.493944	-1.63374	down	Rv1321	rip1_vs_wt_dip
Rv1322A	Rv1322A/-	0.355118	0.00388288	0.685694	0.766889	0.463063	1.44504	up	Rv1322A	rip1_vs_wt_dip
Rv1326c	Rv1326c/glgB	0.343945	0.00146759	0.764817	0.655374	0.524807	1.33353	up	glgB	rip1_vs_wt_dip
Rv1327c	Rv1327c/glgE	0.218717	0.0419837	0.731329	0.441092	0.495854	1.11924	up	glgE	rip1_vs_wt_dip
Rv1331	Rv1331/-	0.425741	0.00126127	0.962205	0.634188	0.671316	1.31234	up	Rv1331	rip1_vs_wt_dip
Rv1332	Rv1332/-	0.407774	9.75e-05	0.848081	0.679707	0.599926	1.35786	up	Rv1332	rip1_vs_wt_dip
Rv1333	Rv1333/-	0.384821	0.00132731	0.938498	0.585798	0.656918	1.26395	up	Rv1333	rip1_vs_wt_dip
Rv1334	Rv1334/mec	0.663211	0.00048497	0.952882	0.996554	0.665504	1.67471	up	mec	rip1_vs_wt_dip
Rv1336	Rv1336/cysM	0.278545	0.0271058	0.791633	0.506688	0.549736	1.18484	up	cysM	rip1_vs_wt_dip
Rv1337	Rv1337/-	0.283894	0.0153504	0.697263	0.601042	0.472337	1.27919	up	Rv1337	rip1_vs_wt_dip
Rv1339	Rv1339/-	0.477963	1.09e-05	0.699466	1.00804	0.474149	1.6862	up	Rv1339	rip1_vs_wt_dip
Rv1342c	Rv1342c/-	1.50047	5.71e-19	0.914095	2.33187	0.643464	3.01002	up	Rv1342c	rip1_vs_wt_dip
Rv1343c	Rv1343c/lprD	1.77798	2.69e-23	1.01003	2.5329	0.701956	3.21105	up	lprD	rip1_vs_wt_dip
Rv1344	Rv1344/mbtL	1.85862	7.07e-18	1.29683	2.08297	0.892293	2.76113	up	mbtL	rip1_vs_wt_dip
Rv1345	Rv1345/mbtM	1.23452	2.95e-14	0.794338	2.23447	0.55249	2.91262	up	mbtM	rip1_vs_wt_dip
Rv1346	Rv1346/mbtN	1.15359	1.8e-13	0.758683	2.22066	0.519482	2.89881	up	mbtN	rip1_vs_wt_dip
Rv1352	Rv1352/-	-0.478126	0.00081438	0.767216	0.950265	0.50315	-1.53767	down	Rv1352	rip1_vs_wt_dip
Rv1363c	Rv1363c/-	0.415568	0.00700325	0.736051	0.832514	0.499173	1.51067	up	Rv1363c	rip1_vs_wt_dip
Rv1364c	Rv1364c/-	0.443836	0.00121614	0.620906	1.07216	0.413965	1.75031	up	Rv1364c	rip1_vs_wt_dip
Rv1365c	Rv1365c/rsfA	-1.10804	1.22e-11	1.13536	1.62574	0.681561	-2.21315	down	rsfA	rip1_vs_wt_dip
Rv1368	Rv1368/lprF	-1.27819	1.1e-27	0.80098	2.44848	0.522033	-3.03589	down	lprF	rip1_vs_wt_dip
Rv1375	Rv1375/-	-0.47358	1.52e-05	1.12069	0.706115	0.670684	-1.29352	down	Rv1375	rip1_vs_wt_dip
Rv1378c	Rv1378c/-	0.367469	0.0394747	1.58049	0.338614	1.08522	1.01677	up	Rv1378c	rip1_vs_wt_dip
Rv1386	Rv1386/PE15	-0.439492	0.000398169	1.23869	0.570205	0.770762	-1.15761	down	PE15	rip1_vs_wt_dip
Rv1387	Rv1387/PPE20	-0.296758	0.00517818	1.13543	0.435376	0.681613	-1.02278	down	PPE20	rip1_vs_wt_dip
Rv1389	Rv1389/gmk	-0.327877	0.00681235	0.98613	0.557186	0.588452	-1.14459	down	gmk	rip1_vs_wt_dip
Rv1392	Rv1392/metK	0.452506	2.04e-06	0.762124	0.866065	0.522485	1.54422	up	metK	rip1_vs_wt_dip
Rv1393c	Rv1393c/-	-0.639141	1.09e-05	1.01448	1.06389	0.600757	-1.6513	down	Rv1393c	rip1_vs_wt_dip
Rv1394c	Rv1394c/cyp132	-0.436867	0.0140328	1.03132	0.718442	0.608076	-1.30585	down	cyp132	rip1_vs_wt_dip
Rv1397c	Rv1397c/vapC10	0.302294	0.0124885	1.08807	0.401121	0.753623	1.07927	up	vapC10	rip1_vs_wt_dip
Rv1401	Rv1401/-	-0.617841	0.00827108	0.627268	1.30162	0.474671	-1.88902	down	Rv1401	rip1_vs_wt_dip
Rv1402	Rv1402/priA	-0.46319	0.00155215	0.852867	0.835925	0.554104	-1.42333	down	priA	rip1_vs_wt_dip
Rv1404	Rv1404/-	0.314987	0.0104238	0.760006	0.604995	0.520643	1.28315	up	Rv1404	rip1_vs_wt_dip
Rv1405c	Rv1405c/-	1.29253	3.26e-06	1.97937	0.959597	1.34695	1.63775	up	Rv1405c	rip1_vs_wt_dip
Rv1406	Rv1406/fmt	0.539413	0.00225006	1.12177	0.695257	0.775846	1.37341	up	fmt	rip1_vs_wt_dip
Rv1409	Rv1409/ribG	-0.725056	5.36e-08	0.663843	1.50269	0.482504	-2.0901	down	ribG	rip1_vs_wt_dip
Rv1411c	Rv1411c/lprG	0.227254	0.0489644	0.702142	0.477052	0.476372	1.1552	up	lprG	rip1_vs_wt_dip
Rv1419	Rv1419/-	0.836148	6.24e-11	0.657607	1.89424	0.441417	2.57239	up	Rv1419	rip1_vs_wt_dip
Rv1425	Rv1425/-	-0.633947	9.7e-08	0.773655	1.25241	0.50618	-1.83982	down	Rv1425	rip1_vs_wt_dip
Rv1426c	Rv1426c/lipO	-0.57521	5.87e-07	0.814284	1.08464	0.530325	-1.67204	down	lipO	rip1_vs_wt_dip
Rv1427c	Rv1427c/fadD12	-0.568641	1.91e-07	0.77784	1.11766	0.508779	-1.70506	down	fadD12	rip1_vs_wt_dip
Rv1428c	Rv1428c/-	-0.430254	0.000761194	0.842344	0.784826	0.548216	-1.37223	down	Rv1428c	rip1_vs_wt_dip
Rv1429	Rv1429/-	-1.15407	5.91e-10	0.615927	2.44556	0.471905	-3.03296	down	Rv1429	rip1_vs_wt_dip
Rv1430	Rv1430/PE16	-0.388475	0.0453984	0.813848	0.732948	0.530016	-1.32035	down	PE16	rip1_vs_wt_dip
Rv1433	Rv1433/-	0.617148	0.00011304	1.1651	0.763986	0.8078	1.44214	up	Rv1433	rip1_vs_wt_dip
Rv1436	Rv1436/gap	-0.804192	2.31e-20	0.811176	1.52253	0.528193	-2.10994	down	gap	rip1_vs_wt_dip
Rv1437	Rv1437/pgk	-0.326236	0.00290299	0.899857	0.56795	0.574409	-1.15535	down	pgk	rip1_vs_wt_dip
Rv1440	Rv1440/secG	-0.463774	0.0159224	0.788204	0.900476	0.515032	-1.48788	down	secG	rip1_vs_wt_dip
Rv1441c	Rv1441c/PE_PGRS26	-0.634357	0.0218632	1.06336	1.00576	0.630723	-1.59317	down	PE_PGRS26	rip1_vs_wt_dip
Rv1448c	Rv1448c/tal	-0.956745	1.48e-32	0.795091	1.84415	0.5188	-2.43155	down	tal	rip1_vs_wt_dip
Rv1449c	Rv1449c/tkt	-0.225154	0.0417867	0.616007	0.477098	0.471924	-1.0645	down	tkt	rip1_vs_wt_dip
Rv1453	Rv1453/-	-0.606086	0.0189836	0.972899	1.03711	0.584397	-1.62452	down	Rv1453	rip1_vs_wt_dip
Rv1456c	Rv1456c/-	-0.625886	0.000936627	0.879033	1.10321	0.567332	-1.69061	down	Rv1456c	rip1_vs_wt_dip
Rv1460	Rv1460/-	2.32379	2.1e-44	1.6572	2.0374	1.14057	2.71555	up	Rv1460	rip1_vs_wt_dip
Rv1461	Rv1461/-	1.94965	4.07e-66	1.24878	2.25794	0.863466	2.93609	up	Rv1461	rip1_vs_wt_dip
Rv1462	Rv1462/-	1.65381	1.53e-35	1.59265	1.51106	1.09448	2.18921	up	Rv1462	rip1_vs_wt_dip
Rv1463	Rv1463/-	1.83186	8.88e-65	1.4284	1.88914	0.969676	2.56729	up	Rv1463	rip1_vs_wt_dip
Rv1464	Rv1464/csd	1.80184	3.44e-64	1.43289	1.85236	0.972725	2.53051	up	csd	rip1_vs_wt_dip
Rv1465	Rv1465/-	1.77338	5.91e-36	1.36823	1.90071	0.933011	2.57886	up	Rv1465	rip1_vs_wt_dip
Rv1466	Rv1466/-	1.74916	1.78e-37	1.30106	1.95479	0.89481	2.63294	up	Rv1466	rip1_vs_wt_dip
Rv1467c	Rv1467c/fadE15	-0.262855	0.0451662	0.954286	0.451013	0.58281	-1.03842	down	fadE15	rip1_vs_wt_dip
Rv1468c	Rv1468c/PE_PGRS29	0.453612	0.0184052	1.30288	0.506326	0.89589	1.18448	up	PE_PGRS29	rip1_vs_wt_dip
Rv1469	Rv1469/ctpD	-1.11702	8e-13	0.946934	1.9191	0.582054	-2.5065	down	ctpD	rip1_vs_wt_dip
Rv1471	Rv1471/trxB1	1.19847	3.92e-16	1.34043	1.30643	0.917363	1.98459	up	trxB1	rip1_vs_wt_dip
Rv1481	Rv1481/-	0.268984	0.0103672	0.811915	0.472271	0.569554	1.15042	up	Rv1481	rip1_vs_wt_dip
Rv1486c	Rv1486c/-	0.383254	0.000228195	0.732869	0.77129	0.4969	1.44944	up	Rv1486c	rip1_vs_wt_dip
Rv1494	Rv1494/mazE4	0.443714	0.0395428	0.638865	1.03933	0.426921	1.71749	up	mazE4	rip1_vs_wt_dip
Rv1507c	Rv1507c/-	-0.58244	4.89e-05	1.12931	0.860307	0.677014	-1.44771	down	Rv1507c	rip1_vs_wt_dip
Rv1508c	Rv1508c/-	-0.407597	6.92e-05	0.898202	0.71014	0.573966	-1.29754	down	Rv1508c	rip1_vs_wt_dip
Rv1513	Rv1513/-	-0.300928	0.0214563	0.933042	0.518521	0.580358	-1.10593	down	Rv1513	rip1_vs_wt_dip
Rv1514c	Rv1514c/-	-0.559539	0.000298542	1.22824	0.73465	0.76164	-1.32205	down	Rv1514c	rip1_vs_wt_dip
Rv1515c	Rv1515c/-	-0.495378	0.000922285	1.11636	0.742071	0.667561	-1.32948	down	Rv1515c	rip1_vs_wt_dip
Rv1516c	Rv1516c/-	-0.346735	0.0146089	0.835654	0.636937	0.544379	-1.22434	down	Rv1516c	rip1_vs_wt_dip
Rv1519	Rv1519/-	0.950321	0.000174163	1.45323	0.962811	0.987027	1.64096	up	Rv1519	rip1_vs_wt_dip
Rv1520	Rv1520/-	0.38132	0.0485845	0.759897	0.732536	0.520547	1.41069	up	Rv1520	rip1_vs_wt_dip
Rv1525	Rv1525/wbbL2	-0.63256	0.000262521	0.76333	1.2606	0.501794	-1.848	down	wbbL2	rip1_vs_wt_dip
Rv1530	Rv1530/adh	-0.651661	0.00420332	0.463314	1.47542	0.441679	-2.06282	down	adh	rip1_vs_wt_dip
Rv1533	Rv1533/-	-0.310597	0.0410379	0.95564	0.532814	0.582936	-1.12022	down	Rv1533	rip1_vs_wt_dip
Rv1535	Rv1535/-	-0.526076	0.00367546	1.29594	0.645941	0.814434	-1.23335	down	Rv1535	rip1_vs_wt_dip
Rv1538c	Rv1538c/ansA	-0.41065	0.0122001	0.637568	0.860605	0.477164	-1.44801	down	ansA	rip1_vs_wt_dip
Rv1540	Rv1540/-	0.26134	0.0211768	0.74139	0.519141	0.503407	1.19729	up	Rv1540	rip1_vs_wt_dip
Rv1541c	Rv1541c/lprI	0.807209	0.0247976	1.27376	0.919276	0.878092	1.59743	up	lprI	rip1_vs_wt_dip
Rv1546	Rv1546/-	-0.533836	0.00285169	0.700839	1.08345	0.49272	-1.67085	down	Rv1546	rip1_vs_wt_dip
Rv1547	Rv1547/dnaE1	0.485514	1.33e-06	0.90225	0.762928	0.636383	1.44108	up	dnaE1	rip1_vs_wt_dip
Rv1550	Rv1550/fadD11	-2.29983	7.8e-33	0.976046	3.93092	0.585061	-4.51832	down	fadD11	rip1_vs_wt_dip
Rv1551	Rv1551/plsB1	-1.13213	4.19e-05	0.702981	2.29653	0.492975	-2.88393	down	plsB1	rip1_vs_wt_dip
Rv1552	Rv1552/frdA	-1.78666	1.51e-09	1.18614	2.46804	0.723916	-3.05545	down	frdA	rip1_vs_wt_dip
Rv1553	Rv1553/frdB	-1.63821	6.4e-05	1.1104	2.46968	0.663328	-3.05708	down	frdB	rip1_vs_wt_dip
Rv1555	Rv1555/frdD	-1.04832	0.020821	1.05189	1.68539	0.622007	-2.27279	down	frdD	rip1_vs_wt_dip
Rv1558	Rv1558/-	-0.43079	0.00188732	0.763784	0.858255	0.501937	-1.44566	down	Rv1558	rip1_vs_wt_dip
Rv1559	Rv1559/ilvA	-0.55191	1.27e-05	0.661284	1.14485	0.482079	-1.73226	down	ilvA	rip1_vs_wt_dip
Rv1561	Rv1561/vapC11	0.672497	0.00189647	0.942083	1.02046	0.659011	1.69862	up	vapC11	rip1_vs_wt_dip
Rv1565c	Rv1565c/-	0.237369	0.0406889	0.734821	0.476382	0.498275	1.15453	up	Rv1565c	rip1_vs_wt_dip
Rv1569	Rv1569/bioF1	-0.390416	0.0268199	1.13114	0.575509	0.678384	-1.16291	down	bioF1	rip1_vs_wt_dip
Rv1571	Rv1571/-	-0.548494	0.0236582	1.0987	0.837116	0.655218	-1.42452	down	Rv1571	rip1_vs_wt_dip
Rv1577c	Rv1577c/-	0.685871	0.000329582	1.46263	0.690096	0.993878	1.36825	up	Rv1577c	rip1_vs_wt_dip
Rv1578c	Rv1578c/-	0.634918	0.0277901	1.2493	0.735062	0.863761	1.41321	up	Rv1578c	rip1_vs_wt_dip
Rv1581c	Rv1581c/-	1.01601	0.0317199	1.21753	1.20174	0.845452	1.87989	up	Rv1581c	rip1_vs_wt_dip
Rv1588c	Rv1588c/-	0.82801	0.004019	0.947472	1.25036	0.662216	1.92851	up	Rv1588c	rip1_vs_wt_dip
Rv1589	Rv1589/bioB	-0.477161	1.26e-05	0.768106	0.947675	0.503507	-1.53508	down	bioB	rip1_vs_wt_dip
Rv1590	Rv1590/-	-0.584619	0.0024651	0.950102	1.00382	0.582394	-1.59122	down	Rv1590	rip1_vs_wt_dip
Rv1591	Rv1591/-	-0.674264	1.49e-07	0.87879	1.1887	0.567228	-1.7761	down	Rv1591	rip1_vs_wt_dip
Rv1592c	Rv1592c/-	0.6244	4.99e-07	1.20003	0.748369	0.834349	1.42652	up	Rv1592c	rip1_vs_wt_dip
Rv1593c	Rv1593c/-	0.865956	4.92e-06	1.22711	1.01744	0.851115	1.69559	up	Rv1593c	rip1_vs_wt_dip
Rv1594	Rv1594/nadA	0.468457	6.69e-07	0.956311	0.701676	0.667626	1.37983	up	nadA	rip1_vs_wt_dip
Rv1595	Rv1595/nadB	0.567593	1.56e-06	1.14779	0.714886	0.793963	1.39304	up	nadB	rip1_vs_wt_dip
Rv1596	Rv1596/nadC	0.732841	6.13e-12	0.915002	1.13806	0.643939	1.81621	up	nadC	rip1_vs_wt_dip
Rv1597	Rv1597/-	0.301288	0.0282522	0.739253	0.600607	0.50164	1.27876	up	Rv1597	rip1_vs_wt_dip
Rv1599	Rv1599/hisD	0.353721	0.0123511	1.1887	0.428046	0.826362	1.1062	up	hisD	rip1_vs_wt_dip
Rv1600	Rv1600/hisC1	0.573016	9.22e-08	0.911892	0.892168	0.642274	1.57032	up	hisC1	rip1_vs_wt_dip
Rv1601	Rv1601/hisB	0.624111	4.89e-05	0.964066	0.928087	0.67247	1.60624	up	hisB	rip1_vs_wt_dip
Rv1610	Rv1610/-	-0.694815	1.63e-05	0.923339	1.19995	0.579038	-1.78735	down	Rv1610	rip1_vs_wt_dip
Rv1611	Rv1611/trpC	-0.392431	1.35e-05	0.9392	0.675272	0.581146	-1.26268	down	trpC	rip1_vs_wt_dip
Rv1613	Rv1613/trpA	-0.446015	8.41e-06	1.52406	0.445792	1.0005	-1.0332	down	trpA	rip1_vs_wt_dip
Rv1614	Rv1614/lgt	-0.369328	1.33e-05	1.08494	0.571733	0.645979	-1.15914	down	lgt	rip1_vs_wt_dip
Rv1617	Rv1617/pykA	-0.42292	1.39e-05	0.639561	0.885453	0.477631	-1.47286	down	pykA	rip1_vs_wt_dip
Rv1619	Rv1619/-	-0.452441	0.00632598	0.604851	0.96394	0.469366	-1.55134	down	Rv1619	rip1_vs_wt_dip
Rv1620c	Rv1620c/cydC	-0.712364	1.08e-12	1.51821	0.715753	0.995264	-1.30316	down	cydC	rip1_vs_wt_dip
Rv1621c	Rv1621c/cydD	-0.563863	4.22e-06	1.36592	0.651695	0.865224	-1.2391	down	cydD	rip1_vs_wt_dip
Rv1622c	Rv1622c/cydB	-0.505829	5.25e-05	1.55814	0.490471	1.03131	-1.07788	down	cydB	rip1_vs_wt_dip
Rv1623c	Rv1623c/cydA	-0.265784	0.0162818	1.48283	0.275728	0.963934	-0.863133	down	cydA	rip1_vs_wt_dip
Rv1624c	Rv1624c/-	-1.18925	2.04e-14	1.15083	1.71429	0.693727	-2.3017	down	Rv1624c	rip1_vs_wt_dip
Rv1627c	Rv1627c/-	0.376196	0.00590458	0.830195	0.643237	0.584848	1.32139	up	Rv1627c	rip1_vs_wt_dip
Rv1628c	Rv1628c/-	0.365705	0.0114297	0.917706	0.566661	0.645369	1.24481	up	Rv1628c	rip1_vs_wt_dip
Rv1632c	Rv1632c/-	0.615464	0.00272403	0.997966	0.887393	0.693565	1.56554	up	Rv1632c	rip1_vs_wt_dip
Rv1633	Rv1633/uvrB	0.30633	0.00384825	0.710287	0.634826	0.482543	1.31298	up	uvrB	rip1_vs_wt_dip
Rv1635c	Rv1635c/-	0.434371	0.000159404	0.638064	1.01889	0.426316	1.69705	up	Rv1635c	rip1_vs_wt_dip
Rv1636	Rv1636/TB15.3	0.516843	0.00051404	0.801898	0.922852	0.560049	1.601	up	TB15.3	rip1_vs_wt_dip
Rv1638A	Rv1638A/-	-0.783968	2.09e-08	1.35419	0.915677	0.856162	-1.50308	down	Rv1638A	rip1_vs_wt_dip
Rv1639c	Rv1639c/-	-0.87338	1.64e-19	0.939294	1.50283	0.581157	-2.09023	down	Rv1639c	rip1_vs_wt_dip
Rv1646	Rv1646/PE17	-0.706736	4.43e-09	1.02555	1.16812	0.60502	-1.75552	down	PE17	rip1_vs_wt_dip
Rv1649	Rv1649/pheS	-0.303	0.0147747	0.712021	0.613895	0.49357	-1.2013	down	pheS	rip1_vs_wt_dip
Rv1650	Rv1650/pheT	-0.48092	6.75e-06	0.840985	0.878477	0.547447	-1.46588	down	pheT	rip1_vs_wt_dip
Rv1652	Rv1652/argC	0.539809	0.00281783	1.51674	0.521398	1.03531	1.19955	up	argC	rip1_vs_wt_dip
Rv1653	Rv1653/argJ	0.711106	1.51e-05	1.61445	0.64026	1.11065	1.31841	up	argJ	rip1_vs_wt_dip
Rv1654	Rv1654/argB	0.656621	0.000129738	1.46827	0.657898	0.998058	1.33605	up	argB	rip1_vs_wt_dip
Rv1655	Rv1655/argD	0.557849	0.0011964	1.5968	0.508243	1.0976	1.18639	up	argD	rip1_vs_wt_dip
Rv1656	Rv1656/argF	0.596235	0.000169884	1.25132	0.689359	0.864912	1.36751	up	argF	rip1_vs_wt_dip
Rv1657	Rv1657/argR	0.75306	0.0074275	1.42779	0.776936	0.969269	1.45509	up	argR	rip1_vs_wt_dip
Rv1658	Rv1658/argG	0.481826	0.00196415	0.934959	0.735746	0.654881	1.4139	up	argG	rip1_vs_wt_dip
Rv1659	Rv1659/argH	0.390406	0.00150596	0.873214	0.632285	0.617452	1.31044	up	argH	rip1_vs_wt_dip
Rv1661	Rv1661/pks7	-0.884295	1.15e-15	0.738889	1.77898	0.49708	-2.36638	down	pks7	rip1_vs_wt_dip
Rv1662	Rv1662/pks8	-0.979826	1.72e-13	0.811581	1.85411	0.528462	-2.44151	down	pks8	rip1_vs_wt_dip
Rv1663	Rv1663/pks17	-0.549939	0.0048935	0.844093	1.00135	0.5492	-1.58875	down	pks17	rip1_vs_wt_dip
Rv1664	Rv1664/pks9	-0.436145	0.0174274	0.753944	0.873073	0.499552	-1.46048	down	pks9	rip1_vs_wt_dip
Rv1665	Rv1665/pks11	-0.495307	0.000718635	1.07688	0.773174	0.640616	-1.36058	down	pks11	rip1_vs_wt_dip
Rv1666c	Rv1666c/cyp139	-0.439436	0.00424108	0.66969	0.908259	0.483822	-1.49566	down	cyp139	rip1_vs_wt_dip
Rv1667c	Rv1667c/-	-0.549785	0.00716938	0.504689	1.22171	0.450013	-1.80911	down	Rv1667c	rip1_vs_wt_dip
Rv1670	Rv1670/-	0.76036	0.0057903	1.05251	1.04168	0.729934	1.71983	up	Rv1670	rip1_vs_wt_dip
Rv1671	Rv1671/-	0.969308	0.00124735	0.843608	1.62585	0.596187	2.304	up	Rv1671	rip1_vs_wt_dip
Rv1672c	Rv1672c/-	0.620901	0.000809607	0.842935	1.04245	0.595619	1.7206	up	Rv1672c	rip1_vs_wt_dip
Rv1678	Rv1678/-	-0.853649	1.59e-09	0.976364	1.45888	0.58514	-2.04628	down	Rv1678	rip1_vs_wt_dip
Rv1679	Rv1679/fadE16	-1.04732	4.32e-18	0.905855	1.81867	0.575869	-2.40608	down	fadE16	rip1_vs_wt_dip
Rv1680	Rv1680/-	-1.12894	9.53e-13	0.887813	1.97799	0.570748	-2.5654	down	Rv1680	rip1_vs_wt_dip
Rv1681	Rv1681/moeX	-0.865141	3.57e-08	0.878418	1.52564	0.567069	-2.11304	down	moeX	rip1_vs_wt_dip
Rv1689	Rv1689/tyrS	-0.522534	0.000124594	0.731167	1.05483	0.495373	-1.64223	down	tyrS	rip1_vs_wt_dip
Rv1690	Rv1690/lprJ	-1.05504	3.38e-06	1.12593	1.56415	0.674513	-2.15155	down	lprJ	rip1_vs_wt_dip
Rv1695	Rv1695/ppnK	-0.41937	0.00138963	0.652393	0.872898	0.480434	-1.4603	down	ppnK	rip1_vs_wt_dip
Rv1697	Rv1697/-	0.756683	2.25e-09	1.3069	0.842398	0.898249	1.52055	up	Rv1697	rip1_vs_wt_dip
Rv1698	Rv1698/mctB	0.84805	3.3e-11	1.20913	1.00926	0.840272	1.68741	up	mctB	rip1_vs_wt_dip
Rv1699	Rv1699/pyrG	0.54571	2.12e-09	0.640937	1.27354	0.428497	1.9517	up	pyrG	rip1_vs_wt_dip
Rv1704c	Rv1704c/cycA	-0.43533	0.000545368	0.905985	0.755914	0.575899	-1.34332	down	cycA	rip1_vs_wt_dip
Rv1708	Rv1708/-	0.293352	0.0211628	0.710166	0.608034	0.48246	1.28619	up	Rv1708	rip1_vs_wt_dip
Rv1711	Rv1711/-	-0.302438	0.0341338	0.812598	0.571554	0.52915	-1.15896	down	Rv1711	rip1_vs_wt_dip
Rv1713	Rv1713/engA	-0.418753	0.00109218	1.05625	0.669679	0.625304	-1.25708	down	engA	rip1_vs_wt_dip
Rv1719	Rv1719/-	-0.550711	0.0417146	0.77979	1.07973	0.510046	-1.66713	down	Rv1719	rip1_vs_wt_dip
Rv1720c	Rv1720c/vapC12	0.747591	0.0299008	0.804123	1.32971	0.56222	2.00786	up	vapC12	rip1_vs_wt_dip
Rv1723	Rv1723/-	-0.465217	0.0456339	0.591463	0.99692	0.466654	-1.58432	down	Rv1723	rip1_vs_wt_dip
Rv1729c	Rv1729c/-	0.385604	0.0155648	0.673068	0.850736	0.45326	1.52889	up	Rv1729c	rip1_vs_wt_dip
Rv1730c	Rv1730c/-	0.573283	0.00133772	0.711826	1.18549	0.483584	1.86364	up	Rv1730c	rip1_vs_wt_dip
Rv1731	Rv1731/gabD2	-0.368343	0.00170692	0.545262	0.804703	0.457738	-1.39211	down	gabD2	rip1_vs_wt_dip
Rv1739c	Rv1739c/-	-0.726068	2.15e-06	0.902984	1.26229	0.575198	-1.8497	down	Rv1739c	rip1_vs_wt_dip
Rv1746	Rv1746/pknF	-0.394447	0.000586042	0.56575	0.854438	0.461644	-1.44184	down	pknF	rip1_vs_wt_dip
Rv1749c	Rv1749c/-	-0.413186	0.00843034	0.634076	0.867436	0.47633	-1.45484	down	Rv1749c	rip1_vs_wt_dip
Rv1751	Rv1751/-	-0.25067	0.0196084	1.00896	0.418684	0.598709	-1.00609	down	Rv1751	rip1_vs_wt_dip
Rv1753c	Rv1753c/PPE24	-0.517467	0.0233349	0.788228	1.0047	0.515046	-1.59211	down	PPE24	rip1_vs_wt_dip
Rv1754c	Rv1754c/-	-1.23843	4.4e-09	1.48004	1.28803	0.961496	-1.87543	down	Rv1754c	rip1_vs_wt_dip
Rv1760	Rv1760/-	-0.485742	0.0313729	0.98543	0.825855	0.588168	-1.41326	down	Rv1760	rip1_vs_wt_dip
Rv1767	Rv1767/-	0.51289	0.0276148	0.85045	0.852169	0.601865	1.53032	up	Rv1767	rip1_vs_wt_dip
Rv1769	Rv1769/-	-0.316463	0.00706202	0.545953	0.691164	0.457869	-1.27857	down	Rv1769	rip1_vs_wt_dip
Rv1770	Rv1770/-	-0.566809	3.27e-10	0.699749	1.15075	0.492556	-1.73816	down	Rv1770	rip1_vs_wt_dip
Rv1771	Rv1771/-	-0.639522	4.86e-09	0.771905	1.26576	0.505248	-1.85316	down	Rv1771	rip1_vs_wt_dip
Rv1772	Rv1772/-	-0.703982	1.21e-05	1.14068	1.02673	0.685653	-1.61414	down	Rv1772	rip1_vs_wt_dip
Rv1775	Rv1775/-	-0.346802	0.039159	0.569974	0.749912	0.462457	-1.33732	down	Rv1775	rip1_vs_wt_dip
Rv1777	Rv1777/cyp144	-0.753383	0.0289847	0.739221	1.51543	0.497143	-2.10283	down	cyp144	rip1_vs_wt_dip
Rv1779c	Rv1779c/-	0.507168	1e-05	1.05843	0.691249	0.733698	1.3694	up	Rv1779c	rip1_vs_wt_dip
Rv1780	Rv1780/-	0.79611	3.88e-06	0.952738	1.19641	0.665416	1.87456	up	Rv1780	rip1_vs_wt_dip
Rv1798	Rv1798/eccA5	0.293896	0.00966192	0.934947	0.448782	0.654874	1.12693	up	eccA5	rip1_vs_wt_dip
Rv1799	Rv1799/lppT	1.6424	3.65e-18	1.05605	2.24318	0.732173	2.92133	up	lppT	rip1_vs_wt_dip
Rv1800	Rv1800/PPE28	1.31282	1.37e-18	0.633041	3.10665	0.422584	3.7848	up	PPE28	rip1_vs_wt_dip
Rv1801	Rv1801/PPE29	1.0888	0.000356072	1.35291	1.17788	0.924368	1.85603	up	PPE29	rip1_vs_wt_dip
Rv1806	Rv1806/PE20	0.637317	0.00477291	2.60341	0.370594	1.71972	1.04875	up	PE20	rip1_vs_wt_dip
Rv1809	Rv1809/PPE33	0.314945	0.0346714	1.26278	0.361376	0.871515	1.03953	up	PPE33	rip1_vs_wt_dip
Rv1810	Rv1810/-	0.37179	0.00496238	0.900475	0.585303	0.63521	1.26345	up	Rv1810	rip1_vs_wt_dip
Rv1812c	Rv1812c/-	-0.737927	4.72e-05	1.15379	1.06002	0.696141	-1.64743	down	Rv1812c	rip1_vs_wt_dip
Rv1814	Rv1814/erg3	0.345074	0.0395428	0.662602	0.775023	0.445244	1.45317	up	erg3	rip1_vs_wt_dip
Rv1815	Rv1815/viuB	-2.55221	1.21e-66	1.18719	3.52105	0.724845	-4.10845	down	Rv1815	rip1_vs_wt_dip
Rv1816	Rv1816/-	-1.64148	6.9e-27	1.11977	2.44992	0.670011	-3.03733	down	Rv1816	rip1_vs_wt_dip
Rv1819c	Rv1819c/bacA	0.395562	0.00492781	0.814706	0.691467	0.572061	1.36962	up	bacA	rip1_vs_wt_dip
Rv1821	Rv1821/secA2	0.25184	0.0168353	0.572593	0.655229	0.384354	1.33338	up	secA2	rip1_vs_wt_dip
Rv1823	Rv1823/-	-0.36616	0.0127279	0.597237	0.782723	0.467803	-1.37013	down	Rv1823	rip1_vs_wt_dip
Rv1825	Rv1825/-	-0.325004	0.0220167	0.793329	0.627609	0.517845	-1.21501	down	Rv1825	rip1_vs_wt_dip
Rv1826	Rv1826/gcvH	-0.68867	6.11e-07	0.620482	1.45594	0.473007	-2.04334	down	gcvH	rip1_vs_wt_dip
Rv1827	Rv1827/garA	-0.263856	0.00839077	0.530552	0.579966	0.454951	-1.16737	down	garA	rip1_vs_wt_dip
Rv1829	Rv1829/-	0.357277	0.00563445	0.712324	0.738305	0.483915	1.41646	up	Rv1829	rip1_vs_wt_dip
Rv1831	Rv1831/-	0.417863	0.0014644	0.964256	0.621277	0.672587	1.29943	up	Rv1831	rip1_vs_wt_dip
Rv1832	Rv1832/gcvB	0.771632	2e-16	1.04033	1.0682	0.722366	1.74635	up	gcvB	rip1_vs_wt_dip
Rv1833c	Rv1833c/-	-0.691777	7.08e-05	0.976161	1.18234	0.585089	-1.76975	down	Rv1833c	rip1_vs_wt_dip
Rv1835c	Rv1835c/-	0.319654	0.0483723	0.73528	0.641093	0.498607	1.31924	up	Rv1835c	rip1_vs_wt_dip
Rv1836c	Rv1836c/-	-0.235116	0.019852	0.69508	0.478245	0.491623	-1.06565	down	Rv1836c	rip1_vs_wt_dip
Rv1840c	Rv1840c/PE_PGRS34	-0.972175	0.00728801	1.00725	1.62571	0.598001	-2.21311	down	PE_PGRS34	rip1_vs_wt_dip
Rv1842c	Rv1842c/-	-0.458719	0.000144989	0.701738	0.93077	0.492837	-1.51817	down	Rv1842c	rip1_vs_wt_dip
Rv1843c	Rv1843c/guaB1	-0.371	0.000799959	0.669299	0.766974	0.483718	-1.35438	down	guaB1	rip1_vs_wt_dip
Rv1844c	Rv1844c/gnd1	-0.258199	0.0104238	0.600314	0.551214	0.46842	-1.13862	down	gnd1	rip1_vs_wt_dip
Rv1846c	Rv1846c/blaI	0.530094	0.000237878	0.823738	0.914543	0.579627	1.5927	up	blaI	rip1_vs_wt_dip
Rv1850	Rv1850/ureC	-0.568945	5.37e-06	0.674228	1.17273	0.485145	-1.76014	down	ureC	rip1_vs_wt_dip
Rv1851	Rv1851/ureF	-0.625176	0.0228563	0.826671	1.1601	0.538898	-1.74751	down	ureF	rip1_vs_wt_dip
Rv1854c	Rv1854c/ndh	1.74726	1.79e-86	1.0263	2.44902	0.713451	3.12717	up	ndh	rip1_vs_wt_dip
Rv1855c	Rv1855c/-	0.540974	6.51e-06	0.660602	1.2192	0.443714	1.89735	up	Rv1855c	rip1_vs_wt_dip
Rv1856c	Rv1856c/-	2.0482	7.12e-64	0.98268	2.99512	0.683845	3.67327	up	Rv1856c	rip1_vs_wt_dip
Rv1857	Rv1857/modA	0.931762	5.28e-09	1.12766	1.19523	0.779568	1.87338	up	modA	rip1_vs_wt_dip
Rv1858	Rv1858/modB	0.881257	0.00140534	0.998602	1.26985	0.693987	1.948	up	modB	rip1_vs_wt_dip
Rv1860	Rv1860/apa	-0.689816	8.04e-11	0.938636	1.18714	0.581076	-1.77454	down	apa	rip1_vs_wt_dip
Rv1862	Rv1862/adhA	0.363303	0.0144667	0.685979	0.784187	0.463287	1.46234	up	adhA	rip1_vs_wt_dip
Rv1865c	Rv1865c/-	-0.54198	0.00578658	0.460476	1.22878	0.441072	-1.81618	down	Rv1865c	rip1_vs_wt_dip
Rv1867	Rv1867/-	-0.409169	0.0122246	0.465993	0.925205	0.442247	-1.51261	down	Rv1867	rip1_vs_wt_dip
Rv1868	Rv1868/-	-0.42293	0.0111191	0.789618	0.819922	0.515817	-1.40733	down	Rv1868	rip1_vs_wt_dip
Rv1871c	Rv1871c/-	-0.311031	0.000737726	0.708781	0.63037	0.493411	-1.21777	down	Rv1871c	rip1_vs_wt_dip
Rv1872c	Rv1872c/lldD2	-0.456401	4.83e-09	0.598519	0.975093	0.46806	-1.5625	down	lldD2	rip1_vs_wt_dip
Rv1875	Rv1875/-	0.420482	0.0213797	1.13884	0.534129	0.78723	1.21228	up	Rv1875	rip1_vs_wt_dip
Rv1880c	Rv1880c/cyp140	-0.19209	0.0448503	0.699558	0.390011	0.492525	-0.977416	down	cyp140	rip1_vs_wt_dip
Rv1881c	Rv1881c/lppE	-0.876936	3.19e-11	0.867615	1.56039	0.561997	-2.1478	down	lppE	rip1_vs_wt_dip
Rv1882c	Rv1882c/-	-0.364538	0.0309045	0.888444	0.638459	0.570966	-1.22586	down	Rv1882c	rip1_vs_wt_dip
Rv1883c	Rv1883c/-	-1.70555	8.74e-50	1.1275	2.52424	0.675669	-3.11164	down	Rv1883c	rip1_vs_wt_dip
Rv1884c	Rv1884c/rpfC	-3.17122	2.1e-87	1.42812	3.45916	0.91676	-4.04656	down	rpfC	rip1_vs_wt_dip
Rv1885c	Rv1885c/-	-0.966796	3.46e-17	1.44166	1.04149	0.928283	-1.62889	down	Rv1885c	rip1_vs_wt_dip
Rv1886c	Rv1886c/fbpB	-1.48406	3.43e-52	1.33884	1.75671	0.844799	-2.34411	down	fbpB	rip1_vs_wt_dip
Rv1887	Rv1887/-	-0.328878	0.00397298	0.651201	0.684887	0.480193	-1.27229	down	Rv1887	rip1_vs_wt_dip
Rv1891	Rv1891/-	-0.935775	3.82e-12	0.864429	1.66993	0.560368	-2.25734	down	Rv1891	rip1_vs_wt_dip
Rv1892	Rv1892/-	-1.04957	2.71e-11	0.960204	1.79928	0.583326	-2.38669	down	Rv1892	rip1_vs_wt_dip
Rv1893	Rv1893/-	-0.683743	0.000137222	0.933085	1.17813	0.580364	-1.76553	down	Rv1893	rip1_vs_wt_dip
Rv1894c	Rv1894c/-	1.12501	1.9e-11	1.21126	1.33674	0.841608	2.01489	up	Rv1894c	rip1_vs_wt_dip
Rv1895	Rv1895/-	-0.567359	0.00590458	0.944694	0.975176	0.581802	-1.56258	down	Rv1895	rip1_vs_wt_dip
Rv1899c	Rv1899c/lppD	-0.492787	0.000101283	0.732596	0.994161	0.495682	-1.58157	down	lppD	rip1_vs_wt_dip
Rv1901	Rv1901/cinA	-0.48595	1.66e-06	0.592025	1.0411	0.466765	-1.62851	down	cinA	rip1_vs_wt_dip
Rv1904	Rv1904/-	-1.01263	3.33e-17	1.01374	1.6863	0.600506	-2.2737	down	Rv1904	rip1_vs_wt_dip
Rv1908c	Rv1908c/katG	-0.363867	0.00602131	1.3331	0.432835	0.84066	-1.02024	down	katG	rip1_vs_wt_dip
Rv1909c	Rv1909c/furA	0.926776	1.51e-06	1.64443	0.818867	1.13178	1.49702	up	furA	rip1_vs_wt_dip
Rv1914c	Rv1914c/-	-0.61885	0.00367546	0.843943	1.12699	0.549116	-1.7144	down	Rv1914c	rip1_vs_wt_dip
Rv1918c	Rv1918c/PPE35	-0.366806	0.00393202	0.807392	0.697639	0.525782	-1.28504	down	PPE35	rip1_vs_wt_dip
Rv1920	Rv1920/-	-0.482663	0.00307528	0.719558	0.977157	0.493946	-1.56456	down	Rv1920	rip1_vs_wt_dip
Rv1922	Rv1922/-	0.518698	0.00240106	0.671378	1.14766	0.451962	1.82581	up	Rv1922	rip1_vs_wt_dip
Rv1923	Rv1923/lipD	-0.491155	1.16e-06	0.638056	1.02907	0.477279	-1.61648	down	lipD	rip1_vs_wt_dip
Rv1926c	Rv1926c/mpt63	-0.654908	3.61e-07	1.323	0.785756	0.833476	-1.37316	down	mpt63	rip1_vs_wt_dip
Rv1927	Rv1927/-	-1.00723	6.68e-17	0.81832	1.88881	0.533258	-2.47622	down	Rv1927	rip1_vs_wt_dip
Rv1932	Rv1932/tpx	-0.624033	1.95e-09	0.994154	1.05411	0.592001	-1.64151	down	tpx	rip1_vs_wt_dip
Rv1934c	Rv1934c/fadE17	-1.05547	0.00433883	0.954442	1.81095	0.582825	-2.39835	down	fadE17	rip1_vs_wt_dip
Rv1945	Rv1945/-	0.905033	1.96e-08	1.02264	1.2729	0.711001	1.95105	up	Rv1945	rip1_vs_wt_dip
Rv1947	Rv1947/-	-1.12757	8.21e-15	0.955038	1.93448	0.582881	-2.52189	down	Rv1947	rip1_vs_wt_dip
Rv1948c	Rv1948c/-	1.212	0.00230523	1.03846	1.68053	0.721205	2.35868	up	Rv1948c	rip1_vs_wt_dip
Rv1955	Rv1955/higB	0.854888	0.000103253	1.64364	0.755719	1.13123	1.43387	up	higB	rip1_vs_wt_dip
Rv1962A	Rv1962A/vapB35	0.561618	0.0282554	0.771122	1.05918	0.53024	1.73733	up	vapB35	rip1_vs_wt_dip
Rv1962c	Rv1962c/vapC35	0.636016	0.00730622	0.652547	1.45369	0.437519	2.13184	up	vapC35	rip1_vs_wt_dip
Rv1963c	Rv1963c/mce3R	0.535588	0.00619716	0.602875	1.33194	0.402111	2.01009	up	mce3R	rip1_vs_wt_dip
Rv1965	Rv1965/yrbE3B	-0.947912	0.00818793	0.890722	1.65797	0.571729	-2.24538	down	yrbE3B	rip1_vs_wt_dip
Rv1981c	Rv1981c/nrdF1	0.359154	0.0313729	0.842799	0.603109	0.595504	1.28126	up	nrdF1	rip1_vs_wt_dip
Rv1982c	Rv1982c/vapC36	0.808533	0.000306342	1.08212	1.07862	0.7496	1.75677	up	vapC36	rip1_vs_wt_dip
Rv1986	Rv1986/-	1.54758	2.1e-21	1.283	1.75094	0.88386	2.42909	up	Rv1986	rip1_vs_wt_dip
Rv1991A	Rv1991A/mazE6	0.806036	0.00519167	1.17575	0.987331	0.816378	1.66548	up	mazE6	rip1_vs_wt_dip
Rv1991c	Rv1991c/mazF6	0.714277	0.00247155	1.10642	0.932608	0.765892	1.61076	up	mazF6	rip1_vs_wt_dip
Rv1992c	Rv1992c/ctpG	0.762327	1.86e-08	1.49779	0.746998	1.02052	1.42515	up	ctpG	rip1_vs_wt_dip
Rv1994c	Rv1994c/cmtR	0.794071	0.0110995	1.7538	0.658824	1.20529	1.33698	up	cmtR	rip1_vs_wt_dip
Rv2008c	Rv2008c/-	0.800714	0.0162503	0.712065	1.65525	0.483743	2.3334	up	Rv2008c	rip1_vs_wt_dip
Rv2009	Rv2009/vapB15	1.33263	2.47e-18	1.38969	1.40961	0.945391	2.08776	up	vapB15	rip1_vs_wt_dip
Rv2010	Rv2010/vapC15	1.20467	4.68e-18	1.13989	1.52878	0.787994	2.20694	up	vapC15	rip1_vs_wt_dip
Rv2015c	Rv2015c/-	0.340615	0.0281577	0.989658	0.494942	0.688193	1.17309	up	Rv2015c	rip1_vs_wt_dip
Rv2016	Rv2016/-	1.03201	7.94e-07	1.18816	1.24946	0.825965	1.92761	up	Rv2016	rip1_vs_wt_dip
Rv2017	Rv2017/-	0.953221	6.68e-07	1.02814	1.33381	0.714659	2.01197	up	Rv2017	rip1_vs_wt_dip
Rv2023c	Rv2023c/-	-1.04324	2.47e-05	0.888794	1.82676	0.571086	-2.41417	down	Rv2023c	rip1_vs_wt_dip
Rv2026c	Rv2026c/-	-0.591389	0.00373209	0.610221	1.25676	0.470565	-1.84417	down	Rv2026c	rip1_vs_wt_dip
Rv2027c	Rv2027c/dosT	-0.410816	0.0101354	0.725965	0.830717	0.494531	-1.41812	down	dosT	rip1_vs_wt_dip
Rv2033c	Rv2033c/-	0.695509	0.00138963	1.19892	0.834345	0.833599	1.5125	up	Rv2033c	rip1_vs_wt_dip
Rv2034	Rv2034/-	0.713837	0.0176656	1.97014	0.532183	1.34134	1.21034	up	Rv2034	rip1_vs_wt_dip
Rv2042c	Rv2042c/-	0.340021	0.0395428	0.70584	0.709365	0.479332	1.38752	up	Rv2042c	rip1_vs_wt_dip
Rv2043c	Rv2043c/pncA	0.528916	0.00105226	0.754791	1.02502	0.516003	1.70318	up	pncA	rip1_vs_wt_dip
Rv2046	Rv2046/lppI	-0.479797	0.00602131	0.889835	0.839633	0.571437	-1.42704	down	lppI	rip1_vs_wt_dip
Rv2048c	Rv2048c/pks12	-0.590686	1.78e-10	0.892714	1.03201	0.572364	-1.61941	down	pks12	rip1_vs_wt_dip
Rv2050	Rv2050/-	1.06669	1.45e-15	1.07245	1.43556	0.74305	2.11371	up	Rv2050	rip1_vs_wt_dip
Rv2051c	Rv2051c/ppm1	0.229593	0.0159449	0.762974	0.438807	0.52322	1.11696	up	ppm1	rip1_vs_wt_dip
Rv2052c	Rv2052c/-	0.622874	3.4e-06	1.45231	0.631487	0.986361	1.30964	up	Rv2052c	rip1_vs_wt_dip
Rv2053c	Rv2053c/fxsA	1.30676	4.94e-29	1.10497	1.70835	0.764929	2.3865	up	fxsA	rip1_vs_wt_dip
Rv2054	Rv2054/-	-0.690778	1.11e-07	0.958762	1.18444	0.583209	-1.77185	down	Rv2054	rip1_vs_wt_dip
Rv2061c	Rv2061c/-	-0.37619	0.00338029	0.806344	0.716356	0.525144	-1.30376	down	Rv2061c	rip1_vs_wt_dip
Rv2062c	Rv2062c/cobN	-0.379417	0.000420288	0.723338	0.767672	0.494243	-1.35508	down	cobN	rip1_vs_wt_dip
Rv2063A	Rv2063A/mazF7	0.722785	0.0236582	1.05146	0.991104	0.729273	1.66926	up	mazF7	rip1_vs_wt_dip
Rv2066	Rv2066/cobI	-0.708907	4.68e-06	0.835121	1.30298	0.544066	-1.89038	down	cobIJ	rip1_vs_wt_dip
Rv2068c	Rv2068c/blaC	-0.4908	3.72e-06	0.578151	1.05767	0.464041	-1.64507	down	blaC	rip1_vs_wt_dip
Rv2069	Rv2069/sigC	-0.324865	0.0150731	1.23602	0.422737	0.768479	-1.01014	down	sigC	rip1_vs_wt_dip
Rv2070c	Rv2070c/cobK	-0.533606	0.0105489	0.853546	0.962349	0.554483	-1.54975	down	cobK	rip1_vs_wt_dip
Rv2074	Rv2074/-	0.312704	0.00839077	0.959605	0.466937	0.669691	1.14509	up	Rv2074	rip1_vs_wt_dip
Rv2075c	Rv2075c/-	-1.25486	3.02e-14	0.974625	2.14604	0.584733	-2.73344	down	Rv2075c	rip1_vs_wt_dip
Rv2077c	Rv2077c/-	0.493825	0.00316008	1.17183	0.60723	0.813241	1.28538	up	Rv2077c	rip1_vs_wt_dip
Rv2082	Rv2082/-	-0.461112	0.00023839	0.858069	0.827881	0.556978	-1.41529	down	Rv2082	rip1_vs_wt_dip
Rv2083	Rv2083/-	-0.339431	0.022752	1.04493	0.550212	0.616909	-1.13762	down	Rv2083	rip1_vs_wt_dip
Rv2090	Rv2090/-	-0.529261	0.020821	1.2784	0.660053	0.801846	-1.24746	down	Rv2090	rip1_vs_wt_dip
Rv2091c	Rv2091c/-	0.40866	0.00165939	0.709043	0.84841	0.481677	1.52656	up	Rv2091c	rip1_vs_wt_dip
Rv2093c	Rv2093c/tatC	0.334555	0.00907059	0.935418	0.51066	0.655144	1.18881	up	tatC	rip1_vs_wt_dip
Rv2094c	Rv2094c/tatA	0.517803	0.000122561	0.767217	0.98279	0.52687	1.66094	up	tatA	rip1_vs_wt_dip
Rv2095c	Rv2095c/pafC	0.418245	0.002321	0.69866	0.883335	0.473484	1.56149	up	pafC	rip1_vs_wt_dip
Rv2096c	Rv2096c/pafB	0.439566	0.000477035	0.605142	1.08926	0.403543	1.76742	up	pafB	rip1_vs_wt_dip
Rv2097c	Rv2097c/pafA	0.56903	3.7e-06	0.638816	1.33298	0.426884	2.01114	up	pafA	rip1_vs_wt_dip
Rv2100	Rv2100/-	0.876261	0.00143947	1.45406	0.887242	0.987624	1.56539	up	Rv2100	rip1_vs_wt_dip
Rv2101	Rv2101/helZ	0.507249	2.96e-06	0.807776	0.896651	0.565715	1.5748	up	helZ	rip1_vs_wt_dip
Rv2102	Rv2102/-	0.552053	0.00085751	1.02671	0.773486	0.713721	1.45164	up	Rv2102	rip1_vs_wt_dip
Rv2104c	Rv2104c/vapB37	0.708145	0.00226564	0.952189	1.06475	0.665079	1.74291	up	vapB37	rip1_vs_wt_dip
Rv2107	Rv2107/PE22	3.17549	6.61e-15	1.49406	3.12045	1.01764	3.7986	up	PE22	rip1_vs_wt_dip
Rv2108	Rv2108/PPE36	3.71058	9.69e-81	1.22144	4.37674	0.847794	5.05489	up	PPE36	rip1_vs_wt_dip
Rv2113	Rv2113/-	-0.931045	5.94e-12	0.670739	1.92321	0.484109	-2.51062	down	Rv2113	rip1_vs_wt_dip
Rv2114	Rv2114/-	-0.652106	2.18e-06	1.18886	0.897805	0.726334	-1.48521	down	Rv2114	rip1_vs_wt_dip
Rv2115c	Rv2115c/mpa	0.727356	2.4e-16	0.919008	1.12583	0.646063	1.80398	up	mpa	rip1_vs_wt_dip
Rv2119	Rv2119/-	0.552756	0.00396197	0.906795	0.864654	0.639279	1.54281	up	Rv2119	rip1_vs_wt_dip
Rv2120c	Rv2120c/-	-1.02043	6.28e-12	0.835794	1.87421	0.544461	-2.46161	down	Rv2120c	rip1_vs_wt_dip
Rv2123	Rv2123/PPE37	3.42737	1.86e-33	1.86965	2.67895	1.27937	3.3571	up	PPE37	rip1_vs_wt_dip
Rv2124c	Rv2124c/metH	0.498097	4.85e-10	0.598669	1.24682	0.399495	1.92497	up	metH	rip1_vs_wt_dip
Rv2129c	Rv2129c/-	-0.493303	0.000252102	0.852113	0.890951	0.553682	-1.47836	down	Rv2129c	rip1_vs_wt_dip
Rv2133c	Rv2133c/-	0.433362	0.026883	0.876568	0.699701	0.619353	1.37785	up	Rv2133c	rip1_vs_wt_dip
Rv2135c	Rv2135c/-	-0.392758	0.00694533	0.82139	0.733569	0.535407	-1.32097	down	Rv2135c	rip1_vs_wt_dip
Rv2137c	Rv2137c/-	-0.333451	0.049322	1.31902	0.401426	0.830667	-0.988831	down	Rv2137c	rip1_vs_wt_dip
Rv2139	Rv2139/pyrD	-0.244149	0.0485771	0.753903	0.488744	0.499544	-1.07615	down	pyrD	rip1_vs_wt_dip
Rv2140c	Rv2140c/TB18.6	-0.530582	0.000113386	0.948949	0.911225	0.582273	-1.49863	down	TB18.6	rip1_vs_wt_dip
Rv2141c	Rv2141c/-	-0.498642	0.000129236	0.705325	1.01107	0.493184	-1.59847	down	Rv2141c	rip1_vs_wt_dip
Rv2142c	Rv2142c/parE2	0.83133	0.0084413	1.16392	1.03035	0.806844	1.7085	up	parE2	rip1_vs_wt_dip
Rv2147c	Rv2147c/-	1.01524	4.78e-12	1.02929	1.41912	0.715402	2.09727	up	Rv2147c	rip1_vs_wt_dip
Rv2148c	Rv2148c/-	0.66801	0.000168441	0.706977	1.39115	0.480186	2.0693	up	Rv2148c	rip1_vs_wt_dip
Rv2149c	Rv2149c/yfiH	0.8046	8.57e-07	0.798506	1.44533	0.556688	2.12348	up	yfiH	rip1_vs_wt_dip
Rv2150c	Rv2150c/ftsZ	1.00182	3.09e-18	0.800677	1.79267	0.558846	2.47082	up	ftsZ	rip1_vs_wt_dip
Rv2151c	Rv2151c/ftsQ	0.418191	0.00693968	0.864519	0.682949	0.612331	1.3611	up	ftsQ	rip1_vs_wt_dip
Rv2152c	Rv2152c/murC	0.435449	0.00010039	0.857452	0.716974	0.607342	1.39513	up	murC	rip1_vs_wt_dip
Rv2154c	Rv2154c/ftsW	0.372347	0.000801873	0.885614	0.595673	0.625087	1.27382	up	ftsW	rip1_vs_wt_dip
Rv2156c	Rv2156c/murX	-0.581512	4.32e-05	0.839961	1.06335	0.546865	-1.65076	down	murX	rip1_vs_wt_dip
Rv2157c	Rv2157c/murF	-0.360769	0.011405	1.2121	0.482837	0.747185	-1.07024	down	murF	rip1_vs_wt_dip
Rv2158c	Rv2158c/murE	-0.667903	9.14e-06	1.49346	0.686237	0.973284	-1.27364	down	murE	rip1_vs_wt_dip
Rv2159c	Rv2159c/-	-1.27618	2.03e-15	1.70081	1.095	1.16546	-1.6824	down	Rv2159c	rip1_vs_wt_dip
Rv2160c	Rv2160c/-	-1.35239	1.03e-16	1.58326	1.28266	1.05436	-1.87006	down	Rv2160c	rip1_vs_wt_dip
Rv2161c	Rv2161c/-	-0.967282	2.67e-11	1.10737	1.4629	0.661207	-2.05031	down	Rv2161c	rip1_vs_wt_dip
Rv2163c	Rv2163c/pbpB	1.32471	6.68e-18	0.766343	2.51788	0.52612	3.19603	up	pbpB	rip1_vs_wt_dip
Rv2164c	Rv2164c/-	1.08808	2.65e-11	1.31031	1.20866	0.900235	1.88681	up	Rv2164c	rip1_vs_wt_dip
Rv2165c	Rv2165c/-	1.57231	1.03e-35	0.968362	2.32897	0.67511	3.00713	up	Rv2165c	rip1_vs_wt_dip
Rv2166c	Rv2166c/-	1.70701	1.02e-10	0.910446	2.66115	0.641457	3.3393	up	Rv2166c	rip1_vs_wt_dip
Rv2172c	Rv2172c/-	1.68029	5.79e-61	0.856734	2.76909	0.606802	3.44725	up	Rv2172c	rip1_vs_wt_dip
Rv2174	Rv2174/mptA	0.260717	0.0395641	0.721588	0.532384	0.489717	1.21054	up	mptA	rip1_vs_wt_dip
Rv2178c	Rv2178c/aroG	0.202799	0.046848	0.589224	0.514972	0.393807	1.19312	up	aroG	rip1_vs_wt_dip
Rv2184c	Rv2184c/-	-0.465036	0.000958447	0.637591	0.974573	0.477169	-1.56198	down	Rv2184c	rip1_vs_wt_dip
Rv2185c	Rv2185c/TB16.3	-0.379621	0.00296898	0.940434	0.653058	0.581297	-1.24046	down	TB16.3	rip1_vs_wt_dip
Rv2187	Rv2187/fadD15	-0.471992	3.93e-06	0.912573	0.817642	0.577261	-1.40505	down	fadD15	rip1_vs_wt_dip
Rv2188c	Rv2188c/pimB	0.66583	0.00143947	0.74411	1.31635	0.505817	1.9945	up	pimB	rip1_vs_wt_dip
Rv2189c	Rv2189c/-	-0.873071	1.49e-10	1.33312	1.03854	0.84067	-1.62595	down	Rv2189c	rip1_vs_wt_dip
Rv2190c	Rv2190c/-	-1.1563	2.98e-32	1.13439	1.69836	0.680831	-2.28576	down	Rv2190c	rip1_vs_wt_dip
Rv2192c	Rv2192c/trpD	-0.454796	0.00772183	0.992751	0.769078	0.591352	-1.35648	down	trpD	rip1_vs_wt_dip
Rv2195	Rv2195/qcrA	-0.326367	0.00027944	1.07774	0.508988	0.641208	-1.09639	down	qcrA	rip1_vs_wt_dip
Rv2200c	Rv2200c/ctaC	-0.293308	0.00495254	0.854327	0.528562	0.554918	-1.11597	down	ctaC	rip1_vs_wt_dip
Rv2202c	Rv2202c/adoK	0.477626	9.41e-06	0.75266	0.929152	0.514046	1.6073	up	adoK	rip1_vs_wt_dip
Rv2204c	Rv2204c/-	0.304827	0.0483723	0.740505	0.606425	0.502662	1.28458	up	Rv2204c	rip1_vs_wt_dip
Rv2206	Rv2206/-	-0.295452	0.0238045	0.714828	0.59845	0.493695	-1.18585	down	Rv2206	rip1_vs_wt_dip
Rv2207	Rv2207/cobT	-0.5471	0.000131809	1.0128	0.911565	0.600176	-1.49897	down	cobT	rip1_vs_wt_dip
Rv2208	Rv2208/cobS	-0.522128	0.0111418	1.09336	0.801305	0.651597	-1.38871	down	cobS	rip1_vs_wt_dip
Rv2211c	Rv2211c/gcvT	-0.36942	0.00183739	0.916828	0.639109	0.578024	-1.22651	down	gcvT	rip1_vs_wt_dip
Rv2214c	Rv2214c/ephD	-0.235792	0.0102687	0.701756	0.478436	0.49284	-1.06584	down	ephD	rip1_vs_wt_dip
Rv2218	Rv2218/lipA	0.234966	0.0387839	0.558285	0.623733	0.376709	1.30188	up	lipA	rip1_vs_wt_dip
Rv2219A	Rv2219A/-	-0.796154	0.00544721	0.834254	1.46472	0.543555	-2.05212	down	Rv2219A	rip1_vs_wt_dip
Rv2220	Rv2220/glnA1	-1.04867	4.64e-36	0.920542	1.81235	0.578624	-2.39976	down	glnA1	rip1_vs_wt_dip
Rv2224c	Rv2224c/caeA	0.306501	0.000283966	0.615258	0.747318	0.410135	1.42547	up	caeA	rip1_vs_wt_dip
Rv2227	Rv2227/-	0.589179	0.0276148	1.04428	0.812869	0.724814	1.49102	up	Rv2227	rip1_vs_wt_dip
Rv2229c	Rv2229c/-	-0.589406	2.03e-06	0.788779	1.14369	0.515352	-1.7311	down	Rv2229c	rip1_vs_wt_dip
Rv2231c	Rv2231c/cobC	-0.34546	0.0224488	0.771271	0.684172	0.504931	-1.27158	down	cobC	rip1_vs_wt_dip
Rv2235	Rv2235/-	0.358712	0.023479	0.802928	0.63935	0.561057	1.3175	up	Rv2235	rip1_vs_wt_dip
Rv2240c	Rv2240c/-	-0.760646	7.08e-08	1.12329	1.13095	0.672573	-1.71835	down	Rv2240c	rip1_vs_wt_dip
Rv2241	Rv2241/aceE	-0.34687	3.38e-05	0.737663	0.698151	0.496841	-1.28556	down	aceE	rip1_vs_wt_dip
Rv2244	Rv2244/acpM	-0.457304	0.00140988	1.17295	0.641972	0.712342	-1.22938	down	acpM	rip1_vs_wt_dip
Rv2245	Rv2245/kasA	-0.402488	0.000146217	1.07271	0.631185	0.63767	-1.21859	down	kasA	rip1_vs_wt_dip
Rv2246	Rv2246/kasB	-0.388337	0.000626749	1.09045	0.597771	0.649642	-1.18518	down	kasB	rip1_vs_wt_dip
Rv2247	Rv2247/accD6	-0.289152	0.00213005	1.08497	0.447603	0.646001	-1.03501	down	accD6	rip1_vs_wt_dip
Rv2249c	Rv2249c/glpD1	0.874221	0.00027944	0.888328	1.39447	0.626919	2.07262	up	glpD1	rip1_vs_wt_dip
Rv2252	Rv2252/-	0.512487	0.00229516	0.872221	0.830719	0.61692	1.50887	up	Rv2252	rip1_vs_wt_dip
Rv2256c	Rv2256c/-	0.893033	6.1e-13	0.824247	1.53964	0.580027	2.21779	up	Rv2256c	rip1_vs_wt_dip
Rv2257c	Rv2257c/-	-0.658583	1.01e-05	1.07111	1.03468	0.636509	-1.62208	down	Rv2257c	rip1_vs_wt_dip
Rv2258c	Rv2258c/-	-0.412259	0.000352425	0.993901	0.69652	0.591884	-1.28392	down	Rv2258c	rip1_vs_wt_dip
Rv2259	Rv2259/mscR	-0.406937	0.000286749	0.799017	0.781156	0.520942	-1.36856	down	mscR	rip1_vs_wt_dip
Rv2267c	Rv2267c/-	0.638835	0.00247155	1.07739	0.855895	0.746395	1.53405	up	Rv2267c	rip1_vs_wt_dip
Rv2272	Rv2272/-	-0.417733	0.00445604	1.28408	0.518299	0.805969	-1.1057	down	Rv2272	rip1_vs_wt_dip
Rv2280	Rv2280/-	-0.925551	6.88e-24	1.03066	1.52303	0.607701	-2.11044	down	Rv2280	rip1_vs_wt_dip
Rv2281	Rv2281/pitB	-0.950523	4.39e-08	0.731408	1.91861	0.495423	-2.50601	down	pitB	rip1_vs_wt_dip
Rv2285	Rv2285/-	0.328947	0.025777	0.552148	0.880612	0.373544	1.55876	up	Rv2285	rip1_vs_wt_dip
Rv2287	Rv2287/yjcE	-0.428643	0.0289104	0.514992	0.948343	0.451992	-1.53575	down	yjcE	rip1_vs_wt_dip
Rv2288	Rv2288/-	-0.844499	6.15e-08	1.199	1.14836	0.735397	-1.73576	down	Rv2288	rip1_vs_wt_dip
Rv2289	Rv2289/cdh	-0.91844	7.2e-22	1.20362	1.24189	0.73955	-1.82929	down	cdh	rip1_vs_wt_dip
Rv2294	Rv2294/-	-0.326785	0.0312697	0.744335	0.656189	0.498004	-1.24359	down	Rv2294	rip1_vs_wt_dip
Rv2296	Rv2296/-	-0.384469	0.00592986	0.545814	0.83974	0.457843	-1.42714	down	Rv2296	rip1_vs_wt_dip
Rv2299c	Rv2299c/htpG	-0.429028	0.000184386	0.803774	0.819342	0.523625	-1.40675	down	htpG	rip1_vs_wt_dip
Rv2301	Rv2301/cut2	-0.775828	2.05e-09	1.03921	1.2657	0.612965	-1.8531	down	cut2	rip1_vs_wt_dip
Rv2302	Rv2302/-	-0.697157	9.7e-07	0.944174	1.19839	0.581742	-1.7858	down	Rv2302	rip1_vs_wt_dip
Rv2305	Rv2305/-	-0.454911	0.0155542	0.496206	1.0146	0.448364	-1.60201	down	Rv2305	rip1_vs_wt_dip
Rv2306A	Rv2306A/-	-0.569692	0.0417867	0.585908	1.22368	0.465558	-1.81108	down	Rv2306A	rip1_vs_wt_dip
Rv2313c	Rv2313c/-	-0.367456	0.006039	0.670385	0.75919	0.484011	-1.34659	down	Rv2313c	rip1_vs_wt_dip
Rv2324	Rv2324/-	0.673486	0.00319996	0.799582	1.20748	0.557761	1.88563	up	Rv2324	rip1_vs_wt_dip
Rv2327	Rv2327/-	1.35473	6.26e-25	1.03393	1.88584	0.71837	2.56399	up	Rv2327	rip1_vs_wt_dip
Rv2328	Rv2328/PE23	0.808446	9.81e-05	0.929892	1.23992	0.652016	1.91807	up	PE23	rip1_vs_wt_dip
Rv2329c	Rv2329c/narK1	0.365232	0.00337572	1.27869	0.414489	0.881161	1.09264	up	narK1	rip1_vs_wt_dip
Rv2331	Rv2331/-	1.16886	0.00132275	1.30657	1.30155	0.898055	1.9797	up	Rv2331	rip1_vs_wt_dip
Rv2332	Rv2332/mez	0.627124	0.00013063	0.73402	1.26003	0.497704	1.93818	up	mez	rip1_vs_wt_dip
Rv2336	Rv2336/-	-0.388258	0.0329148	1.27811	0.484334	0.801633	-1.07174	down	Rv2336	rip1_vs_wt_dip
Rv2337c	Rv2337c/-	-0.693293	6.87e-06	1.02234	1.14867	0.603561	-1.73608	down	Rv2337c	rip1_vs_wt_dip
Rv2338c	Rv2338c/moeW	-0.66309	3.88e-06	1.12371	0.985445	0.672883	-1.57285	down	moeW	rip1_vs_wt_dip
Rv2341	Rv2341/lppQ	-0.878218	0.0258763	0.765145	1.74808	0.502389	-2.33549	down	lppQ	rip1_vs_wt_dip
Rv2342	Rv2342/-	0.401041	0.0290593	0.972125	0.592027	0.677404	1.27018	up	Rv2342	rip1_vs_wt_dip
Rv2343c	Rv2343c/dnaG	-0.413349	3.56e-05	0.706644	0.837961	0.49328	-1.42537	down	dnaG	rip1_vs_wt_dip
Rv2346c	Rv2346c/esxO	-0.77293	3.24e-19	1.07726	1.20605	0.640877	-1.79345	down	esxO	rip1_vs_wt_dip
Rv2347c	Rv2347c/esxP	-0.753125	5.66e-07	1.45879	0.798636	0.943014	-1.38604	down	esxP	rip1_vs_wt_dip
Rv2348c	Rv2348c/-	-0.57078	0.0464476	1.16084	0.813075	0.702001	-1.40048	down	Rv2348c	rip1_vs_wt_dip
Rv2350c	Rv2350c/plcB	0.557692	0.000163528	1.10279	0.730456	0.763484	1.40861	up	plcB	rip1_vs_wt_dip
Rv2351c	Rv2351c/plcA	0.761305	0.000606126	0.954759	1.14197	0.666662	1.82012	up	plcA	rip1_vs_wt_dip
Rv2362c	Rv2362c/recO	0.4555	0.00688627	0.883561	0.730287	0.623727	1.40844	up	recO	rip1_vs_wt_dip
Rv2363	Rv2363/amiA2	-0.326469	0.0348301	0.75941	0.652012	0.50071	-1.23942	down	amiA2	rip1_vs_wt_dip
Rv2364c	Rv2364c/era	0.566664	0.000598407	1.01462	0.803377	0.705352	1.48153	up	era	rip1_vs_wt_dip
Rv2365c	Rv2365c/-	0.544628	0.0118003	1.13154	0.696352	0.782115	1.3745	up	Rv2365c	rip1_vs_wt_dip
Rv2366c	Rv2366c/-	0.368324	0.00396066	0.921952	0.56871	0.647647	1.24686	up	Rv2366c	rip1_vs_wt_dip
Rv2367c	Rv2367c/-	0.447037	0.00099555	0.836928	0.757029	0.590515	1.43518	up	Rv2367c	rip1_vs_wt_dip
Rv2368c	Rv2368c/phoH1	0.898149	1.36e-11	0.813259	1.57357	0.57077	2.25172	up	phoH1	rip1_vs_wt_dip
Rv2372c	Rv2372c/-	0.385182	0.00544721	1.11714	0.498369	0.772886	1.17652	up	Rv2372c	rip1_vs_wt_dip
Rv2374c	Rv2374c/hrcA	0.270483	0.0309045	0.679366	0.590421	0.458119	1.26857	up	hrcA	rip1_vs_wt_dip
Rv2375	Rv2375/-	-0.653912	0.0057903	1.52709	0.651817	1.00321	-1.23922	down	Rv2375	rip1_vs_wt_dip
Rv2376c	Rv2376c/cfp2	-0.338904	0.00536372	1.01044	0.565503	0.599297	-1.15291	down	cfp2	rip1_vs_wt_dip
Rv2377c	Rv2377c/mbtH	1.11376	0.000578581	1.65954	0.975119	1.14217	1.65327	up	Rv2377c	rip1_vs_wt_dip
Rv2378c	Rv2378c/mbtG	1.52649	1.06e-17	1.37932	1.62504	0.939357	2.30319	up	mbtG	rip1_vs_wt_dip
Rv2379c	Rv2379c/mbtF	1.41144	1.18e-08	1.40308	1.48044	0.95339	2.15859	up	mbtF	rip1_vs_wt_dip
Rv2380c	Rv2380c/mbtE	1.4596	6.28e-08	1.52158	1.40466	1.03912	2.08281	up	mbtE	rip1_vs_wt_dip
Rv2381c	Rv2381c/mbtD	1.45613	1.51e-07	1.76089	1.2035	1.20992	1.88165	up	mbtD	rip1_vs_wt_dip
Rv2383c	Rv2383c/mbtB	1.48007	3.54e-06	1.95799	1.10955	1.33393	1.7877	up	mbtB	rip1_vs_wt_dip
Rv2386c	Rv2386c/mbtI	1.05702	0.000564058	1.62203	0.94706	1.11611	1.62521	up	mbtI	rip1_vs_wt_dip
Rv2387	Rv2387/-	-0.652901	3.04e-05	0.828301	1.20923	0.53993	-1.79664	down	Rv2387	rip1_vs_wt_dip
Rv2393	Rv2393/che1	-0.371019	0.000510311	1.03698	0.606724	0.611512	-1.19413	down	che1	rip1_vs_wt_dip
Rv2395B	Rv2395B/aprB	-0.655621	8.08e-06	0.953705	1.12504	0.582755	-1.71244	down	aprB	rip1_vs_wt_dip
Rv2396	Rv2396/PE_PGRS41	-0.577669	3.67e-06	1.0363	0.945325	0.61108	-1.53273	down	PE_PGRS41	rip1_vs_wt_dip
Rv2397c	Rv2397c/cysA1	0.600911	2.87e-07	0.819827	1.04241	0.576461	1.72057	up	cysA1	rip1_vs_wt_dip
Rv2398c	Rv2398c/cysW	0.757216	1.82e-07	0.917266	1.17373	0.645135	1.85188	up	cysW	rip1_vs_wt_dip
Rv2399c	Rv2399c/cysT	0.551363	0.00809303	1.05683	0.75254	0.732669	1.43069	up	cysT	rip1_vs_wt_dip
Rv2400c	Rv2400c/subI	1.06145	1.54e-14	0.90467	1.66385	0.637947	2.342	up	subI	rip1_vs_wt_dip
Rv2405	Rv2405/-	0.383796	0.0407641	0.828473	0.65783	0.583428	1.33598	up	Rv2405	rip1_vs_wt_dip
Rv2406c	Rv2406c/-	-1.61288	1.03e-39	1.15531	2.31274	0.697393	-2.90014	down	Rv2406c	rip1_vs_wt_dip
Rv2409c	Rv2409c/-	-0.417194	0.0108452	0.865837	0.743537	0.561094	-1.33094	down	Rv2409c	rip1_vs_wt_dip
Rv2410c	Rv2410c/-	-0.304196	0.0184253	0.666275	0.629823	0.482987	-1.21723	down	Rv2410c	rip1_vs_wt_dip
Rv2411c	Rv2411c/-	-0.227745	0.0361625	0.559287	0.49466	0.460406	-1.08206	down	Rv2411c	rip1_vs_wt_dip
Rv2413c	Rv2413c/-	-0.45657	0.0302749	1.06778	0.720089	0.634047	-1.30749	down	Rv2413c	rip1_vs_wt_dip
Rv2414c	Rv2414c/-	-0.501036	0.000834672	0.902461	0.871262	0.57507	-1.45867	down	Rv2414c	rip1_vs_wt_dip
Rv2416c	Rv2416c/eis	1.55871	2.26e-28	1.24749	1.80671	0.862736	2.48486	up	eis	rip1_vs_wt_dip
Rv2419c	Rv2419c/gpgP	-0.519039	0.0115365	0.810744	0.983198	0.527909	-1.5706	down	gpgP	rip1_vs_wt_dip
Rv2428	Rv2428/ahpC	0.546524	1.1e-05	1.67703	0.473545	1.15411	1.1517	up	ahpC	rip1_vs_wt_dip
Rv2429	Rv2429/ahpD	0.390863	0.0109998	1.64482	0.345273	1.13204	1.02342	up	ahpD	rip1_vs_wt_dip
Rv2436	Rv2436/rbsK	0.909999	9.68e-06	0.809743	1.60336	0.567557	2.28151	up	rbsK	rip1_vs_wt_dip
Rv2437	Rv2437/-	1.32516	0.0011484	1.23448	1.54925	0.855357	2.2274	up	Rv2437	rip1_vs_wt_dip
Rv2439c	Rv2439c/proB	-1.15482	6.39e-09	1.08044	1.79594	0.643019	-2.38334	down	proB	rip1_vs_wt_dip
Rv2440c	Rv2440c/obg	-0.753453	1.23e-12	1.05889	1.20108	0.627315	-1.78848	down	obg	rip1_vs_wt_dip
Rv2442c	Rv2442c/rplU	-0.346176	0.0223538	1.0694	0.54494	0.635255	-1.13234	down	rplU	rip1_vs_wt_dip
Rv2443	Rv2443/dctA	-0.419595	0.00907059	0.830327	0.775322	0.541188	-1.36273	down	dctA	rip1_vs_wt_dip
Rv2444c	Rv2444c/rne	0.236882	0.0200428	0.815491	0.413584	0.572753	1.09174	up	rne	rip1_vs_wt_dip
Rv2445c	Rv2445c/ndkA	-0.58808	0.00112177	0.817443	1.10411	0.532627	-1.69152	down	ndkA	rip1_vs_wt_dip
Rv2450c	Rv2450c/rpfE	1.11825	2.21e-07	2.42258	0.69444	1.6103	1.37259	up	rpfE	rip1_vs_wt_dip
Rv2459	Rv2459/-	-1.16489	1.66e-22	1.03868	1.9015	0.612615	-2.4889	down	Rv2459	rip1_vs_wt_dip
Rv2463	Rv2463/lipP	-0.269998	0.0109453	1.13234	0.397475	0.679282	-0.98488	down	lipP	rip1_vs_wt_dip
Rv2466c	Rv2466c/-	2.29569	7.69e-43	2.08724	1.62611	1.41177	2.30426	up	Rv2466c	rip1_vs_wt_dip
Rv2468A	Rv2468A/-	-0.520243	7.3e-05	1.00773	0.869678	0.598201	-1.45708	down	Rv2468A	rip1_vs_wt_dip
Rv2468c	Rv2468c/-	-0.749618	5.93e-07	0.896942	1.30683	0.573617	-1.89423	down	Rv2468c	rip1_vs_wt_dip
Rv2470	Rv2470/glbO	0.415871	0.00877462	0.647165	0.959699	0.433335	1.63785	up	glbO	rip1_vs_wt_dip
Rv2482c	Rv2482c/plsB2	-0.298735	0.0118324	0.873385	0.52892	0.564803	-1.11632	down	plsB2	rip1_vs_wt_dip
Rv2483c	Rv2483c/plsC	-0.514389	6.66e-07	0.948872	0.883428	0.582265	-1.47083	down	plsC	rip1_vs_wt_dip
Rv2484c	Rv2484c/-	-0.505114	0.000219869	0.924503	0.872086	0.579201	-1.45949	down	Rv2484c	rip1_vs_wt_dip
Rv2485c	Rv2485c/lipQ	-2.56841	8.21e-59	1.32877	3.06652	0.837565	-3.65392	down	lipQ	rip1_vs_wt_dip
Rv2491	Rv2491/-	0.964649	0.0324483	0.716132	1.9834	0.486361	2.66155	up	Rv2491	rip1_vs_wt_dip
Rv2495c	Rv2495c/bkdC	0.853962	1.43e-22	1.0461	1.17636	0.725937	1.85451	up	bkdC	rip1_vs_wt_dip
Rv2496c	Rv2496c/bkdB	0.911013	1.73e-14	1.15575	1.13842	0.800245	1.81657	up	bkdB	rip1_vs_wt_dip
Rv2497c	Rv2497c/bkdA	1.10898	2.25e-25	1.28217	1.25543	0.883347	1.93358	up	bkdA	rip1_vs_wt_dip
Rv2498c	Rv2498c/citE	1.16826	7.57e-22	1.12653	1.49997	0.778854	2.17812	up	citE	rip1_vs_wt_dip
Rv2499c	Rv2499c/-	0.794251	1.45e-08	1.13881	1.00895	0.787206	1.6871	up	Rv2499c	rip1_vs_wt_dip
Rv2500c	Rv2500c/fadE19	1.12088	8.86e-16	1.16408	1.389	0.806968	2.06715	up	fadE19	rip1_vs_wt_dip
Rv2501c	Rv2501c/accA1	0.84401	4.77e-14	1.27583	0.959791	0.879369	1.63794	up	accA1	rip1_vs_wt_dip
Rv2502c	Rv2502c/accD1	0.76336	2.82e-12	1.09251	1.00892	0.756609	1.68708	up	accD1	rip1_vs_wt_dip
Rv2503c	Rv2503c/scoB	1.31157	1.79e-27	1.21956	1.54909	0.846672	2.22724	up	scoB	rip1_vs_wt_dip
Rv2504c	Rv2504c/scoA	1.05849	1.28e-11	1.2016	1.26705	0.835393	1.9452	up	scoA	rip1_vs_wt_dip
Rv2506	Rv2506/-	1.00075	1.25e-05	0.914046	1.55532	0.643438	2.23347	up	Rv2506	rip1_vs_wt_dip
Rv2508c	Rv2508c/-	-0.62576	0.000935292	0.90851	1.08554	0.576448	-1.67295	down	Rv2508c	rip1_vs_wt_dip
Rv2510c	Rv2510c/-	-0.401307	0.0272819	0.735158	0.808599	0.4963	-1.396	down	Rv2510c	rip1_vs_wt_dip
Rv2513	Rv2513/-	0.52972	0.00929555	0.775512	0.991804	0.534098	1.66996	up	Rv2513	rip1_vs_wt_dip
Rv2517c	Rv2517c/-	0.703744	0.0415095	1.40296	0.738205	0.953317	1.41636	up	Rv2517c	rip1_vs_wt_dip
Rv2518c	Rv2518c/ldtB	0.689989	1.89e-07	0.985254	1.00664	0.685436	1.68479	up	ldtB	rip1_vs_wt_dip
Rv2520c	Rv2520c/-	-0.572027	0.0137264	1.38886	0.647159	0.883905	-1.23456	down	Rv2520c	rip1_vs_wt_dip
Rv2521	Rv2521/bcp	-0.760224	3.66e-10	0.589818	1.63023	0.466329	-2.21764	down	bcp	rip1_vs_wt_dip
Rv2524c	Rv2524c/fas	-1.64168	2.7e-70	1.2113	2.19927	0.746464	-2.78667	down	fas	rip1_vs_wt_dip
Rv2525c	Rv2525c/-	0.494816	0.0158338	0.945473	0.748565	0.661019	1.42672	up	Rv2525c	rip1_vs_wt_dip
Rv2526	Rv2526/vapB17	0.848296	4.59e-05	1.39076	0.896698	0.946022	1.57485	up	vapB17	rip1_vs_wt_dip
Rv2527	Rv2527/vapC17	0.455972	0.0324599	1.05007	0.625989	0.728403	1.30414	up	vapC17	rip1_vs_wt_dip
Rv2529	Rv2529/-	-0.532565	0.00797647	0.670189	1.10044	0.483957	-1.68784	down	Rv2529	rip1_vs_wt_dip
Rv2536	Rv2536/-	-0.497514	0.000135581	0.663611	1.0312	0.482463	-1.6186	down	Rv2536	rip1_vs_wt_dip
Rv2542	Rv2542/-	-1.35299	1.34e-35	0.97647	2.31215	0.585167	-2.89955	down	Rv2542	rip1_vs_wt_dip
Rv2546	Rv2546/vapC18	1.05542	0.0238045	0.839614	1.7804	0.5928	2.45855	up	vapC18	rip1_vs_wt_dip
Rv2548	Rv2548/vapC19	0.605396	0.0299775	1.17249	0.743939	0.813771	1.42209	up	vapC19	rip1_vs_wt_dip
Rv2551c	Rv2551c/-	-0.866295	0.00272087	1.19256	1.18731	0.729629	-1.77471	down	Rv2551c	rip1_vs_wt_dip
Rv2557	Rv2557/-	-1.46585	7.58e-27	1.36625	1.69368	0.865482	-2.28109	down	Rv2557	rip1_vs_wt_dip
Rv2558	Rv2558/-	-0.612122	8.27e-06	1.52664	0.610404	1.00282	-1.19781	down	Rv2558	rip1_vs_wt_dip
Rv2561	Rv2561/-	0.884803	0.00915793	0.813013	1.55079	0.57055	2.22894	up	Rv2561	rip1_vs_wt_dip
Rv2563	Rv2563/-	-0.498604	0.0013587	0.975611	0.852379	0.584956	-1.43978	down	Rv2563	rip1_vs_wt_dip
Rv2564	Rv2564/glnQ	-0.449976	0.000291746	1.08964	0.693228	0.649103	-1.28063	down	glnQ	rip1_vs_wt_dip
Rv2568c	Rv2568c/-	-0.444642	0.0057709	0.687501	0.908355	0.489502	-1.49576	down	Rv2568c	rip1_vs_wt_dip
Rv2571c	Rv2571c/-	-0.470069	0.000223636	0.63825	0.984799	0.477325	-1.5722	down	Rv2571c	rip1_vs_wt_dip
Rv2576c	Rv2576c/-	0.463832	0.00243979	0.764112	0.884837	0.524201	1.56299	up	Rv2576c	rip1_vs_wt_dip
Rv2579	Rv2579/dhaA	-0.547737	0.00108712	0.759068	1.0941	0.500627	-1.68151	down	dhaA	rip1_vs_wt_dip
Rv2582	Rv2582/ppiB	-0.480817	0.00162818	1.17503	0.673272	0.714151	-1.26068	down	ppiB	rip1_vs_wt_dip
Rv2584c	Rv2584c/apt	-0.400684	0.0117483	0.739825	0.805795	0.497253	-1.3932	down	apt	rip1_vs_wt_dip
Rv2590	Rv2590/fadD9	1.06841	3.73e-28	1.24081	1.24385	0.858954	1.92201	up	fadD9	rip1_vs_wt_dip
Rv2591	Rv2591/PE_PGRS44	0.691485	0.000103806	1.17943	0.84401	0.819285	1.52216	up	PE_PGRS44	rip1_vs_wt_dip
Rv2592c	Rv2592c/ruvB	0.817146	2.06e-07	1.18803	0.989443	0.825865	1.6676	up	ruvB	rip1_vs_wt_dip
Rv2593c	Rv2593c/ruvA	0.802783	6.37e-05	1.22585	0.944024	0.850384	1.62218	up	ruvA	rip1_vs_wt_dip
Rv2594c	Rv2594c/ruvC	0.902864	7.49e-10	1.1179	1.16744	0.77337	1.84559	up	ruvC	rip1_vs_wt_dip
Rv2595	Rv2595/vapB40	0.425862	0.0084706	0.885975	0.68102	0.625329	1.35917	up	vapB40	rip1_vs_wt_dip
Rv2596	Rv2596/vapC40	0.620813	0.00100727	0.74287	1.23007	0.504695	1.90823	up	vapC40	rip1_vs_wt_dip
Rv2600	Rv2600/-	-0.94062	8.76e-15	1.01057	1.56941	0.599346	-2.15681	down	Rv2600	rip1_vs_wt_dip
Rv2601	Rv2601/speE	-0.907584	5.72e-05	0.819117	1.70015	0.533826	-2.28756	down	speE	rip1_vs_wt_dip
Rv2601A	Rv2601A/vapB41	0.867948	0.000111855	1.06677	1.17414	0.739222	1.85229	up	vapB41	rip1_vs_wt_dip
Rv2602	Rv2602/vapC41	1.03489	7.48e-09	1.15736	1.29112	0.801538	1.96928	up	vapC41	rip1_vs_wt_dip
Rv2605c	Rv2605c/tesB2	-0.277877	0.0158338	0.62042	0.587487	0.472992	-1.17489	down	tesB2	rip1_vs_wt_dip
Rv2608	Rv2608/PPE42	-0.911326	4.17e-08	0.663013	1.88929	0.482364	-2.4767	down	PPE42	rip1_vs_wt_dip
Rv2616	Rv2616/-	-1.0561	3.07e-13	1.11447	1.58523	0.666212	-2.17263	down	Rv2616	rip1_vs_wt_dip
Rv2619c	Rv2619c/-	0.565773	0.00308083	0.934017	0.864641	0.654344	1.54279	up	Rv2619c	rip1_vs_wt_dip
Rv2620c	Rv2620c/-	0.698291	0.0172368	1.17201	0.858503	0.813382	1.53665	up	Rv2620c	rip1_vs_wt_dip
Rv2621c	Rv2621c/-	0.838605	0.000830206	1.19512	1.00917	0.830983	1.68732	up	Rv2621c	rip1_vs_wt_dip
Rv2622	Rv2622/-	0.883615	0.000335134	0.87412	1.42991	0.61795	2.10807	up	Rv2622	rip1_vs_wt_dip
Rv2632c	Rv2632c/-	-1.1563	1.29e-12	1.22771	1.5191	0.761172	-2.1065	down	Rv2632c	rip1_vs_wt_dip
Rv2633c	Rv2633c/-	-1.11835	6.15e-12	1.42792	1.22012	0.916591	-1.80752	down	Rv2633c	rip1_vs_wt_dip
Rv2634c	Rv2634c/PE_PGRS46	0.866906	0.00427016	0.913214	1.34823	0.642996	2.02638	up	PE_PGRS46	rip1_vs_wt_dip
Rv2638	Rv2638/-	-0.436085	0.0201289	1.16116	0.620966	0.702269	-1.20837	down	Rv2638	rip1_vs_wt_dip
Rv2640c	Rv2640c/-	1.47047	1.06e-16	1.14392	1.859	0.790998	2.53715	up	Rv2640c	rip1_vs_wt_dip
Rv2641	Rv2641/cadI	0.406989	0.0072554	1.81484	0.326969	1.24473	1.00512	up	cadI	rip1_vs_wt_dip
Rv2642	Rv2642/-	0.562297	0.00347519	1.63305	0.500316	1.12389	1.17847	up	Rv2642	rip1_vs_wt_dip
Rv2644c	Rv2644c/-	-1.06383	0.0060796	1.34651	1.25096	0.850412	-1.83837	down	Rv2644c	rip1_vs_wt_dip
Rv2651c	Rv2651c/-	0.904856	0.00017982	1.57655	0.836137	1.08219	1.51429	up	Rv2651c	rip1_vs_wt_dip
Rv2657c	Rv2657c/-	0.751848	0.00485553	1.45586	0.760261	0.988934	1.43841	up	Rv2657c	rip1_vs_wt_dip
Rv2658c	Rv2658c/-	0.573878	0.0224551	1.29609	0.64347	0.891849	1.32162	up	Rv2658c	rip1_vs_wt_dip
Rv2659c	Rv2659c/-	0.86471	4.21e-06	1.46627	0.867685	0.996571	1.54584	up	Rv2659c	rip1_vs_wt_dip
Rv2668	Rv2668/-	-1.25324	3.75e-17	0.998826	2.10915	0.594193	-2.69656	down	Rv2668	rip1_vs_wt_dip
Rv2669	Rv2669/-	-1.94447	6.88e-22	0.847236	3.52926	0.550958	-4.11667	down	Rv2669	rip1_vs_wt_dip
Rv2675c	Rv2675c/-	0.50464	4.04e-05	0.676657	1.10661	0.456023	1.78476	up	Rv2675c	rip1_vs_wt_dip
Rv2676c	Rv2676c/-	0.584093	3.55e-05	0.734353	1.17302	0.49794	1.85117	up	Rv2676c	rip1_vs_wt_dip
Rv2680	Rv2680/-	0.638551	5.58e-06	0.876716	1.03085	0.61944	1.709	up	Rv2680	rip1_vs_wt_dip
Rv2681	Rv2681/-	0.616754	3.77e-06	0.7987	1.10751	0.556882	1.78567	up	Rv2681	rip1_vs_wt_dip
Rv2682c	Rv2682c/dxs1	-0.341221	0.00376191	0.549403	0.744172	0.458524	-1.33158	down	dxs1	rip1_vs_wt_dip
Rv2686c	Rv2686c/-	0.749273	0.00130169	0.851754	1.24275	0.602916	1.9209	up	Rv2686c	rip1_vs_wt_dip
Rv2687c	Rv2687c/-	0.916807	3.14e-06	0.873315	1.48469	0.617506	2.16284	up	Rv2687c	rip1_vs_wt_dip
Rv2688c	Rv2688c/-	0.874409	6.65e-07	1.02827	1.2234	0.714738	1.90155	up	Rv2688c	rip1_vs_wt_dip
Rv2691	Rv2691/ceoB	-0.365411	0.00623418	0.597658	0.780982	0.467887	-1.36839	down	ceoB	rip1_vs_wt_dip
Rv2692	Rv2692/ceoC	-0.512948	1.97e-05	0.701671	1.04082	0.492829	-1.62823	down	ceoC	rip1_vs_wt_dip
Rv2693c	Rv2693c/-	0.555827	0.00172951	1.06061	0.756109	0.735115	1.43426	up	Rv2693c	rip1_vs_wt_dip
Rv2694c	Rv2694c/-	0.69352	2.08e-06	1.18445	0.842498	0.823171	1.52065	up	Rv2694c	rip1_vs_wt_dip
Rv2697c	Rv2697c/dut	0.470871	0.000710105	1.25771	0.542124	0.868567	1.22028	up	dut	rip1_vs_wt_dip
Rv2700	Rv2700/-	-0.450066	6.4e-05	0.819309	0.842881	0.533961	-1.43029	down	Rv2700	rip1_vs_wt_dip
Rv2703	Rv2703/sigA	0.264348	0.00272087	0.658107	0.598343	0.441801	1.27649	up	sigA	rip1_vs_wt_dip
Rv2704	Rv2704/-	0.63399	0.000173287	0.889368	1.01014	0.627628	1.68829	up	Rv2704	rip1_vs_wt_dip
Rv2707	Rv2707/-	1.83554	2.97e-44	1.12137	2.36663	0.775592	3.04479	up	Rv2707	rip1_vs_wt_dip
Rv2708c	Rv2708c/-	0.567235	0.00103893	0.893832	0.899382	0.630694	1.57753	up	Rv2708c	rip1_vs_wt_dip
Rv2710	Rv2710/sigB	1.98609	2.7e-109	1.28685	2.24102	0.886242	2.91917	up	sigB	rip1_vs_wt_dip
Rv2711	Rv2711/ideR	0.739752	2.17e-10	0.941711	1.12289	0.658792	1.80104	up	ideR	rip1_vs_wt_dip
Rv2713	Rv2713/sthA	-0.466414	0.000515075	0.896272	0.813381	0.573427	-1.40079	down	sthA	rip1_vs_wt_dip
Rv2715	Rv2715/-	-0.350611	0.000465853	0.597111	0.749524	0.467778	-1.33693	down	Rv2715	rip1_vs_wt_dip
Rv2716	Rv2716/-	-0.330956	0.0387839	0.846205	0.60132	0.550382	-1.18872	down	Rv2716	rip1_vs_wt_dip
Rv2717c	Rv2717c/-	-0.651529	0.00226626	0.890731	1.13957	0.571732	-1.72698	down	Rv2717c	rip1_vs_wt_dip
Rv2720	Rv2720/lexA	0.591939	7.71e-08	1.20977	0.704124	0.840673	1.38228	up	lexA	rip1_vs_wt_dip
Rv2721c	Rv2721c/-	-0.567704	1.42e-06	1.07556	0.887454	0.639699	-1.47486	down	Rv2721c	rip1_vs_wt_dip
Rv2724c	Rv2724c/fadE20	1.02114	9.51e-13	0.789497	1.86493	0.547549	2.54308	up	fadE20	rip1_vs_wt_dip
Rv2725c	Rv2725c/hflX	0.426165	5.71e-05	0.827328	0.731623	0.582493	1.40977	up	hflX	rip1_vs_wt_dip
Rv2729c	Rv2729c/-	0.669124	2.73e-06	0.924544	1.03092	0.649057	1.70907	up	Rv2729c	rip1_vs_wt_dip
Rv2731	Rv2731/-	-0.639464	9.37e-06	0.965072	1.09557	0.58368	-1.68298	down	Rv2731	rip1_vs_wt_dip
Rv2734	Rv2734/-	0.368684	0.030864	1.13906	0.468238	0.787385	1.14639	up	Rv2734	rip1_vs_wt_dip
Rv2735c	Rv2735c/-	1.14164	9.72e-06	1.07473	1.53323	0.744595	2.21138	up	Rv2735c	rip1_vs_wt_dip
Rv2736c	Rv2736c/recX	0.506558	0.0130383	1.25949	0.582518	0.8696	1.26067	up	recX	rip1_vs_wt_dip
Rv2737c	Rv2737c/recA	0.548856	3.56e-05	1.05314	0.751521	0.730326	1.42967	up	recA	rip1_vs_wt_dip
Rv2739c	Rv2739c/-	-0.770456	2.54e-05	1.17664	1.07673	0.715549	-1.66414	down	Rv2739c	rip1_vs_wt_dip
Rv2740	Rv2740/ephG	-0.926166	1.48e-09	0.890999	1.61968	0.571819	-2.20709	down	ephG	rip1_vs_wt_dip
Rv2743c	Rv2743c/-	0.44064	0.00303882	1.14301	0.557552	0.790312	1.2357	up	Rv2743c	rip1_vs_wt_dip
Rv2744c	Rv2744c/35kd_ag	0.799186	1.36e-19	1.06843	1.07949	0.740337	1.75764	up	35kd_ag	rip1_vs_wt_dip
Rv2745c	Rv2745c/clgR	1.34648	1.04e-27	1.3635	1.44731	0.930333	2.12546	up	clgR	rip1_vs_wt_dip
Rv2746c	Rv2746c/pgsA3	-0.461765	0.0185804	0.754063	0.924319	0.499573	-1.51172	down	pgsA3	rip1_vs_wt_dip
Rv2747	Rv2747/argA	0.639423	0.00666066	0.807261	1.13127	0.565228	1.80942	up	argA	rip1_vs_wt_dip
Rv2748c	Rv2748c/ftsK	1.41211	1.98e-28	1.044	1.9487	0.724642	2.62685	up	ftsK	rip1_vs_wt_dip
Rv2749	Rv2749/-	0.457104	0.02812	0.966524	0.678213	0.673983	1.35636	up	Rv2749	rip1_vs_wt_dip
Rv2750	Rv2750/-	0.362836	0.017331	0.727088	0.735816	0.493107	1.41397	up	Rv2750	rip1_vs_wt_dip
Rv2751	Rv2751/-	0.314963	0.0160063	0.672847	0.695145	0.45309	1.3733	up	Rv2751	rip1_vs_wt_dip
Rv2754c	Rv2754c/thyX	-0.471095	0.0118063	0.79023	0.912702	0.516154	-1.50011	down	thyX	rip1_vs_wt_dip
Rv2762c	Rv2762c/-	-0.438631	0.0396825	1.10363	0.666	0.658605	-1.2534	down	Rv2762c	rip1_vs_wt_dip
Rv2763c	Rv2763c/dfrA	-0.409968	0.0180268	0.721623	0.829737	0.494094	-1.41714	down	dfrA	rip1_vs_wt_dip
Rv2771c	Rv2771c/-	-0.379434	0.0210001	0.845305	0.690031	0.549879	-1.27744	down	Rv2771c	rip1_vs_wt_dip
Rv2777c	Rv2777c/-	0.372285	0.00346063	0.794168	0.67404	0.552319	1.35219	up	Rv2777c	rip1_vs_wt_dip
Rv2779c	Rv2779c/-	1.01121	4.77e-08	0.921576	1.56186	0.647443	2.24001	up	Rv2779c	rip1_vs_wt_dip
Rv2780	Rv2780/ald	1.8689	2.76e-52	1.42129	1.9368	0.964944	2.61495	up	ald	rip1_vs_wt_dip
Rv2781c	Rv2781c/-	-0.663317	6.46e-10	0.865463	1.18259	0.560902	-1.76999	down	Rv2781c	rip1_vs_wt_dip
Rv2782c	Rv2782c/pepR	0.425949	6.88e-05	1.13233	0.544244	0.782644	1.2224	up	pepR	rip1_vs_wt_dip
Rv2785c	Rv2785c/rpsO	0.30108	0.0157869	0.767858	0.570853	0.527422	1.24901	up	rpsO	rip1_vs_wt_dip
Rv2789c	Rv2789c/fadE21	0.529368	1.74e-05	1.05956	0.720789	0.734429	1.39894	up	fadE21	rip1_vs_wt_dip
Rv2790c	Rv2790c/ltp1	0.269736	0.0343678	1.20994	0.320815	0.840783	0.998967	up	ltp1	rip1_vs_wt_dip
Rv2794c	Rv2794c/pptT	-0.302143	0.0201018	0.817429	0.56728	0.532617	-1.15468	down	pptT	rip1_vs_wt_dip
Rv2797c	Rv2797c/-	-0.477069	0.0153405	0.655346	0.991801	0.481013	-1.57921	down	Rv2797c	rip1_vs_wt_dip
Rv2799	Rv2799/-	-0.708202	4.3e-08	0.696064	1.43988	0.491848	-2.02728	down	Rv2799	rip1_vs_wt_dip
Rv2805	Rv2805/-	-0.742553	0.0174547	1.21106	0.995054	0.746244	-1.58246	down	Rv2805	rip1_vs_wt_dip
Rv2820c	Rv2820c/-	-0.336332	0.0449141	0.858596	0.603541	0.557265	-1.19095	down	Rv2820c	rip1_vs_wt_dip
Rv2821c	Rv2821c/-	-0.38695	0.0145231	1.06669	0.611068	0.633235	-1.19847	down	Rv2821c	rip1_vs_wt_dip
Rv2822c	Rv2822c/-	-0.678332	2.76e-05	1.23294	0.885787	0.765796	-1.47319	down	Rv2822c	rip1_vs_wt_dip
Rv2824c	Rv2824c/-	-0.641051	0.00226404	0.869515	1.13875	0.562943	-1.72615	down	Rv2824c	rip1_vs_wt_dip
Rv2837c	Rv2837c/-	-0.46837	0.00486747	0.943616	0.805206	0.581677	-1.39261	down	Rv2837c	rip1_vs_wt_dip
Rv2841c	Rv2841c/nusA	0.374779	0.0318707	0.72992	0.75725	0.494922	1.4354	up	nusA	rip1_vs_wt_dip
Rv2842c	Rv2842c/-	0.782607	9.26e-13	0.747562	1.53706	0.509159	2.21521	up	Rv2842c	rip1_vs_wt_dip
Rv2855	Rv2855/mtr	-0.888696	6.04e-14	0.853173	1.60335	0.554275	-2.19075	down	mtr	rip1_vs_wt_dip
Rv2858c	Rv2858c/aldC	-0.530938	1.09e-05	0.693609	1.08077	0.491261	-1.66817	down	aldC	rip1_vs_wt_dip
Rv2859c	Rv2859c/-	-0.629371	5.74e-05	0.749265	1.26186	0.498764	-1.84927	down	Rv2859c	rip1_vs_wt_dip
Rv2860c	Rv2860c/glnA4	-0.691841	7.47e-05	0.542927	1.5129	0.457295	-2.1003	down	glnA4	rip1_vs_wt_dip
Rv2862c	Rv2862c/-	-0.627045	0.00367546	0.650012	1.30649	0.479947	-1.89389	down	Rv2862c	rip1_vs_wt_dip
Rv2864c	Rv2864c/-	0.664328	0.000214054	0.926902	1.02149	0.650354	1.69964	up	Rv2864c	rip1_vs_wt_dip
Rv2865	Rv2865/relF	0.537244	0.0396825	1.08241	0.716525	0.749791	1.39468	up	relF	rip1_vs_wt_dip
Rv2866	Rv2866/relG	0.876957	0.0168349	1.1544	1.09734	0.799169	1.77549	up	relG	rip1_vs_wt_dip
Rv2867c	Rv2867c/-	2.57661	1.01e-108	0.88733	4.1144	0.626242	4.79255	up	Rv2867c	rip1_vs_wt_dip
Rv2868c	Rv2868c/gcpE	3.66868	0	0.608986	9.03596	0.406009	9.71411	up	gcpE	rip1_vs_wt_dip
Rv2869c	Rv2869c/rip	-7.11532	1.14e-165	0.645099	14.8579	0.478891	-15.4453	down	rip	rip1_vs_wt_dip
Rv2875	Rv2875/mpt70	-0.910473	6.24e-05	1.52106	0.912474	0.997807	-1.49988	down	mpt70	rip1_vs_wt_dip
Rv2876	Rv2876/-	-0.471555	0.00628477	0.896089	0.822422	0.573374	-1.40983	down	Rv2876	rip1_vs_wt_dip
Rv2878c	Rv2878c/mpt53	0.424051	0.014653	0.948546	0.639726	0.662863	1.31788	up	mpt53	rip1_vs_wt_dip
Rv2881c	Rv2881c/cdsA	-0.648089	8.07e-06	0.780337	1.26979	0.510393	-1.85719	down	cdsA	rip1_vs_wt_dip
Rv2883c	Rv2883c/pyrH	-0.359602	0.00282717	0.5628	0.779915	0.461078	-1.36732	down	pyrH	rip1_vs_wt_dip
Rv2884	Rv2884/-	-1.01069	2.09e-08	0.905868	1.75505	0.575872	-2.34246	down	Rv2884	rip1_vs_wt_dip
Rv2885c	Rv2885c/-	0.46121	0.00176582	1.14102	0.584675	0.788831	1.26283	up	Rv2885c	rip1_vs_wt_dip
Rv2886c	Rv2886c/-	0.924428	0.000451531	1.24243	1.07508	0.859868	1.75323	up	Rv2886c	rip1_vs_wt_dip
Rv2894c	Rv2894c/xerC	0.540639	0.00127229	1.05494	0.739121	0.731463	1.41727	up	xerC	rip1_vs_wt_dip
Rv2902c	Rv2902c/rnhB	-0.3874	5.13e-05	0.837737	0.710057	0.54559	-1.29746	down	rnhB	rip1_vs_wt_dip
Rv2905	Rv2905/lppW	0.864359	5.75e-21	0.735253	1.73362	0.498588	2.41177	up	lppW	rip1_vs_wt_dip
Rv2908c	Rv2908c/-	-0.400215	0.028454	0.968517	0.685431	0.583888	-1.27284	down	Rv2908c	rip1_vs_wt_dip
Rv2909c	Rv2909c/rpsP	-0.236216	0.0349749	0.930534	0.407253	0.580024	-0.994657	down	rpsP	rip1_vs_wt_dip
Rv2911	Rv2911/dacB2	-0.626405	0.000809607	1.1141	0.940625	0.665946	-1.52803	down	dacB2	rip1_vs_wt_dip
Rv2912c	Rv2912c/-	-0.731697	0.00543124	1.14301	1.06433	0.687473	-1.65173	down	Rv2912c	rip1_vs_wt_dip
Rv2913c	Rv2913c/-	-0.92095	1.4e-06	1.26288	1.16539	0.790249	-1.7528	down	Rv2913c	rip1_vs_wt_dip
Rv2917	Rv2917/-	-0.44264	0.049235	0.955698	0.759322	0.582941	-1.34673	down	Rv2917	rip1_vs_wt_dip
Rv2919c	Rv2919c/glnB	0.563201	0.0324599	1.01735	0.796239	0.707326	1.47439	up	glnB	rip1_vs_wt_dip
Rv2922A	Rv2922A/acyP	-1.41849	3.68e-13	1.10377	2.15345	0.658705	-2.74085	down	acyP	rip1_vs_wt_dip
Rv2922c	Rv2922c/smc	-0.389511	9.12e-05	0.626895	0.820749	0.47458	-1.40815	down	smc	rip1_vs_wt_dip
Rv2923c	Rv2923c/-	-0.883845	1.87e-05	0.717129	1.78986	0.493806	-2.37727	down	Rv2923c	rip1_vs_wt_dip
Rv2924c	Rv2924c/fpg	-0.480514	0.0266496	0.504353	1.06793	0.449948	-1.65534	down	fpg	rip1_vs_wt_dip
Rv2925c	Rv2925c/rnc	0.228192	0.041813	0.626335	0.546237	0.417753	1.22439	up	rnc	rip1_vs_wt_dip
Rv2927c	Rv2927c/-	0.668471	5.6e-07	0.872839	1.08298	0.617249	1.76113	up	Rv2927c	rip1_vs_wt_dip
Rv2930	Rv2930/fadD26	0.417076	6.92e-05	1.06943	0.562844	0.741016	1.241	up	fadD26	rip1_vs_wt_dip
Rv2931	Rv2931/ppsA	1.01509	6.71e-29	1.33138	1.11271	0.91227	1.79086	up	ppsA	rip1_vs_wt_dip
Rv2932	Rv2932/ppsB	1.44463	5.58e-49	1.84562	1.14266	1.26427	1.82081	up	ppsB	rip1_vs_wt_dip
Rv2933	Rv2933/ppsC	1.41863	4.94e-78	1.75722	1.17483	1.20752	1.85298	up	ppsC	rip1_vs_wt_dip
Rv2934	Rv2934/ppsD	1.68781	8.09e-81	1.56241	1.5756	1.07122	2.25376	up	ppsD	rip1_vs_wt_dip
Rv2935	Rv2935/ppsE	1.13254	2.17e-40	1.17023	1.39484	0.811947	2.07299	up	ppsE	rip1_vs_wt_dip
Rv2936	Rv2936/drrA	0.916247	3.62e-14	1.10066	1.20231	0.762072	1.88046	up	drrA	rip1_vs_wt_dip
Rv2937	Rv2937/drrB	0.829171	4.39e-10	1.42461	0.857344	0.967139	1.5355	up	drrB	rip1_vs_wt_dip
Rv2938	Rv2938/drrC	1.05621	4.31e-16	1.31802	1.1675	0.904677	1.84565	up	drrC	rip1_vs_wt_dip
Rv2939	Rv2939/papA5	1.17792	4.88e-13	1.35273	1.27443	0.924266	1.95259	up	papA5	rip1_vs_wt_dip
Rv2940c	Rv2940c/mas	0.206181	0.0312409	0.883806	0.330477	0.623888	1.00863	up	mas	rip1_vs_wt_dip
Rv2949c	Rv2949c/-	0.457073	0.00300286	1.43125	0.470431	0.971605	1.14858	up	Rv2949c	rip1_vs_wt_dip
Rv2950c	Rv2950c/fadD29	0.599615	7.45e-06	1.15553	0.749449	0.800075	1.4276	up	fadD29	rip1_vs_wt_dip
Rv2951c	Rv2951c/-	-0.407619	0.000444431	1.01957	0.676605	0.602448	-1.26401	down	Rv2951c	rip1_vs_wt_dip
Rv2954c	Rv2954c/-	-0.337038	0.00450126	0.906763	0.585062	0.576072	-1.17247	down	Rv2954c	rip1_vs_wt_dip
Rv2955c	Rv2955c/-	-0.405912	0.00320271	0.820729	0.758783	0.534952	-1.34619	down	Rv2955c	rip1_vs_wt_dip
Rv2956	Rv2956/-	-0.452135	0.00128235	1.2236	0.596878	0.757501	-1.18428	down	Rv2956	rip1_vs_wt_dip
Rv2958c	Rv2958c/-	0.641013	0.000496061	1.16808	0.791164	0.810216	1.46932	up	Rv2958c	rip1_vs_wt_dip
Rv2959c	Rv2959c/-	0.870736	4.22e-08	1.37699	0.928272	0.938017	1.60642	up	Rv2959c	rip1_vs_wt_dip
Rv2960c	Rv2960c/-	0.844659	0.000741567	1.19027	1.02072	0.827516	1.69887	up	Rv2960c	rip1_vs_wt_dip
Rv2962c	Rv2962c/-	1.43732	2e-26	1.00854	2.05077	0.700867	2.72893	up	Rv2962c	rip1_vs_wt_dip
Rv2963	Rv2963/-	2.88517	1.16e-131	1.36417	3.09996	0.930712	3.77811	up	Rv2963	rip1_vs_wt_dip
Rv2964	Rv2964/purU	1.94614	8.51e-32	0.836524	3.29758	0.590172	3.97573	up	purU	rip1_vs_wt_dip
Rv2966c	Rv2966c/-	-0.499051	0.0496888	0.997048	0.841062	0.593358	-1.42847	down	Rv2966c	rip1_vs_wt_dip
Rv2967c	Rv2967c/pca	-0.421005	3.04e-06	0.6598	0.87377	0.481826	-1.46117	down	pca	rip1_vs_wt_dip
Rv2970A	Rv2970A/-	0.677381	0.00296805	0.861988	1.10933	0.610619	1.78749	up	Rv2970A	rip1_vs_wt_dip
Rv2971	Rv2971/-	0.613401	1.97e-06	0.723005	1.25036	0.490581	1.92851	up	Rv2971	rip1_vs_wt_dip
Rv2976c	Rv2976c/ung	-0.381434	0.0117067	0.987064	0.647775	0.588838	-1.23518	down	ung	rip1_vs_wt_dip
Rv2978c	Rv2978c/-	-0.794845	5.5e-13	1.20713	1.0702	0.742709	-1.6576	down	Rv2978c	rip1_vs_wt_dip
Rv2981c	Rv2981c/ddlA	-0.3434	0.00852155	0.752798	0.6877	0.499346	-1.2751	down	ddlA	rip1_vs_wt_dip
Rv2982c	Rv2982c/gpdA2	-0.430562	0.01371	0.715702	0.872049	0.493736	-1.45945	down	gpdA2	rip1_vs_wt_dip
Rv2984	Rv2984/ppk1	-0.632031	1.76e-11	0.541469	1.38294	0.457019	-1.97035	down	ppk1	rip1_vs_wt_dip
Rv2985	Rv2985/mutT1	-1.19476	6.41e-22	1.44469	1.28347	0.930879	-1.87087	down	mutT1	rip1_vs_wt_dip
Rv2986c	Rv2986c/hupB	0.704031	7.85e-07	0.971815	1.0396	0.677215	1.71775	up	hupB	rip1_vs_wt_dip
Rv2987c	Rv2987c/leuD	2.1458	3.33e-13	1.66075	1.87734	1.143	2.55549	up	leuD	rip1_vs_wt_dip
Rv2988c	Rv2988c/leuC	1.74209	5.57e-22	1.62072	1.56217	1.11518	2.24032	up	leuC	rip1_vs_wt_dip
Rv2989	Rv2989/-	1.81177	1.74e-15	1.67833	1.56864	1.15499	2.24679	up	Rv2989	rip1_vs_wt_dip
Rv2994	Rv2994/-	-0.295811	0.0120204	0.600844	0.631365	0.468527	-1.21877	down	Rv2994	rip1_vs_wt_dip
Rv3001c	Rv3001c/ilvC	-0.482682	8.03e-08	0.756435	0.965291	0.500038	-1.5527	down	ilvC	rip1_vs_wt_dip
Rv3002c	Rv3002c/ilvN	-0.391214	0.00339268	0.955685	0.671105	0.58294	-1.25851	down	ilvN	rip1_vs_wt_dip
Rv3003c	Rv3003c/ilvB1	-0.558164	4.08e-07	0.733871	1.12536	0.495989	-1.71276	down	ilvB1	rip1_vs_wt_dip
Rv3005c	Rv3005c/-	0.361839	0.000164329	0.798079	0.650484	0.556261	1.32864	up	Rv3005c	rip1_vs_wt_dip
Rv3008	Rv3008/-	0.633152	0.017331	0.807698	1.11935	0.565641	1.79751	up	Rv3008	rip1_vs_wt_dip
Rv3011c	Rv3011c/gatA	-0.320701	0.0190171	1.12793	0.47442	0.675986	-1.06182	down	gatA	rip1_vs_wt_dip
Rv3016	Rv3016/lpqA	1.31284	4.35e-14	0.838811	2.2172	0.592117	2.89535	up	lpqA	rip1_vs_wt_dip
Rv3024c	Rv3024c/trmU	-0.38827	0.000737482	0.519667	0.857329	0.452884	-1.44473	down	trmU	rip1_vs_wt_dip
Rv3033	Rv3033/-	-1.53681	5.42e-16	0.997248	2.58961	0.593451	-3.17701	down	Rv3033	rip1_vs_wt_dip
Rv3035	Rv3035/-	-0.465101	0.000844467	0.619211	0.983929	0.472698	-1.57133	down	Rv3035	rip1_vs_wt_dip
Rv3036c	Rv3036c/TB22.2	0.457047	0.00691848	0.639196	1.06994	0.427172	1.74809	up	TB22.2	rip1_vs_wt_dip
Rv3045	Rv3045/adhC	0.234215	0.0394151	0.640541	0.546983	0.428194	1.22513	up	adhC	rip1_vs_wt_dip
Rv3047c	Rv3047c/-	1.40978	0.000162629	1.21006	1.67661	0.840854	2.35476	up	Rv3047c	rip1_vs_wt_dip
Rv3048c	Rv3048c/nrdF2	1.3968	1.92e-27	1.134	1.78211	0.783792	2.46026	up	nrdF2	rip1_vs_wt_dip
Rv3049c	Rv3049c/-	1.30709	1.31e-44	0.864069	2.13565	0.612033	2.8138	up	Rv3049c	rip1_vs_wt_dip
Rv3050c	Rv3050c/-	0.681725	1.96e-12	0.616011	1.66016	0.410639	2.33831	up	Rv3050c	rip1_vs_wt_dip
Rv3051c	Rv3051c/nrdE	0.746559	1.14e-14	0.738812	1.48928	0.501288	2.16743	up	nrdE	rip1_vs_wt_dip
Rv3052c	Rv3052c/nrdI	0.848473	2.41e-17	0.696636	1.79828	0.471825	2.47643	up	nrdI	rip1_vs_wt_dip
Rv3053c	Rv3053c/nrdH	0.664131	1.31e-09	0.740517	1.3212	0.502672	1.99935	up	nrdH	rip1_vs_wt_dip
Rv3054c	Rv3054c/-	2.0118	1.27e-12	1.93308	1.52561	1.31869	2.20376	up	Rv3054c	rip1_vs_wt_dip
Rv3057c	Rv3057c/-	-0.424558	0.00639601	0.702641	0.861278	0.49294	-1.44868	down	Rv3057c	rip1_vs_wt_dip
Rv3058c	Rv3058c/-	-0.686959	1.6e-07	0.813365	1.29693	0.529679	-1.88434	down	Rv3058c	rip1_vs_wt_dip
Rv3060c	Rv3060c/-	0.856635	1.46e-07	1.01814	1.21013	0.707889	1.88828	up	Rv3060c	rip1_vs_wt_dip
Rv3061c	Rv3061c/fadE22	0.602351	0.000258342	1.06752	0.814289	0.739726	1.49244	up	fadE22	rip1_vs_wt_dip
Rv3068c	Rv3068c/pgmA	-0.340883	0.0434448	0.443372	0.779571	0.437271	-1.36698	down	pgmA	rip1_vs_wt_dip
Rv3074	Rv3074/-	0.684034	0.000690219	1.5168	0.660673	1.03536	1.33882	up	Rv3074	rip1_vs_wt_dip
Rv3082c	Rv3082c/virS	0.629965	0.00882191	0.915299	0.978062	0.644096	1.65621	up	virS	rip1_vs_wt_dip
Rv3083	Rv3083/-	0.382587	0.00544177	1.31087	0.424834	0.900558	1.10299	up	Rv3083	rip1_vs_wt_dip
Rv3088	Rv3088/tgs4	0.31566	0.0251034	1.21211	0.374831	0.84214	1.05298	up	tgs4	rip1_vs_wt_dip
Rv3089	Rv3089/fadD13	0.608738	2.09e-05	1.10912	0.792972	0.767666	1.47112	up	fadD13	rip1_vs_wt_dip
Rv3092c	Rv3092c/-	0.470699	0.00040869	0.950502	0.708832	0.664049	1.38698	up	Rv3092c	rip1_vs_wt_dip
Rv3095	Rv3095/-	0.512904	0.00267153	1.34272	0.558325	0.918648	1.23648	up	Rv3095	rip1_vs_wt_dip
Rv3096	Rv3096/-	0.454786	0.00949764	0.901183	0.715433	0.63568	1.39358	up	Rv3096	rip1_vs_wt_dip
Rv3099c	Rv3099c/-	-0.307336	0.00764282	0.54434	0.671679	0.457563	-1.25908	down	Rv3099c	rip1_vs_wt_dip
Rv3100c	Rv3100c/smpB	0.552911	0.000741567	0.978524	0.811554	0.6813	1.48971	up	smpB	rip1_vs_wt_dip
Rv3103c	Rv3103c/-	0.410896	0.0418317	0.976791	0.604043	0.680243	1.28219	up	Rv3103c	rip1_vs_wt_dip
Rv3105c	Rv3105c/prfB	0.307464	0.00727293	0.675961	0.675025	0.455486	1.35318	up	prfB	rip1_vs_wt_dip
Rv3106	Rv3106/fprA	-0.511105	0.000764982	0.437736	1.17238	0.435956	-1.75978	down	fprA	rip1_vs_wt_dip
Rv3118	Rv3118/sseC1	-0.343142	0.03446	1.25203	0.438934	0.781762	-1.02634	down	Rv3118	rip1_vs_wt_dip
Rv3122	Rv3122/-	1.37941	3.9e-09	0.976519	2.02831	0.680078	2.70646	up	Rv3122	rip1_vs_wt_dip
Rv3123	Rv3123/-	0.714984	0.0223775	1.42195	0.740622	0.965383	1.41877	up	Rv3123	rip1_vs_wt_dip
Rv3135	Rv3135/PPE50	0.982478	3.01e-05	1.21929	1.16062	0.846509	1.83877	up	PPE50	rip1_vs_wt_dip
Rv3136	Rv3136/PPE51	0.61059	9.07e-05	1.26349	0.700273	0.871932	1.37842	up	PPE51	rip1_vs_wt_dip
Rv3138	Rv3138/pflA	0.881391	4.28e-08	0.905217	1.38085	0.638294	2.05901	up	pflA	rip1_vs_wt_dip
Rv3139	Rv3139/fadE24	1.24004	1.56e-38	1.16247	1.53914	0.805668	2.2173	up	fadE24	rip1_vs_wt_dip
Rv3140	Rv3140/fadE23	1.07687	3.95e-27	1.12104	1.38882	0.775386	2.06697	up	fadE23	rip1_vs_wt_dip
Rv3143	Rv3143/-	-0.546054	0.0106591	1.49083	0.562383	0.970964	-1.14979	down	Rv3143	rip1_vs_wt_dip
Rv3144c	Rv3144c/PPE52	-0.765536	1.93e-09	0.825995	1.4217	0.538464	-2.00911	down	PPE52	rip1_vs_wt_dip
Rv3145	Rv3145/nuoA	-1.11703	1.64e-21	1.18435	1.54643	0.722326	-2.13384	down	nuoA	rip1_vs_wt_dip
Rv3146	Rv3146/nuoB	-1.28942	3.41e-29	1.38248	1.46749	0.878654	-2.0549	down	nuoB	rip1_vs_wt_dip
Rv3147	Rv3147/nuoC	-1.12264	1.29e-27	1.23037	1.47031	0.763539	-2.05771	down	nuoC	rip1_vs_wt_dip
Rv3148	Rv3148/nuoD	-1.10491	7.48e-34	1.44205	1.18984	0.928621	-1.77724	down	nuoD	rip1_vs_wt_dip
Rv3149	Rv3149/nuoE	-1.21924	9.53e-45	1.28503	1.51148	0.806655	-2.09888	down	nuoE	rip1_vs_wt_dip
Rv3150	Rv3150/nuoF	-1.21705	2.99e-45	1.22451	1.60493	0.75832	-2.19234	down	nuoF	rip1_vs_wt_dip
Rv3151	Rv3151/nuoG	-1.20789	3.09e-32	1.13279	1.77729	0.679624	-2.3647	down	nuoG	rip1_vs_wt_dip
Rv3152	Rv3152/nuoH	-0.830279	4.79e-16	1.45737	0.881603	0.941783	-1.46901	down	nuoH	rip1_vs_wt_dip
Rv3153	Rv3153/nuoI	-0.861018	3.76e-16	1.06873	1.35645	0.634759	-1.94385	down	nuoI	rip1_vs_wt_dip
Rv3154	Rv3154/nuoJ	-0.870472	1.23e-19	1.13845	1.27276	0.683927	-1.86016	down	nuoJ	rip1_vs_wt_dip
Rv3155	Rv3155/nuoK	-0.663105	0.000207734	1.47348	0.693797	0.955763	-1.2812	down	nuoK	rip1_vs_wt_dip
Rv3156	Rv3156/nuoL	-1.04244	4.84e-21	1.32623	1.2473	0.835757	-1.8347	down	nuoL	rip1_vs_wt_dip
Rv3157	Rv3157/nuoM	-0.936178	3.66e-20	1.31337	1.13244	0.826694	-1.71984	down	nuoM	rip1_vs_wt_dip
Rv3158	Rv3158/nuoN	-1.01414	7.06e-21	1.15691	1.45142	0.698719	-2.03883	down	nuoN	rip1_vs_wt_dip
Rv3161c	Rv3161c/-	0.374894	0.00499168	1.82069	0.300285	1.24846	0.978436	up	Rv3161c	rip1_vs_wt_dip
Rv3168	Rv3168/-	-0.850025	9.09e-06	1.00403	1.4248	0.596592	-2.01221	down	Rv3168	rip1_vs_wt_dip
Rv3169	Rv3169/-	-1.26333	3.74e-11	0.937104	2.17485	0.580883	-2.76225	down	Rv3169	rip1_vs_wt_dip
Rv3171c	Rv3171c/hpx	0.493502	0.000143782	0.904136	0.773992	0.637606	1.45214	up	hpx	rip1_vs_wt_dip
Rv3173c	Rv3173c/-	0.604091	9.81e-06	1.03361	0.841161	0.718164	1.51931	up	Rv3173c	rip1_vs_wt_dip
Rv3182	Rv3182/-	0.764773	0.0465491	1.27714	0.868873	0.88019	1.54702	up	Rv3182	rip1_vs_wt_dip
Rv3183	Rv3183/-	0.841563	0.0491462	1.3501	0.911979	0.922788	1.59013	up	Rv3183	rip1_vs_wt_dip
Rv3188	Rv3188/-	0.895842	4.08e-05	1.45975	0.903279	0.991767	1.58143	up	Rv3188	rip1_vs_wt_dip
Rv3189	Rv3189/-	0.978646	4.56e-05	1.18548	1.18774	0.823953	1.8659	up	Rv3189	rip1_vs_wt_dip
Rv3190c	Rv3190c/-	0.55585	0.000188335	0.667256	1.23851	0.448805	1.91666	up	Rv3190c	rip1_vs_wt_dip
Rv3193c	Rv3193c/-	0.264162	0.0145801	0.568956	0.690851	0.382372	1.369	up	Rv3193c	rip1_vs_wt_dip
Rv3196A	Rv3196A/-	-0.364567	0.0363598	1.21852	0.484186	0.752948	-1.07159	down	Rv3196A	rip1_vs_wt_dip
Rv3197	Rv3197/-	0.40238	0.00234084	0.810724	0.707839	0.568464	1.38599	up	Rv3197	rip1_vs_wt_dip
Rv3197A	Rv3197A/whiB7	1.48508	3.15e-06	1.85941	1.16665	1.27295	1.8448	up	whiB7	rip1_vs_wt_dip
Rv3201c	Rv3201c/-	0.699777	9.07e-05	1.21529	0.829027	0.844094	1.50718	up	Rv3201c	rip1_vs_wt_dip
Rv3202c	Rv3202c/-	0.542979	0.0217846	1.49623	0.532692	1.01931	1.21084	up	Rv3202c	rip1_vs_wt_dip
Rv3206c	Rv3206c/moeB1	0.642315	4.92e-14	1.09156	0.849653	0.755973	1.52781	up	moeB1	rip1_vs_wt_dip
Rv3209	Rv3209/-	0.974096	6.36e-08	1.11881	1.25859	0.77396	1.93674	up	Rv3209	rip1_vs_wt_dip
Rv3212	Rv3212/-	0.332739	0.00609721	1.01368	0.472197	0.704662	1.15035	up	Rv3212	rip1_vs_wt_dip
Rv3213c	Rv3213c/-	-0.279899	0.00679756	0.695174	0.569311	0.491645	-1.15672	down	Rv3213c	rip1_vs_wt_dip
Rv3218	Rv3218/-	-0.416807	0.040456	0.923597	0.719781	0.579074	-1.30719	down	Rv3218	rip1_vs_wt_dip
Rv3220c	Rv3220c/-	-0.338444	0.0352781	0.761519	0.675184	0.501262	-1.26259	down	Rv3220c	rip1_vs_wt_dip
Rv3224	Rv3224/-	-0.443524	3.85e-05	0.830614	0.819272	0.541364	-1.40668	down	Rv3224	rip1_vs_wt_dip
Rv3225c	Rv3225c/-	-0.365803	0.0121747	0.600764	0.780779	0.46851	-1.36818	down	Rv3225c	rip1_vs_wt_dip
Rv3227	Rv3227/aroA	-0.535268	0.0011484	0.783973	1.04421	0.512607	-1.63161	down	aroA	rip1_vs_wt_dip
Rv3228	Rv3228/-	-0.313265	0.0431365	0.874253	0.554249	0.565207	-1.14165	down	Rv3228	rip1_vs_wt_dip
Rv3229c	Rv3229c/desA3	-2.31678	5.28e-50	2.13877	1.44136	1.60736	-2.02876	down	desA3	rip1_vs_wt_dip
Rv3230c	Rv3230c/-	-1.79885	5.73e-34	1.69437	1.55174	1.15925	-2.13915	down	Rv3230c	rip1_vs_wt_dip
Rv3233c	Rv3233c/-	-0.438218	0.0183974	0.90468	0.761323	0.5756	-1.34873	down	Rv3233c	rip1_vs_wt_dip
Rv3234c	Rv3234c/tgs3	-0.544867	1.57e-05	0.64936	1.13559	0.479811	-1.72299	down	tgs3	rip1_vs_wt_dip
Rv3236c	Rv3236c/-	-0.901658	1.63e-06	0.635427	1.89164	0.476655	-2.47904	down	Rv3236c	rip1_vs_wt_dip
Rv3237c	Rv3237c/-	-0.879165	1.64e-07	0.886832	1.54131	0.570401	-2.12872	down	Rv3237c	rip1_vs_wt_dip
Rv3240c	Rv3240c/secA1	0.362671	2.75e-06	0.571252	0.945389	0.383621	1.62354	up	secA1	rip1_vs_wt_dip
Rv3244c	Rv3244c/lpqB	0.237756	0.0164966	0.702399	0.498872	0.476586	1.17702	up	lpqB	rip1_vs_wt_dip
Rv3245c	Rv3245c/mtrB	0.356456	0.000207776	0.606334	0.881657	0.404303	1.55981	up	mtrB	rip1_vs_wt_dip
Rv3246c	Rv3246c/mtrA	0.480807	6.22e-05	0.795782	0.867957	0.553953	1.54611	up	mtrA	rip1_vs_wt_dip
Rv3247c	Rv3247c/tmk	0.507172	0.013177	1.02009	0.715081	0.709252	1.39323	up	tmk	rip1_vs_wt_dip
Rv3248c	Rv3248c/sahH	0.749161	8e-13	0.780401	1.39106	0.538555	2.06921	up	sahH	rip1_vs_wt_dip
Rv3249c	Rv3249c/-	1.93436	2.66e-57	1.14859	2.43443	0.794584	3.11258	up	Rv3249c	rip1_vs_wt_dip
Rv3250c	Rv3250c/rubB	2.03561	8.81e-33	1.30169	2.27396	0.895185	2.95211	up	rubB	rip1_vs_wt_dip
Rv3251c	Rv3251c/rubA	2.31898	1.25e-35	1.92876	1.7621	1.31603	2.44025	up	rubA	rip1_vs_wt_dip
Rv3252c	Rv3252c/alkB	2.5397	5.35e-73	1.78869	2.06824	1.22796	2.74639	up	alkB	rip1_vs_wt_dip
Rv3253c	Rv3253c/-	-0.587616	0.000676418	0.772604	1.16219	0.50561	-1.7496	down	Rv3253c	rip1_vs_wt_dip
Rv3258c	Rv3258c/-	0.428197	0.00492417	1.10201	0.561229	0.762964	1.23938	up	Rv3258c	rip1_vs_wt_dip
Rv3260c	Rv3260c/whiB2	0.653834	4.62e-07	0.855581	1.07907	0.605923	1.75722	up	whiB2	rip1_vs_wt_dip
Rv3261	Rv3261/fbiA	-0.597649	1.91e-08	0.657958	1.24123	0.481498	-1.82863	down	fbiA	rip1_vs_wt_dip
Rv3262	Rv3262/fbiB	-1.25166	8.36e-20	0.878375	2.20732	0.56705	-2.79472	down	fbiB	rip1_vs_wt_dip
Rv3263	Rv3263/-	0.799663	4.15e-05	0.786224	1.46943	0.544199	2.14758	up	Rv3263	rip1_vs_wt_dip
Rv3267	Rv3267/-	1.13278	1.34e-14	0.827126	1.94526	0.582329	2.62342	up	Rv3267	rip1_vs_wt_dip
Rv3268	Rv3268/-	0.868884	1.9e-11	0.790542	1.58376	0.54862	2.26191	up	Rv3268	rip1_vs_wt_dip
Rv3269	Rv3269/-	0.794072	6.8e-07	1.95337	0.596548	1.33111	1.2747	up	Rv3269	rip1_vs_wt_dip
Rv3271c	Rv3271c/-	-0.727803	3.49e-05	0.981886	1.24023	0.586828	-1.82764	down	Rv3271c	rip1_vs_wt_dip
Rv3273	Rv3273/-	-0.264075	0.00104262	0.721471	0.534475	0.494082	-1.12188	down	Rv3273	rip1_vs_wt_dip
Rv3274c	Rv3274c/fadE25	-0.535852	4.28e-05	0.691699	1.0919	0.490751	-1.67931	down	fadE25	rip1_vs_wt_dip
Rv3275c	Rv3275c/purE	-0.30815	0.047926	0.97682	0.526519	0.585258	-1.11392	down	purE	rip1_vs_wt_dip
Rv3285	Rv3285/accA3	-0.524517	1.62e-06	0.591305	1.12407	0.466623	-1.71147	down	accA3	rip1_vs_wt_dip
Rv3292	Rv3292/-	-0.54384	8.98e-06	0.733397	1.09674	0.495871	-1.68414	down	Rv3292	rip1_vs_wt_dip
Rv3293	Rv3293/pcd	-0.622009	0.00013744	0.84705	1.12917	0.550854	-1.71658	down	pcd	rip1_vs_wt_dip
Rv3295	Rv3295/-	-0.742715	1.58e-11	0.916763	1.28495	0.578013	-1.87235	down	Rv3295	rip1_vs_wt_dip
Rv3296	Rv3296/lhr	0.41911	0.00575433	0.977813	0.615554	0.680866	1.29371	up	lhr	rip1_vs_wt_dip
Rv3298c	Rv3298c/lpqC	-0.6378	0.0002105	0.618957	1.34945	0.472636	-1.93686	down	lpqC	rip1_vs_wt_dip
Rv3300c	Rv3300c/-	-0.656205	0.000342191	0.627231	1.38247	0.474662	-1.96987	down	Rv3300c	rip1_vs_wt_dip
Rv3307	Rv3307/deoD	-1.32049	1.45e-19	1.11923	1.97197	0.669626	-2.55938	down	deoD	rip1_vs_wt_dip
Rv3308	Rv3308/pmmB	-0.356616	0.00809457	0.804726	0.680332	0.52418	-1.26774	down	pmmB	rip1_vs_wt_dip
Rv3310	Rv3310/sapM	0.673271	0.000326595	1.17559	0.824839	0.816245	1.50299	up	sapM	rip1_vs_wt_dip
Rv3311	Rv3311/-	0.410683	0.00132275	0.900968	0.646198	0.635537	1.32435	up	Rv3311	rip1_vs_wt_dip
Rv3312A	Rv3312A/-	-0.616555	0.000738634	1.37191	0.708676	0.87001	-1.29608	down	Rv3312A	rip1_vs_wt_dip
Rv3313c	Rv3313c/add	-0.552907	4.94e-05	1.005	0.926106	0.597023	-1.51351	down	add	rip1_vs_wt_dip
Rv3314c	Rv3314c/deoA	-0.513995	4.28e-05	0.65736	1.06773	0.48139	-1.65514	down	deoA	rip1_vs_wt_dip
Rv3315c	Rv3315c/cdd	-0.852375	8.1e-06	0.881069	1.50017	0.568184	-2.08758	down	cdd	rip1_vs_wt_dip
Rv3320c	Rv3320c/vapC44	0.729203	6.4e-05	1.21227	0.865793	0.842237	1.54394	up	vapC44	rip1_vs_wt_dip
Rv3330	Rv3330/dacB1	0.485375	0.00984794	1.05154	0.665516	0.729321	1.34367	up	dacB1	rip1_vs_wt_dip
Rv3331	Rv3331/sugI	-1.15637	6.52e-19	0.87064	2.05214	0.563493	-2.63955	down	sugI	rip1_vs_wt_dip
Rv3332	Rv3332/nagA	-1.61256	1.42e-17	1.30488	1.96478	0.820733	-2.55218	down	nagA	rip1_vs_wt_dip
Rv3334	Rv3334/-	0.91424	2.38e-07	1.25481	1.05461	0.8669	1.73276	up	Rv3334	rip1_vs_wt_dip
Rv3335c	Rv3335c/-	-0.565996	0.00988207	0.949811	0.971893	0.582364	-1.5593	down	Rv3335c	rip1_vs_wt_dip
Rv3337	Rv3337/-	0.548977	0.0282772	1.10437	0.718057	0.764532	1.39621	up	Rv3337	rip1_vs_wt_dip
Rv3339c	Rv3339c/icd1	0.695923	3.35e-05	1.00377	0.997742	0.697498	1.67589	up	icd1	rip1_vs_wt_dip
Rv3340	Rv3340/metC	0.529107	2.46e-05	1.30675	0.589103	0.898157	1.26725	up	metC	rip1_vs_wt_dip
Rv3359	Rv3359/-	-0.945867	2.73e-07	0.716	1.91568	0.49375	-2.50308	down	Rv3359	rip1_vs_wt_dip
Rv3362c	Rv3362c/-	-0.441856	0.00609762	0.944641	0.75947	0.581796	-1.34687	down	Rv3362c	rip1_vs_wt_dip
Rv3363c	Rv3363c/-	-0.473114	0.030655	0.85231	0.854317	0.553792	-1.44172	down	Rv3363c	rip1_vs_wt_dip
Rv3364c	Rv3364c/-	-0.537328	0.0193581	0.868034	0.955747	0.562207	-1.54315	down	Rv3364c	rip1_vs_wt_dip
Rv3365c	Rv3365c/-	-0.528601	2.48e-06	0.696558	1.07449	0.491956	-1.66189	down	Rv3365c	rip1_vs_wt_dip
Rv3368c	Rv3368c/-	-0.684407	1e-05	0.821003	1.27893	0.535141	-1.86633	down	Rv3368c	rip1_vs_wt_dip
Rv3370c	Rv3370c/dnaE2	0.596896	0.0357968	1.63419	0.530728	1.12467	1.20888	up	dnaE2	rip1_vs_wt_dip
Rv3371	Rv3371/-	-0.600841	1.26e-05	1.14698	0.869997	0.690624	-1.4574	down	Rv3371	rip1_vs_wt_dip
Rv3372	Rv3372/otsB2	-0.529923	0.00644835	0.686024	1.08362	0.489031	-1.67102	down	otsB2	rip1_vs_wt_dip
Rv3373	Rv3373/echA18	-0.469115	0.0132826	0.762043	0.935592	0.50141	-1.523	down	echA18	rip1_vs_wt_dip
Rv3376	Rv3376/-	0.434798	0.000271065	0.888863	0.693145	0.627283	1.3713	up	Rv3376	rip1_vs_wt_dip
Rv3382c	Rv3382c/lytB1	-0.419167	0.0247018	0.786578	0.815318	0.514115	-1.40272	down	Rv3382c	rip1_vs_wt_dip
Rv3384c	Rv3384c/vapC46	0.579906	0.00863706	1.35606	0.626155	0.926138	1.30431	up	vapC46	rip1_vs_wt_dip
Rv3389c	Rv3389c/htdY	-0.527316	0.000526689	0.738209	1.06111	0.49695	-1.64851	down	htdY	rip1_vs_wt_dip
Rv3390	Rv3390/lpqD	-1.40427	1.72e-17	1.03789	2.29418	0.6121	-2.88158	down	lpqD	rip1_vs_wt_dip
Rv3393	Rv3393/iunH	0.607853	0.00801764	0.78999	1.10911	0.548055	1.78726	up	iunH	rip1_vs_wt_dip
Rv3394c	Rv3394c/-	-0.900988	0.00305334	1.24955	1.15547	0.779762	-1.74287	down	Rv3394c	rip1_vs_wt_dip
Rv3399	Rv3399/-	0.902789	0.000118383	0.70134	1.8978	0.475703	2.57595	up	Rv3399	rip1_vs_wt_dip
Rv3403c	Rv3403c/-	0.580987	7.75e-05	0.909383	0.906605	0.640839	1.58476	up	Rv3403c	rip1_vs_wt_dip
Rv3405c	Rv3405c/-	-0.795688	0.000322354	0.938079	1.3695	0.581006	-1.9569	down	Rv3405c	rip1_vs_wt_dip
Rv3409c	Rv3409c/choD	-0.336425	0.00351127	1.13603	0.493239	0.682073	-1.08064	down	choD	rip1_vs_wt_dip
Rv3410c	Rv3410c/guaB3	0.290053	0.0461334	0.704597	0.606336	0.47837	1.28449	up	guaB3	rip1_vs_wt_dip
Rv3411c	Rv3411c/guaB2	0.269809	0.0354517	0.693261	0.57518	0.469087	1.25333	up	guaB2	rip1_vs_wt_dip
Rv3416	Rv3416/whiB3	1.52062	1.34e-14	1.12051	1.96198	0.775042	2.64013	up	whiB3	rip1_vs_wt_dip
Rv3417c	Rv3417c/groEL1	1.32067	2.67e-19	1.42694	1.36335	0.968696	2.0415	up	groEL1	rip1_vs_wt_dip
Rv3418c	Rv3418c/groES	1.66072	5.57e-22	1.64043	1.47096	1.12901	2.14911	up	groES	rip1_vs_wt_dip
Rv3424c	Rv3424c/-	1.15413	0.00381846	1.47237	1.15284	1.00112	1.83099	up	Rv3424c	rip1_vs_wt_dip
Rv3427c	Rv3427c/-	1.17353	9.55e-06	1.21563	1.38995	0.844301	2.0681	up	Rv3427c	rip1_vs_wt_dip
Rv3429	Rv3429/PPE59	0.609842	0.00359567	1.02115	0.858952	0.709984	1.5371	up	PPE59	rip1_vs_wt_dip
Rv3437	Rv3437/-	0.521257	0.00304861	0.82381	0.89921	0.579683	1.57736	up	Rv3437	rip1_vs_wt_dip
Rv3438	Rv3438/-	-0.337981	0.0189064	0.623234	0.71352	0.473681	-1.30092	down	Rv3438	rip1_vs_wt_dip
Rv3441c	Rv3441c/mrsA	-0.37226	0.0030365	0.85285	0.671836	0.554094	-1.25924	down	mrsA	rip1_vs_wt_dip
Rv3451	Rv3451/cut3	0.71177	9.11e-05	0.698074	1.50479	0.473002	2.18294	up	cut3	rip1_vs_wt_dip
Rv3452	Rv3452/cut4	0.744119	0.000686398	0.751851	1.4497	0.513291	2.12785	up	cut4	rip1_vs_wt_dip
Rv3463	Rv3463/-	1.48332	2.34e-14	1.33571	1.62163	0.914711	2.29978	up	Rv3463	rip1_vs_wt_dip
Rv3466	Rv3466/-	0.66375	0.011146	0.946899	1.00284	0.661872	1.68099	up	Rv3466	rip1_vs_wt_dip
Rv3472	Rv3472/-	-0.50971	0.0306899	0.808017	0.968721	0.526168	-1.55613	down	Rv3472	rip1_vs_wt_dip
Rv3476c	Rv3476c/kgtP	-0.713022	0.000201762	0.977683	1.21782	0.585492	-1.80522	down	kgtP	rip1_vs_wt_dip
Rv3477	Rv3477/PE31	-1.45307	3.82e-25	1.5012	1.48253	0.98013	-2.06994	down	PE31	rip1_vs_wt_dip
Rv3478	Rv3478/PPE60	-1.4838	1.88e-33	1.28885	1.83323	0.809393	-2.42064	down	PPE60	rip1_vs_wt_dip
Rv3479	Rv3479/-	-1.00907	9.63e-29	1.00099	1.69533	0.595204	-2.28273	down	Rv3479	rip1_vs_wt_dip
Rv3482c	Rv3482c/-	0.323087	0.00934183	0.592993	0.815779	0.396047	1.49393	up	Rv3482c	rip1_vs_wt_dip
Rv3484	Rv3484/cpsA	1.14668	1.4e-31	0.832595	1.95396	0.586851	2.63211	up	Rv3484	rip1_vs_wt_dip
Rv3487c	Rv3487c/lipF	-0.722819	1.65e-15	1.24963	0.926897	0.779827	-1.5143	down	lipF	rip1_vs_wt_dip
Rv3490	Rv3490/otsA	0.443311	6.38e-06	0.680067	0.966527	0.458664	1.64468	up	otsA	rip1_vs_wt_dip
Rv3491	Rv3491/-	-0.485612	0.000188169	0.771185	0.961819	0.504889	-1.54922	down	Rv3491	rip1_vs_wt_dip
Rv3492c	Rv3492c/-	-0.381832	0.0180614	1.17093	0.537344	0.710592	-1.12475	down	Rv3492c	rip1_vs_wt_dip
Rv3493c	Rv3493c/-	-0.579829	1.4e-06	0.780622	1.13565	0.510572	-1.72305	down	Rv3493c	rip1_vs_wt_dip
Rv3494c	Rv3494c/mce4F	-0.639691	4.55e-08	0.866351	1.13954	0.561357	-1.72695	down	mce4F	rip1_vs_wt_dip
Rv3495c	Rv3495c/lprN	-0.744737	3.7e-11	0.795972	1.43418	0.519278	-2.02158	down	lprN	rip1_vs_wt_dip
Rv3496c	Rv3496c/mce4D	-0.685741	1.65e-10	0.974053	1.17298	0.584614	-1.76038	down	mce4D	rip1_vs_wt_dip
Rv3497c	Rv3497c/mce4C	-0.758491	1.66e-15	0.837517	1.39055	0.545463	-1.97795	down	mce4C	rip1_vs_wt_dip
Rv3498c	Rv3498c/mce4B	-0.718931	6.5e-09	0.805887	1.36973	0.524869	-1.95714	down	mce4B	rip1_vs_wt_dip
Rv3499c	Rv3499c/mce4A	-0.428176	0.000197277	0.70654	0.868031	0.493273	-1.45544	down	mce4A	rip1_vs_wt_dip
Rv3500c	Rv3500c/yrbE4B	-1.1953	1.15e-11	0.901714	2.07919	0.574885	-2.6666	down	yrbE4B	rip1_vs_wt_dip
Rv3501c	Rv3501c/yrbE4A	-0.938001	5.45e-09	0.714802	1.89996	0.493694	-2.48737	down	yrbE4A	rip1_vs_wt_dip
Rv3502c	Rv3502c/-	0.442484	0.00808617	1.09908	0.58144	0.761014	1.25959	up	Rv3502c	rip1_vs_wt_dip
Rv3503c	Rv3503c/fdxD	0.900704	0.00635429	1.33705	0.983879	0.915463	1.66203	up	fdxD	rip1_vs_wt_dip
Rv3508	Rv3508/PE_PGRS54	-0.834694	0.00816113	1.37398	0.957555	0.871693	-1.54496	down	PE_PGRS54	rip1_vs_wt_dip
Rv3509c	Rv3509c/ilvX	-0.627252	8.9e-08	0.643908	1.31053	0.478626	-1.89793	down	ilvX	rip1_vs_wt_dip
Rv3516	Rv3516/echA19	0.574474	0.0235547	0.963373	0.854819	0.672041	1.53297	up	echA19	rip1_vs_wt_dip
Rv3517	Rv3517/-	0.789301	0.0492192	1.01257	1.12144	0.703832	1.79959	up	Rv3517	rip1_vs_wt_dip
Rv3524	Rv3524/-	0.717512	5.21e-12	0.861476	1.17574	0.610263	1.8539	up	Rv3524	rip1_vs_wt_dip
Rv3526	Rv3526/kshA	0.419893	0.000881838	1.22597	0.493727	0.850456	1.17188	up	kshA	rip1_vs_wt_dip
Rv3527	Rv3527/-	0.682266	0.000914761	1.10208	0.894172	0.763014	1.57232	up	Rv3527	rip1_vs_wt_dip
Rv3529c	Rv3529c/-	0.832018	0.00190713	1.02987	1.1624	0.715778	1.84055	up	Rv3529c	rip1_vs_wt_dip
Rv3537	Rv3537/kstD	1.0163	2.47e-09	1.09248	1.34327	0.75659	2.02142	up	kstD	rip1_vs_wt_dip
Rv3544c	Rv3544c/fadE28	-0.39456	0.0217565	0.848404	0.715288	0.55161	-1.30269	down	fadE28	rip1_vs_wt_dip
Rv3549c	Rv3549c/-	0.855032	0.000118383	1.2722	0.974796	0.87714	1.65295	up	Rv3549c	rip1_vs_wt_dip
Rv3550	Rv3550/echA20	0.964456	4.59e-05	1.14262	1.22079	0.790024	1.89895	up	echA20	rip1_vs_wt_dip
Rv3551	Rv3551/-	1.00111	5.25e-06	1.1071	1.30636	0.766335	1.98452	up	Rv3551	rip1_vs_wt_dip
Rv3552	Rv3552/-	0.742317	0.000741567	1.03659	1.03094	0.720038	1.70909	up	Rv3552	rip1_vs_wt_dip
Rv3553	Rv3553/-	0.95235	1.6e-05	0.926557	1.46479	0.650163	2.14294	up	Rv3553	rip1_vs_wt_dip
Rv3554	Rv3554/fdxB	0.416911	0.00104049	0.706232	0.869236	0.479629	1.54739	up	fdxB	rip1_vs_wt_dip
Rv3556c	Rv3556c/fadA6	0.574891	4.31e-05	0.783328	1.06198	0.541338	1.74013	up	fadA6	rip1_vs_wt_dip
Rv3557c	Rv3557c/-	0.797637	0.00154024	0.897337	1.2599	0.633095	1.93805	up	Rv3557c	rip1_vs_wt_dip
Rv3558	Rv3558/PPE64	-0.750139	0.000281689	0.56529	1.62524	0.461556	-2.21264	down	PPE64	rip1_vs_wt_dip
Rv3559c	Rv3559c/-	0.687791	0.00740114	0.726138	1.3965	0.492512	2.07465	up	Rv3559c	rip1_vs_wt_dip
Rv3560c	Rv3560c/fadE30	0.700996	0.00469613	0.788973	1.2815	0.547011	1.95965	up	fadE30	rip1_vs_wt_dip
Rv3561	Rv3561/fadD3	1.01413	7.51e-06	0.980144	1.48637	0.682289	2.16452	up	fadD3	rip1_vs_wt_dip
Rv3562	Rv3562/fadE31	0.911439	1.11e-05	0.853173	1.50889	0.604045	2.18704	up	fadE31	rip1_vs_wt_dip
Rv3564	Rv3564/fadE33	0.760087	0.00086181	0.872893	1.23135	0.617278	1.9095	up	fadE33	rip1_vs_wt_dip
Rv3565	Rv3565/aspB	0.562241	0.0170162	0.610012	1.38253	0.406675	2.06068	up	aspB	rip1_vs_wt_dip
Rv3566A	Rv3566A/-	-0.591591	0.00428791	0.947655	1.01625	0.582133	-1.60365	down	Rv3566A	rip1_vs_wt_dip
Rv3572	Rv3572/-	-0.777389	1.43e-05	1.05469	1.24557	0.624123	-1.83297	down	Rv3572	rip1_vs_wt_dip
Rv3574	Rv3574/kstR	0.733681	0.000296619	1.13416	0.935936	0.783901	1.61409	up	kstR	rip1_vs_wt_dip
Rv3575c	Rv3575c/-	-0.644132	0.000132511	0.811848	1.21847	0.528642	-1.80587	down	Rv3575c	rip1_vs_wt_dip
Rv3583c	Rv3583c/-	-0.177941	0.0373873	0.766901	0.35374	0.503029	-0.941144	down	Rv3583c	rip1_vs_wt_dip
Rv3584	Rv3584/lpqE	-1.18186	5.14e-34	0.880989	2.08018	0.568151	-2.66758	down	lpqE	rip1_vs_wt_dip
Rv3585	Rv3585/radA	-0.509024	3.17e-05	1.09031	0.783659	0.649547	-1.37106	down	radA	rip1_vs_wt_dip
Rv3587c	Rv3587c/-	0.849754	2.83e-10	0.900778	1.33733	0.635411	2.01548	up	Rv3587c	rip1_vs_wt_dip
Rv3588c	Rv3588c/canB	-0.636755	2.78e-05	0.83349	1.17244	0.543101	-1.75985	down	canB	rip1_vs_wt_dip
Rv3592	Rv3592/mhuD	0.338409	0.016984	0.851166	0.561727	0.602444	1.23988	up	Rv3592	rip1_vs_wt_dip
Rv3593	Rv3593/lpqF	0.34777	0.00109218	0.655851	0.790267	0.440067	1.46842	up	lpqF	rip1_vs_wt_dip
Rv3597c	Rv3597c/lsr2	-0.476817	0.00445604	0.96105	0.817318	0.583393	-1.40472	down	lsr2	rip1_vs_wt_dip
Rv3598c	Rv3598c/lysS	-0.423412	0.00096236	0.883196	0.744086	0.569036	-1.33149	down	lysS	rip1_vs_wt_dip
Rv3600c	Rv3600c/-	0.302076	0.0399717	0.874833	0.48852	0.61835	1.16667	up	Rv3600c	rip1_vs_wt_dip
Rv3604c	Rv3604c/-	0.301763	0.0436348	0.745298	0.595274	0.506932	1.27343	up	Rv3604c	rip1_vs_wt_dip
Rv3605c	Rv3605c/-	0.441525	0.0119715	0.917947	0.684008	0.645497	1.36216	up	Rv3605c	rip1_vs_wt_dip
Rv3606c	Rv3606c/folK	0.383673	0.0166308	0.85798	0.631315	0.607736	1.30947	up	folK	rip1_vs_wt_dip
Rv3607c	Rv3607c/folB	0.499474	0.0220167	0.851477	0.828735	0.602694	1.50689	up	folB	rip1_vs_wt_dip
Rv3608c	Rv3608c/folP1	0.506461	0.000745707	1.01037	0.721248	0.702201	1.3994	up	folP1	rip1_vs_wt_dip
Rv3609c	Rv3609c/folE	0.635964	1.55e-06	0.913062	0.989189	0.642915	1.66734	up	folE	rip1_vs_wt_dip
Rv3610c	Rv3610c/ftsH	0.250785	0.00810927	0.750204	0.490072	0.511731	1.16822	up	ftsH	rip1_vs_wt_dip
Rv3612c	Rv3612c/-	-1.01149	2.58e-13	1.42204	1.10957	0.911611	-1.69697	down	Rv3612c	rip1_vs_wt_dip
Rv3613c	Rv3613c/-	-0.770795	3.61e-11	1.50679	0.782468	0.985082	-1.36987	down	Rv3613c	rip1_vs_wt_dip
Rv3614c	Rv3614c/espD	-0.981658	1.15e-27	1.56108	0.949376	1.034	-1.53678	down	espD	rip1_vs_wt_dip
Rv3615c	Rv3615c/espC	-1.24422	3.94e-22	1.68884	1.07825	1.15392	-1.66566	down	espC	rip1_vs_wt_dip
Rv3616c	Rv3616c/espA	-1.4067	1.32e-24	1.5294	1.3993	1.00529	-1.9867	down	espA	rip1_vs_wt_dip
Rv3618	Rv3618/-	0.499336	0.013038	0.669632	1.1081	0.450624	1.78625	up	Rv3618	rip1_vs_wt_dip
Rv3623	Rv3623/lpqG	-0.618788	9.44e-05	0.769285	1.22773	0.504008	-1.81514	down	lpqG	rip1_vs_wt_dip
Rv3624c	Rv3624c/hpt	-0.715374	7.79e-13	0.607886	1.52196	0.470035	-2.10936	down	hpt	rip1_vs_wt_dip
Rv3625c	Rv3625c/mesJ	0.554557	0.00108062	0.947614	0.837318	0.662301	1.51547	up	mesJ	rip1_vs_wt_dip
Rv3626c	Rv3626c/-	0.345367	0.00349318	0.829898	0.590774	0.584602	1.26893	up	Rv3626c	rip1_vs_wt_dip
Rv3628	Rv3628/ppa	-0.353043	0.0182408	1.04995	0.568905	0.620566	-1.15631	down	ppa	rip1_vs_wt_dip
Rv3632	Rv3632/-	-0.364045	0.0282554	0.886382	0.638408	0.570239	-1.22581	down	Rv3632	rip1_vs_wt_dip
Rv3633	Rv3633/-	-0.906941	2.21e-18	1.2476	1.16547	0.778177	-1.75287	down	Rv3633	rip1_vs_wt_dip
Rv3634c	Rv3634c/galE1	0.252717	0.0434259	0.974551	0.372256	0.67888	1.05041	up	galE1	rip1_vs_wt_dip
Rv3645	Rv3645/-	1.04125	6.07e-26	0.832061	1.77566	0.586403	2.45381	up	Rv3645	rip1_vs_wt_dip
Rv3646c	Rv3646c/topA	-0.247209	0.0187747	0.770513	0.489943	0.504567	-1.07735	down	topA	rip1_vs_wt_dip
Rv3647c	Rv3647c/-	-0.554097	0.00300972	1.0181	0.920551	0.601919	-1.50796	down	Rv3647c	rip1_vs_wt_dip
Rv3651	Rv3651/-	0.514405	0.00198582	0.966322	0.763371	0.67386	1.44152	up	Rv3651	rip1_vs_wt_dip
Rv3658c	Rv3658c/-	-0.675962	0.00171897	1.16103	0.962693	0.702157	-1.5501	down	Rv3658c	rip1_vs_wt_dip
Rv3671c	Rv3671c/-	-0.351681	0.00212943	0.698963	0.714183	0.492424	-1.30159	down	Rv3671c	rip1_vs_wt_dip
Rv3672c	Rv3672c/-	-0.521808	4.89e-05	0.6755	1.07468	0.485547	-1.66208	down	Rv3672c	rip1_vs_wt_dip
Rv3674c	Rv3674c/nth	0.341475	0.0114652	0.673959	0.75224	0.453945	1.43039	up	nth	rip1_vs_wt_dip
Rv3678c	Rv3678c/-	-0.305237	0.0436348	0.810809	0.578155	0.527951	-1.16556	down	Rv3678c	rip1_vs_wt_dip
Rv3682	Rv3682/ponA2	0.414979	4.29e-05	0.664209	0.929458	0.446474	1.60761	up	ponA2	rip1_vs_wt_dip
Rv3684	Rv3684/-	-0.308098	0.011348	0.683894	0.630917	0.488333	-1.21832	down	Rv3684	rip1_vs_wt_dip
Rv3685c	Rv3685c/cyp137	-0.399734	0.00128622	0.815676	0.752325	0.531331	-1.33973	down	cyp137	rip1_vs_wt_dip
Rv3686c	Rv3686c/-	-0.675215	9.44e-07	1.12667	1.00023	0.675058	-1.58764	down	Rv3686c	rip1_vs_wt_dip
Rv3694c	Rv3694c/-	0.334475	0.00105226	0.538498	0.912124	0.366699	1.59028	up	Rv3694c	rip1_vs_wt_dip
Rv3697A	Rv3697A/vapB48	0.557448	0.0213139	0.775331	1.04403	0.533937	1.72218	up	vapB48	rip1_vs_wt_dip
Rv3697c	Rv3697c/vapC48	0.742259	3.99e-06	0.72503	1.5092	0.491824	2.18735	up	vapC48	rip1_vs_wt_dip
Rv3700c	Rv3700c/-	-0.566904	0.000933034	0.87555	1.00195	0.5658	-1.58936	down	egtE	rip1_vs_wt_dip
Rv3703c	Rv3703c/-	-1.02849	1e-15	0.697653	2.08966	0.492181	-2.67706	down	etgB	rip1_vs_wt_dip
Rv3704c	Rv3704c/gshA	-0.480666	3.7e-05	0.633595	1.00935	0.476214	-1.59675	down	gshA	rip1_vs_wt_dip
Rv3705A	Rv3705A/-	-1.15982	1.04e-09	0.89893	2.02001	0.574163	-2.60742	down	Rv3705A	rip1_vs_wt_dip
Rv3705c	Rv3705c/-	-1.18777	3.47e-15	0.816008	2.23443	0.531576	-2.82183	down	Rv3705c	rip1_vs_wt_dip
Rv3710	Rv3710/leuA	0.41053	0.000115335	0.686356	0.885556	0.463584	1.56371	up	leuA	rip1_vs_wt_dip
Rv3711c	Rv3711c/dnaQ	0.416175	0.0072554	0.891451	0.661586	0.629056	1.33974	up	dnaQ	rip1_vs_wt_dip
Rv3713	Rv3713/cobQ2	-0.613068	0.000156477	0.92859	1.05745	0.579762	-1.64485	down	cobQ2	rip1_vs_wt_dip
Rv3718c	Rv3718c/-	-0.608598	0.00259818	0.769159	1.20765	0.503953	-1.79505	down	Rv3718c	rip1_vs_wt_dip
Rv3725	Rv3725/-	-0.514545	1.23e-07	0.702355	1.0439	0.492909	-1.6313	down	Rv3725	rip1_vs_wt_dip
Rv3726	Rv3726/-	-0.595449	2.08e-09	0.787722	1.15675	0.514762	-1.74415	down	Rv3726	rip1_vs_wt_dip
Rv3729	Rv3729/-	-1.13874	2.46e-16	0.669192	2.35427	0.48369	-2.94168	down	Rv3729	rip1_vs_wt_dip
Rv3732	Rv3732/-	-0.331914	0.01518	0.712019	0.672475	0.49357	-1.25988	down	Rv3732	rip1_vs_wt_dip
Rv3733c	Rv3733c/-	-1.01	3.24e-12	0.855543	1.81788	0.555591	-2.40529	down	Rv3733c	rip1_vs_wt_dip
Rv3734c	Rv3734c/tgs2	-0.902304	5.19e-20	1.11728	1.3503	0.668223	-1.93771	down	tgs2	rip1_vs_wt_dip
Rv3736	Rv3736/-	0.456067	0.0195135	0.604755	1.13084	0.403298	1.809	up	Rv3736	rip1_vs_wt_dip
Rv3740c	Rv3740c/-	0.873731	0.00235184	1.30869	0.971581	0.899288	1.64973	up	Rv3740c	rip1_vs_wt_dip
Rv3741c	Rv3741c/-	1.30022	1.51e-06	1.93023	0.987307	1.31694	1.66546	up	Rv3741c	rip1_vs_wt_dip
Rv3742c	Rv3742c/-	1.1481	0.000344408	2.29591	0.747862	1.53517	1.42601	up	Rv3742c	rip1_vs_wt_dip
Rv3746c	Rv3746c/PE34	0.873434	0.0485069	1.48265	0.865743	1.00888	1.5439	up	PE34	rip1_vs_wt_dip
Rv3749c	Rv3749c/-	-0.526994	0.000718635	0.956627	0.903896	0.583025	-1.4913	down	Rv3749c	rip1_vs_wt_dip
Rv3752c	Rv3752c/-	-0.593359	0.00715779	1.38309	0.674917	0.879159	-1.26232	down	Rv3752c	rip1_vs_wt_dip
Rv3753c	Rv3753c/-	-0.834872	6.28e-12	0.841509	1.5242	0.547744	-2.1116	down	Rv3753c	rip1_vs_wt_dip
Rv3755c	Rv3755c/-	0.556772	0.00296898	0.647325	1.28448	0.43346	1.96263	up	Rv3755c	rip1_vs_wt_dip
Rv3759c	Rv3759c/proX	0.401033	0.000745559	0.846756	0.669697	0.598827	1.34785	up	proX	rip1_vs_wt_dip
Rv3761c	Rv3761c/fadE36	-0.34202	0.0367355	0.702468	0.693863	0.492921	-1.28127	down	fadE36	rip1_vs_wt_dip
Rv3762c	Rv3762c/-	-1.17877	1.26e-16	0.646055	2.46038	0.479102	-3.04779	down	Rv3762c	rip1_vs_wt_dip
Rv3763	Rv3763/lpqH	-1.82471	4.05e-63	1.18988	2.50908	0.727243	-3.09648	down	lpqH	rip1_vs_wt_dip
Rv3766	Rv3766/-	0.755932	3.98e-07	0.864114	1.23505	0.612064	1.91321	up	Rv3766	rip1_vs_wt_dip
Rv3767c	Rv3767c/-	1.23294	1.36e-19	0.923028	1.90202	0.648231	2.58017	up	Rv3767c	rip1_vs_wt_dip
Rv3774	Rv3774/echA21	-0.276682	0.0208675	0.878511	0.487882	0.567108	-1.07529	down	echA21	rip1_vs_wt_dip
Rv3776	Rv3776/-	0.88987	1.23e-05	1.40029	0.935032	0.9517	1.61318	up	Rv3776	rip1_vs_wt_dip
Rv3777	Rv3777/-	0.391049	0.0102687	0.759464	0.751773	0.520169	1.42992	up	Rv3777	rip1_vs_wt_dip
Rv3780	Rv3780/-	0.344187	0.00488319	0.611331	0.844554	0.407536	1.52271	up	Rv3780	rip1_vs_wt_dip
Rv3782	Rv3782/glfT1	0.355758	0.000629221	0.799734	0.637661	0.557912	1.31581	up	glfT1	rip1_vs_wt_dip
Rv3785	Rv3785/-	0.851831	5.63e-11	0.795219	1.53931	0.553384	2.21747	up	Rv3785	rip1_vs_wt_dip
Rv3791	Rv3791/dprE2	-0.288602	0.0248392	1.02711	0.4764	0.605799	-1.0638	down	dprE2	rip1_vs_wt_dip
Rv3792	Rv3792/aftA	-0.28945	0.0251304	0.784423	0.56437	0.512872	-1.15177	down	aftA	rip1_vs_wt_dip
Rv3793	Rv3793/embC	-0.274331	0.0260071	0.853494	0.494777	0.554454	-1.08218	down	embC	rip1_vs_wt_dip
Rv3797	Rv3797/fadE35	1.15692	3.69e-09	0.770133	2.18542	0.529383	2.86357	up	fadE35	rip1_vs_wt_dip
Rv3799c	Rv3799c/accD4	-0.268853	0.00156469	0.850269	0.48648	0.55265	-1.07388	down	accD4	rip1_vs_wt_dip
Rv3800c	Rv3800c/pks13	-0.224194	0.0305359	1.02559	0.370544	0.60504	-0.957948	down	pks13	rip1_vs_wt_dip
Rv3802c	Rv3802c/-	0.702011	3.29e-08	0.795517	1.26789	0.553685	1.94604	up	Rv3802c	rip1_vs_wt_dip
Rv3803c	Rv3803c/fbpD	-0.913789	5.13e-18	0.866371	1.62779	0.561367	-2.2152	down	fbpD	rip1_vs_wt_dip
Rv3804c	Rv3804c/fbpA	-0.307059	0.00969806	0.960377	0.526381	0.58334	-1.11379	down	fbpA	rip1_vs_wt_dip
Rv3809c	Rv3809c/glf	0.320375	0.022867	0.754645	0.621038	0.51587	1.29919	up	glf	rip1_vs_wt_dip
Rv3811	Rv3811/-	1.12595	9.38e-14	0.758043	2.16981	0.518917	2.84796	up	Rv3811	rip1_vs_wt_dip
Rv3816c	Rv3816c/-	0.322037	0.00699912	0.532009	0.885887	0.363519	1.56404	up	Rv3816c	rip1_vs_wt_dip
Rv3817	Rv3817/-	-0.39326	0.0485845	0.534325	0.863044	0.455666	-1.45045	down	Rv3817	rip1_vs_wt_dip
Rv3819	Rv3819/-	0.411208	0.0273188	1.04121	0.568819	0.722915	1.24697	up	Rv3819	rip1_vs_wt_dip
Rv3820c	Rv3820c/papA2	-0.350468	0.0452464	1.17602	0.49016	0.715008	-1.07756	down	papA2	rip1_vs_wt_dip
Rv3826	Rv3826/fadD23	-0.349105	0.00109218	1.01613	0.580604	0.601279	-1.16801	down	fadD23	rip1_vs_wt_dip
Rv3831	Rv3831/-	-0.558015	0.0144399	0.914171	0.966164	0.577557	-1.55357	down	Rv3831	rip1_vs_wt_dip
Rv3833	Rv3833/-	0.62132	0.00994228	0.961138	0.926443	0.670651	1.60459	up	Rv3833	rip1_vs_wt_dip
Rv3838c	Rv3838c/pheA	0.292908	0.0399717	0.778824	0.545356	0.537094	1.22351	up	pheA	rip1_vs_wt_dip
Rv3839	Rv3839/-	1.95465	4.55e-08	1.70762	1.66392	1.17473	2.34207	up	Rv3839	rip1_vs_wt_dip
Rv3840	Rv3840/-	1.63101	3.3e-06	1.34867	1.76902	0.921987	2.44717	up	Rv3840	rip1_vs_wt_dip
Rv3841	Rv3841/bfrB	1.57314	0.000164044	1.60186	1.42833	1.10139	2.10648	up	bfrB	rip1_vs_wt_dip
Rv3846	Rv3846/sodA	-0.480601	3.69e-05	1.07316	0.753303	0.637992	-1.34071	down	sodA	rip1_vs_wt_dip
Rv3850	Rv3850/-	-0.288906	0.0431365	0.875985	0.510438	0.565996	-1.09784	down	Rv3850	rip1_vs_wt_dip
Rv3853	Rv3853/rraA	-0.274913	0.0213797	0.971212	0.470628	0.58414	-1.05803	down	rraA	rip1_vs_wt_dip
Rv3854c	Rv3854c/ethA	0.811066	4.99e-07	1.64313	0.717201	1.13088	1.39535	up	ethA	rip1_vs_wt_dip
Rv3855	Rv3855/ethR	1.01219	2.26e-06	1.39162	1.06936	0.946531	1.74751	up	ethR	rip1_vs_wt_dip
Rv3856c	Rv3856c/-	0.656619	1.24e-10	0.859683	1.07822	0.608985	1.75637	up	Rv3856c	rip1_vs_wt_dip
Rv3857c	Rv3857c/-	0.782987	2.7e-05	0.758535	1.50762	0.519352	2.18578	up	Rv3857c	rip1_vs_wt_dip
Rv3858c	Rv3858c/gltD	-0.19069	0.0382742	0.799158	0.365993	0.52102	-0.953397	down	gltD	rip1_vs_wt_dip
Rv3859c	Rv3859c/gltB	-0.389263	3.15e-06	0.634107	0.817199	0.476338	-1.4046	down	gltB	rip1_vs_wt_dip
Rv3860	Rv3860/-	-0.571776	9.81e-05	0.59898	1.22135	0.468152	-1.80875	down	Rv3860	rip1_vs_wt_dip
Rv3862c	Rv3862c/whiB6	1.83328	2.89e-06	2.59659	1.06864	1.71552	1.74679	up	whiB6	rip1_vs_wt_dip
Rv3863	Rv3863/-	1.18337	2.74e-20	0.930482	1.81402	0.652347	2.49217	up	Rv3863	rip1_vs_wt_dip
Rv3868	Rv3868/eccA1	0.224165	0.0214224	0.674593	0.493286	0.454432	1.17144	up	eccA1	rip1_vs_wt_dip
Rv3869	Rv3869/eccB1	0.361891	0.0043724	0.937835	0.551215	0.656534	1.22937	up	eccB1	rip1_vs_wt_dip
Rv3870	Rv3870/eccCa1	0.367492	2.85e-05	1.05572	0.502064	0.731962	1.18022	up	eccCa1	rip1_vs_wt_dip
Rv3876	Rv3876/espI	0.492983	4.15e-05	0.787516	0.903704	0.545514	1.58186	up	espI	rip1_vs_wt_dip
Rv3877	Rv3877/eccD1	0.413797	7.71e-05	0.729967	0.836032	0.494953	1.51418	up	eccD1	rip1_vs_wt_dip
Rv3878	Rv3878/espJ	0.6079	0.000620837	0.903541	0.953983	0.637223	1.63213	up	espJ	rip1_vs_wt_dip
Rv3879c	Rv3879c/espK	0.73747	1.29e-12	1.16297	0.914892	0.806073	1.59304	up	espK	rip1_vs_wt_dip
Rv3889c	Rv3889c/espG2	-0.486848	0.00211256	0.759272	0.972381	0.500677	-1.55979	down	espG2	rip1_vs_wt_dip
Rv3890c	Rv3890c/esxC	-0.487231	0.000163797	1.0771	0.760387	0.640768	-1.34779	down	esxC	rip1_vs_wt_dip
Rv3892c	Rv3892c/PPE69	-0.626575	0.041813	1.10478	0.950222	0.659399	-1.53763	down	PPE69	rip1_vs_wt_dip
Rv3894c	Rv3894c/eccC2	-0.250221	0.031111	0.538408	0.548203	0.456439	-1.13561	down	eccC2	rip1_vs_wt_dip
Rv3895c	Rv3895c/eccB2	-0.459078	0.0250276	0.81268	0.867484	0.529206	-1.45489	down	eccB2	rip1_vs_wt_dip
Rv3896c	Rv3896c/-	0.440495	0.0237747	0.769509	0.832938	0.528845	1.51109	up	Rv3896c	rip1_vs_wt_dip
Rv3906c	Rv3906c/-	-1.16569	1.08e-13	0.862193	2.08459	0.559195	-2.67199	down	Rv3906c	rip1_vs_wt_dip
Rv3907c	Rv3907c/pcnA	-0.630969	2.54e-09	0.721844	1.27698	0.494112	-1.86438	down	pcnA	rip1_vs_wt_dip
Rv3909	Rv3909/-	0.319221	0.00209751	0.746856	0.627823	0.508456	1.30598	up	Rv3909	rip1_vs_wt_dip
Rv3910	Rv3910/-	0.235454	0.0367355	0.534003	0.645978	0.364492	1.32413	up	Rv3910	rip1_vs_wt_dip
Rv3917c	Rv3917c/parB	0.415927	0.000972918	0.709575	0.862828	0.48205	1.54098	up	parB	rip1_vs_wt_dip

## Sheet: afra extract vs wt
gene	Gene.function	baseMean	logFC	lfcSE	stat	pvalue	padj	Differentially.expressed	TP	logFC_residual	logFC_loess_fit	logFC_adjusted	Regulation	symbol
Rv0001	Chromosomal replication initiator protein DnaA	685.441	-1.19153	0.40128	-2.96931	0.00298468	0.0191029	yes	1.13037	0.695401	1.71344	-2.24992	down	dnaA
Rv0009	Peptidyl-prolyl cis-trans isomerase A	653.294	-2.31775	0.426849	-5.4299	5.6385e-08	1.23955e-06	yes	0.94976	1.52081	1.52402	-3.07534	down	ppiA
Rv0032	Putative 8-amino-7-oxononanoate synthase 2	131.644	-1.24987	0.39768	-3.1429	0.00167285	0.0118511	yes	0.845483	0.847254	1.4752	-2.40178	down	bioF2
Rv0036c	Uncharacterized protein Rv0036c	608.086	-1.17282	0.273149	-4.2937	1.75723e-05	0.000240135	yes	0.691792	0.923493	1.26998	-2.47802	down	Rv0036c
Rv0037c	Uncharacterized MFS-type transporter Rv0037c	229.63	1.0494	0.372178	2.81962	0.004808	0.0281045	yes	0.620913	0.631074	1.66289	2.82643	up	Rv0037c
Rv0041	Leucine--tRNA ligase	652.6	-1.1055	0.256049	-4.31755	1.57771e-05	0.000220063	yes	0.605428	0.983616	1.12392	-2.53814	down	leuS
Rv0054	Single-stranded DNA-binding protein	4770.47	-0.930044	0.346591	-2.68341	0.00728761	0.0389926	no	0.965657	0.605621	1.53569	-2.16014	down	ssb
Rv0056	50S ribosomal protein L9	734.628	-1.20209	0.377006	-3.18851	0.00143007	0.0105835	yes	0.978005	0.77949	1.54215	-2.33401	down	rplI
Rv0057	Uncharacterized protein Rv0057	131.048	-1.98945	0.679445	-2.92805	0.00341096	0.0211291	yes	1.39645	0.94312	2.10943	-2.49764	down	Rv0057
Rv0058	Replicative DNA helicase	1206.43	-1.7352	0.304037	-5.70722	1.14839e-08	2.83247e-07	yes	0.989735	1.12244	1.54593	-2.67696	down	dnaB
Rv0061c	Uncharacterized protein	643.048	-1.41979	0.303037	-4.6852	2.79685e-06	4.65566e-05	yes	0.834495	0.967602	1.46733	-2.52213	down	Rv0061c
Rv0063	Possible oxidoreductase	163.467	1.43109	0.518505	2.76004	0.00577948	0.0326053	yes	0.878192	0.680297	2.10363	2.87565	up	Rv0063
Rv0064	UPF0182 protein Rv0064	451.477	1.45509	0.438449	3.31872	0.000904302	0.00711654	yes	1.04808	0.64614	2.25197	2.8415	up	Rv0064
Rv0092	Copper-exporting P-type ATPase	574.017	0.952293	0.273205	3.48563	0.000490975	0.00430802	no	0.62333	0.571273	1.66697	2.76663	up	ctpA
Rv0101	Mycobactin synthetase protein B	233.265	1.11996	0.425952	2.6293	0.008556	0.0440879	yes	0.854881	0.542234	2.06545	2.73759	up	nrp
Rv0118c	Probable oxalyl-CoA decarboxylase OxcA	249.56	-3.99373	0.537769	-7.42647	1.11534e-13	4.69953e-12	yes	0.934509	2.63102	1.51794	-4.18555	down	oxcA
Rv0119	Probable fatty-acid-CoA ligase FadD7	269.709	-3.47327	0.529771	-6.55616	5.52116e-11	1.87673e-09	yes	0.801898	2.41391	1.43886	-3.96843	down	fadD7
Rv0131c	Probable acyl-CoA dehydrogenase FadE1	203.615	1.73514	0.489161	3.54718	0.000389378	0.00357151	yes	0.64522	1.01963	1.70174	3.21498	up	fadE1
Rv0135c	Possible transcriptional regulatory protein	1093.98	1.37677	0.393177	3.50167	0.000462359	0.00410141	yes	0.837956	0.675985	2.03669	2.87134	up	Rv0135c
Rv0136	Putative cytochrome P450 138	1875.21	1.8499	0.337258	5.48513	4.13158e-08	9.33645e-07	yes	1.08387	0.807754	2.29018	3.00311	up	cyp138
Rv0140	Conserved protein	1750.32	7.10032	0.413312	17.1791	3.80807e-66	3.85091e-63	yes	1.28181	2.88334	2.46254	5.07869	up	Rv0140
Rv0141c	SnoaL-like domain-containing protein	167.355	-2.29706	0.620076	-3.70449	0.000211817	0.0021	yes	0.80747	1.58976	1.44491	-3.14428	down	Rv0141c
Rv0142	Uncharacterized protein	1242.21	6.59761	0.400759	16.4628	6.78977e-61	3.43308e-58	yes	1.24795	2.69981	2.44373	4.89516	up	Rv0142
Rv0143c	Probable conserved transmembrane protein	333.86	-0.99453	0.313937	-3.16793	0.0015353	0.0111496	no	0.554381	0.937664	1.06065	-2.49219	down	Rv0143c
Rv0145	Putative S-adenosyl-L-methionine-dependent methyltransferase Rv0145	4432.32	0.984569	0.321836	3.05923	0.00221908	0.0148122	no	0.73483	0.530873	1.85462	2.72623	up	Rv0145
Rv0146	Putative S-adenosyl-L-methionine-dependent methyltransferase Rv0146	832.206	1.78421	0.312119	5.71642	1.0879e-08	2.69972e-07	yes	0.882204	0.845727	2.10967	3.04108	up	Rv0146
Rv0147	Aldehyde dehydrogenase	864.29	1.3751	0.358898	3.83146	0.000127384	0.00133489	yes	0.600202	0.84412	1.62904	3.03948	up	Rv0147
Rv0148	Probable short-chain type dehydrogenase/reductase	553.485	1.26536	0.315478	4.01091	6.04852e-05	0.000701039	yes	0.609801	0.769455	1.64448	2.96481	up	Rv0148
Rv0149	Possible quinone oxidoreductase	374.916	1.98654	0.514234	3.8631	0.000111957	0.00119175	yes	0.662478	1.15166	1.72493	3.34702	up	Rv0149
Rv0155	Probable NAD	466.864	-1.74108	0.559827	-3.11004	0.00187064	0.0129126	yes	1.0336	1.10597	1.57426	-2.66049	down	pntAa
Rv0170	Mce-family protein Mce1B	464.606	1.3661	0.291716	4.68299	2.82721e-06	4.6869e-05	yes	1.43391	0.537271	2.54267	2.73263	up	mce1B
Rv0171	Mce-family protein Mce1C	428.615	1.53093	0.439456	3.48371	0.00049452	0.00431173	yes	1.26242	0.623625	2.45489	2.81898	up	mce1C
Rv0173	Possible Mce-family lipoprotein LprK	347.689	1.5522	0.440627	3.52271	0.000427165	0.00383185	yes	1.40741	0.616651	2.51714	2.81201	up	lprK
Rv0183	Monoacylglycerol lipase	130.296	-1.723	0.607497	-2.83623	0.00456499	0.0269576	yes	0.797369	1.20232	1.43307	-2.75684	down	Rv0183
Rv0184	DUF2786 domain-containing protein	187.842	-1.50464	0.482342	-3.11945	0.00181187	0.0126215	yes	1.08747	0.914258	1.64575	-2.46878	down	Rv0184
Rv0186A	Metallothionein	387.368	4.13742	0.508919	8.12983	4.29888e-16	2.1745e-14	yes	2.0248	1.32592	3.12043	3.52127	up	mymT
Rv0188	Probable conserved transmembrane protein	311.94	1.53927	0.491844	3.12959	0.00175049	0.0122929	yes	1.40777	0.61143	2.5175	2.80679	up	Rv0188
Rv0191	Chloramphenicol efflux pump Rv0191	111.579	1.94403	0.687406	2.82807	0.00468299	0.0274584	yes	0.862843	0.93512	2.07891	3.13048	up	Rv0191
Rv0194	Multidrug efflux ATP-binding/permease protein Rv0194	117.285	2.07124	0.719362	2.87927	0.00398598	0.023993	yes	0.605862	1.26442	1.6381	3.45977	up	Rv0194
Rv0196	Uncharacterized HTH-type transcriptional regulator Rv0196	233.309	1.60884	0.45956	3.50083	0.000463804	0.00410522	yes	1.91781	0.532893	3.01908	2.72825	up	Rv0196
Rv0197	Possible oxidoreductase	999.143	2.42667	0.302661	8.01777	1.07678e-15	5.31167e-14	yes	1.55896	0.912374	2.65973	3.10773	up	Rv0197
Rv0199	Probable conserved membrane protein	151.5	-2.29556	0.745553	-3.079	0.002077	0.0140964	yes	0.777294	1.63589	1.40324	-3.19042	down	Rv0199
Rv0209	Uncharacterized protein	130.46	1.17721	0.442964	2.65758	0.00787045	0.0413454	yes	0.821512	0.585839	2.00944	2.7812	up	Rv0209
Rv0211	Phosphoenolpyruvate carboxykinase [GTP]	12176.1	0.729861	0.212184	3.43976	0.000582227	0.00493734	no	1.09789	0.316454	2.30637	2.51181	up	pckA
Rv0227c	Probable conserved membrane protein	1040.46	-2.10321	0.366974	-5.73122	9.97106e-09	2.50629e-07	yes	1.11418	1.24597	1.68801	-2.80049	down	Rv0227c
Rv0231	Probable acyl-CoA dehydrogenase FadE4	328.328	-1.52162	0.541391	-2.81057	0.00494542	0.0287831	yes	0.961315	0.992898	1.5325	-2.54742	down	fadE4
Rv0237	Beta-hexosaminidase LpqI	241.498	-1.1994	0.42775	-2.80398	0.00504768	0.0292019	yes	1.11459	0.710284	1.68862	-2.26481	down	lpqI
Rv0250c	Uncharacterized protein Rv0250c	921.471	3.58338	0.491091	7.29678	2.94745e-13	1.20429e-11	yes	1.25697	1.46181	2.45134	3.65716	up	Rv0250c
Rv0251c	Heat shock protein Hsp	15638.3	5.34658	0.41908	12.7579	2.8163e-37	8.1371e-35	yes	2.47164	1.50378	3.55543	3.69913	up	hsp
Rv0271c	Probable acyl-CoA dehydrogenase FadE6	694.565	1.35368	0.348843	3.88048	0.00010425	0.00113971	yes	0.9043	0.632946	2.1387	2.8283	up	fadE6
Rv0272c	Uncharacterized protein	189.334	2.67209	0.517808	5.16039	2.46432e-07	4.9593e-06	yes	0.814653	1.33738	1.998	3.53274	up	Rv0272c
Rv0277c	Ribonuclease VapC25	39.534	-2.55398	0.975994	-2.6168	0.00887596	0.0451613	yes	1.20838	1.39409	1.832	-2.94862	down	vapC25
Rv0280	Uncharacterized PPE family protein PPE3	511.178	3.35648	0.488615	6.86939	6.44792e-12	2.34971e-10	yes	2.21968	1.01444	3.30871	3.20979	up	PPE3
Rv0283	ESX-3 secretion system ATPase EccB3	1435.4	0.931697	0.292723	3.18286	0.00145827	0.0107524	no	1.39286	0.372169	2.50343	2.56753	up	eccB3
Rv0297	PE-PGRS family protein PE_PGRS5	1732.86	1.46239	0.417013	3.50682	0.000453498	0.00404053	yes	1.16765	0.614339	2.38043	2.8097	up	PE_PGRS5
Rv0303	Probable dehydrogenase/reductase	115.902	2.64558	0.682592	3.87579	0.000106279	0.00115564	yes	0.830806	1.30658	2.02481	3.50194	up	Rv0303
Rv0307c	Uncharacterized protein	92.783	1.92713	0.605918	3.18052	0.00147011	0.0107906	yes	0.954385	0.885098	2.17731	3.08045	up	Rv0307c
Rv0315	Possible beta-1,3-glucanase	840.322	-1.66023	0.268058	-6.19353	5.88298e-10	1.76271e-08	yes	0.998019	1.07132	1.54971	-2.62584	down	Rv0315
Rv0319	Pyrrolidone-carboxylate peptidase	89.1594	3.3279	0.764113	4.35525	1.32915e-05	0.000188646	yes	0.592553	2.05805	1.61702	4.25341	up	pcp
Rv0320	Possible conserved exported protein	17.8233	4.44681	1.51028	2.94435	0.00323631	0.0202332	yes	0.963628	2.03907	2.1808	4.23443	up	Rv0320
Rv0323c	Uncharacterized protein	28.562	3.12578	1.12268	2.78421	0.00536584	0.0307828	yes	0.655612	1.82169	1.71587	4.01704	up	Rv0323c
Rv0324	Thiosulfate sulfurtransferase	146.856	2.20521	0.509232	4.33047	1.48789e-05	0.000209762	yes	0.959172	1.01198	2.17912	3.20733	up	Rv0324
Rv0327c	Putative cytochrome P450 135A1	61.7847	3.49677	0.855476	4.08752	4.36018e-05	0.000524909	yes	1.01578	1.57742	2.21676	3.77278	up	cyp135A1
Rv0328	Possible transcriptional regulatory protein	74.7392	2.75917	0.799474	3.45124	0.000558018	0.00478217	yes	1.00934	1.24873	2.20959	3.44409	up	Rv0328
Rv0331	Possible dehydrogenase/reductase	430.022	4.98602	0.541854	9.20177	3.52097e-20	2.45557e-18	yes	1.09024	2.1702	2.2975	4.36555	up	Rv0331
Rv0332	Conserved protein	293.241	2.18933	0.40443	5.41336	6.18535e-08	1.33795e-06	yes	0.847355	1.06661	2.05259	3.26197	up	Rv0332
Rv0336	Conserved 13E12 repeat family protein	460.988	1.43579	0.334338	4.29443	1.75141e-05	0.000240135	yes	0.66094	0.833354	1.7229	3.02871	up	Rv0336
Rv0338c	Probable iron-sulfur-binding reductase	2308.18	-0.735939	0.206278	-3.5677	0.000360123	0.00335644	no	0.676098	0.591478	1.24424	-2.146	down	Rv0338c
Rv0341	Isoniazid-induced protein IniB	2179.41	-1.79307	0.333035	-5.38404	7.2833e-08	1.55878e-06	yes	2.43	0.659988	2.71682	-2.21451	down	iniB
Rv0342	Isoniazid-induced protein IniA	1730.83	-2.44199	0.318289	-7.67224	1.69018e-14	7.51296e-13	yes	1.58418	1.05017	2.32533	-2.60469	down	iniA
Rv0343	Isoniazid-induced protein IniC	342.488	-1.20081	0.336241	-3.57128	0.000355236	0.00332622	yes	1.25084	0.630472	1.90463	-2.18499	down	iniC
Rv0344c	Probable lipoprotein LpqJ	57.702	-2.38529	0.899034	-2.65317	0.00797396	0.0417266	yes	1.03345	1.5153	1.57413	-3.06983	down	lpqJ
Rv0350	Chaperone protein DnaK	62533.3	3.13917	0.286096	10.9724	5.18665e-28	7.77037e-26	yes	1.44234	1.23088	2.55035	3.42624	up	dnaK
Rv0351	Protein GrpE	20190.2	3.19327	0.337417	9.46388	2.96714e-21	2.3081e-19	yes	1.59799	1.17811	2.71051	3.37346	up	grpE
Rv0352	Chaperone protein DnaJ 1	6239.86	4.03644	0.342206	11.7954	4.12437e-32	7.58322e-30	yes	1.17692	1.68856	2.39047	3.88391	up	dnaJ1
Rv0353	Probable heat shock protein transcriptional repressor HspR	1496.96	2.68161	0.503767	5.32313	1.01998e-07	2.13772e-06	yes	1.01853	1.20798	2.21991	3.40334	up	hspR
Rv0354c	PPE family protein PPE7	9.85498	9.33846	2.18961	4.26489	2.00004e-05	0.000267002	yes	1.8724	3.1372	2.97668	5.33256	up	PPE7
Rv0355c	PPE family protein PPE8	582.555	1.56483	0.42788	3.65716	0.000255021	0.00249006	yes	0.629021	0.933283	1.67669	3.12864	up	PPE8
Rv0365c	Conserved protein	161.902	1.57869	0.503434	3.13584	0.00171364	0.0120551	yes	0.574309	0.993351	1.58925	3.18871	up	Rv0365c
Rv0376c	Uncharacterized protein	55.3854	1.8446	0.690265	2.67231	0.00753312	0.039832	yes	0.808917	0.927739	1.98828	3.1231	up	Rv0376c
Rv0380c	Possible RNA methyltransferase	31.8553	3.42732	1.12165	3.0556	0.00224613	0.014968	yes	1.12724	1.46497	2.33952	3.66032	up	Rv0380c
Rv0381c	Uncharacterized protein	56.1007	2.77579	0.85475	3.24749	0.00116428	0.00893644	yes	1.05324	1.22983	2.25705	3.42519	up	Rv0381c
Rv0382c	Orotate phosphoribosyltransferase	173.46	3.8116	0.532675	7.15558	8.33216e-13	3.20986e-11	yes	0.895186	1.79157	2.12752	3.98693	up	pyrE
Rv0383c	Possible conserved secreted protein	3364.17	3.16421	0.338519	9.34721	8.99922e-21	6.61851e-19	yes	0.76971	1.64626	1.92205	3.84162	up	Rv0383c
Rv0384c	Chaperone protein ClpB	21699.1	5.34272	0.229013	23.3294	2.2319e-120	9.02804e-117	yes	1.6658	1.91506	2.78984	4.11042	up	clpB
Rv0389	Probable phosphoribosylglycinamide formyltransferase 2 PurT	207.45	2.6981	0.461956	5.84059	5.20164e-09	1.38425e-07	yes	0.696799	1.51903	1.7762	3.71439	up	purT
Rv0393	Conserved 13E12 repeat family protein	20.5664	4.09073	1.29994	3.14686	0.00165035	0.0117604	yes	1.28102	1.66131	2.46235	3.85667	up	Rv0393
Rv0404	Probable long-chain-fatty-acid--AMP ligase FadD30	187.329	-3.38418	0.692238	-4.88875	1.01476e-06	1.86577e-05	yes	1.19289	1.87248	1.80732	-3.42701	down	fadD30
Rv0406c	Beta lactamase like protein	68.6893	1.74054	0.574795	3.0281	0.00246095	0.0162391	yes	0.667542	1.00513	1.73165	3.20049	up	Rv0406c
Rv0407	F420-dependent glucose-6-phosphate dehydrogenase	198.578	1.50114	0.470819	3.18836	0.00143084	0.0105835	yes	0.625517	0.898518	1.67068	3.09387	up	fgd1
Rv0408	Phosphate acetyltransferase	176.414	1.27221	0.386359	3.29282	0.000991874	0.00774543	yes	0.784121	0.653857	1.9457	2.84921	up	pta
Rv0409	Acetate kinase	122.497	1.40299	0.458262	3.06155	0.00220196	0.0147222	yes	0.790416	0.717246	1.95608	2.9126	up	ackA
Rv0415	Possible thiamine biosynthesis oxidoreductase ThiO	165.891	1.19876	0.439477	2.7277	0.00637768	0.0351468	yes	0.837117	0.588988	2.03529	2.78434	up	thiO
Rv0418	Probable lipoprotein aminopeptidase LpqL	710.166	-1.3406	0.278941	-4.80602	1.53961e-06	2.73145e-05	yes	0.859038	0.903474	1.48382	-2.458	down	lpqL
Rv0425c	Possible metal cation transporting P-type ATPase CtpH	1675.37	0.708675	0.236724	2.99368	0.00275635	0.0179251	no	0.82126	0.352746	2.00902	2.5481	up	ctpH
Rv0435c	Putative conserved ATPase	464.794	1.75293	0.415244	4.22145	2.4274e-05	0.000317762	yes	0.798812	0.889557	1.97057	3.08491	up	Rv0435c
Rv0436c	CDP-diacylglycerol--serine O-phosphatidyltransferase	172.467	1.82567	0.495936	3.68126	0.000232082	0.00228968	yes	0.539433	1.18621	1.53907	3.38157	up	pssA
Rv0439c	Probable dehydrogenase/reductase	81.8349	-2.12714	0.817432	-2.60222	0.00926219	0.046657	yes	0.682108	1.69594	1.25426	-3.25046	down	Rv0439c
Rv0446c	Possible conserved transmembrane protein	70.1511	1.96766	0.606852	3.24241	0.00118522	0.0090457	yes	0.762451	1.03049	1.90945	3.22584	up	Rv0446c
Rv0452	Possible transcriptional regulatory protein	419.363	1.34211	0.422142	3.17928	0.00147642	0.0107906	yes	0.966181	0.61515	2.18176	2.81051	up	Rv0452
Rv0462	Dihydrolipoyl dehydrogenase	2534.12	-0.920435	0.354269	-2.59813	0.0093734	0.0470414	no	0.723002	0.697538	1.31955	-2.25206	down	lpdC
Rv0466	Conserved protein	1912.15	-1.29167	0.460718	-2.80361	0.00505347	0.0292019	yes	0.807035	0.894217	1.44447	-2.44874	down	Rv0466
Rv0486	D-inositol 3-phosphate glycosyltransferase	1143.77	1.00404	0.317469	3.16264	0.00156346	0.0112863	yes	0.942177	0.462112	2.17272	2.65747	up	mshA
Rv0503c	Cyclopropane mycolic acid synthase 2	616.754	-1.4838	0.354932	-4.18052	2.90844e-05	0.00037348	yes	0.897259	0.992346	1.49525	-2.54687	down	cmaA2
Rv0515	Conserved 13E12 repeat family protein	482.058	1.35106	0.297975	4.53413	5.78426e-06	8.99898e-05	yes	1.15411	0.571383	2.36454	2.76674	up	Rv0515
Rv0516c	Osmosensory protein A	246.5	1.58252	0.440198	3.59502	0.000324364	0.00305839	yes	1.67098	0.566256	2.79472	2.76161	up	Rv0516c
Rv0519c	Acyl-CoA:diacylglycerol acyltransferase	135.84	-1.94514	0.4869	-3.99495	6.4709e-05	0.000743601	yes	0.999974	1.25434	1.55072	-2.80887	down	Rv0519c
Rv0525	Uncharacterized protein Rv0525	95.4527	-1.7393	0.644888	-2.69706	0.00699552	0.0377951	yes	1.04849	1.09447	1.58917	-2.64899	down	Rv0525
Rv0546c	Conserved protein	86.4143	-1.87655	0.68671	-2.73267	0.00628226	0.0348584	yes	0.693873	1.47379	1.27328	-3.02831	down	Rv0546c
Rv0554	Putative non-heme bromoperoxidase BpoC	220.088	-1.77328	0.556139	-3.18856	0.00142985	0.0105835	yes	0.916692	1.17624	1.50758	-2.73076	down	bpoC
Rv0559c	Uncharacterized protein Rv0559c	5189.35	3.78456	0.47953	7.89221	2.9687e-15	1.41275e-13	yes	0.700585	2.12231	1.78323	4.31766	up	Rv0559c
Rv0560c	2-heptyl-1-hydroxyquinolin-4	8030.01	6.37964	0.378174	16.8696	7.53306e-64	4.35304e-61	yes	1.12794	2.72612	2.34019	4.92148	up	Rv0560c
Rv0563	Protease HtpX homolog	1725.66	3.20836	0.323373	9.92153	3.35569e-23	3.08494e-21	yes	1.2571	1.30877	2.45143	3.50413	up	htpX
Rv0567	Probable methyltransferase/methylase	685.113	-1.12228	0.299314	-3.7495	0.000177191	0.00178737	yes	0.81035	0.775183	1.44776	-2.32971	down	Rv0567
Rv0569	Uncharacterized protein Rv0569	75.88	2.38408	0.5862	4.06701	4.7621e-05	0.000566549	yes	1.5301	0.908359	2.6246	3.10372	up	Rv0569
Rv0570	Vitamin B12-dependent ribonucleoside-diphosphate reductase	84.9383	1.68032	0.563297	2.98302	0.00285421	0.0184135	yes	1.55158	0.633989	2.6504	2.82935	up	nrdZ
Rv0571c	Putative phosphoribosyl transferase Rv0571c	108.786	4.23343	0.517492	8.18068	2.82244e-16	1.4827e-14	yes	1.17746	1.77057	2.391	3.96593	up	Rv0571c
Rv0578c	PE-PGRS family protein PE_PGRS7	1994.04	1.21995	0.348003	3.50558	0.000455607	0.0040504	yes	1.22683	0.502614	2.42722	2.69797	up	PE_PGRS7
Rv0581	Antitoxin VapB26	63.9791	1.83304	0.65688	2.79053	0.00526219	0.0303213	yes	1.22893	0.75475	2.42868	2.95011	up	vapB26
Rv0589	Mce-family protein Mce2A	950.709	1.10584	0.427565	2.58636	0.00969956	0.0482592	yes	1.09705	0.479673	2.3054	2.67503	up	mce2A
Rv0591	Mce-family protein Mce2C	43.3023	3.11701	1.12406	2.77298	0.00555458	0.0316455	yes	0.86391	1.49806	2.08069	3.69342	up	mce2C
Rv0628c	Uncharacterized protein Rv0628c	599.767	1.36956	0.275244	4.97579	6.49823e-07	1.23987e-05	yes	1.25709	0.558678	2.45142	2.75404	up	Rv0628c
Rv0651	50S ribosomal protein L10	1007.04	-1.09204	0.312443	-3.49518	0.000473751	0.00418411	yes	1.31172	0.545119	2.00331	-2.09964	down	rplJ
Rv0652	50S ribosomal protein L7/L12	455.552	-2.71439	0.561052	-4.83803	1.31133e-06	2.36801e-05	yes	1.38153	1.29815	2.09096	-2.85268	down	rplL
Rv0653c	Possible transcriptional regulatory protein	101.028	2.67512	0.731565	3.65671	0.00025547	0.00249006	yes	1.58399	0.99365	2.69222	3.18901	up	Rv0653c
Rv0654	Carotenoid cleavage oxygenase	514.101	2.55669	0.351048	7.28302	3.2642e-13	1.3073e-11	yes	1.27956	1.03847	2.46197	3.23383	up	Rv0654
Rv0667	DNA-directed RNA polymerase subunit beta	12360.9	1.36905	0.240378	5.6954	1.23082e-08	2.98123e-07	yes	0.799208	0.694501	1.97127	2.88986	up	rpoB
Rv0668	DNA-directed RNA polymerase subunit beta'	10254.2	1.55485	0.206978	7.51215	5.81633e-14	2.50288e-12	yes	1.01755	0.700765	2.21879	2.89612	up	rpoC
Rv0669c	Neutral ceramidase	358.313	-1.42282	0.38283	-3.71658	0.000201936	0.0020119	yes	0.906439	0.948313	1.50037	-2.50284	down	Rv0669c
Rv0676c	Siderophore exporter MmpL5	12604	3.1088	0.331592	9.37538	6.89289e-21	5.16328e-19	yes	1.47306	1.20798	2.57355	3.40334	up	mmpL5
Rv0677c	Siderophore export accessory protein MmpS5	3075.76	3.0259	0.558625	5.4167	6.07085e-08	1.32025e-06	yes	1.54145	1.14707	2.63794	3.34243	up	mmpS5
Rv0678	HTH-type transcriptional regulator MmpR5	2169.56	2.99366	0.404654	7.39807	1.38178e-13	5.76215e-12	yes	1.58017	1.11404	2.68721	3.3094	up	Rv0678
Rv0684	Elongation factor G	11765.7	-0.762674	0.245965	-3.10074	0.00193038	0.0132346	no	0.713587	0.584548	1.30472	-2.13907	down	fusA1
Rv0685	Elongation factor Tu	8363.13	-1.05371	0.324411	-3.24807	0.00116193	0.00893534	yes	0.816683	0.724935	1.45352	-2.27946	down	tuf
Rv0686	Probable membrane protein	338.546	-0.911559	0.339103	-2.68815	0.007185	0.038648	no	0.740551	0.677271	1.34593	-2.23179	down	Rv0686
Rv0687	Uncharacterized NAD-dependent oxidoreductase Rv0687	484.705	4.03088	0.418427	9.63341	5.77769e-22	4.8689e-20	yes	0.936846	1.85738	2.1702	4.05273	up	Rv0687
Rv0688	Putative ferredoxin reductase	680.511	1.47909	0.250129	5.9133	3.35315e-09	9.29006e-08	yes	0.706074	0.824422	1.79409	3.01978	up	Rv0688
Rv0696	Pre-mycofactocin glycosyltransferase	113.074	-1.33427	0.446712	-2.98687	0.00281854	0.0182416	yes	1.17885	0.746646	1.78701	-2.30117	down	Rv0696
Rv0700	30S ribosomal protein S10	3233.32	-1.70274	0.352141	-4.83539	1.32883e-06	2.38894e-05	yes	0.879927	1.14283	1.48993	-2.69736	down	rpsJ
Rv0703	50S ribosomal protein L23	3102.97	-1.63121	0.458378	-3.55866	0.000372755	0.00345033	yes	1.12911	0.953174	1.71135	-2.5077	down	rplW
Rv0704	50S ribosomal protein L2	3772.26	-0.84757	0.311152	-2.72398	0.00645013	0.0353533	no	1.06701	0.525337	1.61338	-2.07986	down	rplB
Rv0705	30S ribosomal protein S19	1233.81	-1.6954	0.586253	-2.89192	0.00382891	0.0231509	yes	1.11657	1.00223	1.69163	-2.55675	down	rpsS
Rv0706	50S ribosomal protein L22	2113.04	-1.12641	0.322751	-3.49003	0.000482966	0.00425621	yes	1.27675	0.577899	1.94915	-2.13242	down	rplV
Rv0707	30S ribosomal protein S3	2053.69	-1.00937	0.321247	-3.14203	0.00167779	0.0118648	yes	1.10416	0.603394	1.67282	-2.15792	down	rpsC
Rv0708	50S ribosomal protein L16	1197.23	-1.60765	0.456654	-3.5205	0.000430735	0.0038547	yes	1.1715	0.904827	1.77675	-2.45935	down	rplP
Rv0710	30S ribosomal protein S17	3983.13	-1.52953	0.357949	-4.27304	1.92822e-05	0.000258267	yes	1.21605	0.829109	1.84479	-2.38363	down	rpsQ
Rv0714	50S ribosomal protein L14	546.931	-1.16831	0.341848	-3.41763	0.00063168	0.00532322	yes	0.996524	0.754255	1.54896	-2.30878	down	rplN
Rv0716	50S ribosomal protein L5	2227.42	-1.44987	0.348217	-4.16369	3.13149e-05	0.000393382	yes	1.04201	0.916401	1.58213	-2.47092	down	rplE
Rv0717	30S ribosomal protein S14 type Z	1214.21	-1.88235	0.520064	-3.61946	0.000295218	0.00280978	yes	1.25082	0.988324	1.90459	-2.54285	down	rpsN1
Rv0718	30S ribosomal protein S8	1137.26	-0.979804	0.319524	-3.06644	0.00216621	0.0146282	no	1.10469	0.585435	1.67363	-2.13996	down	rpsH
Rv0720	50S ribosomal protein L18	861.852	-1.53193	0.518351	-2.95539	0.00312279	0.019737	yes	1.2889	0.777922	1.96925	-2.33245	down	rplR
Rv0724	Possible protease IV SppA	1529.09	1.16478	0.327508	3.55649	0.000375845	0.00345521	yes	0.769464	0.606138	1.92164	2.80149	up	sppA
Rv0729	Possible D-xylulose kinase XylB	147.165	1.35709	0.478741	2.83471	0.0045867	0.0270061	yes	0.92293	0.628455	2.15941	2.82381	up	xylB
Rv0738	Uncharacterized protein Rv0738	101.452	2.663	0.555033	4.79792	1.60324e-06	2.83084e-05	yes	1.31608	1.07983	2.46614	3.27518	up	Rv0738
Rv0747	Uncharacterized PE-PGRS family protein PE_PGRS10	233.037	1.56258	0.574754	2.7187	0.00655397	0.0357771	yes	1.47367	0.607085	2.57391	2.80244	up	PE_PGRS10
Rv0749	Ribonuclease VapC31	11.5094	-5.479	1.85488	-2.95383	0.00313852	0.0198055	yes	0.881475	3.67648	1.49028	-5.231	down	vapC31
Rv0751c	Probable 3-hydroxyisobutyrate dehydrogenase	187.043	1.57029	0.432809	3.62814	0.000285475	0.00274287	yes	1.0788	0.687385	2.28444	2.88274	up	mmsB
Rv0754	PE-PGRS family protein PE_PGRS11	96.4409	1.96266	0.516464	3.80018	0.00014459	0.00149582	yes	1.04776	0.871648	2.25166	3.067	up	PE_PGRS11
Rv0757	Possible two component system response transcriptional positive regulator PhoP	559.165	1.10993	0.428421	2.59076	0.00957643	0.04777	yes	0.658636	0.64536	1.71987	2.84072	up	phoP
Rv0758	Histidine kinase	392.537	1.02771	0.319854	3.21304	0.00131337	0.00985345	yes	0.653429	0.599956	1.71297	2.79531	up	phoR
Rv0759c	Uncharacterized HIT-like protein Rv0759c	345.58	1.65957	0.477215	3.47761	0.000505911	0.00440088	yes	0.816343	0.829437	2.00084	3.02479	up	Rv0759c
Rv0765c	Probable oxidoreductase	106.47	3.31087	0.839332	3.94465	7.99177e-05	0.00090298	yes	1.03015	1.48249	2.23332	3.67784	up	Rv0765c
Rv0766c	Putative cytochrome P450 123	111.788	1.67808	0.644679	2.60297	0.00924187	0.0466495	yes	0.992816	0.764847	2.19401	2.9602	up	cyp123
Rv0768	Probable aldehyde dehydrogenase NAD dependent AldA	215.983	2.11713	0.47479	4.45909	8.23094e-06	0.000124697	yes	1.16537	0.890428	2.37766	3.08578	up	aldA
Rv0769	Uncharacterized oxidoreductase Rv0769	121.192	2.17775	0.592432	3.67594	0.000236974	0.00233227	yes	0.934806	1.00404	2.16898	3.1994	up	Rv0769
Rv0770	Uncharacterized oxidoreductase Rv0770	115.168	1.60834	0.52838	3.04392	0.00233521	0.0154598	yes	0.728754	0.873279	1.84173	3.06864	up	Rv0770
Rv0790c	TGc domain-containing protein	75.0952	3.48662	0.953775	3.6556	0.000256585	0.00249492	yes	1.18118	1.45608	2.39452	3.65144	up	Rv0790c
Rv0791c	Conserved protein	99.5478	3.41051	0.706077	4.83023	1.36374e-06	2.44086e-05	yes	1.26139	1.38962	2.45428	3.58498	up	Rv0791c
Rv0792c	Probable transcriptional regulatory protein	129.718	3.08036	0.567903	5.42409	5.8251e-08	1.27365e-06	yes	1.41291	1.22116	2.52248	3.41652	up	Rv0792c
Rv0793	Putative monooxygenase Rv0793	18.3485	9.82096	1.666	5.89493	3.7485e-09	1.02451e-07	yes	1.41679	3.88756	2.52625	6.08292	up	Rv0793
Rv0794c	Probable oxidoreductase	685.841	4.07453	0.690814	5.89816	3.67568e-09	1.01144e-07	yes	0.704917	2.27405	1.79176	4.4694	up	Rv0794c
Rv0811c	Conserved protein	441.414	0.840726	0.322015	2.61083	0.00903237	0.0457844	no	0.794771	0.428183	1.96347	2.62354	up	Rv0811c
Rv0814c	Uncharacterized protein Rv0814c	1267.87	1.36525	0.403801	3.38099	0.000722245	0.00591393	yes	1.48474	0.528926	2.58117	2.72428	up	Rv0814c
Rv0816c	Probable thioredoxin ThiX	184.937	4.90587	0.836529	5.86456	4.50337e-09	1.21441e-07	yes	1.01473	2.21427	2.21557	4.40963	up	thiX
Rv0824c	Putative acyl-[acyl-carrier-protein] desaturase DesA1	1527.43	-1.26905	0.253445	-5.00718	5.52336e-07	1.06391e-05	yes	1.05342	0.795611	1.59506	-2.35013	down	desA1
Rv0834c	PE-PGRS family protein PE_PGRS14	2325.82	1.85033	0.443651	4.17069	3.03673e-05	0.000387494	yes	1.73343	0.649252	2.84995	2.84461	up	PE_PGRS14
Rv0839	Methyltranfer_dom domain-containing protein	188.157	3.44481	0.619363	5.56185	2.66927e-08	6.31414e-07	yes	1.20716	1.42687	2.41425	3.62222	up	Rv0839
Rv0846c	Multicopper oxidase MmcO	288.211	3.66248	0.497905	7.35577	1.89828e-13	7.83523e-12	yes	1.37628	1.47129	2.4893	3.66665	up	Rv0846c
Rv0847	Lipoprotein LpqS	967.609	2.81354	0.687658	4.09148	4.28635e-05	0.000517561	yes	2.27619	0.836398	3.36388	3.03175	up	lpqS
Rv0848	S-sulfocysteine synthase	393.363	3.47855	0.425865	8.1682	3.13016e-16	1.62327e-14	yes	1.74591	1.2158	2.86111	3.41116	up	cysK2
Rv0849	Uncharacterized MFS-type transporter Rv0849	94.2593	3.09074	0.74833	4.13018	3.62481e-05	0.000449018	yes	1.36707	1.24498	2.48256	3.44034	up	Rv0849
Rv0858c	Probable N-succinyldiaminopimelate aminotransferase DapC	104.028	-1.81966	0.531132	-3.42601	0.000612515	0.00517249	yes	0.742499	1.34897	1.34893	-2.9035	down	dapC
Rv0860	3-hydroxyacyl-CoA dehydrogenase	13582.5	-0.829088	0.239122	-3.46722	0.000525865	0.00453978	no	0.970313	0.538818	1.53872	-2.09334	down	fadB
Rv0867c	Resuscitation-promoting factor RpfA	1268.61	-2.01241	0.328954	-6.11761	9.49902e-10	2.76428e-08	yes	1.31735	1.00066	2.01108	-2.55518	down	rpfA
Rv0869c	GTP 3',8-cyclase 2	298.207	1.2797	0.411429	3.11037	0.00186851	0.0129126	yes	0.965034	0.58666	2.18133	2.78202	up	moaA2
Rv0870c	Possible conserved integral membrane protein	77.0823	1.80655	0.589943	3.06225	0.0021968	0.0147127	yes	0.750689	0.957267	1.8872	3.15262	up	Rv0870c
Rv0872c	PE-PGRS family protein PE_PGRS15	901.097	1.60794	0.411195	3.91042	9.21373e-05	0.00102389	yes	1.34811	0.650383	2.4723	2.84574	up	PE_PGRS15
Rv0874c	Uncharacterized protein Rv0874c	159.901	1.40259	0.4945	2.83637	0.00456291	0.0269576	yes	1.0606	0.619352	2.2646	2.81471	up	Rv0874c
Rv0877	Uncharacterized protein Rv0877	876.132	2.14392	0.364228	5.88621	3.9516e-09	1.07277e-07	yes	0.736593	1.15368	1.85834	3.34903	up	Rv0877
Rv0885	Uncharacterized protein Rv0885	496.169	1.08092	0.419252	2.57821	0.00993135	0.0491104	yes	1.41377	0.428373	2.52331	2.62373	up	Rv0885
Rv0891c	Uncharacterized protein Rv0891c	95.9144	-2.2334	0.77291	-2.88961	0.00385725	0.0232874	yes	1.28713	1.13577	1.96642	-2.6903	down	Rv0891c
Rv0892	Uncharacterized monooxygenase Rv0892	93.2555	-2.86048	0.668422	-4.27946	1.87351e-05	0.000252611	yes	1.11522	1.69302	1.68958	-3.24754	down	Rv0892
Rv0896	Citrate synthase 1	1141.68	-0.985306	0.349268	-2.82106	0.00478652	0.0280195	no	0.789771	0.692862	1.42208	-2.24739	down	gltA2
Rv0915c	Uncharacterized PPE family protein PPE14	75.1977	2.2898	0.565627	4.04824	5.16038e-05	0.000610343	yes	0.761815	1.19991	1.90831	3.39527	up	PPE14
Rv0924c	Divalent metal cation transporter MntH	72.556	-2.62739	0.758145	-3.46555	0.000529156	0.00455412	yes	0.765278	1.89445	1.38689	-3.44897	down	mntH
Rv0928	Phosphate-binding protein PstS 3	376.59	-0.88728	0.27492	-3.22741	0.00124916	0.0094623	no	0.784192	0.627692	1.41356	-2.18222	down	pstS3
Rv0939	Possible bifunctional enzyme: 2-hydroxyhepta-2,4-diene-1,7-dioate isomerase	451.391	1.12958	0.373341	3.02561	0.00248132	0.0163223	yes	0.788467	0.578432	1.95284	2.77379	up	Rv0939
Rv0950c	Peptidase_M23 domain-containing protein	892.664	-1.47118	0.282067	-5.21572	1.83103e-07	3.75966e-06	yes	1.24836	0.774181	1.90031	-2.3287	down	Rv0950c
Rv0951	Succinate--CoA ligase [ADP-forming] subunit beta	4461.08	-1.07164	0.230214	-4.65495	3.24056e-06	5.24322e-05	yes	0.861019	0.721798	1.48468	-2.27632	down	sucC
Rv0952	Succinate--CoA ligase [ADP-forming] subunit alpha	967.689	-1.02747	0.306412	-3.35323	0.000798756	0.00639659	yes	0.948682	0.674487	1.52334	-2.22901	down	sucD
Rv0953c	Uncharacterized protein Rv0953c	70.0747	1.87327	0.721821	2.5952	0.00945346	0.0473258	yes	0.707289	1.0427	1.79656	3.23806	up	Rv0953c
Rv0956	Phosphoribosylglycinamide formyltransferase	203.056	-1.42768	0.46896	-3.04436	0.00233178	0.0154598	yes	0.780968	1.0135	1.40866	-2.56803	down	purN
Rv0957	Bifunctional purine biosynthesis protein PurH [Includes: Phosphoribosylaminoimidazolecarboxamide formyltransferase	334.885	-1.09061	0.338222	-3.22454	0.00126177	0.00953989	yes	0.69864	0.851469	1.28086	-2.40599	down	purH
Rv0964c	Uncharacterized protein Rv0964c	65.8311	-2.58117	0.7167	-3.60146	0.00031643	0.00299756	yes	0.77851	1.83712	1.40501	-3.39164	down	Rv0964c
Rv0967	Copper-sensing transcriptional repressor CsoR	598.687	1.48269	0.441172	3.36079	0.000777191	0.00626242	yes	1.64171	0.536339	2.76446	2.7317	up	csoR
Rv0968	Uncharacterized protein Rv0968	136.632	2.7365	0.638319	4.28705	1.81063e-05	0.000245772	yes	1.55459	1.03102	2.65418	3.22637	up	Rv0968
Rv0969	Probable copper-exporting P-type ATPase V	1317.97	2.93742	0.269401	10.9035	1.10897e-27	1.51787e-25	yes	1.78365	1.0146	2.89516	3.20995	up	ctpV
Rv0972c	Acyl-CoA dehydrogenase fadE12	292.077	1.70847	0.490332	3.48432	0.000493393	0.00431173	yes	1.12353	0.731418	2.33584	2.92677	up	fadE12
Rv0973c	Biotin carboxyl carrier protein	528.138	1.84989	0.420656	4.39763	1.0944e-05	0.000158623	yes	1.14976	0.783794	2.36017	2.97915	up	accA2
Rv0975c	Probable acyl-CoA dehydrogenase FadE13	173.451	2.11876	0.549337	3.85693	0.000114819	0.00121902	yes	1.1291	0.904953	2.34129	3.10031	up	fadE13
Rv0980c	PE-PGRS family protein PE_PGRS18	43.0663	4.41968	0.921402	4.79669	1.61308e-06	2.83084e-05	yes	1.63454	1.60356	2.75617	3.79892	up	PE_PGRS18
Rv0982	Signal transduction histidine-protein kinase/phosphatase MprB	900.373	1.09653	0.386682	2.83575	0.0045718	0.0269576	yes	0.855195	0.530756	2.06598	2.72611	up	mprB
Rv0983	Serine protease PepD	2207.89	1.7568	0.308081	5.7024	1.18133e-08	2.87861e-07	yes	1.12879	0.750449	2.341	2.94581	up	pepD
Rv0988	Possible conserved exported protein	86.0355	-2.06836	0.779408	-2.65375	0.00796026	0.0417089	yes	1.11183	1.22791	1.68445	-2.78243	down	Rv0988
Rv0990c	SAF domain-containing protein	529.894	4.60189	0.402217	11.4413	2.59888e-30	4.38019e-28	yes	1.67608	1.64395	2.79929	3.83931	up	Rv0990c
Rv0991c	Conserved serine rich protein	2286.67	3.75097	0.397135	9.44507	3.55156e-21	2.71057e-19	yes	1.5596	1.40985	2.66055	3.60521	up	Rv0991c
Rv0993	UTP--glucose-1-phosphate uridylyltransferase	128.844	-1.65128	0.604392	-2.73214	0.00629244	0.034867	yes	0.78278	1.16996	1.4114	-2.72448	down	galU
Rv0994	Molybdopterin molybdenumtransferase 1	278.98	1.16933	0.436137	2.68112	0.00733773	0.0391815	yes	0.773695	0.606282	1.9287	2.80164	up	moeA1
Rv1001	Arginine deiminase	250.983	-0.932029	0.294991	-3.15951	0.00158033	0.0113744	no	0.601114	0.834002	1.11754	-2.38853	down	arcA
Rv1004c	Probable membrane protein	299.688	1.49553	0.513993	2.90963	0.00361852	0.0221101	yes	1.12207	0.640671	2.33432	2.83603	up	Rv1004c
Rv1009	Resuscitation-promoting factor RpfB	935.992	-1.25334	0.355792	-3.52266	0.000427235	0.00383185	yes	0.859691	0.844501	1.48411	-2.39902	down	rpfB
Rv1013	Putative ligase Rv1013	1484.75	-2.39995	0.329671	-7.27983	3.34253e-13	1.32554e-11	yes	1.12512	1.40769	1.70489	-2.96221	down	pks16
Rv1015c	50S ribosomal protein L25	958.001	-1.68275	0.362205	-4.64585	3.38671e-06	5.45787e-05	yes	0.917575	1.11572	1.50821	-2.67025	down	rplY
Rv1028c	Sensor protein KdpD	182.519	1.17935	0.448768	2.62797	0.00858962	0.0442048	yes	0.679272	0.674713	1.74793	2.87007	up	kdpD
Rv1029	Potassium-transporting ATPase potassium-binding subunit	91.5682	-1.66919	0.576108	-2.89735	0.00376328	0.0228223	yes	0.739119	1.24212	1.34382	-2.79665	down	kdpA
Rv1038c	ESAT-6-like protein EsxJ	830.031	-1.32838	0.446841	-2.97282	0.00295081	0.0189461	yes	1.02353	0.848182	1.56615	-2.40271	down	esxJ
Rv1039c	PPE family protein PPE15	179.433	4.39452	0.710693	6.18343	6.27223e-10	1.86553e-08	yes	1.15088	1.86109	2.36126	4.05645	up	PPE15
Rv1041c	Probable is like-2 transposase	221.521	-1.55295	0.45547	-3.40956	0.000650683	0.00542683	yes	0.437665	1.63516	0.949727	-3.18968	down	Rv1041c
Rv1044	Uncharacterized protein	74.4517	1.88184	0.667592	2.81884	0.00481976	0.0281326	yes	0.949394	0.865041	2.17543	3.0604	up	Rv1044
Rv1048c	Uncharacterized protein	142.174	1.75181	0.562433	3.11471	0.00184129	0.0127753	yes	0.974209	0.801838	2.18475	2.99719	up	Rv1048c
Rv1049	Probable transcriptional repressor protein	932.044	6.49938	0.749477	8.67188	4.25027e-18	2.56602e-16	yes	0.97069	2.97667	2.18344	5.17202	up	Rv1049
Rv1050	Probable oxidoreductase	2581.38	9.64686	0.681776	14.1496	1.8777e-45	6.90482e-43	yes	0.833516	4.75379	2.0293	6.94914	up	Rv1050
Rv1052	Uncharacterized protein	64.4369	2.36188	0.832821	2.836	0.0045683	0.0269576	yes	0.822279	1.17465	2.01071	3.37	up	Rv1052
Rv1057	Seven-bladed beta-propeller protein Rv1057	731.405	1.75989	0.254262	6.92158	4.46621e-12	1.65742e-10	yes	1.99333	0.569465	3.09043	2.76482	up	Rv1057
Rv1068c	Uncharacterized PE-PGRS family protein PE_PGRS20	44.5531	2.5088	0.875556	2.86538	0.00416507	0.0249226	yes	0.641151	1.47933	1.6959	3.67469	up	PE_PGRS20
Rv1069c	Conserved protein	533.134	0.769129	0.296193	2.59671	0.00941205	0.0471769	no	0.675831	0.441266	1.743	2.63662	up	Rv1069c
Rv1072	Probable conserved transmembrane protein	5114.65	2.0799	0.260423	7.98662	1.38691e-15	6.75909e-14	yes	0.780365	1.07234	1.93959	3.26769	up	Rv1072
Rv1073	Uncharacterized protein	1602.17	2.22287	0.345801	6.42818	1.29144e-10	4.11328e-09	yes	0.936175	1.02445	2.16982	3.21981	up	Rv1073
Rv1078	Proline-rich antigen homolog	878.49	-1.61273	0.380521	-4.2382	2.25316e-05	0.000296874	yes	1.03044	1.02615	1.57163	-2.58067	down	Rv1078
Rv1082	Mycothiol S-conjugate amidase	331.284	0.916047	0.352385	2.59956	0.00933429	0.0469034	no	0.693514	0.517424	1.7704	2.71278	up	mca
Rv1084	Conserved protein	386.252	1.01226	0.320103	3.1623	0.0015653	0.0112863	yes	0.982642	0.462666	2.18789	2.65802	up	Rv1084
Rv1086	2Z,6E)-farnesyl diphosphate synthase	236.079	1.24838	0.477865	2.61241	0.00899054	0.0456295	yes	0.799458	0.633143	1.97172	2.8285	up	Rv1086
Rv1094	Putative acyl-[acyl-carrier-protein] desaturase DesA2	980.124	-2.20395	0.363441	-6.06413	1.32671e-09	3.83324e-08	yes	1.06222	1.37182	1.6066	-2.92634	down	desA2
Rv1097c	Probable membrane glycine and proline rich protein	345.601	-1.38947	0.361565	-3.84294	0.000121569	0.00128059	yes	0.918012	0.92108	1.50852	-2.4756	down	Rv1097c
Rv1098c	Fumarate hydratase class II Fum	870.231	-0.931797	0.275841	-3.37802	0.000730102	0.00596619	no	0.91894	0.617419	1.50918	-2.17194	down	fum
Rv1129c	HTH-type transcriptional regulator PrpR	130.913	5.09093	0.761483	6.68555	2.30062e-11	7.95384e-10	yes	1.39885	2.02909	2.50898	4.22444	up	Rv1129c
Rv1130	2-methylcitrate dehydratase PrpD	1638.15	4.6926	0.392098	11.9679	5.23112e-33	1.00761e-30	yes	2.39899	1.34684	3.48415	3.5422	up	prpD
Rv1131	2-methylcitrate synthase PrpC	559.972	5.51119	0.444685	12.3935	2.83512e-35	6.74592e-33	yes	2.04943	1.75292	3.14401	3.94827	up	prpC
Rv1132	Conserved membrane protein	252.134	1.89509	0.370209	5.11896	3.07221e-07	6.12173e-06	yes	1.09111	0.82449	2.2985	3.01985	up	Rv1132
Rv1142c	Probable enoyl-CoA hydratase EchA10	94.3908	2.08366	0.712535	2.92429	0.00345247	0.0212885	yes	0.839634	1.02165	2.0395	3.21701	up	echA10
Rv1143	Alpha-methylacyl-CoA racemase	458.424	-0.97823	0.37759	-2.59072	0.00957761	0.04777	no	0.557974	0.919085	1.06435	-2.47361	down	mcr
Rv1148c	Uncharacterized protein Rv1148c	909.105	0.921714	0.292853	3.14736	0.00164754	0.0117604	no	1.03106	0.41252	2.23435	2.60788	up	Rv1148c
Rv1152	Probable transcriptional regulatory protein	451.454	1.87249	0.435601	4.29863	1.71859e-05	0.000236452	yes	1.04012	0.83437	2.24419	3.02973	up	Rv1152
Rv1175c	Probable NADPH dependent 2,4-dienoyl-CoA reductase FadH	435.865	-0.813977	0.276031	-2.94886	0.00318948	0.0200023	no	0.75672	0.592843	1.37301	-2.14737	down	fadH
Rv1177	Ferredoxin	429.526	-2.15376	0.391808	-5.49698	3.86345e-08	8.8292e-07	yes	0.702924	1.67257	1.2877	-3.22709	down	fdxC
Rv1184c	Diacyltrehalose acyltransferase Chp2	325.161	-1.0946	0.405872	-2.6969	0.00699885	0.0377951	yes	1.33098	0.539459	2.02906	-2.09398	down	Rv1184c
Rv1185c	Putative fatty-acid--CoA ligase FadD21	1135.72	-2.05164	0.35645	-5.75577	8.62498e-09	2.2081e-07	yes	1.0389	1.29929	1.57905	-2.85381	down	fadD21
Rv1186c	Conserved protein	182.093	1.91899	0.428908	4.47413	7.6724e-06	0.000117556	yes	0.876523	0.913344	2.10106	3.1087	up	Rv1186c
Rv1194c	Conserved protein	2664.68	-1.26401	0.38113	-3.31649	0.000911556	0.00714582	yes	0.730383	0.949755	1.33088	-2.50428	down	Rv1194c
Rv1195	PE family protein PE13	2223.98	-4.713	0.441363	-10.6783	1.28638e-26	1.53041e-24	yes	1.57794	2.03157	2.31988	-3.58609	down	PE13
Rv1196	PPE family protein PPE18	962.504	-3.39714	0.335948	-10.1121	4.88274e-24	4.87186e-22	yes	1.62068	1.44241	2.35518	-2.99693	down	PPE18
Rv1197	ESAT-6-like protein EsxK	6157.66	-3.33549	0.419099	-7.95872	1.73826e-15	8.37054e-14	yes	1.96583	1.31881	2.52917	-2.87333	down	esxK
Rv1198	ESAT-6-like protein EsxL	1130.17	-2.34862	0.495517	-4.73974	2.13994e-06	3.637e-05	yes	1.38141	1.1233	2.09081	-2.67783	down	esxL
Rv1201c	2,3,4,5-tetrahydropyridine-2,6-dicarboxylate N-succinyltransferase	923.69	-0.729611	0.268796	-2.71436	0.00664032	0.0361509	no	0.970042	0.474218	1.53855	-2.02874	down	dapD
Rv1210	Probable DNA-3-methyladenine glycosylase I TagA	101.989	1.62672	0.599482	2.71354	0.00665685	0.0361921	yes	0.728762	0.883248	1.84175	3.0786	up	tagA
Rv1215c	Conserved protein	544.456	0.992828	0.335174	2.96213	0.00305523	0.0194314	no	0.777349	0.513174	1.93468	2.70853	up	Rv1215c
Rv1216c	Probable conserved integral membrane protein	531.603	3.52267	0.427436	8.2414	1.70211e-16	9.18004e-15	yes	0.9607	1.61613	2.1797	3.81149	up	Rv1216c
Rv1217c	Multidrug efflux system permease protein Rv1217c	4350.91	4.26227	0.388902	10.9598	5.96625e-28	8.6191e-26	yes	1.12286	1.82527	2.33515	4.02063	up	Rv1217c
Rv1218c	Multidrug efflux system ATP-binding protein Rv1218c	3283.64	3.23882	0.353398	9.16479	4.96413e-20	3.34665e-18	yes	1.04946	1.43736	2.25331	3.63272	up	Rv1218c
Rv1219c	Probable transcriptional regulatory protein	3002.23	3.89602	0.441137	8.83176	1.03042e-18	6.31523e-17	yes	1.21889	1.60866	2.4219	3.80401	up	Rv1219c
Rv1221	ECF RNA polymerase sigma factor SigE	3768.64	3.24253	0.335614	9.66151	4.39358e-22	3.78128e-20	yes	1.32193	1.31457	2.46662	3.50992	up	sigE
Rv1222	Anti-sigma-E factor RseA	601.496	3.74259	0.348749	10.7315	7.24314e-27	8.87834e-25	yes	0.964891	1.71578	2.18127	3.91114	up	rseA
Rv1223	Probable serine protease HtrA1	2664.19	2.97537	0.296471	10.036	1.0593e-23	9.96479e-22	yes	0.768579	1.54956	1.92014	3.74491	up	htrA
Rv1224	Sec-independent protein translocase protein TatB	506.736	2.83164	0.43607	6.49354	8.38422e-11	2.77985e-09	yes	0.897051	1.32951	2.12983	3.52487	up	tatB
Rv1227c	Probable transmembrane protein	63.9368	3.18511	0.64865	4.91036	9.09074e-07	1.68679e-05	yes	0.934275	1.46871	2.16864	3.66407	up	Rv1227c
Rv1231c	Probable membrane protein	203.387	-1.87098	0.630948	-2.96536	0.00302333	0.0192736	yes	0.873771	1.25692	1.48854	-2.81145	down	Rv1231c
Rv1233c	Conserved hypothetical membrane protein	130.973	-1.71303	0.572537	-2.992	0.00277161	0.0179666	yes	0.994349	1.10666	1.54792	-2.66118	down	Rv1233c
Rv1238	Trehalose import ATP-binding protein SugC	233.562	-1.29917	0.472586	-2.74906	0.00597661	0.0334839	yes	0.726389	0.980661	1.32479	-2.53518	down	sugC
Rv1240	Malate dehydrogenase	1006.49	-1.72334	0.28126	-6.1272	8.94375e-10	2.62156e-08	yes	0.841842	1.17028	1.47258	-2.72481	down	mdh
Rv1242	Ribonuclease VapC33	33.7389	-3.39271	1.25392	-2.70568	0.00681643	0.0369604	yes	1.12129	1.99703	1.69888	-3.55156	down	vapC33
Rv1250	Uncharacterized MFS-type transporter Rv1250	99.7842	1.44333	0.547429	2.63655	0.00837532	0.0435452	yes	0.415899	1.06062	1.36083	3.25597	up	Rv1250
Rv1259	Type-5 uracil-DNA glycosylase	92.231	2.0928	0.614841	3.40381	0.000664521	0.00553084	yes	0.913026	0.973856	2.14899	3.16921	up	udgB
Rv1270c	Lipoprotein LprA	216.87	-1.56701	0.579752	-2.70289	0.00687396	0.0372225	yes	0.89514	1.04862	1.49435	-2.60314	down	lprA
Rv1285	Sulfate adenylyltransferase subunit 2	1323.01	2.35506	0.280159	8.40615	4.23683e-17	2.44828e-15	yes	1.69386	0.836648	2.81487	3.032	up	cysD
Rv1286	Bifunctional enzyme CysN/CysC [Includes: Sulfate adenylyltransferase subunit 1	1658.75	1.81203	0.32745	5.53377	3.13422e-08	7.32827e-07	yes	1.35878	0.731425	2.4774	2.92678	up	Rv1286
Rv1298	50S ribosomal protein L31	1422.53	1.67987	0.505842	3.32093	0.000897167	0.00709704	yes	0.764833	0.87782	1.91368	3.07318	up	rpmE
Rv1299	Peptide chain release factor 1	2231.23	2.53167	0.218408	11.5915	4.55133e-31	8.0044e-29	yes	0.805307	1.2773	1.98205	3.47266	up	prfA
Rv1300	Release factor glutamine methyltransferase	744.537	1.17722	0.36644	3.21259	0.00131542	0.00985345	yes	0.644796	0.692018	1.70114	2.88737	up	hemK
Rv1301	Putative threonylcarbamoyl-AMP synthase	443.827	1.69289	0.33158	5.10551	3.29896e-07	6.50941e-06	yes	0.703505	0.946316	1.78893	3.14167	up	Rv1301
Rv1303	Uncharacterized protein Rv1303	297.143	-1.41463	0.334571	-4.22818	2.35591e-05	0.000309404	yes	0.987941	0.915482	1.54523	-2.47	down	Rv1303
Rv1304	ATP synthase subunit a	531.925	-1.27448	0.357984	-3.56015	0.000370636	0.00343859	yes	1.14181	0.735458	1.7329	-2.28998	down	atpB
Rv1306	ATP synthase subunit b	1446.82	-1.28507	0.326078	-3.94098	8.11499e-05	0.000914349	yes	0.927941	0.848265	1.51494	-2.40279	down	atpF
Rv1307	ATP synthase subunit b-delta [Includes: ATP synthase subunit b	4590.47	-1.07244	0.241291	-4.44459	8.80578e-06	0.000131924	yes	0.959426	0.700455	1.53106	-2.25498	down	atpH
Rv1308	ATP synthase subunit alpha	3497.18	-1.48693	0.216993	-6.85245	7.25953e-12	2.59865e-10	yes	1.03254	0.945063	1.57337	-2.49959	down	atpA
Rv1309	ATP synthase gamma chain	1778.98	-1.53592	0.365262	-4.20499	2.61089e-05	0.000340679	yes	1.06905	0.950224	1.61638	-2.50475	down	atpG
Rv1310	ATP synthase subunit beta	1629.96	-0.816487	0.239425	-3.4102	0.00064915	0.00542683	no	1.09444	0.492605	1.65749	-2.04713	down	atpD
Rv1320c	Uncharacterized protein Rv1320c	181.334	-1.56249	0.459809	-3.39814	0.000678465	0.00561226	yes	0.930559	1.03047	1.51629	-2.58499	down	Rv1320c
Rv1333	Uncharacterized aminopeptidase Rv1333	304.693	1.04901	0.357631	2.93321	0.00335472	0.0208126	yes	0.938498	0.483171	2.17109	2.67853	up	Rv1333
Rv1334	CysO-cysteine peptidase	576.78	4.64192	0.558236	8.31535	9.14841e-17	5.19797e-15	yes	0.952882	2.13251	2.17674	4.32786	up	mec
Rv1335	Sulfur carrier protein CysO	346.539	6.06625	0.631015	9.61348	7.01382e-22	5.78998e-20	yes	0.844352	2.9628	2.04748	5.15815	up	cysO
Rv1336	O-phosphoserine sulfhydrylase	2711.91	4.9017	0.287409	17.0548	3.22133e-65	2.40977e-62	yes	0.791633	2.50326	1.95812	4.69862	up	cysM
Rv1337	Uncharacterized protein Rv1337	623.105	3.93812	0.369272	10.6645	1.4914e-26	1.72364e-24	yes	0.697263	2.21612	1.77704	4.41147	up	Rv1337
Rv1338	Glutamate racemase	409.292	4.46198	0.409909	10.8853	1.35473e-27	1.7677e-25	yes	0.735863	2.40305	1.8568	4.5984	up	murI
Rv1339	Uncharacterized protein Rv1339	380.883	1.33033	0.365617	3.6386	0.000274123	0.00264637	yes	0.699466	0.746913	1.78111	2.94227	up	Rv1339
Rv1341	dITP/XTP pyrophosphatase	216.929	1.39242	0.410939	3.38839	0.00070305	0.00578015	yes	0.665631	0.805284	1.7291	3.00064	up	Rv1341
Rv1361c	Uncharacterized PPE family protein PPE19	330.408	-1.05406	0.382853	-2.75318	0.00590192	0.0331573	yes	1.32357	0.521965	2.01941	-2.07649	down	PPE19
Rv1378c	HNHc domain-containing protein	795.024	1.83321	0.343379	5.33873	9.35993e-08	1.98225e-06	yes	1.58049	0.682091	2.68763	2.87745	up	Rv1378c
Rv1386	PE family immunomodulator PE15	188.141	-1.88783	0.54191	-3.48367	0.000494597	0.00431173	yes	1.23869	1.00228	1.88354	-2.5568	down	PE15
Rv1387	Uncharacterized PPE family protein PPE20	3171.14	-2.33473	0.23091	-10.111	4.93811e-24	4.87186e-22	yes	1.13543	1.35577	1.72207	-2.91029	down	PPE20
Rv1388	Putative integration host factor MihF	1162.28	-1.12708	0.405747	-2.7778	0.00547286	0.031268	yes	0.808085	0.7797	1.44554	-2.33422	down	mihF
Rv1395	Uncharacterized HTH-type transcriptional regulator Rv1395	85.2445	5.19869	0.907095	5.73114	9.97558e-09	2.50629e-07	yes	1.03971	2.31695	2.24377	4.5123	up	Rv1395
Rv1399c	Carboxylesterase NlhH	45.508	2.16087	0.827138	2.61247	0.00898903	0.0456295	yes	0.568115	1.36756	1.58009	3.56292	up	nlhH
Rv1407	Putative methyltransferase Rv1407	135.103	1.71404	0.471962	3.63173	0.000281524	0.00271135	yes	1.08675	0.747353	2.29348	2.94271	up	fmu
Rv1417	Uncharacterized protein Rv1417	49.6973	2.92773	1.02934	2.84427	0.0044513	0.0264011	yes	0.817505	1.46184	2.00278	3.65719	up	Rv1417
Rv1425	Putative diacyglycerol O-acyltransferase Rv1425	160.445	1.08567	0.421238	2.57733	0.00995667	0.0491755	yes	0.773655	0.562923	1.92863	2.75828	up	Rv1425
Rv1436	Glyceraldehyde-3-phosphate dehydrogenase	858.174	-1.46891	0.478864	-3.0675	0.00215858	0.0146256	yes	0.811176	1.01406	1.44855	-2.56858	down	gap
Rv1438	Triosephosphate isomerase	414.392	-1.19532	0.313546	-3.81227	0.000137699	0.00143186	yes	0.975265	0.775574	1.54121	-2.3301	down	tpi
Rv1451	Protoheme IX farnesyltransferase	402.605	1.04139	0.347853	2.99377	0.00275552	0.0179251	yes	0.573881	0.655533	1.58862	2.85089	up	Rv1451
Rv1460	Probable transcriptional regulatory protein	1415.58	1.95963	0.30799	6.36266	1.98295e-10	6.07653e-09	yes	1.6572	0.704586	2.78126	2.89994	up	Rv1460
Rv1461	UPF0051 protein Rv1461 [Cleaved into: Endonuclease PI-MtuHIIP	11747.1	1.90726	0.226229	8.43066	3.43725e-17	2.01502e-15	yes	1.24878	0.780226	2.4445	2.97558	up	Rv1461
Rv1462	UPF0051 protein Rv1462	3420.41	2.23638	0.311337	7.18316	6.81208e-13	2.64951e-11	yes	1.59265	0.827202	2.70355	3.02256	up	Rv1462
Rv1463	Probable conserved ATP-binding protein ABC transporter	976.162	1.9399	0.431796	4.49264	7.03455e-06	0.00010858	yes	1.4284	0.764503	2.53747	2.95986	up	Rv1463
Rv1464	Probable cysteine desulfurase	3687.24	2.3204	0.294506	7.87895	3.30144e-15	1.55283e-13	yes	1.43289	0.912927	2.54171	3.10828	up	csd
Rv1465	Possible nitrogen fixation related protein	746.474	2.49872	0.391973	6.37474	1.8327e-10	5.65897e-09	yes	1.36823	1.00619	2.48335	3.20155	up	Rv1465
Rv1466	Conserved protein	1783.3	2.82084	0.44181	6.38474	1.71692e-10	5.34227e-09	yes	1.30106	1.14427	2.4652	3.33962	up	Rv1466
Rv1467c	Probable acyl-CoA dehydrogenase FadE15	325.546	1.10484	0.405029	2.72781	0.00637571	0.0351468	yes	0.954286	0.507442	2.17727	2.7028	up	fadE15
Rv1468c	Ubiquitin-binding protein Rv1468c	486.797	2.49175	0.318886	7.81392	5.54361e-15	2.54817e-13	yes	1.30288	1.01072	2.46533	3.20607	up	PE_PGRS29
Rv1471	Thioredoxin	818.915	5.78469	0.619801	9.33314	1.02779e-20	7.42392e-19	yes	1.34043	2.34217	2.4698	4.53753	up	trxB1
Rv1472	Probable enoyl-CoA hydratase echA12	2146.66	3.86169	0.354214	10.9021	1.12574e-27	1.51787e-25	yes	0.980983	1.76556	2.18723	3.96092	up	echA12
Rv1473	Probable macrolide-transport ATP-binding protein ABC transporter	1427.59	4.04448	0.375163	10.7806	4.25054e-27	5.37295e-25	yes	0.935186	1.86449	2.16922	4.05985	up	Rv1473
Rv1473A	Possible transcriptional regulatory protein	66.3304	3.99162	1.03268	3.86531	0.000110949	0.00118727	yes	0.963097	1.83051	2.1806	4.02587	up	Rv1473A
Rv1477	Peptidoglycan endopeptidase RipA	310.878	0.876436	0.315275	2.77991	0.00543737	0.0311091	no	1.12046	0.375732	2.33261	2.57109	up	ripA
Rv1483	3-oxoacyl-[acyl-carrier-protein] reductase MabA	1712.84	-1.21298	0.351089	-3.45491	0.000550487	0.00472764	yes	0.889672	0.812753	1.49243	-2.36728	down	fabG1
Rv1492	Probable methylmalonyl-CoA mutase small subunit	406.933	2.32985	0.471553	4.9408	7.78011e-07	1.45697e-05	yes	1.08849	1.01497	2.29548	3.21033	up	mutA
Rv1507c	Uncharacterized protein Rv1507c	320.814	-2.21692	0.51819	-4.2782	1.88415e-05	0.000253202	yes	1.12931	1.29518	1.71167	-2.8497	down	Rv1507c
Rv1510	Uncharacterized protein Rv1510	218.675	2.10178	0.383533	5.48007	4.25162e-08	9.55433e-07	yes	0.602974	1.28671	1.63346	3.48207	up	Rv1510
Rv1520	Uncharacterized protein Rv1520	82.9012	-2.43003	0.712552	-3.41032	0.000648864	0.00542683	yes	0.759897	1.76298	1.37836	-3.31751	down	Rv1520
Rv1521	Putative fatty-acid--CoA ligase fadD25	518.212	-0.987525	0.344787	-2.86415	0.00418124	0.0249824	no	0.773478	0.706414	1.39794	-2.26094	down	fadD25
Rv1528c	Probable conserved polyketide synthase associated protein PapA4	67.2878	5.74533	1.39733	4.11165	3.9284e-05	0.000481527	yes	1.53555	2.18377	2.63092	4.37913	up	papA4
Rv1540	Uncharacterized RNA pseudouridine synthase Rv1540	557.223	1.22681	0.392793	3.12331	0.00178828	0.0125148	yes	0.74139	0.65663	1.86835	2.85199	up	Rv1540
Rv1541c	Lipoprotein LprI	15.0167	-5.11527	1.79681	-2.84687	0.00441517	0.0262252	yes	1.27376	2.63119	1.94409	-4.18572	down	lprI
Rv1543	Uncharacterized oxidoreductase Rv1543	594.337	-1.69898	0.504149	-3.37	0.000751683	0.00611782	yes	0.750856	1.24662	1.36287	-2.80114	down	Rv1543
Rv1552	Fumarate reductase flavoprotein subunit	11.7662	9.18776	2.23041	4.11932	3.79986e-05	0.000468611	yes	1.18614	3.83005	2.39886	6.0254	up	frdA
Rv1557	Probable transport protein MmpL6	166.031	2.22761	0.59265	3.75874	0.000170773	0.00173562	yes	0.873154	1.06291	2.09577	3.25827	up	mmpL6
Rv1570	Dethiobiotin synthetase BioD	168.578	2.17403	0.522475	4.16103	3.16822e-05	0.000396763	yes	1.1523	0.920155	2.36268	3.11551	up	bioD
Rv1592c	Probable inactive lipase Rv1592c	1193.24	-2.43272	0.312806	-7.77709	7.42139e-15	3.37298e-13	yes	1.20003	1.33784	1.81839	-2.89236	down	Rv1592c
Rv1611	Indole-3-glycerol phosphate synthase	901.426	-1.27233	0.310696	-4.0951	4.21978e-05	0.000514126	yes	0.9392	0.837524	1.51916	-2.39205	down	trpC
Rv1614	Phosphatidylglycerol--prolipoprotein diacylglyceryl transferase	608.349	-1.41578	0.242925	-5.82804	5.60813e-09	1.48267e-07	yes	1.08494	0.862495	1.64149	-2.41702	down	lgt
Rv1619	Conserved membrane protein	110.047	1.98166	0.64158	3.08872	0.00201018	0.0137351	yes	0.604851	1.21094	1.63647	3.4063	up	Rv1619
Rv1620c	Probable 'component linked with the assembly of cytochrome' transport transmembrane ATP-binding protein ABC transporter CydC	130.208	1.83616	0.566906	3.23891	0.00119988	0.00914035	yes	1.51821	0.703109	2.61148	2.89847	up	cydC
Rv1626	Probable transcriptional regulatory protein PdtaR	504.636	-0.816866	0.309956	-2.63542	0.0084032	0.0436341	no	0.671825	0.660356	1.23701	-2.21488	down	Rv1626
Rv1630	30S ribosomal protein S1	3362.71	-1.08038	0.263935	-4.09334	4.25199e-05	0.000516496	yes	0.632283	0.924761	1.16828	-2.47928	down	rpsA
Rv1636	Universal stress protein Rv1636	547.249	-1.10033	0.368749	-2.98395	0.00284551	0.0183867	yes	0.801898	0.764724	1.43886	-2.31925	down	TB15.3
Rv1642	50S ribosomal protein L35	3796.06	-1.32683	0.504583	-2.62955	0.00854973	0.0440879	yes	1.19873	0.730504	1.81632	-2.28503	down	rpmI
Rv1644	Possible 23S rRNA methyltransferase TsnR	649.071	-1.08436	0.335065	-3.23627	0.00121104	0.00920802	yes	1.25518	0.56709	1.91214	-2.12161	down	tsnR
Rv1645c	DUF2236 domain-containing protein	94.7961	1.86833	0.547924	3.40984	0.00065001	0.00542683	yes	0.887169	0.882611	2.11683	3.07797	up	Rv1645c
Rv1646	PE family protein PE17	393.263	1.48462	0.430953	3.44496	0.000571142	0.00485351	yes	1.02555	0.666332	2.22804	2.86169	up	PE17
Rv1651c	PE-PGRS family protein PE_PGRS30	431.445	2.21509	0.482222	4.5935	4.35868e-06	6.83366e-05	yes	0.908745	1.03314	2.14403	3.2285	up	PE_PGRS30
Rv1658	Argininosuccinate synthase	577.207	-1.44536	0.301417	-4.79523	1.62489e-06	2.83306e-05	yes	0.934959	0.952093	1.51809	-2.50662	down	argG
Rv1661	Probable polyketide synthase Pks7	365.695	2.35429	0.4234	5.56045	2.69078e-08	6.32803e-07	yes	0.738889	1.26361	1.86315	3.45897	up	pks7
Rv1662	Probable polyketide synthase Pks8	158.512	2.36028	0.604883	3.90204	9.5385e-05	0.00105131	yes	0.811581	1.18439	1.99282	3.37975	up	pks8
Rv1663	Probable polyketide synthase Pks17	59.6492	2.02525	0.661285	3.0626	0.00219425	0.0147127	yes	0.844093	0.989358	2.04703	3.18471	up	pks17
Rv1664	Probable polyketide synthase Pks9	70.0135	3.33272	0.827395	4.02797	5.62607e-05	0.000661554	yes	0.753944	1.76003	1.89356	3.95539	up	pks9
Rv1665	Methyl-branched alkylpyrone synthesis polyketide synthase-like Pks11	233.046	-1.27457	0.445298	-2.86229	0.00420595	0.025093	yes	1.07688	0.782728	1.62837	-2.33725	down	pks11
Rv1671	Probable membrane protein	51.9055	2.44814	0.840347	2.91325	0.00357693	0.0219223	yes	0.843608	1.19643	2.04621	3.39178	up	Rv1671
Rv1672c	Probable conserved integral membrane transport protein	101.641	4.69492	0.893301	5.2557	1.47463e-07	3.05891e-06	yes	0.842935	2.29573	2.04507	4.49108	up	Rv1672c
Rv1673c	TGc domain-containing protein	626.059	6.89633	0.804419	8.57306	1.00775e-17	5.99463e-16	yes	0.667891	3.98144	1.73212	6.1768	up	Rv1673c
Rv1674c	Thiosulfate sulfurtransferase	207.833	7.39047	1.07785	6.85669	7.0474e-12	2.54524e-10	yes	0.771521	3.83902	1.92509	6.03438	up	Rv1674c
Rv1679	Possible acyl-CoA dehydrogenase FadE16	95.3399	1.90327	0.578552	3.28972	0.00100286	0.00780111	yes	0.905855	0.889141	2.14058	3.0845	up	fadE16
Rv1683	Possible bifunctional enzyme long-chain acyl-CoA synthase and lipase	1230.84	-0.9964	0.24999	-3.98576	6.72636e-05	0.000770769	no	0.60073	0.892048	1.11698	-2.44657	down	Rv1683
Rv1690	Putative lipoprotein LprJ	118.202	2.76503	0.801734	3.44882	0.000563044	0.00481042	yes	1.12593	1.18252	2.33825	3.37788	up	lprJ
Rv1701	Tyrosine recombinase XerD	157.983	1.54994	0.568368	2.727	0.00639122	0.0351734	yes	0.906765	0.723708	2.14167	2.91906	up	Rv1701
Rv1703c	Probable catechol-O-methyltransferase	569.359	-0.925683	0.345287	-2.68091	0.0073423	0.0391815	no	0.64428	0.778398	1.18922	-2.33292	down	Rv1703c
Rv1721c	Putative antitoxin VapB12	16.1592	3.98041	1.41687	2.80931	0.00496483	0.0288545	yes	0.878431	1.89183	2.104	4.08719	up	vapB12
Rv1727	MDMPI_N domain-containing protein	10.3469	4.79108	1.76135	2.72011	0.00652602	0.0356726	yes	1.2366	1.96817	2.43428	4.16352	up	Rv1727
Rv1745c	Isopentenyl-diphosphate Delta-isomerase	13.8002	-6.97709	2.00748	-3.47554	0.00050983	0.00442546	yes	1.253	3.65605	1.90837	-5.21058	down	idi
Rv1766	Conserved protein	181.679	2.04428	0.721913	2.83175	0.00462941	0.027218	yes	0.738052	1.09825	1.8614	3.2936	up	Rv1766
Rv1767	Conserved protein	129.181	4.42247	0.976347	4.52961	5.90929e-06	9.15826e-05	yes	0.85045	2.14904	2.05788	4.3444	up	Rv1767
Rv1768	PE-PGRS family protein PE_PGRS31	278.968	3.47393	0.493059	7.04568	1.84557e-12	7.04275e-11	yes	0.903127	1.62541	2.13727	3.82076	up	PE_PGRS31
Rv1772	ANTAR domain-containing protein	234.685	1.86384	0.632213	2.94813	0.00319707	0.0200188	yes	1.14068	0.792528	2.35177	2.98788	up	Rv1772
Rv1773c	Probable transcriptional regulatory protein	24.3015	-2.76558	0.932703	-2.96512	0.00302564	0.0192736	yes	1.40402	1.30508	2.11909	-2.8596	down	Rv1773c
Rv1797	ESX-5 secretion system protein EccE5	1184.21	1.00599	0.307142	3.27534	0.00105535	0.00816231	yes	0.717237	0.553583	1.81724	2.74894	up	eccE5
Rv1798	ESX-5 secretion system protein EccA5	1068.7	1.23451	0.311048	3.96888	7.22125e-05	0.000822816	yes	0.934947	0.569144	2.16907	2.7645	up	eccA5
Rv1800	Uncharacterized PPE family protein PPE28	136.046	1.73733	0.556529	3.12172	0.00179795	0.0125608	yes	0.633041	1.03203	1.68341	3.22738	up	PPE28
Rv1801	Uncharacterized PPE family protein PPE29	938.535	6.94463	0.755254	9.19508	3.74715e-20	2.56902e-18	yes	1.35291	2.80663	2.47437	5.00198	up	PPE29
Rv1802	Uncharacterized PPE family protein PPE30	183.858	4.50754	0.670461	6.72304	1.77968e-11	6.20588e-10	yes	0.903443	2.10864	2.13766	4.30399	up	PPE30
Rv1806	PE family protein PE20	209.538	2.45942	0.696204	3.53261	0.000411478	0.00374994	yes	2.60341	0.66749	3.68458	2.86285	up	PE20
Rv1808	Uncharacterized PPE family protein PPE32	399.787	1.71157	0.413355	4.14069	3.46259e-05	0.00043096	yes	1.49301	0.661459	2.58758	2.85682	up	PPE32
Rv1809	Uncharacterized PPE family protein PPE33	587.194	1.49179	0.397698	3.75105	0.000176097	0.00178078	yes	1.26278	0.607626	2.45511	2.80298	up	PPE33
Rv1817	Possible flavoprotein	163.173	1.28046	0.480005	2.6676	0.00763948	0.0403416	yes	0.780763	0.659951	1.94024	2.85531	up	Rv1817
Rv1818c	PE-PGRS family protein PE_PGRS33	641.595	1.36515	0.297185	4.59362	4.35627e-06	6.83366e-05	yes	1.28783	0.554102	2.46372	2.74946	up	PE_PGRS33
Rv1826	Glycine cleavage system H protein	757.8	-1.50688	0.385906	-3.90478	9.43118e-05	0.00104518	yes	0.620482	1.31261	1.148	-2.86714	down	gcvH
Rv1827	Glycogen accumulation regulator GarA	1858.3	-0.685669	0.233311	-2.93887	0.00329415	0.0204683	no	0.530552	0.660543	1.03804	-2.21507	down	garA
Rv1831	Uncharacterized protein Rv1831	88.3031	1.65806	0.62825	2.63917	0.00831098	0.043322	yes	0.964256	0.760216	2.18103	2.95557	up	Rv1831
Rv1832	Probable glycine dehydrogenase	1883.13	0.842188	0.322754	2.60938	0.00907054	0.0459203	no	1.04033	0.375239	2.2444	2.5706	up	gcvB
Rv1837c	Malate synthase G	2586.1	-0.747779	0.247931	-3.01607	0.0025607	0.0167606	no	0.640375	0.632434	1.18238	-2.18696	down	glcB
Rv1840c	Uncharacterized PE-PGRS family protein PE_PGRS34	142.036	1.9046	0.586682	3.2464	0.00116876	0.00893693	yes	1.00725	0.862843	2.20735	3.0582	up	PE_PGRS34
Rv1852	Urease accessory protein UreG	28.8998	-2.82696	1.05208	-2.68704	0.00720892	0.0387252	yes	0.620896	2.46101	1.1487	-4.01554	down	ureG
Rv1860	Alanine and proline-rich secreted protein Apa	278.742	-2.05626	0.544074	-3.77937	0.000157226	0.00161827	yes	0.938636	1.35365	1.51905	-2.90817	down	apa
Rv1863c	Probable conserved integral membrane protein	690.246	-0.922765	0.323126	-2.85574	0.00429365	0.0255785	no	0.571867	0.854728	1.0796	-2.40925	down	Rv1863c
Rv1871c	Conserved protein	1249.21	-0.72686	0.229696	-3.16444	0.0015538	0.0112637	no	0.708781	0.56039	1.29706	-2.11491	down	Rv1871c
Rv1874	EthD domain-containing protein	305.331	2.84713	0.611516	4.65586	3.22624e-06	5.24322e-05	yes	0.805277	1.4365	1.98199	3.63186	up	Rv1874
Rv1875	Conserved protein	1282.31	4.31211	0.453218	9.51442	1.82726e-21	1.44927e-19	yes	1.13884	1.83484	2.35013	4.0302	up	Rv1875
Rv1885c	Secreted chorismate mutase	309.41	-2.54424	0.448524	-5.67248	1.40743e-08	3.36867e-07	yes	1.44166	1.1723	2.17029	-2.72683	down	Rv1885c
Rv1886c	Diacylglycerol acyltransferase/mycolyltransferase Ag85B	2336.87	-2.0912	0.38112	-5.48699	4.08845e-08	9.29088e-07	yes	1.33884	1.02559	2.03903	-2.58011	down	fbpB
Rv1899c	Uncharacterized protein Rv1899c	1618.1	-0.949234	0.327789	-2.89586	0.00378117	0.0228964	no	0.732596	0.711455	1.33421	-2.26598	down	lppD
Rv1901	CinA-like protein	408.171	-1.34356	0.348664	-3.85347	0.000116457	0.00123317	yes	0.592025	1.21612	1.10479	-2.77064	down	cinA
Rv1904	Anti-sigma factor antagonist	416.193	-1.07658	0.409435	-2.62943	0.0085528	0.0440879	yes	1.01374	0.690528	1.55907	-2.24505	down	Rv1904
Rv1908c	Catalase-peroxidase KatG	6190.9	1.91681	0.23115	8.29252	1.10873e-16	6.14359e-15	yes	1.3331	0.776625	2.46813	2.97198	up	katG
Rv1909c	Transcriptional regulator FurA	118.086	2.53421	0.622241	4.07271	4.64694e-05	0.00055448	yes	1.64443	0.915694	2.76753	3.11105	up	furA
Rv1914c	Uncharacterized protein	127.749	-1.91905	0.606743	-3.16286	0.00156225	0.0112863	yes	0.843943	1.30185	1.47409	-2.85638	down	Rv1914c
Rv1919c	Conserved protein	761.064	-1.34621	0.327047	-4.11627	3.85052e-05	0.000473415	yes	0.995282	0.869444	1.54836	-2.42397	down	Rv1919c
Rv1947	Uncharacterized protein	36.9176	-3.05789	0.899635	-3.39904	0.000676238	0.0056053	yes	0.955038	2.00159	1.52773	-3.55611	down	Rv1947
Rv1948c	Uncharacterized protein	4.82775	7.33906	2.82178	2.60086	0.00929905	0.0467844	yes	1.03846	3.27277	2.24246	5.46813	up	Rv1948c
Rv1977	Conserved protein	157.94	1.38928	0.418617	3.31873	0.000904265	0.00711654	yes	0.73747	0.746851	1.86018	2.94221	up	Rv1977
Rv1989c	Toxin NAD(+) phosphorylase MbcT	102.796	1.35745	0.511916	2.6517	0.00800887	0.0418551	yes	1.12882	0.57985	2.34103	2.77521	up	Rv1989c
Rv1991A	Antitoxin MazE6	54.9973	3.64185	0.873547	4.16904	3.0588e-05	0.000389083	yes	1.17575	1.52423	2.3893	3.71959	up	mazE6
Rv1992c	Probable cation-transporting ATPase G	2803.22	4.81091	0.367112	13.1047	3.09376e-39	9.62636e-37	yes	1.49779	1.85632	2.59164	4.05168	up	ctpG
Rv1993c	Uncharacterized protein Rv1993c	143.44	5.74369	0.602158	9.53851	1.44896e-21	1.17221e-19	yes	1.71459	2.02729	2.83319	4.22264	up	Rv1993c
Rv1994c	HTH-type transcriptional regulator CmtR	689.942	4.38484	0.681134	6.43756	1.21408e-10	3.92878e-09	yes	1.7538	1.52878	2.8682	3.72414	up	cmtR
Rv1995	Uncharacterized protein Rv1995	94.0538	3.20708	0.891334	3.59806	0.000320597	0.00302994	yes	1.16389	1.3499	2.37579	3.54525	up	Rv1995
Rv1996	Universal stress protein Rv1996	72.2201	1.71041	0.660944	2.58783	0.00965837	0.0481134	yes	2.77618	0.443917	3.85299	2.63927	up	Rv1996
Rv2000	Uncharacterized protein Rv2000	161.817	-1.34801	0.517718	-2.60375	0.00922108	0.0466241	yes	0.770891	0.966584	1.39461	-2.52111	down	Rv2000
Rv2004c	Uncharacterized protein Rv2004c	125.641	2.09304	0.514995	4.06419	4.81993e-05	0.000571748	yes	1.96938	0.682283	3.0677	2.87764	up	Rv2004c
Rv2011c	Uncharacterized protein Rv2011c	31.2125	3.42306	1.15667	2.9594	0.00308236	0.0195425	yes	1.32323	1.38768	2.46675	3.58304	up	Rv2011c
Rv2031c	Alpha-crystallin	5.08505	7.16803	2.02983	3.53134	0.000413467	0.00374994	yes	4.02239	1.43978	4.97855	3.63514	up	hspX
Rv2037c	Conserved transmembrane protein	50.1446	2.53793	0.785504	3.23096	0.00123373	0.00936294	yes	0.719122	1.39353	1.82123	3.58889	up	Rv2037c
Rv2050	RNA polymerase-binding protein RbpA	1669.86	2.33509	0.308269	7.57485	3.59546e-14	1.58083e-12	yes	1.07245	1.02536	2.27735	3.22071	up	Rv2050
Rv2051c	Bifunctional apolipoprotein N-acyltransferase/polyprenol monophosphomannose synthase [Includes: Apolipoprotein N-acyltransferase	1721.1	1.18221	0.24956	4.73718	2.16709e-06	3.66774e-05	yes	0.762974	0.618832	1.91039	2.81419	up	ppm1
Rv2052c	Conserved protein	1788.67	2.9412	0.327742	8.97412	2.85618e-19	1.8052e-17	yes	1.45231	1.14943	2.55884	3.34479	up	Rv2052c
Rv2053c	Probable transmembrane protein FxsA	308.488	2.6007	0.446748	5.82141	5.83547e-09	1.53276e-07	yes	1.10497	1.12358	2.31465	3.31894	up	fxsA
Rv2059	Uncharacterized protein	148.851	2.86104	0.579823	4.93433	8.04244e-07	1.49916e-05	yes	1.34769	1.15731	2.47215	3.35267	up	Rv2059
Rv2067c	Uncharacterized protein Rv2067c	116.627	-1.9535	0.612712	-3.18828	0.00143119	0.0105835	yes	0.900029	1.30532	1.49657	-2.85984	down	Rv2067c
Rv2069	ECF RNA polymerase sigma factor SigC	164.029	-2.88726	0.618214	-4.67032	3.0073e-06	4.94493e-05	yes	1.23602	1.53665	1.87892	-3.09118	down	sigC
Rv2092c	Probable helicase HelY	951.518	1.40507	0.279856	5.0207	5.14846e-07	9.96437e-06	yes	1.01294	0.634757	2.21356	2.83011	up	helY
Rv2095c	Protein PafC	234.808	1.39874	0.505506	2.767	0.00565746	0.032141	yes	0.69866	0.785981	1.7796	2.98134	up	pafC
Rv2096c	Protein PafB	289.283	1.32973	0.396611	3.35274	0.000800167	0.00639659	yes	0.605142	0.812331	1.63694	3.00769	up	pafB
Rv2101	Probable helicase HelZ	719.457	-1.03004	0.222142	-4.63686	3.53742e-06	5.67811e-05	yes	0.807776	0.712722	1.44522	-2.26725	down	helZ
Rv2112c	Pup deamidase/depupylase	655.084	-0.968538	0.294783	-3.2856	0.00101766	0.00790102	no	0.617358	0.847545	1.14276	-2.40207	down	dop
Rv2115c	Proteasome-associated ATPase	1521.42	1.29986	0.228758	5.68224	1.32943e-08	3.20092e-07	yes	0.919008	0.603044	2.1555	2.7984	up	mpa
Rv2124c	Methionine synthase	2558.51	0.664283	0.188298	3.52782	0.00041899	0.00378307	no	0.598669	0.408385	1.62661	2.60374	up	metH
Rv2147c	Cell division protein SepF	852.241	-2.34817	0.462455	-5.07761	3.82214e-07	7.46887e-06	yes	1.02929	1.49499	1.57069	-3.04951	down	Rv2147c
Rv2150c	Cell division protein FtsZ	1091.45	-1.62202	0.297957	-5.44379	5.21593e-08	1.15925e-06	yes	0.800677	1.12846	1.43737	-2.68298	down	ftsZ
Rv2153c	UDP-N-acetylglucosamine--N-acetylmuramyl-	294.965	0.972618	0.365882	2.65828	0.007854	0.0413127	no	1.31827	0.394363	2.4663	2.58972	up	murG
Rv2161c	Conserved protein	1884.16	0.811778	0.278296	2.91696	0.00353459	0.0217286	no	1.10737	0.350286	2.31747	2.54564	up	Rv2161c
Rv2166c	Transcriptional regulator MraZ	1302.7	-1.45857	0.468591	-3.11267	0.00185404	0.0128418	yes	0.910446	0.97037	1.50311	-2.52489	down	Rv2166c
Rv2169c	Probable conserved transmembrane protein	286.905	1.51448	0.51744	2.92687	0.0034239	0.0211445	yes	1.03137	0.677708	2.23471	2.87307	up	Rv2169c
Rv2171	Protein LppM	132.626	-2.59807	0.725303	-3.58205	0.000340909	0.00320693	yes	0.773013	1.85932	1.39732	-3.41384	down	lppM
Rv2190c	Probable endopeptidase Rv2190c	2373.4	-1.31464	0.276353	-4.75712	1.96377e-06	3.39301e-05	yes	1.13439	0.764207	1.72027	-2.31873	down	Rv2190c
Rv2194	Cytochrome bc1 complex cytochrome c subunit	642.054	-1.05352	0.314464	-3.3502	0.00080752	0.00644264	yes	0.972429	0.684152	1.53989	-2.23868	down	qcrC
Rv2195	Cytochrome bc1 complex Rieske iron-sulfur subunit	1795.26	-1.0349	0.326306	-3.17156	0.00151622	0.0110308	yes	1.07774	0.635009	1.62974	-2.18953	down	qcrA
Rv2198c	Probable transport accessory protein MmpS3	700.609	-1.03564	0.356449	-2.90545	0.00366731	0.0223408	yes	0.645995	0.868669	1.19222	-2.42319	down	mmpS3
Rv2200c	Cytochrome c oxidase subunit 2	1945.05	-1.15533	0.358443	-3.2232	0.00126767	0.00954883	yes	0.854327	0.779905	1.48138	-2.33443	down	ctaC
Rv2201	Putative asparagine synthetase [glutamine-hydrolyzing]	286.574	-2.00391	0.364454	-5.4984	3.8326e-08	8.80845e-07	yes	0.665538	1.63418	1.22625	-3.1887	down	asnB
Rv2202c	Adenosine kinase	1560.94	2.76498	0.284665	9.7131	2.65136e-22	2.33147e-20	yes	0.75266	1.46213	1.89107	3.65748	up	adoK
Rv2203	Uncharacterized protein Rv2203	513.094	-2.17084	0.511195	-4.2466	2.17039e-05	0.000287844	yes	1.28249	1.10825	1.95879	-2.66278	down	Rv2203
Rv2204c	Protein Rv2204c	13372.9	3.782	0.359344	10.5248	6.64325e-26	7.26269e-24	yes	0.740505	2.02624	1.86651	4.2216	up	Rv2204c
Rv2219	Uncharacterized protein Rv2219	1180.9	0.80898	0.296836	2.72535	0.00642341	0.0353026	no	0.588634	0.502177	1.61095	2.69753	up	Rv2219
Rv2220	Glutamine synthetase	2126.45	-2.3205	0.311432	-7.45107	9.25831e-14	3.94209e-12	yes	0.920542	1.53646	1.51029	-3.09098	down	glnA1
Rv2241	Pyruvate dehydrogenase E1 component	1460.61	-1.25003	0.281444	-4.44148	8.9341e-06	0.000133352	yes	0.737663	0.931673	1.3417	-2.4862	down	aceE
Rv2247	Biotin-dependent acetyl-/propionyl-coenzyme A carboxylase beta6 subunit	3669.03	0.766068	0.257181	2.97871	0.00289464	0.0186446	no	1.08497	0.334317	2.29144	2.52967	up	accD6
Rv2249c	Glycerol-3-phosphate dehydrogenase 1	118.891	1.52026	0.559779	2.71583	0.00661103	0.0360399	yes	0.888328	0.717633	2.11844	2.91299	up	glpD1
Rv2250c	Uncharacterized HTH-type transcriptional regulator Rv2250c	64.5346	2.20739	0.808509	2.7302	0.00632954	0.0350246	yes	0.969679	1.01114	2.18307	3.2065	up	Rv2250c
Rv2251	Possible flavoprotein	261.35	1.17049	0.403165	2.90325	0.00369311	0.0224641	yes	0.960442	0.53702	2.1796	2.73238	up	Rv2251
Rv2252	Diacylglycerol kinase	128.054	1.99017	0.577589	3.44566	0.000569677	0.00485125	yes	0.872221	0.95029	2.09428	3.14565	up	Rv2252
Rv2258c	Uncharacterized S-adenosylmethionine-dependent methyltransferase Rv2258c	1331.91	-1.37778	0.259358	-5.31229	1.08258e-07	2.25723e-06	yes	0.993901	0.890202	1.54772	-2.44473	down	Rv2258c
Rv2260	Lactamase_B domain-containing protein	304.716	-1.65784	0.425086	-3.9	9.61915e-05	0.00105732	yes	0.845061	1.12404	1.47489	-2.67856	down	Rv2260
Rv2271	Uncharacterized protein Rv2271	84.9671	-2.24674	0.732682	-3.06646	0.00216606	0.0146282	yes	1.62098	0.953863	2.35541	-2.50839	down	Rv2271
Rv2275	Cyclo	95.2153	-3.45962	0.802364	-4.31178	1.61948e-05	0.000224342	yes	1.57235	1.4945	2.3149	-3.04902	down	Rv2275
Rv2276	Mycocyclosin synthase	72.8594	-4.52882	0.88656	-5.10831	3.25053e-07	6.44528e-06	yes	1.6191	1.92392	2.35396	-3.47844	down	cyp121
Rv2288	Uncharacterized protein Rv2288	332.193	-1.88372	0.487564	-3.86354	0.000111758	0.00119175	yes	1.199	1.03687	1.81674	-2.59139	down	Rv2288
Rv2289	Probable CDP-diacylglycerol pyrophosphatase	299.194	-2.19823	0.547381	-4.0159	5.92199e-05	0.000688347	yes	1.20362	1.20504	1.82419	-2.75957	down	cdh
Rv2290	Putative lipoprotein LppO	249.413	-1.23754	0.451123	-2.74325	0.00608345	0.0339883	yes	0.76109	0.896561	1.38032	-2.45108	down	lppO
Rv2294	Putative cystathionine beta-lyase	115.987	-1.564	0.55304	-2.82801	0.00468388	0.0274584	yes	0.744335	1.15692	1.35186	-2.71145	down	Rv2294
Rv2299c	Chaperone protein HtpG	1783.46	-0.756437	0.231563	-3.26666	0.00108823	0.00840053	no	0.803774	0.524932	1.44102	-2.07945	down	htpG
Rv2308	Uncharacterized protein Rv2308	54.4982	2.21982	0.826386	2.68618	0.00722738	0.0387729	yes	0.732089	1.20067	1.84882	3.39603	up	Rv2308
Rv2315c	Conserved protein	193.2	-1.05741	0.394548	-2.68007	0.00736078	0.0392284	yes	0.557876	0.993578	1.06425	-2.5481	down	Rv2315c
Rv2328	Uncharacterized PE family protein PE23	86.837	1.58605	0.545658	2.90667	0.00365299	0.0222871	yes	0.929892	0.732419	2.16549	2.92778	up	PE23
Rv2329c	Probable nitrite extrusion protein 1 NarK1	656.327	-1.27517	0.375698	-3.39413	0.000688476	0.00567186	yes	1.27869	0.653121	1.95242	-2.20764	down	narK1
Rv2347c	ESAT-6-like protein EsxP	6508.73	-1.64968	0.403087	-4.09263	4.26509e-05	0.000516535	yes	1.45879	0.752352	2.1927	-2.30688	down	esxP
Rv2357c	Glycine--tRNA ligase	578.717	-0.867221	0.275932	-3.14288	0.00167293	0.0118511	no	0.909495	0.577208	1.50244	-2.13173	down	glyS
Rv2364c	GTPase Era	172.426	1.84499	0.598167	3.08441	0.00203959	0.0138892	yes	1.01462	0.832786	2.21544	3.02814	up	era
Rv2372c	Ribosomal RNA small subunit methyltransferase E	1270.88	2.73235	0.298602	9.15046	5.66898e-20	3.75918e-18	yes	1.11714	1.17324	2.32888	3.3686	up	Rv2372c
Rv2373c	Chaperone protein DnaJ 2	2254.11	2.7049	0.332715	8.12978	4.30062e-16	2.1745e-14	yes	0.853497	1.31109	2.06309	3.50645	up	dnaJ2
Rv2381c	Polyketide synthetase MbtD	237.589	1.48362	0.495798	2.99239	0.00276801	0.0179666	yes	1.76089	0.516117	2.87458	2.71147	up	mbtD
Rv2383c	Phenyloxazoline synthase MbtB	622.222	0.849777	0.288988	2.94052	0.00327659	0.0203904	no	1.95799	0.277984	3.05692	2.47334	up	mbtB
Rv2387	Conserved protein	302.83	-1.23195	0.415255	-2.96672	0.00300993	0.0192341	yes	0.828301	0.842188	1.46279	-2.39671	down	Rv2387
Rv2391	Sulfite reductase [ferredoxin]	2924.92	1.52177	0.320951	4.74145	2.12191e-06	3.62157e-05	yes	0.859619	0.733918	2.07349	2.92927	up	sirA
Rv2393	Ferrochelatase Che1	388.746	1.69999	0.357415	4.75635	1.97122e-06	3.39301e-05	yes	1.03698	0.758625	2.24089	2.95398	up	che1
Rv2397c	Sulfate/thiosulfate import ATP-binding protein CysA	552.507	2.11798	0.410319	5.1618	2.44584e-07	4.94671e-06	yes	0.819827	1.05548	2.00665	3.25084	up	cysA1
Rv2398c	Probable sulfate-transport integral membrane protein ABC transporter CysW	241.856	2.86405	0.459182	6.23728	4.45245e-10	1.34404e-08	yes	0.917266	1.32985	2.15366	3.52521	up	cysW
Rv2399c	Sulfate transport system permease protein CysT	257.833	2.94731	0.448878	6.56595	5.17009e-11	1.77229e-09	yes	1.05683	1.30372	2.2607	3.49908	up	cysT
Rv2400c	Probable sulfate-binding lipoprotein SubI	940.096	1.941	0.370848	5.23396	1.65914e-07	3.4241e-06	yes	0.90467	0.907373	2.13915	3.10273	up	subI
Rv2417c	DegV domain-containing protein Rv2417c	131.972	1.40732	0.524445	2.68346	0.00728655	0.0389926	yes	0.800753	0.712918	1.97404	2.90827	up	Rv2417c
Rv2426c	AAA domain-containing protein	203.901	-1.44773	0.4785	-3.02557	0.00248164	0.0163223	yes	0.668958	1.17499	1.23212	-2.72952	down	Rv2426c
Rv2428	Alkyl hydroperoxide reductase C AhpC	959.497	-2.02084	0.522624	-3.86672	0.000110308	0.00118354	yes	1.67703	0.843714	2.39517	-2.39824	down	ahpC
Rv2429	Alkyl hydroperoxide reductase AhpD	458.255	-2.31851	0.474515	-4.88607	1.02869e-06	1.88283e-05	yes	1.64482	0.976976	2.37315	-2.5315	down	ahpD
Rv2430c	PPE family protein PPE41	335.411	-1.99189	0.407379	-4.88954	1.01073e-06	1.86577e-05	yes	1.00106	1.28401	1.55131	-2.83854	down	PPE41
Rv2431c	PE-PGRS family protein PE25	518.081	-1.83764	0.551173	-3.33406	0.00085589	0.00679328	yes	0.978661	1.19148	1.54232	-2.746	down	PE25
Rv2442c	50S ribosomal protein L21	2971.26	-1.32767	0.299448	-4.43373	9.2615e-06	0.000136725	yes	1.0694	0.821123	1.6169	-2.37565	down	rplU
Rv2443	Probable C4-dicarboxylate-transport transmembrane protein DctA	109.647	-1.98314	0.670873	-2.95606	0.00311594	0.0197245	yes	0.830327	1.35433	1.4643	-2.90886	down	dctA
Rv2450c	Resuscitation-promoting factor RpfE	518.613	-3.49737	0.602292	-5.80677	6.36905e-09	1.65146e-07	yes	2.42258	1.28919	2.71284	-2.84371	down	rpfE
Rv2453c	Probable molybdenum cofactor guanylyltransferase	509.984	2.97241	0.459063	6.47495	9.48402e-11	3.09378e-09	yes	0.886208	1.40508	2.11547	3.60044	up	mobA
Rv2454c	2-oxoglutarate oxidoreductase subunit KorB	1590.85	2.84469	0.311151	9.14247	6.10393e-20	3.98232e-18	yes	0.86698	1.36385	2.08578	3.55921	up	Rv2454c
Rv2455c	2-oxoglutarate oxidoreductase subunit KorA	5122.81	1.75397	0.305527	5.74081	9.42259e-09	2.39713e-07	yes	0.863257	0.843417	2.0796	3.03877	up	Rv2455c
Rv2462c	Trigger factor	1789.25	-0.86649	0.317551	-2.72866	0.00635918	0.0351406	no	0.567817	0.806042	1.07499	-2.36057	down	tig
Rv2464c	Endonuclease 8 1	234.479	2.56346	0.372751	6.87714	6.10675e-12	2.24562e-10	yes	0.752486	1.3558	1.89073	3.55116	up	Rv2464c
Rv2465c	Ribose-5-phosphate isomerase B	1273.1	4.42313	0.335155	13.1973	9.09559e-40	3.06597e-37	yes	1.11117	1.90496	2.3219	4.10032	up	rpiB
Rv2466c	Thioredoxin-like reductase Rv2466c	3117.66	7.03346	0.584715	12.0289	2.50548e-33	5.06733e-31	yes	2.08724	2.21154	3.18034	4.4069	up	Rv2466c
Rv2469c	HNHc domain-containing protein	103.575	-1.63718	0.534635	-3.06224	0.0021969	0.0147127	yes	0.748085	1.20548	1.35811	-2.76001	down	Rv2469c
Rv2495c	Dihydrolipoyllysine-residue acyltransferase component of branched-chain alpha-ketoacid dehydrogenase complex	961.838	2.32278	0.357863	6.49069	8.54446e-11	2.80995e-09	yes	1.0461	1.03231	2.25007	3.22767	up	bkdC
Rv2496c	3-methyl-2-oxobutanoate dehydrogenase subunit beta	1068.95	2.41451	0.370305	6.52032	7.01583e-11	2.36492e-09	yes	1.15575	1.02039	2.36627	3.21574	up	bkdB
Rv2497c	3-methyl-2-oxobutanoate dehydrogenase subunit alpha	1577.63	3.11316	0.344677	9.03211	1.68397e-19	1.08121e-17	yes	1.28217	1.26417	2.46262	3.45952	up	bkdA
Rv2510c	Conserved protein	128.506	-2.20287	0.647459	-3.40234	0.000668118	0.00554936	yes	0.735158	1.64636	1.33803	-3.20088	down	Rv2510c
Rv2531c	Probable amino acid decarboxylase	286.382	0.823362	0.307717	2.67571	0.00745708	0.0395333	no	0.585531	0.51262	1.60618	2.70798	up	Rv2531c
Rv2533c	Transcription antitermination protein NusB	302.963	1.29152	0.414613	3.11501	0.00183936	0.0127753	yes	1.08575	0.56341	2.29233	2.75877	up	nusB
Rv2536	Probable conserved transmembrane protein	456.191	-1.12429	0.420293	-2.67503	0.00747235	0.0395624	yes	0.663611	0.919346	1.22293	-2.47387	down	Rv2536
Rv2549c	23S rRNA-specific endonuclease VapC20	33.4128	-3.8572	1.0779	-3.57845	0.00034564	0.00324388	yes	0.78385	2.72973	1.41304	-4.28425	down	vapC20
Rv2551c	Peptidase_A24 domain-containing protein	23.419	3.74696	1.27304	2.94332	0.00324716	0.0202697	yes	1.19256	1.55864	2.40399	3.754	up	Rv2551c
Rv2552c	Probable shikimate 5-dehydrogenase AroE	46.278	2.24884	0.601528	3.73854	0.000185092	0.00186243	yes	1.39056	0.899049	2.50135	3.09441	up	aroE
Rv2557	Uncharacterized protein Rv2557	542.447	1.83445	0.426136	4.30484	1.67108e-05	0.000230701	yes	1.36625	0.739099	2.48201	2.93446	up	Rv2557
Rv2558	Uncharacterized protein Rv2558	993.9	1.66216	0.353094	4.70741	2.50879e-06	4.19341e-05	yes	1.52664	0.634246	2.62068	2.8296	up	Rv2558
Rv2564	Uncharacterized ABC transporter ATP-binding protein Rv2564	319.041	-2.05926	0.346058	-5.95061	2.67138e-09	7.50398e-08	yes	1.08964	1.24845	1.64946	-2.80297	down	glnQ
Rv2566	Long conserved protein	133.802	-2.01822	0.658336	-3.06564	0.00217206	0.0146336	yes	0.564125	1.88458	1.07091	-3.4391	down	Rv2566
Rv2582	Probable peptidyl-prolyl cis-trans isomerase B	766.95	-1.42199	0.463894	-3.06534	0.00217423	0.0146336	yes	1.17503	0.798123	1.78167	-2.35265	down	ppiB
Rv2592c	Holliday junction ATP-dependent DNA helicase RuvB	101.72	2.02012	0.529697	3.81373	0.000136885	0.00142706	yes	1.18803	0.841569	2.40042	3.03693	up	ruvB
Rv2600	UPF0719 transmembrane protein Rv2600	80.203	2.3353	0.801783	2.91263	0.00358401	0.0219324	yes	1.01057	1.05625	2.21092	3.25161	up	Rv2600
Rv2601	Polyamine aminopropyltransferase	69.5935	3.43435	0.885958	3.87643	0.000105999	0.00115564	yes	0.819117	1.7125	2.00547	3.90785	up	speE
Rv2602	Ribonuclease VapC41	56.4018	2.35985	0.910191	2.5927	0.00952255	0.0476127	yes	1.15736	0.996548	2.36803	3.1919	up	vapC41
Rv2604c	Pyridoxal 5'-phosphate synthase subunit PdxT	198.391	-2.17658	0.527035	-4.12986	3.62988e-05	0.000449018	yes	0.747358	1.60411	1.35688	-3.15863	down	snoP
Rv2605c	Probable acyl-CoA thioesterase II TesB2	276.461	-1.15889	0.435224	-2.66275	0.00775055	0.0408748	yes	0.62042	1.00958	1.14789	-2.56411	down	tesB2
Rv2607	Pyridoxine 5'-phosphate oxidase	127.084	-1.8568	0.509329	-3.64559	0.000266775	0.00258778	yes	0.881707	1.24589	1.49034	-2.80042	down	pdxH
Rv2617c	Probable transmembrane protein	159.181	3.26458	0.543266	6.00918	1.86469e-09	5.3494e-08	yes	1.28585	1.32525	2.46338	3.5206	up	Rv2617c
Rv2618	Uncharacterized protein	52.8271	3.22132	0.797012	4.04175	5.3054e-05	0.000625665	yes	1.02122	1.44907	2.22303	3.64443	up	Rv2618
Rv2639c	UPF0060 membrane protein Rv2639c	101.743	2.28164	0.587277	3.88512	0.000102281	0.00112121	yes	0.856952	1.10279	2.06897	3.29815	up	Rv2639c
Rv2640c	Possible transcriptional regulatory protein	77.3323	3.0461	0.686839	4.43495	9.20955e-06	0.000136457	yes	1.14392	1.29363	2.35469	3.48899	up	Rv2640c
Rv2641	Cadmium-induced protein CadI	216.425	5.25468	0.959263	5.47783	4.30572e-08	9.62245e-07	yes	1.81484	1.79734	2.92359	3.9927	up	cadI
Rv2642	Possible transcriptional regulatory protein	100.02	5.42336	1.17939	4.59843	4.25696e-06	6.72632e-05	yes	1.63305	1.96897	2.75442	4.16433	up	Rv2642
Rv2643	Probable arsenic-transport integral membrane protein ArsC	244.712	4.64101	0.574919	8.07246	6.88933e-16	3.44041e-14	yes	1.30066	1.88263	2.46517	4.07799	up	arsC
Rv2650c	Possible PhiRv2 prophage protein	182.202	1.79468	0.570203	3.14744	0.00164707	0.0117604	yes	1.44841	0.702253	2.5556	2.89761	up	Rv2650c
Rv2667	Uncharacterized protein Rv2667	94.299	5.30838	0.928199	5.71902	1.07142e-08	2.67524e-07	yes	0.966654	2.43288	2.18193	4.62824	up	clpC2
Rv2673	Alpha-(1->3)-arabinofuranosyltransferase	242.875	1.89286	0.461413	4.10231	4.09051e-05	0.000499882	yes	0.651774	1.10645	1.71075	3.30181	up	aftC
Rv2674	Peptide-methionine	161.305	1.85053	0.550266	3.36297	0.000771074	0.00625049	yes	0.63069	1.10181	1.67953	3.29717	up	msrB
Rv2693c	Probable conserved integral membrane alanine and leucine rich protein	291.7	2.51561	0.441017	5.70411	1.16953e-08	2.86712e-07	yes	1.06061	1.11083	2.26461	3.30619	up	Rv2693c
Rv2694c	Conserved protein	2030.42	2.02321	0.518491	3.90212	9.53549e-05	0.00105131	yes	1.18445	0.843911	2.39743	3.03927	up	Rv2694c
Rv2696c	Conserved alanine and glycine and valine rich protein	992.624	1.17393	0.353532	3.32058	0.000898315	0.00709704	yes	0.83301	0.578728	2.02846	2.77408	up	Rv2696c
Rv2699c	Uncharacterized protein	2107.14	3.12514	0.309304	10.1038	5.31513e-24	5.11898e-22	yes	1.31282	1.26733	2.46593	3.46268	up	Rv2699c
Rv2707	Probable conserved transmembrane alanine and leucine rich protein	3874.69	2.79225	0.48245	5.78765	7.13775e-09	1.83899e-07	yes	1.12137	1.19655	2.33358	3.39191	up	Rv2707
Rv2710	RNA polymerase sigma factor SigB	7189.93	2.77428	0.223813	12.3955	2.76294e-35	6.74592e-33	yes	1.28685	1.12613	2.46356	3.32148	up	sigB
Rv2711	Iron-dependent repressor IdeR	3028.3	1.83395	0.308634	5.94215	2.81304e-09	7.84741e-08	yes	0.941711	0.844152	2.17254	3.03951	up	ideR
Rv2715	Uncharacterized protein Rv2715	376.929	-0.924506	0.357892	-2.5832	0.00978889	0.0485246	no	0.597111	0.831532	1.11181	-2.38606	down	Rv2715
Rv2730	Uncharacterized protein	23.7822	3.88816	1.27466	3.05035	0.00228578	0.0152072	yes	0.974518	1.77959	2.18486	3.97495	up	Rv2730
Rv2742c	Putative envelope-preserving system protein Rv2742c	152.403	2.02295	0.609935	3.31666	0.000911006	0.00714582	yes	1.09093	0.880195	2.29829	3.07555	up	Rv2742c
Rv2743c	Putative envelope-preserving system protein Rv2743c	1112.56	2.76715	0.425305	6.50627	7.70383e-11	2.57537e-09	yes	1.14301	1.17558	2.35386	3.37093	up	Rv2743c
Rv2744c	PspA protein	3315.75	2.52959	0.34696	7.29073	3.08282e-13	1.247e-11	yes	1.06843	1.11291	2.27295	3.30827	up	35kd_ag
Rv2745c	Transcriptional regulator ClgR	3090	2.95383	0.357921	8.25273	1.54822e-16	8.46292e-15	yes	1.3635	1.19095	2.48023	3.38631	up	clgR
Rv2749	Conserved protein	36.0817	2.66451	0.967773	2.75324	0.00590088	0.0331573	yes	0.966524	1.2212	2.18189	3.41655	up	Rv2749
Rv2762c	Uncharacterized protein	19.0834	6.62717	1.59826	4.1465	3.37598e-05	0.000421476	yes	1.10363	2.86508	2.31309	5.06044	up	Rv2762c
Rv2768c	PPE family protein PPE43	95.7554	1.92015	0.700464	2.74126	0.00612046	0.0341479	yes	0.780927	0.989514	1.9405	3.18487	up	PPE43
Rv2778c	Conserved protein	552.674	-1.59038	0.416203	-3.82116	0.000132827	0.00138833	yes	0.768705	1.1427	1.39178	-2.69722	down	Rv2778c
Rv2786c	Riboflavin biosynthesis protein [Includes: Riboflavin kinase	125.12	0.923124	0.344929	2.67627	0.0074446	0.0395189	no	0.415663	0.678551	1.36043	2.87391	up	ribF
Rv2795c	[Acyl-carrier-protein] phosphodiesterase PptH	520.589	-1.29047	0.365424	-3.53142	0.000413332	0.00374994	yes	0.617638	1.1288	1.14322	-2.68332	down	Rv2795c
Rv2823c	CRISPR system single-strand-specific deoxyribonuclease Cas10/Csm1	135.278	2.18588	0.582498	3.75259	0.000175018	0.00177431	yes	0.802728	1.10535	1.97753	3.30071	up	Rv2823c
Rv2826c	Uncharacterized protein	117.278	2.03078	0.746534	2.72028	0.00652275	0.0356726	yes	1.00452	0.921185	2.20453	3.11654	up	Rv2826c
Rv2836c	Possible DNA-damage-inducible protein F DinF	131.404	1.67029	0.605133	2.76021	0.0057765	0.0326053	yes	1.09463	0.7254	2.30258	2.92076	up	dinF
Rv2837c	Bifunctional oligoribonuclease and PAP phosphatase NrnA	1007.6	1.27837	0.339347	3.76713	0.000165135	0.00169106	yes	0.943616	0.588226	2.17326	2.78358	up	Rv2837c
Rv2838c	Ribosome-binding factor A	574.595	1.40969	0.401818	3.50829	0.000451002	0.00402716	yes	1.22328	0.581361	2.42481	2.77672	up	rbfA
Rv2839c	Translation initiation factor IF-2	7547.84	0.68127	0.23657	2.87978	0.00397953	0.0239899	no	1.06002	0.300915	2.26399	2.49627	up	infB
Rv2841c	Transcription termination/antitermination protein NusA	466.481	1.2678	0.39859	3.18072	0.00146912	0.0107906	yes	0.72992	0.687449	1.84421	2.88281	up	nusA
Rv2846c	Uncharacterized MFS-type transporter EfpA	1360.18	-1.3086	0.328668	-3.98154	6.84711e-05	0.000782388	yes	1.21022	0.713119	1.83504	-2.26764	down	efpA
Rv2850c	Uncharacterized protein Rv2850c	863.454	1.32625	0.371946	3.56569	0.000362897	0.00337453	yes	0.96104	0.608419	2.17982	2.80378	up	Rv2850c
Rv2857c	Probable short-chain type dehydrogenase/reductase	289.804	-1.61443	0.379907	-4.24954	2.14206e-05	0.00028502	yes	0.703351	1.25307	1.28838	-2.80759	down	Rv2857c
Rv2858c	Probable aldehyde dehydrogenase AldC	211.744	-1.33114	0.414164	-3.21404	0.00130879	0.00984027	yes	0.693609	1.04578	1.27287	-2.60031	down	aldC
Rv2867c	GCN5-related N-acetyltransferase	580.073	1.08924	0.373228	2.91843	0.00351794	0.0216592	yes	0.88733	0.514508	2.11705	2.70986	up	Rv2867c
Rv2869c	Zinc metalloprotease Rip1	583.937	0.992799	0.377203	2.632	0.0084884	0.0439636	no	0.645099	0.58346	1.70157	2.77882	up	rip
Rv2870c	1-deoxy-D-xylulose 5-phosphate reductoisomerase	418.708	1.4718	0.380294	3.87017	0.00010876	0.00117505	yes	0.774654	0.762485	1.93027	2.95784	up	dxr
Rv2876	Uncharacterized protein Rv2876	997.266	-1.4432	0.467572	-3.08658	0.0020247	0.013811	yes	0.896089	0.96552	1.49474	-2.52004	down	Rv2876
Rv2877c	Probable conserved integral membrane protein	178.731	1.68286	0.472993	3.55791	0.000373819	0.00345228	yes	0.947032	0.773895	2.17454	2.96925	up	Rv2877c
Rv2882c	Ribosome-recycling factor	554.021	-1.59513	0.383083	-4.16394	3.12809e-05	0.000393382	yes	0.76692	1.14816	1.38929	-2.70268	down	frr
Rv2883c	Uridylate kinase	1000.59	-1.27927	0.349544	-3.65984	0.000252376	0.00247182	yes	0.5628	1.19617	1.06948	-2.75069	down	pyrH
Rv2884	Probable transcriptional regulatory protein	131.132	2.64708	0.601471	4.401	1.07751e-05	0.000157348	yes	0.905868	1.23661	2.14059	3.43197	up	Rv2884
Rv2890c	30S ribosomal protein S2	5313.22	-1.13343	0.334812	-3.38527	0.000711077	0.00583429	yes	0.974586	0.735555	1.54092	-2.29008	down	rpsB
Rv2893	Possible oxidoreductase	45.3908	2.36077	0.872519	2.7057	0.00681614	0.0369604	yes	0.772064	1.22574	1.92599	3.4211	up	Rv2893
Rv2896c	Putative DNA processing protein DprA	119.547	1.8903	0.566966	3.33406	0.000855867	0.00679328	yes	1.03893	0.842771	2.24296	3.03813	up	Rv2896c
Rv2899c	Sulfur carrier protein FdhD	115.016	2.1738	0.512619	4.24058	2.22948e-05	0.000294713	yes	0.68882	1.23332	1.76256	3.42868	up	fdhD
Rv2909c	30S ribosomal protein S16	1102.06	-1.45349	0.443027	-3.28081	0.00103508	0.00802089	yes	0.930534	0.958591	1.51628	-2.51311	down	rpsP
Rv2911	D-alanyl-D-alanine carboxypeptidase DacB2	225.865	-1.69004	0.339746	-4.97443	6.54384e-07	1.24272e-05	yes	1.1141	1.00128	1.68788	-2.55581	down	dacB2
Rv2916c	Signal recognition particle protein	868.085	-0.928971	0.323302	-2.87339	0.00406096	0.0243357	no	0.795847	0.64919	1.43097	-2.20371	down	ffh
Rv2917	Uncharacterized protein Rv2917	182.373	-2.76216	0.583739	-4.73184	2.22497e-06	3.73444e-05	yes	0.955698	1.80743	1.52822	-3.36195	down	Rv2917
Rv2922c	Chromosome partition protein Smc	1295.07	-0.676122	0.205503	-3.29008	0.00100159	0.00780111	no	0.626895	0.583385	1.15896	-2.13791	down	smc
Rv2927c	Uncharacterized protein Rv2927c	662.945	-1.20188	0.310169	-3.87491	0.000106666	0.00115674	yes	0.872839	0.807538	1.48832	-2.36206	down	Rv2927c
Rv2929	Uncharacterized protein Rv2929	206.173	-2.5312	0.690905	-3.6636	0.000248699	0.00244172	yes	1.15994	1.43778	1.76049	-2.99231	down	Rv2929
Rv2930	Long-chain-fatty-acid--AMP ligase FadD26	4311.24	-1.44329	0.279078	-5.17162	2.32069e-07	4.74101e-06	yes	1.06943	0.892599	1.61695	-2.44712	down	fadD26
Rv2931	Phenolphthiocerol/phthiocerol polyketide synthase subunit A	8466.38	-1.37609	0.278232	-4.94584	7.58155e-07	1.43305e-05	yes	1.33138	0.678017	2.02958	-2.23254	down	ppsA
Rv2932	Phenolphthiocerol/phthiocerol polyketide synthase subunit B	4033.66	-0.966209	0.20726	-4.66182	3.13426e-06	5.13282e-05	no	1.84562	0.389121	2.48305	-1.94364	down	ppsB
Rv2935	Phenolphthiocerol/phthiocerol polyketide synthase subunit E	2331.3	-1.97	0.179447	-10.9782	4.86788e-28	7.5733e-26	yes	1.17023	1.10988	1.77497	-2.6644	down	ppsE
Rv2936	Doxorubicin resistance ATP-binding protein DrrA	462.18	-1.61302	0.37279	-4.32688	1.51238e-05	0.000211681	yes	1.10066	0.967374	1.66742	-2.5219	down	drrA
Rv2937	Doxorubicin resistance ABC transporter permease protein DrrB	73.7177	-2.98173	0.616255	-4.83847	1.30842e-06	2.36801e-05	yes	1.42461	1.3889	2.14683	-2.94342	down	drrB
Rv2940c	Probable multifunctional mycocerosic acid synthase membrane-associated Mas	14025.2	-1.48255	0.180275	-8.22382	1.97119e-16	1.04914e-14	yes	0.883806	0.994443	1.49084	-2.54897	down	mas
Rv2945c	Putative phthiocerol dimycocerosate transporter LppX	607.129	-1.08298	0.396305	-2.73269	0.00628192	0.0348584	yes	1.36265	0.523649	2.06814	-2.07817	down	lppX
Rv2948c	p-hydroxybenzoic acid--AMP ligase FadD22	2194.27	-1.68668	0.282732	-5.96565	2.43664e-09	6.89244e-08	yes	1.40605	0.79496	2.12172	-2.34948	down	fadD22
Rv2949c	Chorismate pyruvate-lyase	544.109	-2.54092	0.568726	-4.46775	7.90468e-06	0.000120658	yes	1.43125	1.17848	2.15611	-2.733	down	Rv2949c
Rv2950c	4-hydroxyphenylalkanoate adenylyltransferase	3595.34	-1.60063	0.314489	-5.08964	3.58743e-07	7.04425e-06	yes	1.15553	0.912503	1.75411	-2.46703	down	fadD29
Rv2951c	Phthiodiolone/phenolphthiodiolone dimycocerosates ketoreductase	559.118	-1.37429	0.355135	-3.86978	0.000108935	0.00117505	yes	1.01957	0.879162	1.56319	-2.43369	down	Rv2951c
Rv2952	Phthiotriol/phenolphthiotriol dimycocerosates methyltransferase	312.369	-2.02798	0.464744	-4.36364	1.27915e-05	0.000183481	yes	1.18593	1.12849	1.79707	-2.68301	down	Rv2952
Rv2958c	PGL/p-HBAD biosynthesis glycosyltransferase Rv2958c	672.701	-2.79142	0.408722	-6.82963	8.5131e-12	3.01125e-10	yes	1.16808	1.5753	1.77199	-3.12983	down	Rv2958c
Rv2959c	Rhamnosyl O-methyltransferase	944.156	-2.33463	0.700279	-3.33386	0.000856507	0.00679328	yes	1.37699	1.11949	2.08545	-2.67401	down	Rv2959c
Rv2963	Putative permease Rv2963	136.521	2.46106	0.498042	4.94146	7.75387e-07	1.45697e-05	yes	1.36417	0.992101	2.48065	3.18746	up	Rv2963
Rv2972c	Possible conserved membrane or exported protein	19.0961	3.076	1.11249	2.76496	0.00569302	0.0322525	yes	1.15549	1.30009	2.366	3.49544	up	Rv2972c
Rv2988c	3-isopropylmalate dehydratase large subunit	778.245	1.23298	0.256256	4.81153	1.49777e-06	2.66893e-05	yes	1.62072	0.450081	2.73947	2.64544	up	leuC
Rv2989	Probable transcriptional regulatory protein	203.045	1.81094	0.539057	3.35946	0.000780938	0.00628011	yes	1.67833	0.646476	2.80126	2.84183	up	Rv2989
Rv2991	Conserved protein	78.4825	3.01746	0.929382	3.24674	0.00116735	0.00893693	yes	0.753907	1.5936	1.89349	3.78896	up	Rv2991
Rv2994	Uncharacterized MFS-type transporter Rv2994	165.865	1.53732	0.436251	3.52394	0.000425178	0.00383039	yes	0.600844	0.943108	1.63006	3.13846	up	Rv2994
Rv3000	Possible conserved transmembrane protein	6.57224	-5.67905	2.08475	-2.72409	0.00644798	0.0353533	yes	1.10312	3.39814	1.67122	-4.95266	down	Rv3000
Rv3003c	Acetolactate synthase large subunit IlvB1	1193.76	-1.26762	0.365146	-3.47153	0.000517492	0.00448235	yes	0.733871	0.94873	1.33612	-2.50325	down	ilvB1
Rv3017c	ESAT-6-like protein EsxQ	112.204	2.48366	0.660128	3.7624	0.000168292	0.00171471	yes	0.925325	1.14897	2.16164	3.34433	up	esxQ
Rv3028c	Electron transfer flavoprotein subunit alpha	1408.13	-1.49312	0.381701	-3.91176	9.16277e-05	0.00102103	yes	0.874753	1.00292	1.48877	-2.55745	down	fixB
Rv3029c	Electron transfer flavoprotein subunit beta	4179.25	-1.7668	0.421174	-4.19494	2.72941e-05	0.000352731	yes	0.83501	1.20379	1.4677	-2.75832	down	fixA
Rv3049c	Probable monooxygenase	490.856	1.17257	0.323326	3.62659	0.000287192	0.00275282	yes	0.864069	0.563477	2.08096	2.75883	up	Rv3049c
Rv3050c	Probable transcriptional regulatory protein	725.145	1.40476	0.327596	4.28809	1.80216e-05	0.000245446	yes	0.616011	0.848956	1.65469	3.04431	up	Rv3050c
Rv3051c	Ribonucleoside-diphosphate reductase subunit alpha	9533.35	0.803367	0.253272	3.17195	0.00151419	0.0110308	no	0.738812	0.431225	1.86299	2.62658	up	nrdE
Rv3052c	Protein NrdI	1318.24	1.42369	0.36133	3.94013	8.14381e-05	0.000915047	yes	0.696636	0.80167	1.7759	2.99703	up	nrdI
Rv3053c	Glutaredoxin-like protein NrdH	1367.23	1.58324	0.306668	5.16271	2.43394e-07	4.94671e-06	yes	0.740517	0.848222	1.86654	3.04358	up	nrdH
Rv3054c	FMN_red domain-containing protein	1835.19	7.28578	0.372947	19.5357	5.45696e-85	1.10367e-81	yes	1.93308	2.40183	3.03343	4.59719	up	Rv3054c
Rv3057c	Probable short chain alcohol dehydrogenase/reductase	165.975	1.73726	0.395934	4.38775	1.1453e-05	0.000164866	yes	0.702641	0.972049	1.78721	3.16741	up	Rv3057c
Rv3060c	Probable transcriptional regulatory protein	503.63	2.51648	0.362849	6.93532	4.05293e-12	1.51797e-10	yes	1.01814	1.13382	2.21947	3.32917	up	Rv3060c
Rv3061c	Probable acyl-CoA dehydrogenase FadE22	1386.19	2.16157	0.359783	6.008	1.87826e-09	5.35039e-08	yes	1.06752	0.95141	2.27197	3.14677	up	fadE22
Rv3065	Multidrug resistance protein Mmr	201.412	3.03303	0.874838	3.46697	0.000526368	0.00453978	yes	1.21443	1.25384	2.419	3.4492	up	mmr
Rv3066	Probable transcriptional regulatory protein	1658.35	2.09464	0.513591	4.07843	4.53408e-05	0.000542614	yes	1.12584	0.895853	2.33816	3.09121	up	Rv3066
Rv3082c	HTH-type transcriptional regulator VirS	97.043	2.81031	0.607789	4.62383	3.76712e-06	6.02292e-05	yes	0.915299	1.30619	2.15153	3.50155	up	virS
Rv3084	Putative acetyl-hydrolase LipR	92.2713	2.22196	0.729608	3.04542	0.00232354	0.0154331	yes	1.3877	0.889211	2.4988	3.08457	up	lipR
Rv3085	Putative oxidoreductase SadH	98.1357	1.71796	0.654729	2.62393	0.00869214	0.0446189	yes	1.27739	0.697971	2.46137	2.89333	up	Rv3085
Rv3098c	Uncharacterized protein	40.382	3.19842	1.18615	2.69648	0.00700774	0.0377951	yes	1.15746	1.35061	2.36814	3.54596	up	Rv3098c
[truncated: 164 more rows]

## Sheet: B.subtilis_chloramphenicol
gene	baseMean	logFC	lfcSE	stat	pvalue	padj	TP	logFC_residual	logFC_loess_fit	logFC_adjusted
[truncated: 2,149 more rows]

[truncated: 1 more sheets: P.aeruginosa_PAbN]
