# Supplementary material for: A transcriptional plasticity-aware framework for RNA-seq differential expression analysis
Source: Brief Bioinform. 2025 Oct 20;26(5):bbaf557. doi: 10.1093/bib/bbaf557 (PMC12536879; doi:10.1093/bib/bbaf557)
Supplement: Table_S7_bbaf557 [file table_s7_bbaf557.xlsx]

## Sheet: gsea
Table S7. GSEA results of △iscS vs wt
ID	Modified_term	method	setSize	enrichmentScore	NES	pvalue	p.adjust	qvalues	rank	leading_edge	core_enrichment
6-hydroxymethyl-dihydropterin diphosphate biosynthesis I	6-hydroxymethyl-dihydropterin diphosphate biosynthesis I	logFC	3	0.930171	1.76327	0.00102276	0.0357771	0.0330992	109	tags=100%, list=7%, signal=93%	Rv3607c/Rv3606c/Rv3609c
6-hydroxymethyl-dihydropterin diphosphate biosynthesis I	6-hydroxymethyl-dihydropterin diphosphate biosynthesis I	logFC_adjustment	3	0.936759	1.92466	0.000678063	0.0217733	0.0192713	99	tags=100%, list=7%, signal=94%	Rv3607c/Rv3606c/Rv3609c
Aminoacyl-tRNA Charging // Metabolic Clusters	Aminoacyl-tRNA charging	logFC_adjustment	12	-0.452069	-1.79539	0.00774187	0.0919976	0.0814257	577	tags=83%, list=38%, signal=52%	Rv3336c/Rv2357c/Rv2448c/Rv1640c/Rv1689/Rv1650/Rv1007c/Rv2992c/Rv1536/Rv2614c
Aminoacyl-tRNA Charging // Metabolic Clusters	Aminoacyl-tRNA charging	logFC	12	-0.43295	-1.54853	0.0666667	0.441683	0.408623	584	tags=83%, list=38%, signal=52%	Rv2448c/Rv3336c/Rv2357c/Rv1640c/Rv1689/Rv1007c/Rv1650/Rv2992c/Rv1536/Rv2614c
Carbohydrate Biosynthesis	Carbohydrate biosynthesis	logFC_adjustment	22	-0.448408	-2.49004	0.000317458	0.0152909	0.0135337	265	tags=55%, list=17%, signal=46%	Rv3436c/Rv3255c/Rv1099c/Rv1023/Rv3257c/Rv3214/Rv0946c/Rv1240/Rv3464/Rv1436/Rv1438/Rv1437
Carbohydrate Biosynthesis	Carbohydrate biosynthesis	logFC	22	-0.479277	-2.12039	0.000796953	0.0357771	0.0330992	516	tags=68%, list=34%, signal=46%	Rv0489/Rv0363c/Rv3634c/Rv3255c/Rv3214/Rv3257c/Rv3436c/Rv0946c/Rv1023/Rv1099c/Rv1240/Rv3464/Rv1436/Rv1438/Rv1437
Cell Structure Biosynthesis // Superpathways	Cell structure biosynthesis	logFC	11	0.737915	2.24907	0.000176294	0.016983	0.0157119	198	tags=73%, list=13%, signal=64%	Rv2157c/Rv2156c/Rv0017c/Rv2158c/Rv1338/Rv2152c/Rv0016c/Rv2155c
Cell Structure Biosynthesis // Superpathways	Cell structure biosynthesis	logFC_adjustment	11	0.658247	2.41641	7.19878e-05	0.00520112	0.00460343	219	tags=73%, list=14%, signal=63%	Rv2156c/Rv2157c/Rv1338/Rv0016c/Rv0017c/Rv2152c/Rv2155c/Rv2158c
Fatty Acid and Lipid Biosynthesis	Fatty acid and lipid biosynthesis	logFC	58	-0.454683	-2.71299	1.7222e-07	4.97717e-05	4.60463e-05	419	tags=66%, list=28%, signal=49%	Rv2931/Rv1142c/Rv1193/Rv3826/Rv3281/Rv2188c/Rv3825c/Rv1206/Rv0635/Rv3389c/Rv3310/Rv1483/Rv0166/Rv3804c/Rv0242c/Rv0119/Rv1184c/Rv1618/Rv2949c/Rv2940c/Rv0643c/Rv2982c/Rv2605c/Rv2245/Rv3280/Rv2048c/Rv1484/Rv1180/Rv0129c/Rv2948c/Rv0636/Rv2932/Rv2509/Rv2187/Rv0637/Rv1886c/Rv3824c/Rv1182
Fatty Acid and Lipid Biosynthesis	Fatty acid and lipid biosynthesis	logFC_adjustment	58	-0.385894	-3.24146	1.58259e-07	4.5737e-05	4.04811e-05	663	tags=81%, list=44%, signal=48%	Rv2247/Rv2928/Rv2243/Rv0642c/Rv0470c/Rv2931/Rv2246/Rv0166/Rv3372/Rv2941/Rv3825c/Rv0533c/Rv3281/Rv3826/Rv0635/Rv2949c/Rv3310/Rv1184c/Rv1142c/Rv1193/Rv2188c/Rv0242c/Rv3389c/Rv2932/Rv2948c/Rv1483/Rv3804c/Rv0129c/Rv2245/Rv0643c/Rv1618/Rv0119/Rv2940c/Rv1206/Rv1180/Rv2982c/Rv2048c/Rv1484/Rv3280/Rv0636/Rv2605c/Rv2187/Rv2509/Rv1886c/Rv0637/Rv3824c/Rv1182
GDP-mannose biosynthesis	GDP-mannose biosynthesis	logFC	3	-0.755599	-1.49602	0.0583501	0.441683	0.408623	375	tags=100%, list=25%, signal=75%	Rv3257c/Rv0946c
GDP-mannose biosynthesis	GDP-mannose biosynthesis	logFC_adjustment	3	-0.851779	-1.82412	0.00872867	0.0919976	0.0814257	229	tags=100%, list=15%, signal=85%	Rv3257c/Rv0946c
Generation of Precursor Metabolites and Energy	Generation of precursor metabolites and energy	logFC_adjustment	27	-0.391222	-2.29334	0.000904819	0.0261493	0.0231443	583	tags=78%, list=38%, signal=49%	Rv1449c/Rv1408/Rv1447c/Rv2215/Rv1617/Rv0489/Rv0363c/Rv0462/Rv1448c/Rv0853c/Rv1099c/Rv1023/Rv1475c/Rv2241/Rv3214/Rv0946c/Rv0896/Rv1240/Rv1436/Rv1438/Rv1437
Generation of Precursor Metabolites and Energy	Generation of precursor metabolites and energy	logFC	27	-0.388684	-1.87821	0.00399717	0.0765384	0.0708095	331	tags=52%, list=22%, signal=41%	Rv0462/Rv3214/Rv1448c/Rv0853c/Rv0946c/Rv1023/Rv1099c/Rv2241/Rv1475c/Rv0896/Rv1240/Rv1436/Rv1438/Rv1437
gluconeogenesis I	Gluconeogenesis I	logFC_adjustment	11	-0.645562	-2.47725	6.43568e-05	0.00520112	0.00460343	216	tags=73%, list=14%, signal=63%	Rv1099c/Rv1023/Rv3214/Rv0946c/Rv1240/Rv1436/Rv1438/Rv1437
gluconeogenesis I	Gluconeogenesis I	logFC	11	-0.647566	-2.23479	0.000556352	0.0357771	0.0330992	318	tags=73%, list=21%, signal=58%	Rv3214/Rv0946c/Rv1023/Rv1099c/Rv1240/Rv1436/Rv1438/Rv1437
Glycan Pathways // Cell Structure Biosynthesis	Glycan pathways	logFC_adjustment	12	-0.47843	-1.90008	0.00444081	0.0727681	0.064406	673	tags=92%, list=44%, signal=52%	Rv3795/Rv3806c/Rv3265c/Rv3634c/Rv3807c/Rv1302/Rv3805c/Rv3804c/Rv0129c/Rv3794/Rv1886c
Glycan Pathways // Cell Structure Biosynthesis	Glycan pathways	logFC	12	-0.50882	-1.8199	0.0226444	0.233517	0.216039	587	tags=83%, list=39%, signal=52%	Rv3806c/Rv3795/Rv1302/Rv3634c/Rv3805c/Rv3807c/Rv3804c/Rv0129c/Rv3794/Rv1886c
glycolysis I (from glucose 6-phosphate)	Glycolysis I (from glucose 6-phosphate)	logFC_adjustment	12	-0.516841	-2.05263	0.00185812	0.0413075	0.0365607	216	tags=83%, list=14%, signal=72%	Rv1617/Rv0489/Rv0363c/Rv1099c/Rv1023/Rv3214/Rv0946c/Rv1436/Rv1438/Rv1437
glycolysis I (from glucose 6-phosphate)	Glycolysis I (from glucose 6-phosphate)	logFC	12	-0.549666	-1.96599	0.00858198	0.130536	0.120766	318	tags=58%, list=21%, signal=47%	Rv3214/Rv0946c/Rv1023/Rv1099c/Rv1436/Rv1438/Rv1437
glyoxylate cycle	Glyoxylate cycle	logFC	3	-0.888011	-1.75818	0.00423742	0.0765384	0.0708095	174	tags=100%, list=11%, signal=89%	Rv0896/Rv1240
glyoxylate cycle	Glyoxylate cycle	logFC_adjustment	3	-0.90448	-1.93698	0.00248387	0.0478559	0.0423566	149	tags=100%, list=10%, signal=90%	Rv0896/Rv1240
L-cysteine biosynthesis V (mycobacteria)	L-cysteine biosynthesis V	logFC	4	0.76203	1.6174	0.022442	0.233517	0.216039	365	tags=100%, list=24%, signal=76%	Rv1336/Rv1334/Rv1335/Rv3206c
L-cysteine biosynthesis V (mycobacteria)	L-cysteine biosynthesis V	logFC_adjustment	4	0.749506	1.76033	0.00615355	0.0846845	0.074953	384	tags=100%, list=25%, signal=75%	Rv1336/Rv1334/Rv1335/Rv3206c
L-isoleucine biosynthesis I (from threonine)	L-isoleucine biosynthesis I (from threonine)	logFC_adjustment	6	-0.70165	-2.03064	0.00205307	0.0423813	0.037511	459	tags=100%, list=30%, signal=70%	Rv3509c/Rv3003c/Rv1559/Rv3001c/Rv3002c
L-isoleucine biosynthesis I (from threonine)	L-isoleucine biosynthesis I (from threonine)	logFC	6	-0.633681	-1.72233	0.0229968	0.233517	0.216039	246	tags=100%, list=16%, signal=84%	Rv3509c/Rv3003c/Rv1559/Rv3001c/Rv3002c
L-valine biosynthesis	L-valine biosynthesis	logFC_adjustment	5	-0.701187	-1.87966	0.00700579	0.0919976	0.0814257	459	tags=100%, list=30%, signal=70%	Rv3509c/Rv3003c/Rv3001c/Rv3002c
L-valine biosynthesis	L-valine biosynthesis	logFC	5	-0.586931	-1.46621	0.0651261	0.441683	0.408623	246	tags=100%, list=16%, signal=84%	Rv3509c/Rv3003c/Rv3001c/Rv3002c
mycolate biosynthesis	Mycolate biosynthesis	logFC	24	-0.473905	-2.19118	0.000984215	0.0357771	0.0330992	446	tags=67%, list=29%, signal=48%	Rv2246/Rv1142c/Rv0635/Rv3389c/Rv1483/Rv3804c/Rv0242c/Rv0643c/Rv2245/Rv3280/Rv1484/Rv0129c/Rv0636/Rv2509/Rv0637/Rv1886c
mycolate biosynthesis	Mycolate biosynthesis	logFC_adjustment	24	-0.430582	-2.44973	0.000582622	0.0217733	0.0192713	639	tags=83%, list=42%, signal=49%	Rv0642c/Rv0470c/Rv2246/Rv3372/Rv0533c/Rv0635/Rv1142c/Rv0242c/Rv3389c/Rv1483/Rv3804c/Rv0129c/Rv2245/Rv0643c/Rv1484/Rv3280/Rv0636/Rv2509/Rv1886c/Rv0637
mycolyl-arabinogalactan-peptidoglycan complex biosynthesis	Mycolyl-arabinogalactan-peptidoglycan complex biosynthesis	logFC_adjustment	12	-0.47843	-1.90008	0.00444081	0.0727681	0.064406	673	tags=92%, list=44%, signal=52%	Rv3795/Rv3806c/Rv3265c/Rv3634c/Rv3807c/Rv1302/Rv3805c/Rv3804c/Rv0129c/Rv3794/Rv1886c
mycolyl-arabinogalactan-peptidoglycan complex biosynthesis	Mycolyl-arabinogalactan-peptidoglycan complex biosynthesis	logFC	12	-0.50882	-1.8199	0.0226444	0.233517	0.216039	587	tags=83%, list=39%, signal=52%	Rv3806c/Rv3795/Rv1302/Rv3634c/Rv3805c/Rv3807c/Rv3804c/Rv0129c/Rv3794/Rv1886c
palmitate biosynthesis II (bacteria and plants)	Palmitate biosynthesis II	logFC	16	-0.544546	-2.16255	0.00136812	0.0359442	0.0332538	404	tags=75%, list=27%, signal=56%	Rv1193/Rv1206/Rv0635/Rv3389c/Rv1483/Rv0166/Rv0242c/Rv0119/Rv2245/Rv1484/Rv0636/Rv2187
palmitate biosynthesis II (bacteria and plants)	Palmitate biosynthesis II	logFC_adjustment	16	-0.424137	-1.98721	0.00578745	0.0836286	0.0740184	531	tags=75%, list=35%, signal=49%	Rv0166/Rv0635/Rv1193/Rv0242c/Rv3389c/Rv1483/Rv2245/Rv0119/Rv1206/Rv1484/Rv0636/Rv2187
peptidoglycan biosynthesis III (mycobacteria)	Peptidoglycan biosynthesis III	logFC_adjustment	11	0.658247	2.41641	7.19878e-05	0.00520112	0.00460343	219	tags=73%, list=14%, signal=63%	Rv2156c/Rv2157c/Rv1338/Rv0016c/Rv0017c/Rv2152c/Rv2155c/Rv2158c
peptidoglycan biosynthesis III (mycobacteria)	Peptidoglycan biosynthesis III	logFC	11	0.737915	2.24907	0.000176294	0.016983	0.0157119	198	tags=73%, list=13%, signal=64%	Rv2157c/Rv2156c/Rv0017c/Rv2158c/Rv1338/Rv2152c/Rv0016c/Rv2155c
propanoyl CoA degradation I	Propanoyl CoA degradation I	logFC	7	0.645536	1.69792	0.02083	0.233517	0.216039	412	tags=86%, list=27%, signal=63%	Rv2501c/Rv0973c/Rv0974c/Rv1493/Rv1492/Rv2502c
propanoyl CoA degradation I	Propanoyl CoA degradation I	logFC_adjustment	7	0.616342	1.89418	0.0079939	0.0919976	0.0814257	420	tags=86%, list=28%, signal=62%	Rv2501c/Rv0973c/Rv1493/Rv0974c/Rv1492/Rv2502c
stearate biosynthesis II (bacteria and plants)	Stearate biosynthesis II	logFC	16	-0.544546	-2.16255	0.00136812	0.0359442	0.0332538	404	tags=75%, list=27%, signal=56%	Rv1193/Rv1206/Rv0635/Rv3389c/Rv1483/Rv0166/Rv0242c/Rv0119/Rv2245/Rv1484/Rv0636/Rv2187
stearate biosynthesis II (bacteria and plants)	Stearate biosynthesis II	logFC_adjustment	16	-0.424137	-1.98721	0.00578745	0.0836286	0.0740184	531	tags=75%, list=35%, signal=49%	Rv0166/Rv0635/Rv1193/Rv0242c/Rv3389c/Rv1483/Rv2245/Rv0119/Rv1206/Rv1484/Rv0636/Rv2187
superpathway of L-isoleucine biosynthesis I	L-isoleucine biosynthesis I	logFC_adjustment	9	-0.703042	-2.41987	0.00010329	0.00597014	0.00528408	459	tags=100%, list=30%, signal=70%	Rv3509c/Rv1295/Rv1294/Rv0337c/Rv3003c/Rv1559/Rv3001c/Rv3002c
superpathway of L-isoleucine biosynthesis I	L-isoleucine biosynthesis I	logFC	9	-0.595037	-1.88314	0.00694211	0.111459	0.103117	520	tags=89%, list=34%, signal=59%	Rv3509c/Rv1295/Rv1294/Rv0337c/Rv3003c/Rv1559/Rv3001c/Rv3002c
superpathway of tetrahydrofolate biosynthesis	Tetrahydrofolate biosynthesis	logFC	8	0.686761	1.88638	0.00277866	0.0575963	0.0532853	109	tags=50%, list=7%, signal=47%	Rv3608c/Rv3607c/Rv3606c/Rv3609c
superpathway of tetrahydrofolate biosynthesis	Tetrahydrofolate biosynthesis	logFC_adjustment	8	0.55403	1.80973	0.0167575	0.14656	0.129718	99	tags=50%, list=7%, signal=47%	Rv3608c/Rv3607c/Rv3606c/Rv3609c
tRNA charging	tRNA charging	logFC	12	-0.43295	-1.54853	0.0666667	0.441683	0.408623	584	tags=83%, list=38%, signal=52%	Rv2448c/Rv3336c/Rv2357c/Rv1640c/Rv1689/Rv1007c/Rv1650/Rv2992c/Rv1536/Rv2614c
tRNA charging	tRNA charging	logFC_adjustment	12	-0.452069	-1.79539	0.00774187	0.0919976	0.0814257	577	tags=83%, list=38%, signal=52%	Rv3336c/Rv2357c/Rv2448c/Rv1640c/Rv1689/Rv1650/Rv1007c/Rv2992c/Rv1536/Rv2614c
UDP-<i>N</i>-acetylmuramoyl-pentapeptide biosynthesis I (<i>meso</i>-diaminopimelate containing)	UDP-n-acetylmuramoyl-pentapeptide biosynthesis I	logFC_adjustment	7	0.649198	1.99515	0.00453227	0.0727681	0.064406	219	tags=71%, list=14%, signal=61%	Rv2157c/Rv1338/Rv2152c/Rv2155c/Rv2158c
UDP-<i>N</i>-acetylmuramoyl-pentapeptide biosynthesis I (<i>meso</i>-diaminopimelate containing)	UDP-n-acetylmuramoyl-pentapeptide biosynthesis I	logFC	7	0.74803	1.96751	0.000948444	0.0357771	0.0330992	198	tags=71%, list=13%, signal=62%	Rv2157c/Rv2158c/Rv1338/Rv2152c/Rv2155c
