# Supplementary material for: A transcriptional plasticity-aware framework for RNA-seq differential expression analysis
Source: Brief Bioinform. 2025 Oct 20;26(5):bbaf557. doi: 10.1093/bib/bbaf557 (PMC12536879; doi:10.1093/bib/bbaf557)
Supplement: Table_S8_bbaf557 [file table_s8_bbaf557.xlsx]

## Sheet: pathway
Table S8. Mtb gene pathway annotated by BioCyc
term	gene
superpathway of tetrahydrofolate biosynthesis	Rv3608c
superpathway of tetrahydrofolate biosynthesis	Rv1207
superpathway of tetrahydrofolate biosynthesis	Rv2447c
superpathway of tetrahydrofolate biosynthesis	Rv2763c
superpathway of tetrahydrofolate biosynthesis	Rv3606c
superpathway of tetrahydrofolate biosynthesis	Rv3607c
superpathway of tetrahydrofolate biosynthesis	Rv3609c
superpathway of tetrahydrofolate biosynthesis	Rv2230c
superpathway of tetrahydrofolate biosynthesis	Rv1005c
geranylgeranyl diphosphate biosynthesis	Rv2173
formaldehyde oxidation VII (THF pathway)	Rv3356c
formaldehyde oxidation VII (THF pathway)	Rv2964
tRNA charging	Rv1292
tRNA charging	Rv3580c
tRNA charging	Rv2992c
tRNA charging	Rv1536
tRNA charging	Rv0041
tRNA charging	Rv2448c
tRNA charging	Rv2555c
tRNA charging	Rv1689
tRNA charging	Rv3336c
tRNA charging	Rv2614c
tRNA charging	Rv3834c
tRNA charging	Rv2845c
tRNA charging	Rv1650
tRNA charging	Rv1649
tRNA charging	Rv3598c
tRNA charging	Rv1640c
tRNA charging	Rv2580c
tRNA charging	Rv2357c
tRNA charging	Rv1007c
tetrahydrofolate salvage from 5,10-methenyltetrahydrofolate	Rv0956
tetrahydrofolate salvage from 5,10-methenyltetrahydrofolate	Rv3356c
pentose phosphate pathway (oxidative branch) I	Rv1445c
pentose phosphate pathway (oxidative branch) I	Rv1844c
pentose phosphate pathway (oxidative branch) I	Rv1122
pentose phosphate pathway (oxidative branch) I	Rv1447c
pentose phosphate pathway (oxidative branch) I	Rv1121
peptidoglycan biosynthesis III (mycobacteria)	Rv2156c
peptidoglycan biosynthesis III (mycobacteria)	Rv2153c
peptidoglycan biosynthesis III (mycobacteria)	Rv1315
peptidoglycan biosynthesis III (mycobacteria)	Rv0482
peptidoglycan biosynthesis III (mycobacteria)	Rv2157c
peptidoglycan biosynthesis III (mycobacteria)	Rv2152c
peptidoglycan biosynthesis III (mycobacteria)	Rv2155c
peptidoglycan biosynthesis III (mycobacteria)	Rv1338
peptidoglycan biosynthesis III (mycobacteria)	Rv2158c
peptidoglycan biosynthesis III (mycobacteria)	Rv2981c
peptidoglycan biosynthesis III (mycobacteria)	Rv0116c
peptidoglycan biosynthesis III (mycobacteria)	Rv0016c
peptidoglycan biosynthesis III (mycobacteria)	Rv0017c
L-citrulline degradation	Rv1656
L-citrulline degradation	Rv1384
L-citrulline degradation	Rv1383
guanosine deoxyribonucleotides <i>de novo</i> biosynthesis II	Rv3048c
guanosine deoxyribonucleotides <i>de novo</i> biosynthesis II	Rv1981c
guanosine deoxyribonucleotides <i>de novo</i> biosynthesis II	Rv0570
guanosine deoxyribonucleotides <i>de novo</i> biosynthesis II	Rv0233
guanosine deoxyribonucleotides <i>de novo</i> biosynthesis II	Rv2445c
adenine and adenosine salvage III	Rv3307
adenine and adenosine salvage III	Rv3313c
adenine and adenosine salvage III	Rv3624c
molybdenum cofactor biosynthesis	Rv3109
molybdenum cofactor biosynthesis	Rv0869c
molybdenum cofactor biosynthesis	Rv0866
molybdenum cofactor biosynthesis	Rv0868c
molybdenum cofactor biosynthesis	Rv3119
molybdenum cofactor biosynthesis	Rv0865
molybdenum cofactor biosynthesis	Rv0994
molybdenum cofactor biosynthesis	Rv0438c
molybdenum cofactor biosynthesis	Rv3116
molybdenum cofactor biosynthesis	Rv3025c
molybdenum cofactor biosynthesis	Rv1464
molybdenum cofactor biosynthesis	Rv3111
molybdenum cofactor biosynthesis	Rv0864
molybdenum cofactor biosynthesis	Rv3324c
5-oxo-L-proline metabolism	Rv0319
5-oxo-L-proline metabolism	Rv0266c
L-glutamate degradation IX (via 4-aminobutanoate)	Rv3432c
cholesterol degradation to androstenedione II (cholesterol dehydrogenase)	Rv3409c
cholesterol degradation to androstenedione II (cholesterol dehydrogenase)	Rv1106c
cholesterol degradation to androstenedione II (cholesterol dehydrogenase)	Rv3504
cholesterol degradation to androstenedione II (cholesterol dehydrogenase)	Rv3505
cholesterol degradation to androstenedione II (cholesterol dehydrogenase)	Rv3516
cholesterol degradation to androstenedione II (cholesterol dehydrogenase)	Rv1715
cholesterol degradation to androstenedione II (cholesterol dehydrogenase)	Rv3573c
cholesterol degradation to androstenedione II (cholesterol dehydrogenase)	Rv1074c
cholesterol degradation to androstenedione II (cholesterol dehydrogenase)	Rv0243
cholesterol degradation to androstenedione II (cholesterol dehydrogenase)	Rv3546
cholesterol degradation to androstenedione II (cholesterol dehydrogenase)	Rv3544c
cholesterol degradation to androstenedione II (cholesterol dehydrogenase)	Rv3543c
cholesterol degradation to androstenedione II (cholesterol dehydrogenase)	Rv3541c
cholesterol degradation to androstenedione II (cholesterol dehydrogenase)	Rv3542c
cholesterol degradation to androstenedione II (cholesterol dehydrogenase)	Rv3540c
cholesterol degradation to androstenedione II (cholesterol dehydrogenase)	Rv3571
cholesterol degradation to androstenedione II (cholesterol dehydrogenase)	Rv3545c
cholesterol degradation to androstenedione II (cholesterol dehydrogenase)	Rv3515c
cholesterol degradation to androstenedione II (cholesterol dehydrogenase)	Rv1143
cholesterol degradation to androstenedione II (cholesterol dehydrogenase)	Rv3518c
acyl carrier protein activation	Rv2523c
acyl carrier protein activation	Rv2794c
2-carboxy-1,4-naphthoquinol biosynthesis	Rv0542c
2-carboxy-1,4-naphthoquinol biosynthesis	Rv0553
2-carboxy-1,4-naphthoquinol biosynthesis	Rv3215
2-carboxy-1,4-naphthoquinol biosynthesis	Rv2386c
2-carboxy-1,4-naphthoquinol biosynthesis	Rv0555
2-carboxy-1,4-naphthoquinol biosynthesis	Rv0548c
ethionamide activation	Rv0077c
ethionamide activation	Rv3854c
ethionamide activation	Rv3083
phosphatidylglycerol biosynthesis II (non-plastidic)	Rv2881c
phosphatidylglycerol biosynthesis II (non-plastidic)	Rv2182c
phosphatidylglycerol biosynthesis II (non-plastidic)	Rv2482c
phosphatidylglycerol biosynthesis II (non-plastidic)	Rv2982c
phosphatidylglycerol biosynthesis II (non-plastidic)	Rv0564c
phosphatidylglycerol biosynthesis II (non-plastidic)	Rv2746c
phosphatidylglycerol biosynthesis II (non-plastidic)	Rv1822
superpathway of guanosine nucleotides <i>de novo</i> biosynthesis II	Rv3411c
superpathway of guanosine nucleotides <i>de novo</i> biosynthesis II	Rv3410c
superpathway of guanosine nucleotides <i>de novo</i> biosynthesis II	Rv1843c
superpathway of guanosine nucleotides <i>de novo</i> biosynthesis II	Rv3396c
superpathway of guanosine nucleotides <i>de novo</i> biosynthesis II	Rv1389
superpathway of guanosine nucleotides <i>de novo</i> biosynthesis II	Rv3048c
superpathway of guanosine nucleotides <i>de novo</i> biosynthesis II	Rv1981c
superpathway of guanosine nucleotides <i>de novo</i> biosynthesis II	Rv0570
superpathway of guanosine nucleotides <i>de novo</i> biosynthesis II	Rv0233
superpathway of guanosine nucleotides <i>de novo</i> biosynthesis II	Rv2445c
NADH repair	Rv3433c
glycerophosphodiester degradation	Rv3842c
glycerophosphodiester degradation	Rv0317c
glycerophosphodiester degradation	Rv2277c
glycerophosphodiester degradation	Rv3302c
glycerophosphodiester degradation	Rv2249c
glyoxylate cycle	Rv1837c
glyoxylate cycle	Rv1916
glyoxylate cycle	Rv1915
glyoxylate cycle	Rv0467
glyoxylate cycle	Rv0889c
glyoxylate cycle	Rv0896
glyoxylate cycle	Rv1475c
glyoxylate cycle	Rv2332
glyoxylate cycle	Rv1240
nitrobenzene degradation I	Rv3078
superpathway of 5-aminoimidazole ribonucleotide biosynthesis	Rv0956
superpathway of 5-aminoimidazole ribonucleotide biosynthesis	Rv0808
superpathway of 5-aminoimidazole ribonucleotide biosynthesis	Rv0772
superpathway of 5-aminoimidazole ribonucleotide biosynthesis	Rv0803
superpathway of 5-aminoimidazole ribonucleotide biosynthesis	Rv0788
superpathway of 5-aminoimidazole ribonucleotide biosynthesis	Rv0809
superpathway of 5-aminoimidazole ribonucleotide biosynthesis	Rv0389
glycogen biosynthesis III (from &alpha;-maltose 1-phosphate)	Rv3068c
glycogen biosynthesis III (from &alpha;-maltose 1-phosphate)	Rv1212c
glycogen biosynthesis III (from &alpha;-maltose 1-phosphate)	Rv1327c
glycogen biosynthesis III (from &alpha;-maltose 1-phosphate)	Rv0127
glycogen biosynthesis III (from &alpha;-maltose 1-phosphate)	Rv0126
glycogen biosynthesis III (from &alpha;-maltose 1-phosphate)	Rv3372
glycogen biosynthesis III (from &alpha;-maltose 1-phosphate)	Rv3490
glycogen biosynthesis III (from &alpha;-maltose 1-phosphate)	Rv1326c
cyclopropane fatty acid (CFA) biosynthesis	Rv3392c
cyclopropane fatty acid (CFA) biosynthesis	Rv0447c
cyclopropane fatty acid (CFA) biosynthesis	Rv0644c
flavin biosynthesis I (bacteria and plants)	Rv2786c
flavin biosynthesis I (bacteria and plants)	Rv1412
flavin biosynthesis I (bacteria and plants)	Rv1416
flavin biosynthesis I (bacteria and plants)	Rv1415
flavin biosynthesis I (bacteria and plants)	Rv1409
flavin biosynthesis I (bacteria and plants)	Rv1940
siroheme biosynthesis	Rv2847c
siroheme biosynthesis	Rv0511
<i>trans, trans</i>-farnesyl diphosphate biosynthesis	Rv3398c
<i>trans, trans</i>-farnesyl diphosphate biosynthesis	Rv1745c
phthiocerol biosynthesis	Rv2941
phthiocerol biosynthesis	Rv2935
phthiocerol biosynthesis	Rv2934
phthiocerol biosynthesis	Rv2933
phthiocerol biosynthesis	Rv2932
phthiocerol biosynthesis	Rv2931
phthiocerol biosynthesis	Rv2953
phthiocerol biosynthesis	Rv2951c
phthiocerol biosynthesis	Rv2952
phthiocerol biosynthesis	Rv2928
phthiocerol biosynthesis	Rv2930
superpathway of purine deoxyribonucleosides degradation	Rv3307
superpathway of purine deoxyribonucleosides degradation	Rv3313c
superpathway of purine deoxyribonucleosides degradation	Rv0478
superpathway of purine deoxyribonucleosides degradation	Rv3535c
pyruvate decarboxylation to acetyl CoA	Rv2215
pyruvate decarboxylation to acetyl CoA	Rv0462
pyruvate decarboxylation to acetyl CoA	Rv2241
propanoyl CoA degradation I	Rv1493
propanoyl CoA degradation I	Rv1492
propanoyl CoA degradation I	Rv2502c
propanoyl CoA degradation I	Rv2501c
propanoyl CoA degradation I	Rv0974c
propanoyl CoA degradation I	Rv0973c
propanoyl CoA degradation I	Rv3281
purine ribonucleosides degradation	Rv3313c
purine ribonucleosides degradation	Rv3307
4-hydroxybenzoate biosynthesis II (bacteria)	Rv2949c
cholesterol degradation to androstenedione I (cholesterol oxidase)	Rv3515c
cholesterol degradation to androstenedione I (cholesterol oxidase)	Rv3504
cholesterol degradation to androstenedione I (cholesterol oxidase)	Rv3505
cholesterol degradation to androstenedione I (cholesterol oxidase)	Rv3516
cholesterol degradation to androstenedione I (cholesterol oxidase)	Rv1715
cholesterol degradation to androstenedione I (cholesterol oxidase)	Rv3573c
cholesterol degradation to androstenedione I (cholesterol oxidase)	Rv1074c
cholesterol degradation to androstenedione I (cholesterol oxidase)	Rv0243
cholesterol degradation to androstenedione I (cholesterol oxidase)	Rv3546
cholesterol degradation to androstenedione I (cholesterol oxidase)	Rv1106c
cholesterol degradation to androstenedione I (cholesterol oxidase)	Rv3409c
cholesterol degradation to androstenedione I (cholesterol oxidase)	Rv3544c
cholesterol degradation to androstenedione I (cholesterol oxidase)	Rv3543c
cholesterol degradation to androstenedione I (cholesterol oxidase)	Rv3541c
cholesterol degradation to androstenedione I (cholesterol oxidase)	Rv3542c
cholesterol degradation to androstenedione I (cholesterol oxidase)	Rv3540c
cholesterol degradation to androstenedione I (cholesterol oxidase)	Rv3571
cholesterol degradation to androstenedione I (cholesterol oxidase)	Rv3545c
superpathway of adenosylcobalamin salvage from cobinamide I	Rv2208
superpathway of adenosylcobalamin salvage from cobinamide I	Rv2231c
superpathway of adenosylcobalamin salvage from cobinamide I	Rv2207
superpathway of adenosylcobalamin salvage from cobinamide I	Rv0254c
superpathway of adenosylcobalamin salvage from cobinamide I	Rv1314c
superpathway of L-tyrosine biosynthesis	Rv2538c
superpathway of L-tyrosine biosynthesis	Rv2178c
superpathway of L-tyrosine biosynthesis	Rv2540c
superpathway of L-tyrosine biosynthesis	Rv3227
superpathway of L-tyrosine biosynthesis	Rv2539c
superpathway of L-tyrosine biosynthesis	Rv2552c
superpathway of L-tyrosine biosynthesis	Rv2537c
superpathway of L-tyrosine biosynthesis	Rv3754
superpathway of L-tyrosine biosynthesis	Rv1885c
superpathway of L-tyrosine biosynthesis	Rv0948c
L-threonine biosynthesis	Rv1296
L-threonine biosynthesis	Rv1295
6-hydroxymethyl-dihydropterin diphosphate biosynthesis I	Rv3606c
6-hydroxymethyl-dihydropterin diphosphate biosynthesis I	Rv3607c
6-hydroxymethyl-dihydropterin diphosphate biosynthesis I	Rv3609c
6-hydroxymethyl-dihydropterin diphosphate biosynthesis I	Rv2230c
pyrimidine deoxyribonucleosides degradation	Rv3752c
pyrimidine deoxyribonucleosides degradation	Rv3315c
pyrimidine deoxyribonucleosides degradation	Rv3314c
tRNA processing	Rv3923c
tRNA processing	Rv1340
tRNA processing	Rv2444c
mycobactin biosynthesis	Rv2382c
mycobactin biosynthesis	Rv2377c
mycobactin biosynthesis	Rv2383c
mycobactin biosynthesis	Rv2380c
mycobactin biosynthesis	Rv2379c
mycobactin biosynthesis	Rv2384
mycobactin biosynthesis	Rv1347c
mycobactin biosynthesis	Rv2378c
mycobactin biosynthesis	Rv1346
mycobactin biosynthesis	Rv1345
mycobactin biosynthesis	Rv2381c
mycobactin biosynthesis	Rv0101
acetate conversion to acetyl-CoA	Rv3667
[2Fe-2S] iron-sulfur cluster biosynthesis	Rv1464
[2Fe-2S] iron-sulfur cluster biosynthesis	Rv3025c
glycerol and glycerophosphodiester degradation	Rv3696c
glycerol and glycerophosphodiester degradation	Rv3842c
glycerol and glycerophosphodiester degradation	Rv0317c
glycerol and glycerophosphodiester degradation	Rv2277c
glycerol and glycerophosphodiester degradation	Rv3302c
glycerol and glycerophosphodiester degradation	Rv2249c
<i>myo</i>-inositol biosynthesis	Rv0046c
<i>myo</i>-inositol biosynthesis	Rv2701c
<i>myo</i>-inositol biosynthesis	Rv1604
folate polyglutamylation	Rv2447c
folate polyglutamylation	Rv1093
folate polyglutamylation	Rv0070c
L-histidine biosynthesis	Rv1599
L-histidine biosynthesis	Rv3137
L-histidine biosynthesis	Rv3772
L-histidine biosynthesis	Rv1600
L-histidine biosynthesis	Rv1601
L-histidine biosynthesis	Rv1605
L-histidine biosynthesis	Rv1603
L-histidine biosynthesis	Rv2122c
L-histidine biosynthesis	Rv1606
L-histidine biosynthesis	Rv2121c
sulfate activation for sulfonation	Rv1285
sulfate activation for sulfonation	Rv1286
phosphatidylethanolamine biosynthesis I	Rv0436c
phosphatidylethanolamine biosynthesis I	Rv0437c
L-aspartate biosynthesis	Rv3565
L-aspartate biosynthesis	Rv0337c
citrate degradation	Rv2498c
8-oxo-(d)GTP detoxification II	Rv2985
8-oxo-(d)GTP detoxification II	Rv1700
spermidine biosynthesis I	Rv2601
glycolysis I (from glucose 6-phosphate)	Rv1617
glycolysis I (from glucose 6-phosphate)	Rv1023
glycolysis I (from glucose 6-phosphate)	Rv1437
glycolysis I (from glucose 6-phosphate)	Rv1436
glycolysis I (from glucose 6-phosphate)	Rv1438
glycolysis I (from glucose 6-phosphate)	Rv0363c
glycolysis I (from glucose 6-phosphate)	Rv2029c
glycolysis I (from glucose 6-phosphate)	Rv3010c
glycolysis I (from glucose 6-phosphate)	Rv1099c
glycolysis I (from glucose 6-phosphate)	Rv2131c
glycolysis I (from glucose 6-phosphate)	Rv3214
glycolysis I (from glucose 6-phosphate)	Rv3837c
glycolysis I (from glucose 6-phosphate)	Rv0489
glycolysis I (from glucose 6-phosphate)	Rv0946c
selenate reduction	Rv1285
L-arginine degradation V (arginine deiminase pathway)	Rv1656
L-arginine degradation V (arginine deiminase pathway)	Rv1384
L-arginine degradation V (arginine deiminase pathway)	Rv1383
L-arginine degradation V (arginine deiminase pathway)	Rv1001
ethanol degradation II	Rv1862
ethanol degradation II	Rv3086
ethanol degradation II	Rv0458
ethanol degradation II	Rv3667
fatty acid biosynthesis initiation I	Rv0649
fatty acid biosynthesis initiation I	Rv2243
fatty acid biosynthesis initiation I	Rv0904c
fatty acid biosynthesis initiation I	Rv0973c
fatty acid biosynthesis initiation I	Rv3281
fatty acid biosynthesis initiation I	Rv2502c
fatty acid biosynthesis initiation I	Rv3285
fatty acid biosynthesis initiation I	Rv2247
GDP-mannose biosynthesis	Rv3255c
GDP-mannose biosynthesis	Rv3308
GDP-mannose biosynthesis	Rv3257c
GDP-mannose biosynthesis	Rv3264c
GDP-mannose biosynthesis	Rv0946c
pyrimidine ribonucleosides salvage II	Rv3752c
pyrimidine ribonucleosides salvage II	Rv3315c
pyrimidine ribonucleosides salvage II	Rv3393
UTP and CTP <i>de novo</i> biosynthesis	Rv2883c
UTP and CTP <i>de novo</i> biosynthesis	Rv1712
UTP and CTP <i>de novo</i> biosynthesis	Rv2445c
UTP and CTP <i>de novo</i> biosynthesis	Rv1699
pyrimidine deoxyribonucleotides <i>de novo</i> biosynthesis I	Rv1021
pyrimidine deoxyribonucleotides <i>de novo</i> biosynthesis I	Rv2697c
pyrimidine deoxyribonucleotides <i>de novo</i> biosynthesis I	Rv3247c
pyrimidine deoxyribonucleotides <i>de novo</i> biosynthesis I	Rv2445c
pyrimidine deoxyribonucleotides <i>de novo</i> biosynthesis I	Rv3051c
pyrimidine deoxyribonucleotides <i>de novo</i> biosynthesis I	Rv0233
pyrimidine deoxyribonucleotides <i>de novo</i> biosynthesis I	Rv0570
pyrimidine deoxyribonucleotides <i>de novo</i> biosynthesis I	Rv1981c
pyrimidine deoxyribonucleotides <i>de novo</i> biosynthesis I	Rv3048c
pyrimidine deoxyribonucleotides <i>de novo</i> biosynthesis I	Rv2764c
lipoprotein posttranslational modification	Rv1614
lipoprotein posttranslational modification	Rv1539
parathion degradation	Rv0230c
L-phenylalanine biosynthesis I	Rv3838c
L-phenylalanine biosynthesis I	Rv1885c
L-phenylalanine biosynthesis I	Rv0948c
L-phenylalanine biosynthesis I	Rv2386c
L-phenylalanine biosynthesis I	Rv3565
L-phenylalanine biosynthesis I	Rv0337c
mycolyl-arabinogalactan-peptidoglycan complex biosynthesis	Rv1302
mycolyl-arabinogalactan-peptidoglycan complex biosynthesis	Rv3265c
mycolyl-arabinogalactan-peptidoglycan complex biosynthesis	Rv3809c
mycolyl-arabinogalactan-peptidoglycan complex biosynthesis	Rv0806c
mycolyl-arabinogalactan-peptidoglycan complex biosynthesis	Rv0536
mycolyl-arabinogalactan-peptidoglycan complex biosynthesis	Rv0501
mycolyl-arabinogalactan-peptidoglycan complex biosynthesis	Rv3634c
mycolyl-arabinogalactan-peptidoglycan complex biosynthesis	Rv3782
mycolyl-arabinogalactan-peptidoglycan complex biosynthesis	Rv3808c
mycolyl-arabinogalactan-peptidoglycan complex biosynthesis	Rv3806c
mycolyl-arabinogalactan-peptidoglycan complex biosynthesis	Rv3807c
mycolyl-arabinogalactan-peptidoglycan complex biosynthesis	Rv3790
mycolyl-arabinogalactan-peptidoglycan complex biosynthesis	Rv3791
mycolyl-arabinogalactan-peptidoglycan complex biosynthesis	Rv0129c
mycolyl-arabinogalactan-peptidoglycan complex biosynthesis	Rv3804c
mycolyl-arabinogalactan-peptidoglycan complex biosynthesis	Rv1886c
mycolyl-arabinogalactan-peptidoglycan complex biosynthesis	Rv3805c
mycolyl-arabinogalactan-peptidoglycan complex biosynthesis	Rv3792
mycolyl-arabinogalactan-peptidoglycan complex biosynthesis	Rv3795
mycolyl-arabinogalactan-peptidoglycan complex biosynthesis	Rv3794
mycolyl-arabinogalactan-peptidoglycan complex biosynthesis	Rv2673
superpathway of pyrimidine ribonucleotides <i>de novo</i> biosynthesis	Rv1384
superpathway of pyrimidine ribonucleotides <i>de novo</i> biosynthesis	Rv1383
superpathway of pyrimidine ribonucleotides <i>de novo</i> biosynthesis	Rv1380
superpathway of pyrimidine ribonucleotides <i>de novo</i> biosynthesis	Rv1381
superpathway of pyrimidine ribonucleotides <i>de novo</i> biosynthesis	Rv0382c
superpathway of pyrimidine ribonucleotides <i>de novo</i> biosynthesis	Rv1385
superpathway of pyrimidine ribonucleotides <i>de novo</i> biosynthesis	Rv2139
superpathway of pyrimidine ribonucleotides <i>de novo</i> biosynthesis	Rv2883c
superpathway of pyrimidine ribonucleotides <i>de novo</i> biosynthesis	Rv1712
superpathway of pyrimidine ribonucleotides <i>de novo</i> biosynthesis	Rv2445c
superpathway of pyrimidine ribonucleotides <i>de novo</i> biosynthesis	Rv1699
heme degradation VII	Rv3592
thiamine diphosphate biosynthesis II (Bacillus)	Rv2977c
thiamine diphosphate biosynthesis II (Bacillus)	Rv0414c
fatty acid elongation -- saturated	Rv0241c
fatty acid elongation -- saturated	Rv3389c
fatty acid elongation -- saturated	Rv0130
fatty acid elongation -- saturated	Rv1350
fatty acid elongation -- saturated	Rv0242c
UDP-<i>N</i>-acetyl-D-glucosamine biosynthesis I	Rv1018c
UDP-<i>N</i>-acetyl-D-glucosamine biosynthesis I	Rv3436c
UDP-<i>N</i>-acetyl-D-glucosamine biosynthesis I	Rv3441c
UDP-<i>N</i>-acetyl-D-glucosamine biosynthesis I	Rv0946c
glutathione biosynthesis	Rv3704c
glutathione biosynthesis	Rv0433
gluconeogenesis I	Rv1099c
gluconeogenesis I	Rv2131c
gluconeogenesis I	Rv3214
gluconeogenesis I	Rv0363c
gluconeogenesis I	Rv1436
gluconeogenesis I	Rv1437
gluconeogenesis I	Rv0489
gluconeogenesis I	Rv1023
gluconeogenesis I	Rv1438
gluconeogenesis I	Rv2332
gluconeogenesis I	Rv1240
gluconeogenesis I	Rv0946c
pentose phosphate pathway (non-oxidative branch)	Rv1448c
pentose phosphate pathway (non-oxidative branch)	Rv1449c
pentose phosphate pathway (non-oxidative branch)	Rv1408
pentose phosphate pathway (non-oxidative branch)	Rv2465c
reactive oxygen species degradation	Rv3846
reactive oxygen species degradation	Rv0432
reactive oxygen species degradation	Rv1908c
reactive oxygen species degradation	Rv2633c
pyrimidine deoxyribonucleotides <i>de novo</i> biosynthesis II	Rv0321
pyrimidine deoxyribonucleotides <i>de novo</i> biosynthesis II	Rv1021
pyrimidine deoxyribonucleotides <i>de novo</i> biosynthesis II	Rv2697c
pyrimidine deoxyribonucleotides <i>de novo</i> biosynthesis II	Rv3247c
pyrimidine deoxyribonucleotides <i>de novo</i> biosynthesis II	Rv2445c
pyrimidine deoxyribonucleotides <i>de novo</i> biosynthesis II	Rv2764c
L-valine biosynthesis	Rv0189c
L-valine biosynthesis	Rv2210c
L-valine biosynthesis	Rv3001c
L-valine biosynthesis	Rv3509c
L-valine biosynthesis	Rv3470c
L-valine biosynthesis	Rv3003c
L-valine biosynthesis	Rv3002c
L-valine biosynthesis	Rv1820
NAD biosynthesis from 2-amino-3-carboxymuconate semialdehyde	Rv2421c
NAD biosynthesis from 2-amino-3-carboxymuconate semialdehyde	Rv2438c
NAD biosynthesis from 2-amino-3-carboxymuconate semialdehyde	Rv1596
adenosine ribonucleotides <i>de novo</i> biosynthesis	Rv0357c
adenosine ribonucleotides <i>de novo</i> biosynthesis	Rv0777
adenosine ribonucleotides <i>de novo</i> biosynthesis	Rv0733
adenosylcobalamin biosynthesis from adenosylcobinamide-GDP I	Rv2208
adenosylcobalamin biosynthesis from adenosylcobinamide-GDP I	Rv2231c
adenosylcobalamin biosynthesis from adenosylcobinamide-GDP I	Rv2207
superpathway of acetate utilization and formation	Rv3667
superpathway of acetate utilization and formation	Rv0409
superpathway of acetate utilization and formation	Rv0408
UDP-<i>N</i>-acetyl-D-galactosamine biosynthesis I	Rv3634c
5-aminoimidazole ribonucleotide biosynthesis I	Rv0808
5-aminoimidazole ribonucleotide biosynthesis I	Rv0772
5-aminoimidazole ribonucleotide biosynthesis I	Rv0956
5-aminoimidazole ribonucleotide biosynthesis I	Rv0803
5-aminoimidazole ribonucleotide biosynthesis I	Rv0788
5-aminoimidazole ribonucleotide biosynthesis I	Rv0809
trehalose biosynthesis I	Rv3490
trehalose biosynthesis I	Rv3372
NAD salvage pathway III (to nicotinamide riboside)	Rv3199c
NAD salvage pathway III (to nicotinamide riboside)	Rv2135c
NAD salvage pathway III (to nicotinamide riboside)	Rv3214
NAD salvage pathway III (to nicotinamide riboside)	Rv3310
superpathway of L-threonine biosynthesis	Rv3709c
superpathway of L-threonine biosynthesis	Rv3708c
superpathway of L-threonine biosynthesis	Rv1294
superpathway of L-threonine biosynthesis	Rv1296
superpathway of L-threonine biosynthesis	Rv1295
superpathway of L-threonine biosynthesis	Rv3565
superpathway of L-threonine biosynthesis	Rv0337c
L-arginine biosynthesis II (acetyl cycle)	Rv1658
L-arginine biosynthesis II (acetyl cycle)	Rv1659
L-arginine biosynthesis II (acetyl cycle)	Rv1656
L-arginine biosynthesis II (acetyl cycle)	Rv1655
L-arginine biosynthesis II (acetyl cycle)	Rv1652
L-arginine biosynthesis II (acetyl cycle)	Rv1654
L-arginine biosynthesis II (acetyl cycle)	Rv1653
L-arginine biosynthesis II (acetyl cycle)	Rv1384
L-arginine biosynthesis II (acetyl cycle)	Rv1383
L-arginine biosynthesis II (acetyl cycle)	Rv2747
&omega;-sulfo-II-dihydromenaquinone-9 biosynthesis	Rv2267c
&omega;-sulfo-II-dihydromenaquinone-9 biosynthesis	Rv2268c
assimilatory sulfate reduction I	Rv2392
assimilatory sulfate reduction I	Rv1285
assimilatory sulfate reduction I	Rv1286
pyrimidine deoxyribonucleotides biosynthesis from CTP	Rv3247c
pyrimidine deoxyribonucleotides biosynthesis from CTP	Rv2445c
pyrimidine deoxyribonucleotides biosynthesis from CTP	Rv3051c
pyrimidine deoxyribonucleotides biosynthesis from CTP	Rv0233
pyrimidine deoxyribonucleotides biosynthesis from CTP	Rv0570
pyrimidine deoxyribonucleotides biosynthesis from CTP	Rv1981c
pyrimidine deoxyribonucleotides biosynthesis from CTP	Rv3048c
pyrimidine deoxyribonucleotides biosynthesis from CTP	Rv3752c
pyrimidine deoxyribonucleotides biosynthesis from CTP	Rv2764c
L-homocysteine biosynthesis	Rv3340
L-homocysteine biosynthesis	Rv3341
L-glutamate degradation I	Rv2476c
8-amino-7-oxononanoate biosynthesis I	Rv0242c
8-amino-7-oxononanoate biosynthesis I	Rv1350
8-amino-7-oxononanoate biosynthesis I	Rv0294
8-amino-7-oxononanoate biosynthesis I	Rv1569
8-amino-7-oxononanoate biosynthesis I	Rv0032
heme <i>b</i> biosynthesis II (anaerobic)	Rv2393
heme <i>b</i> biosynthesis II (anaerobic)	Rv1485
heme <i>b</i> biosynthesis II (anaerobic)	Rv2678c
heme <i>b</i> biosynthesis II (anaerobic)	Rv2388c
pyruvate fermentation to ethanol II	Rv1862
pyruvate fermentation to ethanol II	Rv3086
pyruvate fermentation to ethanol II	Rv0853c
phospholipases	Rv1755c
phospholipases	Rv2349c
phospholipases	Rv2351c
phospholipases	Rv2350c
ppGpp biosynthesis	Rv2783c
ppGpp biosynthesis	Rv2583c
ppGpp biosynthesis	Rv2445c
palmitate biosynthesis II (bacteria and plants)	Rv2245
palmitate biosynthesis II (bacteria and plants)	Rv0242c
palmitate biosynthesis II (bacteria and plants)	Rv1350
palmitate biosynthesis II (bacteria and plants)	Rv1483
palmitate biosynthesis II (bacteria and plants)	Rv0636
palmitate biosynthesis II (bacteria and plants)	Rv0635
palmitate biosynthesis II (bacteria and plants)	Rv1484
palmitate biosynthesis II (bacteria and plants)	Rv0130
palmitate biosynthesis II (bacteria and plants)	Rv3389c
palmitate biosynthesis II (bacteria and plants)	Rv0241c
palmitate biosynthesis II (bacteria and plants)	Rv1193
palmitate biosynthesis II (bacteria and plants)	Rv0035
palmitate biosynthesis II (bacteria and plants)	Rv0119
palmitate biosynthesis II (bacteria and plants)	Rv0166
palmitate biosynthesis II (bacteria and plants)	Rv0214
palmitate biosynthesis II (bacteria and plants)	Rv0270
palmitate biosynthesis II (bacteria and plants)	Rv0551c
palmitate biosynthesis II (bacteria and plants)	Rv0852
palmitate biosynthesis II (bacteria and plants)	Rv1206
palmitate biosynthesis II (bacteria and plants)	Rv1427c
palmitate biosynthesis II (bacteria and plants)	Rv1549
palmitate biosynthesis II (bacteria and plants)	Rv1550
palmitate biosynthesis II (bacteria and plants)	Rv1750c
palmitate biosynthesis II (bacteria and plants)	Rv1925
palmitate biosynthesis II (bacteria and plants)	Rv2187
palmitate biosynthesis II (bacteria and plants)	Rv2505c
palmitate biosynthesis II (bacteria and plants)	Rv2590
palmitate biosynthesis II (bacteria and plants)	Rv3089
palmitate biosynthesis II (bacteria and plants)	Rv3506
palmitate biosynthesis II (bacteria and plants)	Rv3513c
tetrahydrofolate biosynthesis	Rv3608c
tetrahydrofolate biosynthesis	Rv1207
tetrahydrofolate biosynthesis	Rv2447c
tetrahydrofolate biosynthesis	Rv2763c
mycocyclosin biosynthesis	Rv2276
mycocyclosin biosynthesis	Rv2275
chorismate biosynthesis from 3-dehydroquinate	Rv2540c
chorismate biosynthesis from 3-dehydroquinate	Rv3227
chorismate biosynthesis from 3-dehydroquinate	Rv2539c
chorismate biosynthesis from 3-dehydroquinate	Rv2552c
chorismate biosynthesis from 3-dehydroquinate	Rv2537c
pyrimidine deoxyribonucleotide phosphorylation	Rv3247c
pyrimidine deoxyribonucleotide phosphorylation	Rv1712
pyrimidine deoxyribonucleotide phosphorylation	Rv2445c
cob(II)yrinate <i>a,c</i>-diamide biosynthesis II (late cobalt incorporation)	Rv2064
cob(II)yrinate <i>a,c</i>-diamide biosynthesis II (late cobalt incorporation)	Rv2066
cob(II)yrinate <i>a,c</i>-diamide biosynthesis II (late cobalt incorporation)	Rv2071c
cob(II)yrinate <i>a,c</i>-diamide biosynthesis II (late cobalt incorporation)	Rv2070c
cob(II)yrinate <i>a,c</i>-diamide biosynthesis II (late cobalt incorporation)	Rv2065
cob(II)yrinate <i>a,c</i>-diamide biosynthesis II (late cobalt incorporation)	Rv2848c
cob(II)yrinate <i>a,c</i>-diamide biosynthesis II (late cobalt incorporation)	Rv2062c
cob(II)yrinate <i>a,c</i>-diamide biosynthesis II (late cobalt incorporation)	Rv2847c
cob(II)yrinate <i>a,c</i>-diamide biosynthesis II (late cobalt incorporation)	Rv0511
cob(II)yrinate <i>a,c</i>-diamide biosynthesis II (late cobalt incorporation)	Rv2072c
superpathway of mycolate biosynthesis	Rv1141c
superpathway of mycolate biosynthesis	Rv1142c
superpathway of mycolate biosynthesis	Rv2246
superpathway of mycolate biosynthesis	Rv0637
superpathway of mycolate biosynthesis	Rv0470c
superpathway of mycolate biosynthesis	Rv3392c
superpathway of mycolate biosynthesis	Rv0447c
superpathway of mycolate biosynthesis	Rv0644c
superpathway of mycolate biosynthesis	Rv0645c
superpathway of mycolate biosynthesis	Rv0503c
superpathway of mycolate biosynthesis	Rv3801c
superpathway of mycolate biosynthesis	Rv3799c
superpathway of mycolate biosynthesis	Rv3280
superpathway of mycolate biosynthesis	Rv2509
superpathway of mycolate biosynthesis	Rv3802c
superpathway of mycolate biosynthesis	Rv1228
superpathway of mycolate biosynthesis	Rv3372
superpathway of mycolate biosynthesis	Rv2006
superpathway of mycolate biosynthesis	Rv3400
superpathway of mycolate biosynthesis	Rv0129c
superpathway of mycolate biosynthesis	Rv3804c
superpathway of mycolate biosynthesis	Rv1886c
superpathway of mycolate biosynthesis	Rv0161
superpathway of mycolate biosynthesis	Rv0643c
superpathway of mycolate biosynthesis	Rv0642c
superpathway of mycolate biosynthesis	Rv0533c
superpathway of mycolate biosynthesis	Rv2245
superpathway of mycolate biosynthesis	Rv1483
superpathway of mycolate biosynthesis	Rv0636
superpathway of mycolate biosynthesis	Rv0635
superpathway of mycolate biosynthesis	Rv1484
superpathway of mycolate biosynthesis	Rv0242c
superpathway of mycolate biosynthesis	Rv1350
superpathway of mycolate biosynthesis	Rv2502c
superpathway of mycolate biosynthesis	Rv0974c
superpathway of mycolate biosynthesis	Rv0904c
superpathway of mycolate biosynthesis	Rv0973c
superpathway of mycolate biosynthesis	Rv3281
superpathway of mycolate biosynthesis	Rv0130
superpathway of mycolate biosynthesis	Rv3389c
superpathway of mycolate biosynthesis	Rv0241c
superpathway of mycolate biosynthesis	Rv2524c
superpathway of mycolate biosynthesis	Rv3800c
L-asparagine biosynthesis I	Rv2201
inosine 5'-phosphate degradation	Rv3411c
inosine 5'-phosphate degradation	Rv3410c
inosine 5'-phosphate degradation	Rv1843c
inosine 5'-phosphate degradation	Rv3307
fatty acid biosynthesis initiation (type I)	Rv2502c
fatty acid biosynthesis initiation (type I)	Rv0974c
fatty acid biosynthesis initiation (type I)	Rv0904c
fatty acid biosynthesis initiation (type I)	Rv0973c
fatty acid biosynthesis initiation (type I)	Rv3281
fatty acid biosynthesis initiation (type I)	Rv2524c
tetrapyrrole biosynthesis I (from glutamate)	Rv0510
tetrapyrrole biosynthesis I (from glutamate)	Rv0512
tetrapyrrole biosynthesis I (from glutamate)	Rv0524
tetrapyrrole biosynthesis I (from glutamate)	Rv0509
tetrapyrrole biosynthesis I (from glutamate)	Rv2992c
mycofactocin biosynthesis	Rv0694
mycofactocin biosynthesis	Rv0695
mycofactocin biosynthesis	Rv0693
mycofactocin biosynthesis	Rv0692
mycofactocin biosynthesis	Rv0696
L-isoleucine biosynthesis I (from threonine)	Rv0189c
L-isoleucine biosynthesis I (from threonine)	Rv2210c
L-isoleucine biosynthesis I (from threonine)	Rv3001c
L-isoleucine biosynthesis I (from threonine)	Rv3509c
L-isoleucine biosynthesis I (from threonine)	Rv3470c
L-isoleucine biosynthesis I (from threonine)	Rv3003c
L-isoleucine biosynthesis I (from threonine)	Rv3002c
L-isoleucine biosynthesis I (from threonine)	Rv1820
L-isoleucine biosynthesis I (from threonine)	Rv1559
L-isoleucine biosynthesis I (from threonine)	Rv0069c
L-alanine degradation IV	Rv2780
L-cysteine biosynthesis I	Rv2335
L-cysteine biosynthesis I	Rv2334
D-mannose degradation	Rv3255c
<i>S</i>-methyl-5'-thioadenosine degradation IV	Rv0091
p-HBAD biosynthesis	Rv2954c
p-HBAD biosynthesis	Rv2955c
p-HBAD biosynthesis	Rv2956
p-HBAD biosynthesis	Rv2957
p-HBAD biosynthesis	Rv2959c
p-HBAD biosynthesis	Rv2962c
p-HBAD biosynthesis	Rv2958c
p-HBAD biosynthesis	Rv2949c
CDP-diacylglycerol biosynthesis I	Rv2881c
CDP-diacylglycerol biosynthesis I	Rv2182c
CDP-diacylglycerol biosynthesis I	Rv2482c
CDP-diacylglycerol biosynthesis I	Rv2982c
CDP-diacylglycerol biosynthesis I	Rv0564c
glycine cleavage	Rv1832
glycine cleavage	Rv2211c
glycine cleavage	Rv0462
L-tyrosine biosynthesis I	Rv3754
L-tyrosine biosynthesis I	Rv1885c
L-tyrosine biosynthesis I	Rv0948c
phosphatidylinositol biosynthesis I (bacteria)	Rv0046c
phosphatidylinositol biosynthesis I (bacteria)	Rv2612c
phosphatidylinositol biosynthesis I (bacteria)	Rv3310
adenosylcobalamin biosynthesis II (aerobic)	Rv2208
adenosylcobalamin biosynthesis II (aerobic)	Rv2231c
adenosylcobalamin biosynthesis II (aerobic)	Rv2207
adenosylcobalamin biosynthesis II (aerobic)	Rv2064
adenosylcobalamin biosynthesis II (aerobic)	Rv2066
adenosylcobalamin biosynthesis II (aerobic)	Rv2071c
adenosylcobalamin biosynthesis II (aerobic)	Rv2070c
adenosylcobalamin biosynthesis II (aerobic)	Rv2065
adenosylcobalamin biosynthesis II (aerobic)	Rv2848c
adenosylcobalamin biosynthesis II (aerobic)	Rv2062c
adenosylcobalamin biosynthesis II (aerobic)	Rv2847c
adenosylcobalamin biosynthesis II (aerobic)	Rv0511
adenosylcobalamin biosynthesis II (aerobic)	Rv2072c
adenosylcobalamin biosynthesis II (aerobic)	Rv0510
adenosylcobalamin biosynthesis II (aerobic)	Rv0512
adenosylcobalamin biosynthesis II (aerobic)	Rv0524
adenosylcobalamin biosynthesis II (aerobic)	Rv0509
adenosylcobalamin biosynthesis II (aerobic)	Rv2992c
adenosylcobalamin biosynthesis II (aerobic)	Rv2786c
adenosylcobalamin biosynthesis II (aerobic)	Rv3713
adenosylcobalamin biosynthesis II (aerobic)	Rv0255c
adenosylcobalamin biosynthesis II (aerobic)	Rv0254c
adenosylcobalamin biosynthesis II (aerobic)	Rv2236c
adenosylcobalamin biosynthesis II (aerobic)	Rv2849c
adenosylcobalamin biosynthesis II (aerobic)	Rv1314c
formate assimilation into 5,10-methylenetetrahydrofolate	Rv3356c
adenine and adenosine salvage II	Rv2584c
adenine and adenosine salvage II	Rv3393
superpathway of branched chain amino acid biosynthesis	Rv2995c
superpathway of branched chain amino acid biosynthesis	Rv3710
superpathway of branched chain amino acid biosynthesis	Rv2988c
superpathway of branched chain amino acid biosynthesis	Rv2987c
superpathway of branched chain amino acid biosynthesis	Rv0189c
superpathway of branched chain amino acid biosynthesis	Rv2210c
superpathway of branched chain amino acid biosynthesis	Rv3001c
superpathway of branched chain amino acid biosynthesis	Rv3509c
superpathway of branched chain amino acid biosynthesis	Rv3470c
superpathway of branched chain amino acid biosynthesis	Rv3003c
superpathway of branched chain amino acid biosynthesis	Rv3002c
superpathway of branched chain amino acid biosynthesis	Rv1820
superpathway of branched chain amino acid biosynthesis	Rv1559
superpathway of branched chain amino acid biosynthesis	Rv0069c
phosphopantothenate biosynthesis I	Rv3602c
phosphopantothenate biosynthesis I	Rv2573
phosphopantothenate biosynthesis I	Rv2225
phosphopantothenate biosynthesis I	Rv1092c
phosphopantothenate biosynthesis I	Rv3600c
glutathione-glutaredoxin redox reactions	Rv3198A
CDP-diacylglycerol biosynthesis II	Rv2881c
CDP-diacylglycerol biosynthesis II	Rv2982c
CDP-diacylglycerol biosynthesis II	Rv0564c
CDP-diacylglycerol biosynthesis II	Rv2182c
CDP-diacylglycerol biosynthesis II	Rv2482c
L-isoleucine degradation I	Rv2210c
L-isoleucine degradation I	Rv1071c
L-isoleucine degradation I	Rv1323
L-isoleucine degradation I	Rv1135A
superpathway of heme <i>b</i> biosynthesis from uroporphyrinogen-III	Rv2677c
superpathway of heme <i>b</i> biosynthesis from uroporphyrinogen-III	Rv2393
superpathway of heme <i>b</i> biosynthesis from uroporphyrinogen-III	Rv1485
superpathway of heme <i>b</i> biosynthesis from uroporphyrinogen-III	Rv2678c
superpathway of heme <i>b</i> biosynthesis from uroporphyrinogen-III	Rv2388c
formaldehyde oxidation III (mycothiol-dependent)	Rv2259
ergothioneine biosynthesis I (bacteria)	Rv3702c
ergothioneine biosynthesis I (bacteria)	Rv3703c
ergothioneine biosynthesis I (bacteria)	Rv3701c
ergothioneine biosynthesis I (bacteria)	Rv3704c
ergothioneine biosynthesis I (bacteria)	Rv0433
ergothioneine biosynthesis I (bacteria)	Rv3700c
pentose phosphate pathway	Rv1448c
pentose phosphate pathway	Rv1449c
pentose phosphate pathway	Rv1408
pentose phosphate pathway	Rv2465c
pentose phosphate pathway	Rv1445c
pentose phosphate pathway	Rv1844c
pentose phosphate pathway	Rv1122
pentose phosphate pathway	Rv1447c
pentose phosphate pathway	Rv1121
pyruvate fermentation to acetate IV	Rv0409
pyruvate fermentation to acetate IV	Rv0408
ethanol degradation I	Rv1862
ethanol degradation I	Rv3086
ethanol degradation I	Rv3535c
N<sup>6</sup>-L-threonylcarbamoyladenosine<sup>37</sup>-modified tRNA biosynthesis	Rv3422c
N<sup>6</sup>-L-threonylcarbamoyladenosine<sup>37</sup>-modified tRNA biosynthesis	Rv1301
guanylyl molybdenum cofactor biosynthesis	Rv2453c
polyacyltrehalose biosynthesis	Rv1184c
polyacyltrehalose biosynthesis	Rv1182
polyacyltrehalose biosynthesis	Rv1180
2-oxoglutarate decarboxylation to succinyl-CoA	Rv0462
3-dehydroquinate biosynthesis I	Rv2538c
3-dehydroquinate biosynthesis I	Rv2178c
dimycocerosyl triglycosyl phenolphthiocerol biosynthesis	Rv2939
dimycocerosyl triglycosyl phenolphthiocerol biosynthesis	Rv2962c
dimycocerosyl triglycosyl phenolphthiocerol biosynthesis	Rv2959c
dimycocerosyl triglycosyl phenolphthiocerol biosynthesis	Rv2958c
dimycocerosyl triglycosyl phenolphthiocerol biosynthesis	Rv2957
dimycocerosyl triglycosyl phenolphthiocerol biosynthesis	Rv2956
dimycocerosyl triglycosyl phenolphthiocerol biosynthesis	Rv2955c
dimycocerosyl triglycosyl phenolphthiocerol biosynthesis	Rv2954c
dimycocerosyl triglycosyl phenolphthiocerol biosynthesis	Rv2940c
dimycocerosyl triglycosyl phenolphthiocerol biosynthesis	Rv2941
UDP-&alpha;-D-glucose biosynthesis I	Rv0993
UDP-&alpha;-D-glucose biosynthesis I	Rv3068c
trehalose degradation VI (periplasmic)	Rv2402
paraoxon degradation	Rv0230c
S-adenosyl-L-methionine biosynthesis	Rv1392
mannosylglucosylglycerate biosynthesis I	Rv2419c
mannosylglucosylglycerate biosynthesis I	Rv1208
<i>S</i>-methyl-5'-thioadenosine degradation II	Rv0535
fatty acid &beta;-oxidation I	Rv1715
fatty acid &beta;-oxidation I	Rv1074c
fatty acid &beta;-oxidation I	Rv0859
fatty acid &beta;-oxidation I	Rv0243
fatty acid &beta;-oxidation I	Rv0860
fatty acid &beta;-oxidation I	Rv3513c
fatty acid &beta;-oxidation I	Rv3506
fatty acid &beta;-oxidation I	Rv3089
fatty acid &beta;-oxidation I	Rv2590
fatty acid &beta;-oxidation I	Rv2505c
fatty acid &beta;-oxidation I	Rv2187
fatty acid &beta;-oxidation I	Rv1925
fatty acid &beta;-oxidation I	Rv1750c
fatty acid &beta;-oxidation I	Rv1550
fatty acid &beta;-oxidation I	Rv1549
fatty acid &beta;-oxidation I	Rv1427c
fatty acid &beta;-oxidation I	Rv1206
fatty acid &beta;-oxidation I	Rv0852
fatty acid &beta;-oxidation I	Rv0551c
fatty acid &beta;-oxidation I	Rv0270
fatty acid &beta;-oxidation I	Rv0214
fatty acid &beta;-oxidation I	Rv0166
fatty acid &beta;-oxidation I	Rv0119
fatty acid &beta;-oxidation I	Rv0035
fatty acid &beta;-oxidation I	Rv1193
fatty acid &beta;-oxidation I	Rv3797
fatty acid &beta;-oxidation I	Rv3761c
fatty acid &beta;-oxidation I	Rv3564
fatty acid &beta;-oxidation I	Rv3562
fatty acid &beta;-oxidation I	Rv3274c
fatty acid &beta;-oxidation I	Rv3140
fatty acid &beta;-oxidation I	Rv3139
fatty acid &beta;-oxidation I	Rv3061c
fatty acid &beta;-oxidation I	Rv2789c
fatty acid &beta;-oxidation I	Rv2724c
fatty acid &beta;-oxidation I	Rv2500c
fatty acid &beta;-oxidation I	Rv1934c
fatty acid &beta;-oxidation I	Rv1933c
fatty acid &beta;-oxidation I	Rv1679
fatty acid &beta;-oxidation I	Rv1467c
fatty acid &beta;-oxidation I	Rv0975c
fatty acid &beta;-oxidation I	Rv0972c
fatty acid &beta;-oxidation I	Rv0873
fatty acid &beta;-oxidation I	Rv0752c
fatty acid &beta;-oxidation I	Rv0672
fatty acid &beta;-oxidation I	Rv0400c
fatty acid &beta;-oxidation I	Rv0271c
fatty acid &beta;-oxidation I	Rv0231
fatty acid &beta;-oxidation I	Rv0215c
fatty acid &beta;-oxidation I	Rv0154c
fatty acid &beta;-oxidation I	Rv0131c
fatty acid &beta;-oxidation I	Rv0244c
fatty acid &beta;-oxidation I	Rv0456c
fatty acid &beta;-oxidation I	Rv1472
fatty acid &beta;-oxidation I	Rv3774
fatty acid &beta;-oxidation I	Rv1935c
fatty acid &beta;-oxidation I	Rv0905
fatty acid &beta;-oxidation I	Rv1136
fatty acid &beta;-oxidation I	Rv0673
fatty acid &beta;-oxidation I	Rv3039c
fatty acid &beta;-oxidation I	Rv2679
fatty acid &beta;-oxidation I	Rv0222
fatty acid &beta;-oxidation I	Rv0971c
fatty acid &beta;-oxidation I	Rv0675
fatty acid &beta;-oxidation I	Rv0632c
fatty acid &beta;-oxidation I	Rv1070c
fatty acid &beta;-oxidation I	Rv2486
fatty acid &beta;-oxidation I	Rv3373
fatty acid &beta;-oxidation I	Rv2831
fatty acid &beta;-oxidation I	Rv3374
fatty acid &beta;-oxidation I	Rv1071c
triacylglycerol degradation	Rv3775
triacylglycerol degradation	Rv3097c
triacylglycerol degradation	Rv1076
triacylglycerol degradation	Rv2970c
triacylglycerol degradation	Rv1923
triacylglycerol degradation	Rv1497
5,6-dimethylbenzimidazole biosynthesis I (aerobic)	Rv2786c
palmitoleate biosynthesis II (plants and bacteria)	Rv0824c
palmitoleate biosynthesis II (plants and bacteria)	Rv1094
superpathway of pyrimidine deoxyribonucleotides <i>de novo</i> biosynthesis (E. coli)	Rv0321
superpathway of pyrimidine deoxyribonucleotides <i>de novo</i> biosynthesis (E. coli)	Rv1021
superpathway of pyrimidine deoxyribonucleotides <i>de novo</i> biosynthesis (E. coli)	Rv2697c
superpathway of pyrimidine deoxyribonucleotides <i>de novo</i> biosynthesis (E. coli)	Rv3247c
superpathway of pyrimidine deoxyribonucleotides <i>de novo</i> biosynthesis (E. coli)	Rv2445c
superpathway of pyrimidine deoxyribonucleotides <i>de novo</i> biosynthesis (E. coli)	Rv3051c
superpathway of pyrimidine deoxyribonucleotides <i>de novo</i> biosynthesis (E. coli)	Rv0233
superpathway of pyrimidine deoxyribonucleotides <i>de novo</i> biosynthesis (E. coli)	Rv0570
superpathway of pyrimidine deoxyribonucleotides <i>de novo</i> biosynthesis (E. coli)	Rv1981c
superpathway of pyrimidine deoxyribonucleotides <i>de novo</i> biosynthesis (E. coli)	Rv3048c
superpathway of pyrimidine deoxyribonucleotides <i>de novo</i> biosynthesis (E. coli)	Rv2764c
phosphate acquisition	Rv3310
phosphate acquisition	Rv3214
phosphate acquisition	Rv2135c
phosphate acquisition	Rv2577
pyrimidine nucleobases salvage I	Rv3309c
adenine and adenosine salvage VI	Rv2202c
guanosine ribonucleotides <i>de novo</i> biosynthesis	Rv3411c
guanosine ribonucleotides <i>de novo</i> biosynthesis	Rv3410c
guanosine ribonucleotides <i>de novo</i> biosynthesis	Rv1843c
guanosine ribonucleotides <i>de novo</i> biosynthesis	Rv3396c
guanosine ribonucleotides <i>de novo</i> biosynthesis	Rv1389
guanosine ribonucleotides <i>de novo</i> biosynthesis	Rv2445c
peptidoglycan maturation (<i>meso</i>-diaminopimelate containing)	Rv0017c
peptidoglycan maturation (<i>meso</i>-diaminopimelate containing)	Rv2518c
peptidoglycan maturation (<i>meso</i>-diaminopimelate containing)	Rv0192
peptidoglycan maturation (<i>meso</i>-diaminopimelate containing)	Rv3682
peptidoglycan maturation (<i>meso</i>-diaminopimelate containing)	Rv0050
peptidoglycan maturation (<i>meso</i>-diaminopimelate containing)	Rv0016c
peptidoglycan maturation (<i>meso</i>-diaminopimelate containing)	Rv2911
peptidoglycan maturation (<i>meso</i>-diaminopimelate containing)	Rv3330
pyrimidine deoxyribonucleotides <i>de novo</i> biosynthesis III	Rv2754c
pyrimidine deoxyribonucleotides <i>de novo</i> biosynthesis III	Rv3247c
pyrimidine deoxyribonucleotides <i>de novo</i> biosynthesis III	Rv1021
pyrimidine deoxyribonucleotides <i>de novo</i> biosynthesis III	Rv2697c
pyrimidine deoxyribonucleotides <i>de novo</i> biosynthesis III	Rv2445c
pyrimidine deoxyribonucleotides <i>de novo</i> biosynthesis III	Rv3051c
pyrimidine deoxyribonucleotides <i>de novo</i> biosynthesis III	Rv0233
pyrimidine deoxyribonucleotides <i>de novo</i> biosynthesis III	Rv0570
pyrimidine deoxyribonucleotides <i>de novo</i> biosynthesis III	Rv1981c
pyrimidine deoxyribonucleotides <i>de novo</i> biosynthesis III	Rv3048c
L-leucine biosynthesis	Rv2995c
L-leucine biosynthesis	Rv2210c
L-leucine biosynthesis	Rv3710
L-leucine biosynthesis	Rv2988c
L-leucine biosynthesis	Rv2987c
L-asparagine degradation I	Rv1538c
superpathway of guanosine nucleotides <i>de novo</i> biosynthesis I	Rv3411c
superpathway of guanosine nucleotides <i>de novo</i> biosynthesis I	Rv3410c
superpathway of guanosine nucleotides <i>de novo</i> biosynthesis I	Rv1843c
superpathway of guanosine nucleotides <i>de novo</i> biosynthesis I	Rv3396c
superpathway of guanosine nucleotides <i>de novo</i> biosynthesis I	Rv1389
superpathway of guanosine nucleotides <i>de novo</i> biosynthesis I	Rv3048c
superpathway of guanosine nucleotides <i>de novo</i> biosynthesis I	Rv1981c
superpathway of guanosine nucleotides <i>de novo</i> biosynthesis I	Rv0570
superpathway of guanosine nucleotides <i>de novo</i> biosynthesis I	Rv0233
superpathway of guanosine nucleotides <i>de novo</i> biosynthesis I	Rv2445c
L-serine biosynthesis I	Rv0884c
L-serine biosynthesis I	Rv2996c
L-serine biosynthesis I	Rv0728c
L-serine biosynthesis I	Rv3042c
L-serine biosynthesis I	Rv0505c
L-serine biosynthesis I	Rv0018c
xanthine and xanthosine salvage	Rv3307
superpathway of pyrimidine deoxyribonucleotides <i>de novo</i> biosynthesis	Rv1021
superpathway of pyrimidine deoxyribonucleotides <i>de novo</i> biosynthesis	Rv2697c
superpathway of pyrimidine deoxyribonucleotides <i>de novo</i> biosynthesis	Rv3247c
superpathway of pyrimidine deoxyribonucleotides <i>de novo</i> biosynthesis	Rv3051c
superpathway of pyrimidine deoxyribonucleotides <i>de novo</i> biosynthesis	Rv0233
superpathway of pyrimidine deoxyribonucleotides <i>de novo</i> biosynthesis	Rv0570
superpathway of pyrimidine deoxyribonucleotides <i>de novo</i> biosynthesis	Rv1981c
superpathway of pyrimidine deoxyribonucleotides <i>de novo</i> biosynthesis	Rv3048c
superpathway of pyrimidine deoxyribonucleotides <i>de novo</i> biosynthesis	Rv2764c
superpathway of pyrimidine deoxyribonucleotides <i>de novo</i> biosynthesis	Rv1384
superpathway of pyrimidine deoxyribonucleotides <i>de novo</i> biosynthesis	Rv1383
superpathway of pyrimidine deoxyribonucleotides <i>de novo</i> biosynthesis	Rv1380
superpathway of pyrimidine deoxyribonucleotides <i>de novo</i> biosynthesis	Rv1381
superpathway of pyrimidine deoxyribonucleotides <i>de novo</i> biosynthesis	Rv0382c
superpathway of pyrimidine deoxyribonucleotides <i>de novo</i> biosynthesis	Rv1385
superpathway of pyrimidine deoxyribonucleotides <i>de novo</i> biosynthesis	Rv2139
superpathway of pyrimidine deoxyribonucleotides <i>de novo</i> biosynthesis	Rv2883c
superpathway of pyrimidine deoxyribonucleotides <i>de novo</i> biosynthesis	Rv1712
superpathway of pyrimidine deoxyribonucleotides <i>de novo</i> biosynthesis	Rv2445c
superpathway of pyrimidine deoxyribonucleotides <i>de novo</i> biosynthesis	Rv1699
L-alanine biosynthesis I	Rv2210c
superpathway of pyrimidine deoxyribonucleoside salvage	Rv3247c
superpathway of pyrimidine deoxyribonucleoside salvage	Rv1712
superpathway of pyrimidine deoxyribonucleoside salvage	Rv2445c
superpathway of pyrimidine deoxyribonucleoside salvage	Rv3752c
superpathway of pyrimidine deoxyribonucleoside salvage	Rv3315c
superpathway of pyrimidine deoxyribonucleoside salvage	Rv2764c
superpathway of mycolyl-arabinogalactan-peptidoglycan complex biosynthesis	Rv3465
superpathway of mycolyl-arabinogalactan-peptidoglycan complex biosynthesis	Rv3266c
superpathway of mycolyl-arabinogalactan-peptidoglycan complex biosynthesis	Rv0334
superpathway of mycolyl-arabinogalactan-peptidoglycan complex biosynthesis	Rv3784
superpathway of mycolyl-arabinogalactan-peptidoglycan complex biosynthesis	Rv3468c
superpathway of mycolyl-arabinogalactan-peptidoglycan complex biosynthesis	Rv3464
superpathway of mycolyl-arabinogalactan-peptidoglycan complex biosynthesis	Rv1017c
superpathway of mycolyl-arabinogalactan-peptidoglycan complex biosynthesis	Rv1018c
superpathway of mycolyl-arabinogalactan-peptidoglycan complex biosynthesis	Rv3436c
superpathway of mycolyl-arabinogalactan-peptidoglycan complex biosynthesis	Rv3441c
superpathway of mycolyl-arabinogalactan-peptidoglycan complex biosynthesis	Rv0946c
superpathway of mycolyl-arabinogalactan-peptidoglycan complex biosynthesis	Rv2361c
superpathway of mycolyl-arabinogalactan-peptidoglycan complex biosynthesis	Rv1086
superpathway of mycolyl-arabinogalactan-peptidoglycan complex biosynthesis	Rv1745c
superpathway of mycolyl-arabinogalactan-peptidoglycan complex biosynthesis	Rv2136c
superpathway of mycolyl-arabinogalactan-peptidoglycan complex biosynthesis	Rv1302
superpathway of mycolyl-arabinogalactan-peptidoglycan complex biosynthesis	Rv3265c
superpathway of mycolyl-arabinogalactan-peptidoglycan complex biosynthesis	Rv3809c
superpathway of mycolyl-arabinogalactan-peptidoglycan complex biosynthesis	Rv0806c
superpathway of mycolyl-arabinogalactan-peptidoglycan complex biosynthesis	Rv0536
superpathway of mycolyl-arabinogalactan-peptidoglycan complex biosynthesis	Rv0501
superpathway of mycolyl-arabinogalactan-peptidoglycan complex biosynthesis	Rv3634c
superpathway of mycolyl-arabinogalactan-peptidoglycan complex biosynthesis	Rv3782
superpathway of mycolyl-arabinogalactan-peptidoglycan complex biosynthesis	Rv3808c
superpathway of mycolyl-arabinogalactan-peptidoglycan complex biosynthesis	Rv3806c
superpathway of mycolyl-arabinogalactan-peptidoglycan complex biosynthesis	Rv3807c
superpathway of mycolyl-arabinogalactan-peptidoglycan complex biosynthesis	Rv3790
superpathway of mycolyl-arabinogalactan-peptidoglycan complex biosynthesis	Rv3791
superpathway of mycolyl-arabinogalactan-peptidoglycan complex biosynthesis	Rv0129c
superpathway of mycolyl-arabinogalactan-peptidoglycan complex biosynthesis	Rv3804c
superpathway of mycolyl-arabinogalactan-peptidoglycan complex biosynthesis	Rv1886c
superpathway of mycolyl-arabinogalactan-peptidoglycan complex biosynthesis	Rv3805c
superpathway of mycolyl-arabinogalactan-peptidoglycan complex biosynthesis	Rv3792
superpathway of mycolyl-arabinogalactan-peptidoglycan complex biosynthesis	Rv3795
superpathway of mycolyl-arabinogalactan-peptidoglycan complex biosynthesis	Rv3794
superpathway of mycolyl-arabinogalactan-peptidoglycan complex biosynthesis	Rv2673
&beta;-alanine biosynthesis III	Rv3601c
purine deoxyribonucleosides degradation I	Rv3307
purine deoxyribonucleosides degradation I	Rv3313c
<i>N</i><sup>10</sup>-formyl-tetrahydrofolate biosynthesis	Rv2763c
<i>N</i><sup>10</sup>-formyl-tetrahydrofolate biosynthesis	Rv2124c
<i>N</i><sup>10</sup>-formyl-tetrahydrofolate biosynthesis	Rv1832
<i>N</i><sup>10</sup>-formyl-tetrahydrofolate biosynthesis	Rv2211c
<i>N</i><sup>10</sup>-formyl-tetrahydrofolate biosynthesis	Rv0462
<i>N</i><sup>10</sup>-formyl-tetrahydrofolate biosynthesis	Rv3356c
<i>N</i><sup>10</sup>-formyl-tetrahydrofolate biosynthesis	Rv1093
<i>N</i><sup>10</sup>-formyl-tetrahydrofolate biosynthesis	Rv0070c
<i>N</i><sup>10</sup>-formyl-tetrahydrofolate biosynthesis	Rv2764c
UDP-&alpha;-D-galactose biosynthesis	Rv0806c
UDP-&alpha;-D-galactose biosynthesis	Rv0536
UDP-&alpha;-D-galactose biosynthesis	Rv0501
UDP-&alpha;-D-galactose biosynthesis	Rv3634c
pyridoxal 5'-phosphate biosynthesis I	Rv2607
pyridoxal 5'-phosphate biosynthesis I	Rv2074
pyridoxal 5'-phosphate biosynthesis I	Rv1155
pyridoxal 5'-phosphate biosynthesis I	Rv3379c
pyridoxal 5'-phosphate biosynthesis I	Rv2682c
pyridoxal 5'-phosphate biosynthesis I	Rv0884c
biotin biosynthesis from 8-amino-7-oxononanoate I	Rv1570
biotin biosynthesis from 8-amino-7-oxononanoate I	Rv1568
biotin biosynthesis from 8-amino-7-oxononanoate I	Rv1589
biotin biosynthesis from 8-amino-7-oxononanoate I	Rv1335
CMP phosphorylation	Rv1712
CMP phosphorylation	Rv2445c
heme <i>b</i> biosynthesis I (aerobic)	Rv2678c
heme <i>b</i> biosynthesis I (aerobic)	Rv2677c
heme <i>b</i> biosynthesis I (aerobic)	Rv2393
heme <i>b</i> biosynthesis I (aerobic)	Rv1485
trehalose biosynthesis III	Rv3372
trehalose biosynthesis III	Rv3490
protocatechuate degradation II (ortho-cleavage pathway)	Rv0771
D-galactose degradation I (Leloir pathway)	Rv0620
D-galactose degradation I (Leloir pathway)	Rv0618
D-galactose degradation I (Leloir pathway)	Rv0619
D-galactose degradation I (Leloir pathway)	Rv0806c
D-galactose degradation I (Leloir pathway)	Rv0536
D-galactose degradation I (Leloir pathway)	Rv0501
D-galactose degradation I (Leloir pathway)	Rv3634c
D-galactose degradation I (Leloir pathway)	Rv3068c
trehalose biosynthesis II	Rv3490
trehalose biosynthesis II	Rv3372
L-asparagine biosynthesis II	Rv2201
pyridoxal 5'-phosphate biosynthesis II	Rv2604c
superpathway of adenosine nucleotides <i>de novo</i> biosynthesis I	Rv0357c
superpathway of adenosine nucleotides <i>de novo</i> biosynthesis I	Rv0777
superpathway of adenosine nucleotides <i>de novo</i> biosynthesis I	Rv0733
superpathway of adenosine nucleotides <i>de novo</i> biosynthesis I	Rv3048c
superpathway of adenosine nucleotides <i>de novo</i> biosynthesis I	Rv1981c
superpathway of adenosine nucleotides <i>de novo</i> biosynthesis I	Rv0570
superpathway of adenosine nucleotides <i>de novo</i> biosynthesis I	Rv0233
superpathway of adenosine nucleotides <i>de novo</i> biosynthesis I	Rv2445c
octane oxidation	Rv0458
octane oxidation	Rv1193
octane oxidation	Rv0035
octane oxidation	Rv0119
octane oxidation	Rv0166
octane oxidation	Rv0214
octane oxidation	Rv0270
octane oxidation	Rv0551c
octane oxidation	Rv0852
octane oxidation	Rv1206
octane oxidation	Rv1427c
octane oxidation	Rv1549
octane oxidation	Rv1550
octane oxidation	Rv1750c
octane oxidation	Rv1925
octane oxidation	Rv2187
octane oxidation	Rv2505c
octane oxidation	Rv2590
octane oxidation	Rv3089
octane oxidation	Rv3506
octane oxidation	Rv3513c
octane oxidation	Rv3252c
octane oxidation	Rv3250c
L-homoserine biosynthesis	Rv3709c
L-homoserine biosynthesis	Rv3708c
L-homoserine biosynthesis	Rv1294
5-aminoimidazole ribonucleotide biosynthesis II	Rv0808
5-aminoimidazole ribonucleotide biosynthesis II	Rv0772
5-aminoimidazole ribonucleotide biosynthesis II	Rv0803
5-aminoimidazole ribonucleotide biosynthesis II	Rv0788
5-aminoimidazole ribonucleotide biosynthesis II	Rv0809
5-aminoimidazole ribonucleotide biosynthesis II	Rv0389
phenolphthiocerol biosynthesis	Rv2934
phenolphthiocerol biosynthesis	Rv2933
phenolphthiocerol biosynthesis	Rv2932
phenolphthiocerol biosynthesis	Rv2931
phenolphthiocerol biosynthesis	Rv2949c
phenolphthiocerol biosynthesis	Rv2951c
phenolphthiocerol biosynthesis	Rv2935
phenolphthiocerol biosynthesis	Rv2928
phenolphthiocerol biosynthesis	Rv2953
phenolphthiocerol biosynthesis	Rv2952
phenolphthiocerol biosynthesis	Rv2948c
phenolphthiocerol biosynthesis	Rv2950c
adenosylcobinamide-GDP biosynthesis from cobyrinate <i>a,c</i>-diamide	Rv3713
adenosylcobinamide-GDP biosynthesis from cobyrinate <i>a,c</i>-diamide	Rv0255c
adenosylcobinamide-GDP biosynthesis from cobyrinate <i>a,c</i>-diamide	Rv0254c
adenosylcobinamide-GDP biosynthesis from cobyrinate <i>a,c</i>-diamide	Rv2236c
adenosylcobinamide-GDP biosynthesis from cobyrinate <i>a,c</i>-diamide	Rv2849c
adenosylcobinamide-GDP biosynthesis from cobyrinate <i>a,c</i>-diamide	Rv1314c
2-oxoisovalerate decarboxylation to isobutanoyl-CoA	Rv2496c
2-oxoisovalerate decarboxylation to isobutanoyl-CoA	Rv2497c
2-oxoisovalerate decarboxylation to isobutanoyl-CoA	Rv2495c
2-oxoisovalerate decarboxylation to isobutanoyl-CoA	Rv0462
UMP biosynthesis I	Rv1384
UMP biosynthesis I	Rv1383
UMP biosynthesis I	Rv1380
UMP biosynthesis I	Rv1381
UMP biosynthesis I	Rv0382c
UMP biosynthesis I	Rv1385
UMP biosynthesis I	Rv2139
adenosine deoxyribonucleotides <i>de novo</i> biosynthesis	Rv3048c
adenosine deoxyribonucleotides <i>de novo</i> biosynthesis	Rv1981c
adenosine deoxyribonucleotides <i>de novo</i> biosynthesis	Rv0570
adenosine deoxyribonucleotides <i>de novo</i> biosynthesis	Rv0233
adenosine deoxyribonucleotides <i>de novo</i> biosynthesis	Rv2445c
L-glutamine degradation I	Rv3859c
L-glutamine degradation I	Rv2201
L-glutamine degradation I	Rv1699
L-glutamine degradation I	Rv3396c
L-glutamine degradation I	Rv2604c
L-glutamine degradation I	Rv1605
L-glutamine degradation I	Rv3858c
L-glutamine degradation I	Rv3012c
L-glutamine degradation I	Rv3011c
L-glutamine degradation I	Rv3009c
L-glutamine degradation I	Rv1384
L-glutamine degradation I	Rv1383
PRPP biosynthesis	Rv1017c
protein Pupylation and dePupylation	Rv2097c
protein Pupylation and dePupylation	Rv2112c
trehalose biosynthesis V	Rv1564c
trehalose biosynthesis V	Rv1563c
trehalose biosynthesis V	Rv1562c
L-glutamine biosynthesis I	Rv2860c
L-glutamine biosynthesis I	Rv2222c
L-glutamine biosynthesis I	Rv2220
L-glutamine biosynthesis I	Rv1878
D-xylose degradation I	Rv0729
adenosine deoxyribonucleotides <i>de novo</i> biosynthesis II	Rv3048c
adenosine deoxyribonucleotides <i>de novo</i> biosynthesis II	Rv1981c
adenosine deoxyribonucleotides <i>de novo</i> biosynthesis II	Rv0570
adenosine deoxyribonucleotides <i>de novo</i> biosynthesis II	Rv0233
adenosine deoxyribonucleotides <i>de novo</i> biosynthesis II	Rv2445c
L-cysteine biosynthesis VI (from L-methionine)	Rv0091
L-cysteine biosynthesis VI (from L-methionine)	Rv1392
L-cysteine biosynthesis VI (from L-methionine)	Rv1077
L-cysteine biosynthesis VI (from L-methionine)	Rv1079
phosphatidylglycerol biosynthesis I (plastidic)	Rv2881c
phosphatidylglycerol biosynthesis I (plastidic)	Rv2982c
phosphatidylglycerol biosynthesis I (plastidic)	Rv0564c
phosphatidylglycerol biosynthesis I (plastidic)	Rv2182c
phosphatidylglycerol biosynthesis I (plastidic)	Rv2482c
phosphatidylglycerol biosynthesis I (plastidic)	Rv2746c
phosphatidylglycerol biosynthesis I (plastidic)	Rv1822
L-malate degradation II	Rv2332
mono-<i>trans</i>, poly-<i>cis</i> decaprenyl phosphate biosynthesis	Rv2361c
mono-<i>trans</i>, poly-<i>cis</i> decaprenyl phosphate biosynthesis	Rv1086
mono-<i>trans</i>, poly-<i>cis</i> decaprenyl phosphate biosynthesis	Rv1745c
mono-<i>trans</i>, poly-<i>cis</i> decaprenyl phosphate biosynthesis	Rv2136c
<i>S</i>-adenosyl-L-methionine cycle II	Rv1392
<i>S</i>-adenosyl-L-methionine cycle II	Rv3248c
<i>S</i>-adenosyl-L-methionine cycle II	Rv2124c
<i>S</i>-adenosyl-L-methionine cycle II	Rv1133c
L-proline biosynthesis I	Rv0500
L-proline biosynthesis I	Rv2427c
L-proline biosynthesis I	Rv2439c
L-methionine biosynthesis III	Rv1133c
L-methionine biosynthesis III	Rv3340
L-methionine biosynthesis III	Rv3341
L-methionine biosynthesis III	Rv2124c
acyl-CoA hydrolysis	Rv2605c
acyl-CoA hydrolysis	Rv1618
2'-deoxy-&alpha;-D-ribose 1-phosphate degradation	Rv0478
2'-deoxy-&alpha;-D-ribose 1-phosphate degradation	Rv3535c
superpathway of pyrimidine nucleobases salvage	Rv2883c
superpathway of pyrimidine nucleobases salvage	Rv1712
superpathway of pyrimidine nucleobases salvage	Rv2445c
superpathway of pyrimidine nucleobases salvage	Rv1699
superpathway of pyrimidine nucleobases salvage	Rv3309c
glutaminyl-tRNA<sup>gln</sup> biosynthesis via transamidation	Rv3859c
glutaminyl-tRNA<sup>gln</sup> biosynthesis via transamidation	Rv2201
glutaminyl-tRNA<sup>gln</sup> biosynthesis via transamidation	Rv1699
glutaminyl-tRNA<sup>gln</sup> biosynthesis via transamidation	Rv3396c
glutaminyl-tRNA<sup>gln</sup> biosynthesis via transamidation	Rv2604c
glutaminyl-tRNA<sup>gln</sup> biosynthesis via transamidation	Rv1605
glutaminyl-tRNA<sup>gln</sup> biosynthesis via transamidation	Rv3858c
glutaminyl-tRNA<sup>gln</sup> biosynthesis via transamidation	Rv1384
glutaminyl-tRNA<sup>gln</sup> biosynthesis via transamidation	Rv1383
glutaminyl-tRNA<sup>gln</sup> biosynthesis via transamidation	Rv3012c
glutaminyl-tRNA<sup>gln</sup> biosynthesis via transamidation	Rv3011c
glutaminyl-tRNA<sup>gln</sup> biosynthesis via transamidation	Rv3009c
NAD <i>de novo</i> biosynthesis I (from aspartate)	Rv2421c
NAD <i>de novo</i> biosynthesis I (from aspartate)	Rv2438c
NAD <i>de novo</i> biosynthesis I (from aspartate)	Rv1596
NAD <i>de novo</i> biosynthesis I (from aspartate)	Rv1594
NAD <i>de novo</i> biosynthesis I (from aspartate)	Rv1595
phosphatidylinositol mannoside biosynthesis	Rv2610c
phosphatidylinositol mannoside biosynthesis	Rv2611c
phosphatidylinositol mannoside biosynthesis	Rv2188c
phosphatidylinositol mannoside biosynthesis	Rv1159
phosphatidylinositol mannoside biosynthesis	Rv2051c
factor 420 biosynthesis	Rv2983
factor 420 biosynthesis	Rv3261
factor 420 biosynthesis	Rv1173
factor 420 biosynthesis	Rv3262
adenine and adenosine salvage I	Rv3307
adenine and adenosine salvage I	Rv2584c
1-tuberculosinyladenosine biosynthesis	Rv3377c
1-tuberculosinyladenosine biosynthesis	Rv3378c
pyrimidine deoxyribonucleosides salvage	Rv3752c
pyrimidine deoxyribonucleosides salvage	Rv3315c
pyrimidine deoxyribonucleosides salvage	Rv2764c
guanine and guanosine salvage	Rv3624c
guanine and guanosine salvage	Rv3307
guanine and guanosine salvage II	Rv3624c
guanine and guanosine salvage II	Rv3393
salicylate biosynthesis I	Rv3215
salicylate biosynthesis I	Rv2386c
superpathway of L-isoleucine biosynthesis I	Rv3565
superpathway of L-isoleucine biosynthesis I	Rv0337c
superpathway of L-isoleucine biosynthesis I	Rv3709c
superpathway of L-isoleucine biosynthesis I	Rv3708c
superpathway of L-isoleucine biosynthesis I	Rv1294
superpathway of L-isoleucine biosynthesis I	Rv1296
superpathway of L-isoleucine biosynthesis I	Rv1295
superpathway of L-isoleucine biosynthesis I	Rv0189c
superpathway of L-isoleucine biosynthesis I	Rv2210c
superpathway of L-isoleucine biosynthesis I	Rv3001c
superpathway of L-isoleucine biosynthesis I	Rv3509c
superpathway of L-isoleucine biosynthesis I	Rv3470c
superpathway of L-isoleucine biosynthesis I	Rv3003c
superpathway of L-isoleucine biosynthesis I	Rv3002c
superpathway of L-isoleucine biosynthesis I	Rv1820
superpathway of L-isoleucine biosynthesis I	Rv1559
superpathway of L-isoleucine biosynthesis I	Rv0069c
mycothiol-mediated detoxification	Rv1082
acetate and ATP formation from acetyl-CoA I	Rv0409
acetate and ATP formation from acetyl-CoA I	Rv0408
L-proline biosynthesis III	Rv2321c
L-proline biosynthesis III	Rv2322c
L-proline biosynthesis III	Rv0500
palmitate biosynthesis (type I fatty acid synthase)	Rv0130
palmitate biosynthesis (type I fatty acid synthase)	Rv3389c
palmitate biosynthesis (type I fatty acid synthase)	Rv0241c
palmitate biosynthesis (type I fatty acid synthase)	Rv2524c
L-serine degradation	Rv0069c
L-ornithine biosynthesis I	Rv2747
L-ornithine biosynthesis I	Rv1654
L-ornithine biosynthesis I	Rv1652
L-ornithine biosynthesis I	Rv1655
&beta;-dihydromenaquinone-9 biosynthesis	Rv0561c
4-aminobutanoate degradation II	Rv2589
4-aminobutanoate degradation II	Rv1731
4-aminobutanoate degradation II	Rv0234c
mycolate biosynthesis	Rv1141c
mycolate biosynthesis	Rv1142c
mycolate biosynthesis	Rv2246
mycolate biosynthesis	Rv0637
mycolate biosynthesis	Rv0470c
mycolate biosynthesis	Rv3392c
mycolate biosynthesis	Rv0447c
mycolate biosynthesis	Rv0644c
mycolate biosynthesis	Rv0645c
mycolate biosynthesis	Rv0503c
mycolate biosynthesis	Rv3801c
mycolate biosynthesis	Rv2502c
mycolate biosynthesis	Rv0974c
mycolate biosynthesis	Rv3799c
mycolate biosynthesis	Rv3280
mycolate biosynthesis	Rv2509
mycolate biosynthesis	Rv3802c
mycolate biosynthesis	Rv1228
mycolate biosynthesis	Rv3372
mycolate biosynthesis	Rv2006
mycolate biosynthesis	Rv3400
mycolate biosynthesis	Rv0129c
mycolate biosynthesis	Rv3804c
mycolate biosynthesis	Rv1886c
mycolate biosynthesis	Rv0161
mycolate biosynthesis	Rv0643c
mycolate biosynthesis	Rv0642c
mycolate biosynthesis	Rv0533c
mycolate biosynthesis	Rv2245
mycolate biosynthesis	Rv0242c
mycolate biosynthesis	Rv1350
mycolate biosynthesis	Rv1483
mycolate biosynthesis	Rv0636
mycolate biosynthesis	Rv0635
mycolate biosynthesis	Rv1484
mycolate biosynthesis	Rv0130
mycolate biosynthesis	Rv3389c
mycolate biosynthesis	Rv0241c
mycolate biosynthesis	Rv2524c
mycolate biosynthesis	Rv3800c
superpathway of L-serine and glycine biosynthesis I	Rv0884c
superpathway of L-serine and glycine biosynthesis I	Rv2996c
superpathway of L-serine and glycine biosynthesis I	Rv0728c
superpathway of L-serine and glycine biosynthesis I	Rv3042c
superpathway of L-serine and glycine biosynthesis I	Rv0505c
superpathway of L-serine and glycine biosynthesis I	Rv0018c
superpathway of L-serine and glycine biosynthesis I	Rv1093
superpathway of L-serine and glycine biosynthesis I	Rv0070c
glucosylglycerate biosynthesis I	Rv2419c
glucosylglycerate biosynthesis I	Rv1208
stearate biosynthesis II (bacteria and plants)	Rv2245
stearate biosynthesis II (bacteria and plants)	Rv0242c
stearate biosynthesis II (bacteria and plants)	Rv1350
stearate biosynthesis II (bacteria and plants)	Rv1483
stearate biosynthesis II (bacteria and plants)	Rv0130
stearate biosynthesis II (bacteria and plants)	Rv3389c
stearate biosynthesis II (bacteria and plants)	Rv0241c
stearate biosynthesis II (bacteria and plants)	Rv0636
stearate biosynthesis II (bacteria and plants)	Rv0635
stearate biosynthesis II (bacteria and plants)	Rv1484
stearate biosynthesis II (bacteria and plants)	Rv1193
stearate biosynthesis II (bacteria and plants)	Rv0035
stearate biosynthesis II (bacteria and plants)	Rv0119
stearate biosynthesis II (bacteria and plants)	Rv0166
stearate biosynthesis II (bacteria and plants)	Rv0214
stearate biosynthesis II (bacteria and plants)	Rv0270
stearate biosynthesis II (bacteria and plants)	Rv0551c
stearate biosynthesis II (bacteria and plants)	Rv0852
stearate biosynthesis II (bacteria and plants)	Rv1206
stearate biosynthesis II (bacteria and plants)	Rv1427c
stearate biosynthesis II (bacteria and plants)	Rv1549
stearate biosynthesis II (bacteria and plants)	Rv1550
stearate biosynthesis II (bacteria and plants)	Rv1750c
stearate biosynthesis II (bacteria and plants)	Rv1925
stearate biosynthesis II (bacteria and plants)	Rv2187
stearate biosynthesis II (bacteria and plants)	Rv2505c
stearate biosynthesis II (bacteria and plants)	Rv2590
stearate biosynthesis II (bacteria and plants)	Rv3089
stearate biosynthesis II (bacteria and plants)	Rv3506
stearate biosynthesis II (bacteria and plants)	Rv3513c
UDP-<i>N</i>-acetylmuramoyl-pentapeptide biosynthesis I (<i>meso</i>-diaminopimelate containing)	Rv1315
UDP-<i>N</i>-acetylmuramoyl-pentapeptide biosynthesis I (<i>meso</i>-diaminopimelate containing)	Rv0482
UDP-<i>N</i>-acetylmuramoyl-pentapeptide biosynthesis I (<i>meso</i>-diaminopimelate containing)	Rv2157c
UDP-<i>N</i>-acetylmuramoyl-pentapeptide biosynthesis I (<i>meso</i>-diaminopimelate containing)	Rv2152c
UDP-<i>N</i>-acetylmuramoyl-pentapeptide biosynthesis I (<i>meso</i>-diaminopimelate containing)	Rv2155c
UDP-<i>N</i>-acetylmuramoyl-pentapeptide biosynthesis I (<i>meso</i>-diaminopimelate containing)	Rv1338
UDP-<i>N</i>-acetylmuramoyl-pentapeptide biosynthesis I (<i>meso</i>-diaminopimelate containing)	Rv2158c
UDP-<i>N</i>-acetylmuramoyl-pentapeptide biosynthesis I (<i>meso</i>-diaminopimelate containing)	Rv2981c
NAD salvage pathway I (PNC VI cycle)	Rv2421c
NAD salvage pathway I (PNC VI cycle)	Rv3199c
NAD salvage pathway I (PNC VI cycle)	Rv1330c
NAD salvage pathway I (PNC VI cycle)	Rv0573c
NAD salvage pathway I (PNC VI cycle)	Rv2438c
NAD salvage pathway I (PNC VI cycle)	Rv2043c
factor 420 polyglutamylation	Rv3262
thioredoxin pathway	Rv3913
superpathway of sulfate assimilation and cysteine biosynthesis	Rv2392
superpathway of sulfate assimilation and cysteine biosynthesis	Rv1285
superpathway of sulfate assimilation and cysteine biosynthesis	Rv1286
superpathway of sulfate assimilation and cysteine biosynthesis	Rv2335
superpathway of sulfate assimilation and cysteine biosynthesis	Rv2334
superpathway of sulfate assimilation and cysteine biosynthesis	Rv0884c
superpathway of sulfate assimilation and cysteine biosynthesis	Rv2996c
superpathway of sulfate assimilation and cysteine biosynthesis	Rv0728c
superpathway of sulfate assimilation and cysteine biosynthesis	Rv3042c
superpathway of sulfate assimilation and cysteine biosynthesis	Rv0505c
superpathway of sulfate assimilation and cysteine biosynthesis	Rv0018c
<i>N</i>-acetylglucosamine degradation I	Rv3332
thiamine diphosphate biosynthesis I (E. coli)	Rv2977c
thiamine diphosphate biosynthesis I (E. coli)	Rv0414c
superpathway of adenosine nucleotides <i>de novo</i> biosynthesis II	Rv0357c
superpathway of adenosine nucleotides <i>de novo</i> biosynthesis II	Rv0777
superpathway of adenosine nucleotides <i>de novo</i> biosynthesis II	Rv0733
superpathway of adenosine nucleotides <i>de novo</i> biosynthesis II	Rv3048c
superpathway of adenosine nucleotides <i>de novo</i> biosynthesis II	Rv1981c
superpathway of adenosine nucleotides <i>de novo</i> biosynthesis II	Rv0570
superpathway of adenosine nucleotides <i>de novo</i> biosynthesis II	Rv0233
superpathway of adenosine nucleotides <i>de novo</i> biosynthesis II	Rv2445c
oxidized GTP and dGTP detoxification	Rv1160
oxidized GTP and dGTP detoxification	Rv0413
adenosylcobinamide-GDP salvage from cobinamide I	Rv0254c
adenosylcobinamide-GDP salvage from cobinamide I	Rv1314c
dTDP-L-rhamnose biosynthesis	Rv3465
dTDP-L-rhamnose biosynthesis	Rv3266c
dTDP-L-rhamnose biosynthesis	Rv0334
dTDP-L-rhamnose biosynthesis	Rv3784
dTDP-L-rhamnose biosynthesis	Rv3468c
dTDP-L-rhamnose biosynthesis	Rv3464
superpathway of L-tryptophan biosynthesis	Rv2538c
superpathway of L-tryptophan biosynthesis	Rv2178c
superpathway of L-tryptophan biosynthesis	Rv2540c
superpathway of L-tryptophan biosynthesis	Rv3227
superpathway of L-tryptophan biosynthesis	Rv2539c
superpathway of L-tryptophan biosynthesis	Rv2552c
superpathway of L-tryptophan biosynthesis	Rv2537c
superpathway of L-tryptophan biosynthesis	Rv1611
superpathway of L-tryptophan biosynthesis	Rv2192c
superpathway of L-tryptophan biosynthesis	Rv1609
superpathway of L-tryptophan biosynthesis	Rv0013
superpathway of L-tryptophan biosynthesis	Rv1613
superpathway of L-tryptophan biosynthesis	Rv1612
L-aspartate degradation I	Rv3565
L-aspartate degradation I	Rv0337c
L-tryptophan biosynthesis	Rv1611
L-tryptophan biosynthesis	Rv2192c
L-tryptophan biosynthesis	Rv1609
L-tryptophan biosynthesis	Rv0013
L-tryptophan biosynthesis	Rv1613
L-tryptophan biosynthesis	Rv1612
mycobacterial sulfolipid biosynthesis	Rv0295c
mycobacterial sulfolipid biosynthesis	Rv3820c
mycobacterial sulfolipid biosynthesis	Rv3822
mycobacterial sulfolipid biosynthesis	Rv3824c
mycobacterial sulfolipid biosynthesis	Rv2941
mycobacterial sulfolipid biosynthesis	Rv3825c
mycobacterial sulfolipid biosynthesis	Rv3826
UDP-&alpha;-D-glucuronate biosynthesis (from UDP-glucose)	Rv0322
superpathway of L-asparagine biosynthesis	Rv2201
adenosylcobalamin salvage from cobalamin	Rv2849c
adenosylcobalamin salvage from cobalamin	Rv1314c
urea degradation II	Rv1850
urea degradation II	Rv1849
urea degradation II	Rv1848
pyruvate fermentation to acetate II	Rv2241
pyruvate fermentation to acetate II	Rv2215
pyruvate fermentation to acetate II	Rv0462
pyruvate fermentation to acetate II	Rv0408
pyruvate fermentation to acetate II	Rv0409
chorismate biosynthesis I	Rv2538c
chorismate biosynthesis I	Rv2178c
chorismate biosynthesis I	Rv2540c
chorismate biosynthesis I	Rv3227
chorismate biosynthesis I	Rv2539c
chorismate biosynthesis I	Rv2552c
chorismate biosynthesis I	Rv2537c
superpathway of pyrimidine deoxyribonucleosides degradation	Rv3752c
superpathway of pyrimidine deoxyribonucleosides degradation	Rv3315c
superpathway of pyrimidine deoxyribonucleosides degradation	Rv3314c
superpathway of pyrimidine deoxyribonucleosides degradation	Rv0478
superpathway of pyrimidine deoxyribonucleosides degradation	Rv3535c
glycine biosynthesis I	Rv1093
glycine biosynthesis I	Rv0070c
guanosine deoxyribonucleotides <i>de novo</i> biosynthesis I	Rv3048c
guanosine deoxyribonucleotides <i>de novo</i> biosynthesis I	Rv1981c
guanosine deoxyribonucleotides <i>de novo</i> biosynthesis I	Rv0570
guanosine deoxyribonucleotides <i>de novo</i> biosynthesis I	Rv0233
guanosine deoxyribonucleotides <i>de novo</i> biosynthesis I	Rv2445c
mycothiol biosynthesis	Rv1170
mycothiol biosynthesis	Rv2130c
mycothiol biosynthesis	Rv0819
mycothiol biosynthesis	Rv0486
mycothiol biosynthesis	Rv0046c
isoniazid activation	Rv1908c
TCA cycle V (2-oxoglutarate:ferredoxin oxidoreductase)	Rv0889c
TCA cycle V (2-oxoglutarate:ferredoxin oxidoreductase)	Rv0896
TCA cycle V (2-oxoglutarate:ferredoxin oxidoreductase)	Rv1475c
TCA cycle V (2-oxoglutarate:ferredoxin oxidoreductase)	Rv1098c
TCA cycle V (2-oxoglutarate:ferredoxin oxidoreductase)	Rv1916
TCA cycle V (2-oxoglutarate:ferredoxin oxidoreductase)	Rv1915
TCA cycle V (2-oxoglutarate:ferredoxin oxidoreductase)	Rv0467
TCA cycle V (2-oxoglutarate:ferredoxin oxidoreductase)	Rv1837c
TCA cycle V (2-oxoglutarate:ferredoxin oxidoreductase)	Rv0066c
TCA cycle V (2-oxoglutarate:ferredoxin oxidoreductase)	Rv3339c
TCA cycle V (2-oxoglutarate:ferredoxin oxidoreductase)	Rv2455c
TCA cycle V (2-oxoglutarate:ferredoxin oxidoreductase)	Rv2454c
TCA cycle V (2-oxoglutarate:ferredoxin oxidoreductase)	Rv0951
TCA cycle V (2-oxoglutarate:ferredoxin oxidoreductase)	Rv0952
TCA cycle V (2-oxoglutarate:ferredoxin oxidoreductase)	Rv2332
TCA cycle V (2-oxoglutarate:ferredoxin oxidoreductase)	Rv1240
chitin degradation II (Vibrio)	Rv1987
4-aminobenzoate biosynthesis	Rv1005c
2-methylcitrate cycle I	Rv1193
2-methylcitrate cycle I	Rv0035
2-methylcitrate cycle I	Rv0119
2-methylcitrate cycle I	Rv0166
2-methylcitrate cycle I	Rv0214
2-methylcitrate cycle I	Rv0270
2-methylcitrate cycle I	Rv0551c
2-methylcitrate cycle I	Rv0852
2-methylcitrate cycle I	Rv1206
2-methylcitrate cycle I	Rv1427c
2-methylcitrate cycle I	Rv1549
2-methylcitrate cycle I	Rv1550
2-methylcitrate cycle I	Rv1750c
2-methylcitrate cycle I	Rv1925
2-methylcitrate cycle I	Rv2187
2-methylcitrate cycle I	Rv2505c
2-methylcitrate cycle I	Rv2590
2-methylcitrate cycle I	Rv3089
2-methylcitrate cycle I	Rv3506
2-methylcitrate cycle I	Rv3513c
2-methylcitrate cycle I	Rv1131
2-methylcitrate cycle I	Rv1130
L-asparagine biosynthesis III (tRNA-dependent)	Rv2572c
L-asparagine biosynthesis III (tRNA-dependent)	Rv3859c
L-asparagine biosynthesis III (tRNA-dependent)	Rv2201
L-asparagine biosynthesis III (tRNA-dependent)	Rv1699
L-asparagine biosynthesis III (tRNA-dependent)	Rv3396c
L-asparagine biosynthesis III (tRNA-dependent)	Rv2604c
L-asparagine biosynthesis III (tRNA-dependent)	Rv1605
L-asparagine biosynthesis III (tRNA-dependent)	Rv3858c
L-asparagine biosynthesis III (tRNA-dependent)	Rv1384
L-asparagine biosynthesis III (tRNA-dependent)	Rv1383
L-asparagine biosynthesis III (tRNA-dependent)	Rv3012c
L-asparagine biosynthesis III (tRNA-dependent)	Rv3011c
L-asparagine biosynthesis III (tRNA-dependent)	Rv3009c
pyrimidine deoxyribonucleotides dephosphorylation	Rv1021
pyrimidine deoxyribonucleotides dephosphorylation	Rv2697c
L-arginine biosynthesis I (via L-ornithine)	Rv1658
L-arginine biosynthesis I (via L-ornithine)	Rv1659
L-arginine biosynthesis I (via L-ornithine)	Rv1656
L-arginine biosynthesis I (via L-ornithine)	Rv1384
L-arginine biosynthesis I (via L-ornithine)	Rv1383
L-arginine biosynthesis I (via L-ornithine)	Rv2747
L-arginine biosynthesis I (via L-ornithine)	Rv1654
L-arginine biosynthesis I (via L-ornithine)	Rv1652
L-arginine biosynthesis I (via L-ornithine)	Rv1655
superpathway of tetrahydrofolate biosynthesis and salvage	Rv3608c
superpathway of tetrahydrofolate biosynthesis and salvage	Rv1207
superpathway of tetrahydrofolate biosynthesis and salvage	Rv2447c
superpathway of tetrahydrofolate biosynthesis and salvage	Rv2763c
superpathway of tetrahydrofolate biosynthesis and salvage	Rv3606c
superpathway of tetrahydrofolate biosynthesis and salvage	Rv3607c
superpathway of tetrahydrofolate biosynthesis and salvage	Rv3609c
superpathway of tetrahydrofolate biosynthesis and salvage	Rv2230c
superpathway of tetrahydrofolate biosynthesis and salvage	Rv1005c
superpathway of tetrahydrofolate biosynthesis and salvage	Rv0956
superpathway of tetrahydrofolate biosynthesis and salvage	Rv3356c
L-methionine degradation I (to L-homocysteine)	Rv1392
L-methionine degradation I (to L-homocysteine)	Rv3248c
trehalose biosynthesis IV	Rv0126
NAD phosphorylation and dephosphorylation	Rv1695
NAD phosphorylation and dephosphorylation	Rv0157
NAD phosphorylation and dephosphorylation	Rv0156
NAD phosphorylation and dephosphorylation	Rv0155
NAD phosphorylation and dephosphorylation	Rv2135c
NAD phosphorylation and dephosphorylation	Rv3214
NAD phosphorylation and dephosphorylation	Rv3310
&beta;-D-mannosyl phosphomycoketide biosynthesis	Rv2048c
trehalose degradation II (cytosolic)	Rv2402
biotin-carboxyl carrier protein assembly	Rv3279c
biotin-carboxyl carrier protein assembly	Rv2501c
biotin-carboxyl carrier protein assembly	Rv0904c
biotin-carboxyl carrier protein assembly	Rv0973c
biotin-carboxyl carrier protein assembly	Rv3281
biotin-carboxyl carrier protein assembly	Rv2502c
biotin-carboxyl carrier protein assembly	Rv3285
biotin-carboxyl carrier protein assembly	Rv2247
glycerol degradation I	Rv3696c
glycerol degradation I	Rv3302c
glycerol degradation I	Rv2249c
superoxide radicals degradation	Rv3846
superoxide radicals degradation	Rv0432
superoxide radicals degradation	Rv1908c
superoxide radicals degradation	Rv2633c
dimycocerosyl phthiocerol biosynthesis	Rv2939
dimycocerosyl phthiocerol biosynthesis	Rv2940c
dimycocerosyl phthiocerol biosynthesis	Rv2941
L-valine degradation I	Rv2210c
L-valine degradation I	Rv2486
L-valine degradation I	Rv3039c
L-valine degradation I	Rv3373
L-valine degradation I	Rv0222
L-valine degradation I	Rv0905
L-valine degradation I	Rv1070c
L-valine degradation I	Rv1071c
L-valine degradation I	Rv1136
L-valine degradation I	Rv1472
L-valine degradation I	Rv0751c
L-valine degradation I	Rv2496c
L-valine degradation I	Rv2497c
L-valine degradation I	Rv2495c
L-valine degradation I	Rv0462
L-valine degradation I	Rv0753c
superpathway of L-methionine biosynthesis (by sulfhydrylation)	Rv3565
superpathway of L-methionine biosynthesis (by sulfhydrylation)	Rv0337c
superpathway of L-methionine biosynthesis (by sulfhydrylation)	Rv3709c
superpathway of L-methionine biosynthesis (by sulfhydrylation)	Rv3708c
superpathway of L-methionine biosynthesis (by sulfhydrylation)	Rv1294
superpathway of L-methionine biosynthesis (by sulfhydrylation)	Rv1133c
superpathway of L-methionine biosynthesis (by sulfhydrylation)	Rv3340
superpathway of L-methionine biosynthesis (by sulfhydrylation)	Rv3341
superpathway of L-methionine biosynthesis (by sulfhydrylation)	Rv2124c
superpathway of L-methionine biosynthesis (by sulfhydrylation)	Rv2392
superpathway of L-methionine biosynthesis (by sulfhydrylation)	Rv1285
superpathway of L-methionine biosynthesis (by sulfhydrylation)	Rv1286
mycothiol oxidation	Rv2855
oleate &beta;-oxidation	Rv2605c
oleate &beta;-oxidation	Rv1618
oleate &beta;-oxidation	Rv1193
oleate &beta;-oxidation	Rv0035
oleate &beta;-oxidation	Rv0119
oleate &beta;-oxidation	Rv0166
oleate &beta;-oxidation	Rv0214
oleate &beta;-oxidation	Rv0270
oleate &beta;-oxidation	Rv0551c
oleate &beta;-oxidation	Rv0852
oleate &beta;-oxidation	Rv1206
oleate &beta;-oxidation	Rv1427c
oleate &beta;-oxidation	Rv1549
oleate &beta;-oxidation	Rv1550
oleate &beta;-oxidation	Rv1750c
oleate &beta;-oxidation	Rv1925
oleate &beta;-oxidation	Rv2187
oleate &beta;-oxidation	Rv2505c
oleate &beta;-oxidation	Rv2590
oleate &beta;-oxidation	Rv3089
oleate &beta;-oxidation	Rv3506
oleate &beta;-oxidation	Rv3513c
oleate &beta;-oxidation	Rv0243
oleate &beta;-oxidation	Rv0859
oleate &beta;-oxidation	Rv1074c
oleate &beta;-oxidation	Rv0244c
oleate &beta;-oxidation	Rv0131c
oleate &beta;-oxidation	Rv0154c
oleate &beta;-oxidation	Rv0215c
oleate &beta;-oxidation	Rv0231
oleate &beta;-oxidation	Rv0271c
oleate &beta;-oxidation	Rv0400c
oleate &beta;-oxidation	Rv0672
oleate &beta;-oxidation	Rv0752c
oleate &beta;-oxidation	Rv0873
oleate &beta;-oxidation	Rv0972c
oleate &beta;-oxidation	Rv0975c
oleate &beta;-oxidation	Rv1467c
oleate &beta;-oxidation	Rv1679
oleate &beta;-oxidation	Rv1933c
oleate &beta;-oxidation	Rv1934c
oleate &beta;-oxidation	Rv2500c
oleate &beta;-oxidation	Rv2724c
oleate &beta;-oxidation	Rv2789c
oleate &beta;-oxidation	Rv3061c
oleate &beta;-oxidation	Rv3139
oleate &beta;-oxidation	Rv3140
oleate &beta;-oxidation	Rv3274c
oleate &beta;-oxidation	Rv3562
oleate &beta;-oxidation	Rv3564
oleate &beta;-oxidation	Rv3761c
oleate &beta;-oxidation	Rv3797
oleate &beta;-oxidation	Rv1071c
oleate &beta;-oxidation	Rv3374
oleate &beta;-oxidation	Rv2831
oleate &beta;-oxidation	Rv3373
oleate &beta;-oxidation	Rv2486
oleate &beta;-oxidation	Rv1070c
oleate &beta;-oxidation	Rv0632c
oleate &beta;-oxidation	Rv0675
oleate &beta;-oxidation	Rv0971c
oleate &beta;-oxidation	Rv0222
oleate &beta;-oxidation	Rv2679
oleate &beta;-oxidation	Rv3039c
oleate &beta;-oxidation	Rv0673
oleate &beta;-oxidation	Rv1136
oleate &beta;-oxidation	Rv0905
oleate &beta;-oxidation	Rv1935c
oleate &beta;-oxidation	Rv3774
oleate &beta;-oxidation	Rv1472
oleate &beta;-oxidation	Rv0456c
oleate &beta;-oxidation	Rv1715
oleate &beta;-oxidation	Rv1323
oleate &beta;-oxidation	Rv1135A
2-<I>O</I>-&alpha;-mannosyl-D-glycerate degradation	Rv0648
L-alanine biosynthesis III	Rv3025c
L-alanine biosynthesis III	Rv1464
L-cysteine biosynthesis V (mycobacteria)	Rv1336
L-cysteine biosynthesis V (mycobacteria)	Rv3206c
L-cysteine biosynthesis V (mycobacteria)	Rv1334
L-cysteine biosynthesis V (mycobacteria)	Rv1335
UDP-&alpha;-D-galactofuranose biosynthesis	Rv0806c
UDP-&alpha;-D-galactofuranose biosynthesis	Rv0536
UDP-&alpha;-D-galactofuranose biosynthesis	Rv0501
UDP-&alpha;-D-galactofuranose biosynthesis	Rv3634c
UDP-&alpha;-D-galactofuranose biosynthesis	Rv3809c
NAD phosphorylation and transhydrogenation	Rv1695
NAD phosphorylation and transhydrogenation	Rv0157
NAD phosphorylation and transhydrogenation	Rv0156
NAD phosphorylation and transhydrogenation	Rv0155
thiosulfate disproportionation IV (rhodanese)	Rv3283
thiosulfate disproportionation IV (rhodanese)	Rv3117
thiosulfate disproportionation IV (rhodanese)	Rv2291
thiosulfate disproportionation IV (rhodanese)	Rv0815c
L-lysine biosynthesis I	Rv2726c
L-lysine biosynthesis I	Rv1293
L-lysine biosynthesis I	Rv1202
L-lysine biosynthesis I	Rv0858c
L-lysine biosynthesis I	Rv1201c
L-lysine biosynthesis I	Rv2753c
L-lysine biosynthesis I	Rv3708c
L-lysine biosynthesis I	Rv3709c
L-lysine biosynthesis I	Rv2773c
menaquinol-9 biosynthesis	Rv0558
demethylmenaquinol-9 biosynthesis	Rv0534c
androstenedione degradation	Rv3526
androstenedione degradation	Rv3571
androstenedione degradation	Rv3537
androstenedione degradation	Rv3570c
androstenedione degradation	Rv3568c
androstenedione degradation	Rv3569c
androstenedione degradation	Rv3534c
androstenedione degradation	Rv3536c
androstenedione degradation	Rv3535c
androstenedione degradation	Rv3561
androstenedione degradation	Rv3560c
androstenedione degradation	Rv3553
androstenedione degradation	Rv3559c
androstenedione degradation	Rv3550
androstenedione degradation	Rv3551
androstenedione degradation	Rv3552
androstenedione degradation	Rv3556c
androstenedione degradation	Rv3563
androstenedione degradation	Rv2486
androstenedione degradation	Rv3039c
androstenedione degradation	Rv3373
androstenedione degradation	Rv0222
androstenedione degradation	Rv0905
androstenedione degradation	Rv1070c
androstenedione degradation	Rv1071c
androstenedione degradation	Rv1136
androstenedione degradation	Rv1472
androstenedione degradation	Rv1715
androstenedione degradation	Rv0243
androstenedione degradation	Rv1074c
4-aminobutanoate degradation III	Rv2589
superpathway of cholesterol degradation II (cholesterol dehydrogenase)	Rv3526
superpathway of cholesterol degradation II (cholesterol dehydrogenase)	Rv3537
superpathway of cholesterol degradation II (cholesterol dehydrogenase)	Rv3570c
superpathway of cholesterol degradation II (cholesterol dehydrogenase)	Rv3568c
superpathway of cholesterol degradation II (cholesterol dehydrogenase)	Rv3569c
superpathway of cholesterol degradation II (cholesterol dehydrogenase)	Rv3534c
superpathway of cholesterol degradation II (cholesterol dehydrogenase)	Rv3536c
superpathway of cholesterol degradation II (cholesterol dehydrogenase)	Rv3535c
superpathway of cholesterol degradation II (cholesterol dehydrogenase)	Rv3561
superpathway of cholesterol degradation II (cholesterol dehydrogenase)	Rv3560c
superpathway of cholesterol degradation II (cholesterol dehydrogenase)	Rv3553
superpathway of cholesterol degradation II (cholesterol dehydrogenase)	Rv3559c
superpathway of cholesterol degradation II (cholesterol dehydrogenase)	Rv3550
superpathway of cholesterol degradation II (cholesterol dehydrogenase)	Rv3551
superpathway of cholesterol degradation II (cholesterol dehydrogenase)	Rv3552
superpathway of cholesterol degradation II (cholesterol dehydrogenase)	Rv3556c
superpathway of cholesterol degradation II (cholesterol dehydrogenase)	Rv3563
superpathway of cholesterol degradation II (cholesterol dehydrogenase)	Rv2486
superpathway of cholesterol degradation II (cholesterol dehydrogenase)	Rv3039c
superpathway of cholesterol degradation II (cholesterol dehydrogenase)	Rv3373
superpathway of cholesterol degradation II (cholesterol dehydrogenase)	Rv0222
superpathway of cholesterol degradation II (cholesterol dehydrogenase)	Rv0905
superpathway of cholesterol degradation II (cholesterol dehydrogenase)	Rv1070c
superpathway of cholesterol degradation II (cholesterol dehydrogenase)	Rv1071c
superpathway of cholesterol degradation II (cholesterol dehydrogenase)	Rv1136
superpathway of cholesterol degradation II (cholesterol dehydrogenase)	Rv1472
superpathway of cholesterol degradation II (cholesterol dehydrogenase)	Rv3409c
superpathway of cholesterol degradation II (cholesterol dehydrogenase)	Rv1106c
superpathway of cholesterol degradation II (cholesterol dehydrogenase)	Rv3504
superpathway of cholesterol degradation II (cholesterol dehydrogenase)	Rv3505
superpathway of cholesterol degradation II (cholesterol dehydrogenase)	Rv3516
superpathway of cholesterol degradation II (cholesterol dehydrogenase)	Rv1715
superpathway of cholesterol degradation II (cholesterol dehydrogenase)	Rv3573c
superpathway of cholesterol degradation II (cholesterol dehydrogenase)	Rv1074c
superpathway of cholesterol degradation II (cholesterol dehydrogenase)	Rv0243
superpathway of cholesterol degradation II (cholesterol dehydrogenase)	Rv3546
superpathway of cholesterol degradation II (cholesterol dehydrogenase)	Rv3544c
superpathway of cholesterol degradation II (cholesterol dehydrogenase)	Rv3543c
superpathway of cholesterol degradation II (cholesterol dehydrogenase)	Rv3541c
superpathway of cholesterol degradation II (cholesterol dehydrogenase)	Rv3542c
superpathway of cholesterol degradation II (cholesterol dehydrogenase)	Rv3540c
superpathway of cholesterol degradation II (cholesterol dehydrogenase)	Rv3571
superpathway of cholesterol degradation II (cholesterol dehydrogenase)	Rv3545c
superpathway of cholesterol degradation II (cholesterol dehydrogenase)	Rv3515c
superpathway of cholesterol degradation II (cholesterol dehydrogenase)	Rv1143
superpathway of cholesterol degradation II (cholesterol dehydrogenase)	Rv3518c
Cofactor, Carrier, and Vitamin Biosynthesis // Superpathways	Rv3608c
Cofactor, Carrier, and Vitamin Biosynthesis // Superpathways	Rv1207
Cofactor, Carrier, and Vitamin Biosynthesis // Superpathways	Rv2447c
Cofactor, Carrier, and Vitamin Biosynthesis // Superpathways	Rv2763c
Cofactor, Carrier, and Vitamin Biosynthesis // Superpathways	Rv3606c
Cofactor, Carrier, and Vitamin Biosynthesis // Superpathways	Rv3607c
Cofactor, Carrier, and Vitamin Biosynthesis // Superpathways	Rv3609c
Cofactor, Carrier, and Vitamin Biosynthesis // Superpathways	Rv2230c
Cofactor, Carrier, and Vitamin Biosynthesis // Superpathways	Rv1005c
Cofactor, Carrier, and Vitamin Biosynthesis // Superpathways	Rv2208
Cofactor, Carrier, and Vitamin Biosynthesis // Superpathways	Rv2231c
Cofactor, Carrier, and Vitamin Biosynthesis // Superpathways	Rv2207
Cofactor, Carrier, and Vitamin Biosynthesis // Superpathways	Rv0254c
Cofactor, Carrier, and Vitamin Biosynthesis // Superpathways	Rv1314c
Cofactor, Carrier, and Vitamin Biosynthesis // Superpathways	Rv2064
Cofactor, Carrier, and Vitamin Biosynthesis // Superpathways	Rv2066
Cofactor, Carrier, and Vitamin Biosynthesis // Superpathways	Rv2071c
Cofactor, Carrier, and Vitamin Biosynthesis // Superpathways	Rv2070c
Cofactor, Carrier, and Vitamin Biosynthesis // Superpathways	Rv2065
Cofactor, Carrier, and Vitamin Biosynthesis // Superpathways	Rv2848c
Cofactor, Carrier, and Vitamin Biosynthesis // Superpathways	Rv2062c
Cofactor, Carrier, and Vitamin Biosynthesis // Superpathways	Rv2847c
Cofactor, Carrier, and Vitamin Biosynthesis // Superpathways	Rv0511
Cofactor, Carrier, and Vitamin Biosynthesis // Superpathways	Rv2072c
Cofactor, Carrier, and Vitamin Biosynthesis // Superpathways	Rv0510
Cofactor, Carrier, and Vitamin Biosynthesis // Superpathways	Rv0512
Cofactor, Carrier, and Vitamin Biosynthesis // Superpathways	Rv0524
Cofactor, Carrier, and Vitamin Biosynthesis // Superpathways	Rv0509
Cofactor, Carrier, and Vitamin Biosynthesis // Superpathways	Rv2992c
Cofactor, Carrier, and Vitamin Biosynthesis // Superpathways	Rv2786c
Cofactor, Carrier, and Vitamin Biosynthesis // Superpathways	Rv3713
Cofactor, Carrier, and Vitamin Biosynthesis // Superpathways	Rv0255c
Cofactor, Carrier, and Vitamin Biosynthesis // Superpathways	Rv2236c
Cofactor, Carrier, and Vitamin Biosynthesis // Superpathways	Rv2849c
Cofactor, Carrier, and Vitamin Biosynthesis // Superpathways	Rv0956
Cofactor, Carrier, and Vitamin Biosynthesis // Superpathways	Rv3356c
Polyprenyl Biosynthesis	Rv2173
Polyprenyl Biosynthesis	Rv3398c
Polyprenyl Biosynthesis	Rv1745c
C1 Compound Utilization and Assimilation	Rv3356c
C1 Compound Utilization and Assimilation	Rv2964
C1 Compound Utilization and Assimilation	Rv2259
Aminoacyl-tRNA Charging // Metabolic Clusters	Rv1292
Aminoacyl-tRNA Charging // Metabolic Clusters	Rv3580c
Aminoacyl-tRNA Charging // Metabolic Clusters	Rv2992c
Aminoacyl-tRNA Charging // Metabolic Clusters	Rv1536
Aminoacyl-tRNA Charging // Metabolic Clusters	Rv0041
Aminoacyl-tRNA Charging // Metabolic Clusters	Rv2448c
Aminoacyl-tRNA Charging // Metabolic Clusters	Rv2555c
Aminoacyl-tRNA Charging // Metabolic Clusters	Rv1689
Aminoacyl-tRNA Charging // Metabolic Clusters	Rv3336c
Aminoacyl-tRNA Charging // Metabolic Clusters	Rv2614c
Aminoacyl-tRNA Charging // Metabolic Clusters	Rv3834c
Aminoacyl-tRNA Charging // Metabolic Clusters	Rv2845c
Aminoacyl-tRNA Charging // Metabolic Clusters	Rv1650
Aminoacyl-tRNA Charging // Metabolic Clusters	Rv1649
Aminoacyl-tRNA Charging // Metabolic Clusters	Rv3598c
Aminoacyl-tRNA Charging // Metabolic Clusters	Rv1640c
Aminoacyl-tRNA Charging // Metabolic Clusters	Rv2580c
Aminoacyl-tRNA Charging // Metabolic Clusters	Rv2357c
Aminoacyl-tRNA Charging // Metabolic Clusters	Rv1007c
Cofactor, Carrier, and Vitamin Biosynthesis	Rv0956
Cofactor, Carrier, and Vitamin Biosynthesis	Rv3356c
Cofactor, Carrier, and Vitamin Biosynthesis	Rv3109
Cofactor, Carrier, and Vitamin Biosynthesis	Rv0869c
Cofactor, Carrier, and Vitamin Biosynthesis	Rv0866
Cofactor, Carrier, and Vitamin Biosynthesis	Rv0868c
Cofactor, Carrier, and Vitamin Biosynthesis	Rv3119
Cofactor, Carrier, and Vitamin Biosynthesis	Rv0865
Cofactor, Carrier, and Vitamin Biosynthesis	Rv0994
Cofactor, Carrier, and Vitamin Biosynthesis	Rv0438c
Cofactor, Carrier, and Vitamin Biosynthesis	Rv3116
Cofactor, Carrier, and Vitamin Biosynthesis	Rv3025c
Cofactor, Carrier, and Vitamin Biosynthesis	Rv1464
Cofactor, Carrier, and Vitamin Biosynthesis	Rv3111
Cofactor, Carrier, and Vitamin Biosynthesis	Rv0864
Cofactor, Carrier, and Vitamin Biosynthesis	Rv3324c
Cofactor, Carrier, and Vitamin Biosynthesis	Rv0542c
Cofactor, Carrier, and Vitamin Biosynthesis	Rv0553
Cofactor, Carrier, and Vitamin Biosynthesis	Rv3215
Cofactor, Carrier, and Vitamin Biosynthesis	Rv2386c
Cofactor, Carrier, and Vitamin Biosynthesis	Rv0555
Cofactor, Carrier, and Vitamin Biosynthesis	Rv0548c
Cofactor, Carrier, and Vitamin Biosynthesis	Rv2786c
Cofactor, Carrier, and Vitamin Biosynthesis	Rv1412
Cofactor, Carrier, and Vitamin Biosynthesis	Rv1416
Cofactor, Carrier, and Vitamin Biosynthesis	Rv1415
Cofactor, Carrier, and Vitamin Biosynthesis	Rv1409
Cofactor, Carrier, and Vitamin Biosynthesis	Rv1940
Cofactor, Carrier, and Vitamin Biosynthesis	Rv2447c
Cofactor, Carrier, and Vitamin Biosynthesis	Rv1093
Cofactor, Carrier, and Vitamin Biosynthesis	Rv0070c
Cofactor, Carrier, and Vitamin Biosynthesis	Rv2977c
Cofactor, Carrier, and Vitamin Biosynthesis	Rv0414c
Cofactor, Carrier, and Vitamin Biosynthesis	Rv2421c
Cofactor, Carrier, and Vitamin Biosynthesis	Rv2438c
Cofactor, Carrier, and Vitamin Biosynthesis	Rv1596
Cofactor, Carrier, and Vitamin Biosynthesis	Rv2208
Cofactor, Carrier, and Vitamin Biosynthesis	Rv2231c
Cofactor, Carrier, and Vitamin Biosynthesis	Rv2207
Cofactor, Carrier, and Vitamin Biosynthesis	Rv3199c
Cofactor, Carrier, and Vitamin Biosynthesis	Rv2135c
Cofactor, Carrier, and Vitamin Biosynthesis	Rv3214
Cofactor, Carrier, and Vitamin Biosynthesis	Rv3310
Cofactor, Carrier, and Vitamin Biosynthesis	Rv2267c
Cofactor, Carrier, and Vitamin Biosynthesis	Rv2268c
Cofactor, Carrier, and Vitamin Biosynthesis	Rv3608c
Cofactor, Carrier, and Vitamin Biosynthesis	Rv1207
Cofactor, Carrier, and Vitamin Biosynthesis	Rv2763c
Cofactor, Carrier, and Vitamin Biosynthesis	Rv2064
Cofactor, Carrier, and Vitamin Biosynthesis	Rv2066
Cofactor, Carrier, and Vitamin Biosynthesis	Rv2071c
Cofactor, Carrier, and Vitamin Biosynthesis	Rv2070c
Cofactor, Carrier, and Vitamin Biosynthesis	Rv2065
Cofactor, Carrier, and Vitamin Biosynthesis	Rv2848c
Cofactor, Carrier, and Vitamin Biosynthesis	Rv2062c
Cofactor, Carrier, and Vitamin Biosynthesis	Rv2847c
Cofactor, Carrier, and Vitamin Biosynthesis	Rv0511
Cofactor, Carrier, and Vitamin Biosynthesis	Rv2072c
Cofactor, Carrier, and Vitamin Biosynthesis	Rv0694
Cofactor, Carrier, and Vitamin Biosynthesis	Rv0695
Cofactor, Carrier, and Vitamin Biosynthesis	Rv0693
Cofactor, Carrier, and Vitamin Biosynthesis	Rv0692
Cofactor, Carrier, and Vitamin Biosynthesis	Rv0696
Cofactor, Carrier, and Vitamin Biosynthesis	Rv3602c
Cofactor, Carrier, and Vitamin Biosynthesis	Rv2573
Cofactor, Carrier, and Vitamin Biosynthesis	Rv2225
Cofactor, Carrier, and Vitamin Biosynthesis	Rv1092c
Cofactor, Carrier, and Vitamin Biosynthesis	Rv3600c
Cofactor, Carrier, and Vitamin Biosynthesis	Rv2453c
Cofactor, Carrier, and Vitamin Biosynthesis	Rv1392
Cofactor, Carrier, and Vitamin Biosynthesis	Rv2124c
Cofactor, Carrier, and Vitamin Biosynthesis	Rv1832
Cofactor, Carrier, and Vitamin Biosynthesis	Rv2211c
Cofactor, Carrier, and Vitamin Biosynthesis	Rv0462
Cofactor, Carrier, and Vitamin Biosynthesis	Rv2764c
Cofactor, Carrier, and Vitamin Biosynthesis	Rv2607
Cofactor, Carrier, and Vitamin Biosynthesis	Rv2074
Cofactor, Carrier, and Vitamin Biosynthesis	Rv1155
Cofactor, Carrier, and Vitamin Biosynthesis	Rv3379c
Cofactor, Carrier, and Vitamin Biosynthesis	Rv2682c
Cofactor, Carrier, and Vitamin Biosynthesis	Rv0884c
Cofactor, Carrier, and Vitamin Biosynthesis	Rv1570
Cofactor, Carrier, and Vitamin Biosynthesis	Rv1568
Cofactor, Carrier, and Vitamin Biosynthesis	Rv1589
Cofactor, Carrier, and Vitamin Biosynthesis	Rv1335
Cofactor, Carrier, and Vitamin Biosynthesis	Rv2604c
Cofactor, Carrier, and Vitamin Biosynthesis	Rv3713
Cofactor, Carrier, and Vitamin Biosynthesis	Rv0255c
Cofactor, Carrier, and Vitamin Biosynthesis	Rv0254c
Cofactor, Carrier, and Vitamin Biosynthesis	Rv2236c
Cofactor, Carrier, and Vitamin Biosynthesis	Rv2849c
Cofactor, Carrier, and Vitamin Biosynthesis	Rv1314c
Cofactor, Carrier, and Vitamin Biosynthesis	Rv3248c
Cofactor, Carrier, and Vitamin Biosynthesis	Rv1133c
Cofactor, Carrier, and Vitamin Biosynthesis	Rv1594
Cofactor, Carrier, and Vitamin Biosynthesis	Rv1595
Cofactor, Carrier, and Vitamin Biosynthesis	Rv2983
Cofactor, Carrier, and Vitamin Biosynthesis	Rv3261
Cofactor, Carrier, and Vitamin Biosynthesis	Rv1173
Cofactor, Carrier, and Vitamin Biosynthesis	Rv3262
Cofactor, Carrier, and Vitamin Biosynthesis	Rv0561c
Cofactor, Carrier, and Vitamin Biosynthesis	Rv1330c
Cofactor, Carrier, and Vitamin Biosynthesis	Rv0573c
Cofactor, Carrier, and Vitamin Biosynthesis	Rv2043c
Cofactor, Carrier, and Vitamin Biosynthesis	Rv1695
Cofactor, Carrier, and Vitamin Biosynthesis	Rv0157
Cofactor, Carrier, and Vitamin Biosynthesis	Rv0156
Cofactor, Carrier, and Vitamin Biosynthesis	Rv0155
Cofactor, Carrier, and Vitamin Biosynthesis	Rv0558
Cofactor, Carrier, and Vitamin Biosynthesis	Rv0534c
Generation of Precursor Metabolites and Energy	Rv1445c
Generation of Precursor Metabolites and Energy	Rv1844c
Generation of Precursor Metabolites and Energy	Rv1122
Generation of Precursor Metabolites and Energy	Rv1447c
Generation of Precursor Metabolites and Energy	Rv1121
Generation of Precursor Metabolites and Energy	Rv3433c
Generation of Precursor Metabolites and Energy	Rv1837c
Generation of Precursor Metabolites and Energy	Rv1916
Generation of Precursor Metabolites and Energy	Rv1915
Generation of Precursor Metabolites and Energy	Rv0467
Generation of Precursor Metabolites and Energy	Rv0889c
Generation of Precursor Metabolites and Energy	Rv0896
Generation of Precursor Metabolites and Energy	Rv1475c
Generation of Precursor Metabolites and Energy	Rv2332
Generation of Precursor Metabolites and Energy	Rv1240
Generation of Precursor Metabolites and Energy	Rv1617
Generation of Precursor Metabolites and Energy	Rv1023
Generation of Precursor Metabolites and Energy	Rv1437
Generation of Precursor Metabolites and Energy	Rv1436
Generation of Precursor Metabolites and Energy	Rv1438
Generation of Precursor Metabolites and Energy	Rv0363c
Generation of Precursor Metabolites and Energy	Rv2029c
Generation of Precursor Metabolites and Energy	Rv3010c
Generation of Precursor Metabolites and Energy	Rv1099c
Generation of Precursor Metabolites and Energy	Rv2131c
Generation of Precursor Metabolites and Energy	Rv3214
Generation of Precursor Metabolites and Energy	Rv3837c
Generation of Precursor Metabolites and Energy	Rv0489
Generation of Precursor Metabolites and Energy	Rv0946c
Generation of Precursor Metabolites and Energy	Rv1448c
Generation of Precursor Metabolites and Energy	Rv1449c
Generation of Precursor Metabolites and Energy	Rv1408
Generation of Precursor Metabolites and Energy	Rv2465c
Generation of Precursor Metabolites and Energy	Rv1862
Generation of Precursor Metabolites and Energy	Rv3086
Generation of Precursor Metabolites and Energy	Rv0853c
Generation of Precursor Metabolites and Energy	Rv0462
Generation of Precursor Metabolites and Energy	Rv2496c
Generation of Precursor Metabolites and Energy	Rv2497c
Generation of Precursor Metabolites and Energy	Rv2495c
Generation of Precursor Metabolites and Energy	Rv0409
Generation of Precursor Metabolites and Energy	Rv0408
Generation of Precursor Metabolites and Energy	Rv2241
Generation of Precursor Metabolites and Energy	Rv2215
Cell Structure Biosynthesis // Superpathways	Rv2156c
Cell Structure Biosynthesis // Superpathways	Rv2153c
Cell Structure Biosynthesis // Superpathways	Rv1315
Cell Structure Biosynthesis // Superpathways	Rv0482
Cell Structure Biosynthesis // Superpathways	Rv2157c
Cell Structure Biosynthesis // Superpathways	Rv2152c
Cell Structure Biosynthesis // Superpathways	Rv2155c
Cell Structure Biosynthesis // Superpathways	Rv1338
Cell Structure Biosynthesis // Superpathways	Rv2158c
Cell Structure Biosynthesis // Superpathways	Rv2981c
Cell Structure Biosynthesis // Superpathways	Rv0116c
Cell Structure Biosynthesis // Superpathways	Rv0016c
Cell Structure Biosynthesis // Superpathways	Rv0017c
Amino Acid Degradation	Rv1656
Amino Acid Degradation	Rv1384
Amino Acid Degradation	Rv1383
Amino Acid Degradation	Rv2476c
Amino Acid Degradation	Rv2780
Amino Acid Degradation	Rv1832
Amino Acid Degradation	Rv2211c
Amino Acid Degradation	Rv0462
Amino Acid Degradation	Rv2210c
Amino Acid Degradation	Rv1071c
Amino Acid Degradation	Rv1323
Amino Acid Degradation	Rv1135A
Amino Acid Degradation	Rv1538c
Amino Acid Degradation	Rv3859c
Amino Acid Degradation	Rv2201
Amino Acid Degradation	Rv1699
Amino Acid Degradation	Rv3396c
Amino Acid Degradation	Rv2604c
[truncated: 1,059 more rows]
